# Supplementary material for: Distinctive molecular features of regenerative stem cells in the damaged male germline
Source: Nat Commun. 2022 May 6;13:2500. doi: 10.1038/s41467-022-30130-z (PMC9076627; doi:10.1038/s41467-022-30130-z)
Supplement: Supplementary file 4 — Supplementary Dataset 1 [file 41467_2022_30130_MOESM4_ESM.xlsx]

## Sheet: RNA-Seq DEGs FDR<0.05 FC>1.5
Gene Name	BU	FDR	Average Expression	P-value	Raw Count								Normalised count (CPM)
					CTRL #1	CTRL #2	CTRL #3	CTRL #4	BU #1	BU #2	BU #3	BU #4	CTRL #1	CTRL #2	CTRL #3	CTRL #4	BU #1	BU #2	BU #3	BU #4
Ptch1	-1.81026	6.37149e-11	6.66043	4.36165e-15	4133	3390	4370	4602	973	1537	968	807	192.856	186.748	194.443	192.753	55.312	63.397	49.188	46.968
Six4	-2.08154	4.49115e-10	4.65367	6.14888e-14	1118	957	1221	1220	209	355	228	178	52.169	52.719	54.328	51.099	11.881	14.643	11.586	10.36
Lin28a	-1.2368	6.75524e-10	6.91474	2.31217e-13	4018	3377	4263	4438	1393	2164	1458	1196	187.49	186.032	189.682	185.884	79.188	89.259	74.088	69.608
Epb41l4a	-2.16479	6.75524e-10	4.73176	2.24298e-13	1263	930	1313	1407	251	329	227	182	58.935	51.232	58.422	58.932	14.269	13.57	11.535	10.593
Ogt	-1.17178	6.75524e-10	7.38593	1.55193e-13	5251	4432	5987	6139	2014	2650	2280	1769	245.025	244.15	266.391	257.13	114.49	109.305	115.857	102.957
Aff3	-1.47535	8.02456e-10	6.74453	5.3566e-13	4109	3156	4020	4228	1264	1649	1057	1081	191.736	173.858	178.87	177.088	71.854	68.017	53.711	62.915
Kit	2.42031	8.02456e-10	5.25059	5.47065e-13	314	394	364	355	1421	1971	2138	1378	14.652	21.705	16.196	14.869	80.779	81.299	108.641	80.2
Mki67	0.976166	8.02456e-10	9.42452	4.69942e-13	10513	9435	11040	11341	16606	22529	18272	17623	490.562	519.755	491.224	475.014	944	929.261	928.483	1025.67
Prtg	-1.18435	8.02456e-10	6.70064	5.49327e-13	3273	2829	3539	3973	1265	1704	1273	1152	152.726	155.844	157.468	166.408	71.911	70.285	64.687	67.047
Onecut2	-2.50977	8.02456e-10	4.66915	4.41039e-13	1315	1006	1466	1578	182	350	190	141	61.361	55.419	65.23	66.094	10.346	14.437	9.655	8.206
Rin2	-2.45507	8.43356e-10	4.22856	6.35057e-13	864	738	1157	1062	174	184	149	121	40.316	40.655	51.481	44.481	9.891	7.59	7.571	7.042
Ccng1	1.25093	1.16528e-09	6.07797	1.03701e-12	938	784	977	1098	1902	2523	1911	1799	43.769	43.189	43.472	45.989	108.123	104.067	97.107	104.703
Nefm	1.50984	1.16528e-09	6.22144	9.78305e-13	1076	842	968	943	2233	3138	2182	2281	50.209	46.384	43.071	39.497	126.939	129.434	110.877	132.755
Pbx1	-1.61396	1.38331e-09	5.16373	1.32574e-12	1433	1122	1342	1536	331	489	402	378	66.867	61.809	59.712	64.335	18.816	20.17	20.427	22
Oasl2	-1.8211	1.91657e-09	5.69104	2.0992e-12	2332	1667	2219	2283	478	861	453	414	108.817	91.832	98.734	95.623	27.173	35.514	23.019	24.095
Mbnl2	-1.46985	1.91657e-09	5.64326	2.02966e-12	1807	1446	1948	2040	523	833	494	522	84.319	79.657	86.676	85.445	29.731	34.359	25.102	30.381
Dnah14	-1.21999	3.73841e-09	6.11978	4.76613e-12	2248	1876	2621	2482	809	1217	770	789	104.897	103.345	116.621	103.958	45.989	50.198	39.127	45.92
Top2a	0.807977	3.73841e-09	8.5122	4.5619e-12	5914	5308	6101	6554	8273	12174	8915	8430	275.962	292.407	271.464	274.512	470.294	502.145	453.011	490.631
Erap1	-1.20813	3.73841e-09	5.98718	4.86239e-12	2030	1665	2341	2372	696	1143	760	693	94.725	91.721	104.163	99.35	39.565	47.146	38.619	40.333
Rragd	-1.17595	4.06425e-09	6.25215	5.70248e-12	2381	2073	2742	2737	1020	1248	891	814	111.103	114.197	122.005	114.638	57.984	51.477	45.276	47.375
Upp1	-2.90481	4.06425e-09	3.33789	5.84264e-12	544	480	659	703	71	68	101	54	25.384	26.442	29.322	29.445	4.036	2.805	5.132	3.143
Igf2	1.05587	4.53434e-09	7.07836	6.82883e-12	2021	1852	2105	2118	3271	4834	3513	3608	94.305	102.023	93.662	88.712	185.946	199.39	178.511	209.988
Piwil4	-1.44476	5.33183e-09	4.66842	8.416e-12	840	757	1051	997	292	386	287	242	39.196	41.702	46.764	41.759	16.599	15.921	14.584	14.085
Enc1	-1.28285	5.33183e-09	5.6568	8.75986e-12	1747	1345	1891	1857	558	837	556	587	81.519	74.093	84.14	77.78	31.721	34.524	28.253	34.164
Setd7	-1.44913	5.53563e-09	5.78875	9.47363e-12	2068	1635	2145	2122	599	1021	580	479	96.498	90.069	95.442	88.879	34.051	42.114	29.472	27.878
Zc3hav1l	0.987601	6.42916e-09	6.25818	1.14429e-11	1099	1088	1235	1281	1775	2679	2164	1817	51.282	59.936	54.951	53.654	100.903	110.502	109.963	105.75
Epcam	1.2065	6.87939e-09	5.48551	1.27152e-11	621	603	703	627	1152	1825	1247	1124	28.977	33.218	31.28	26.262	65.488	75.276	63.366	65.417
Lhfpl2	-1.42483	8.00468e-09	5.41109	1.5343e-11	1507	1152	1693	1755	447	751	452	411	70.32	63.461	75.33	73.508	25.411	30.977	22.968	23.92
Fras1	-1.37387	8.18343e-09	5.19255	1.68061e-11	1258	1156	1283	1429	365	670	429	342	58.701	63.682	57.087	59.853	20.749	27.636	21.799	19.905
Tmem63c	-2.67046	8.18343e-09	3.78327	1.66466e-11	706	658	788	926	70	214	89	84	32.944	36.248	35.062	38.785	3.979	8.827	4.522	4.889
Stox2	-1.58293	8.31393e-09	5.0628	1.82123e-11	1202	1058	1345	1402	415	495	289	327	56.088	58.283	59.846	58.722	23.591	20.417	14.685	19.032
Cdkn1a	2.32975	8.31393e-09	4.37959	1.78027e-11	146	222	220	222	797	1098	779	971	6.813	12.23	9.789	9.298	45.307	45.29	39.585	56.513
Trrap	-0.891155	1.09118e-08	9.17113	2.46502e-11	16578	14280	18540	18924	6801	12384	7974	6580	773.57	786.656	824.937	792.625	386.616	510.807	405.195	382.96
Reln	-0.904546	1.2303e-08	7.3838	2.88357e-11	4770	4201	5467	5432	1941	3391	2453	1894	222.58	231.425	243.254	227.517	110.34	139.87	124.648	110.232
Hist1h2bl	1.59286	1.2303e-08	4.72157	2.94775e-11	287	297	369	363	802	1049	1062	687	13.392	16.361	16.419	15.204	45.591	43.268	53.965	39.984
Tmtc4	-0.879835	1.30819e-08	6.49795	3.22392e-11	2563	2166	2931	2996	1176	1676	1271	1095	119.596	119.321	130.415	125.486	66.852	69.131	64.585	63.73
Sash1	-1.31608	1.31355e-08	4.72548	3.36336e-11	945	756	945	987	270	456	337	259	44.096	41.647	42.048	41.34	15.349	18.809	17.124	15.074
Lhx1	1.61679	1.31355e-08	5.37379	3.41696e-11	619	414	488	537	1256	1688	1275	1441	28.884	22.806	21.714	22.492	71.4	69.626	64.789	83.867
Cd276	-1.52742	1.40715e-08	4.68861	3.86656e-11	936	826	1026	1040	252	480	277	211	43.676	45.503	45.652	43.56	14.325	19.799	14.076	12.28
Nid2	0.901393	1.40715e-08	6.46831	3.94943e-11	1361	1305	1509	1428	2008	3105	2297	2070	63.508	71.89	67.143	59.811	114.149	128.073	116.721	120.475
Zmym3	-0.779407	1.40715e-08	7.51382	3.83915e-11	5269	4573	5434	5467	2420	3701	2662	2193	245.864	251.917	241.786	228.983	137.57	152.656	135.268	127.634
Hmcn1	-1.27855	1.42691e-08	4.77232	4.17996e-11	857	835	979	1013	271	445	336	323	39.99	45.998	43.561	42.429	15.406	18.355	17.074	18.799
Zfp773	-1.35671	1.42691e-08	4.45351	4.20025e-11	745	632	789	876	256	349	244	223	34.764	34.816	35.107	36.691	14.553	14.395	12.399	12.979
Fbxo32	-1.95169	1.46359e-08	4.76163	4.40841e-11	1254	869	1210	1318	272	383	185	261	58.515	47.871	53.839	55.204	15.462	15.798	9.401	15.19
Notch1	1.2524	1.5666e-08	5.26977	4.82592e-11	522	540	542	561	1004	1651	1065	971	24.358	29.748	24.116	23.497	57.074	68.099	54.117	56.513
Itgav	1.28632	1.65569e-08	4.61745	5.2137e-11	332	319	348	357	630	934	731	695	15.492	17.573	15.484	14.953	35.814	38.525	37.145	40.449
Ccnd1	1.07218	1.67965e-08	5.5323	5.40413e-11	671	589	779	731	1075	1732	1417	1062	31.311	32.447	34.662	30.618	61.11	71.44	72.004	61.809
Sall1	-1.42393	1.68938e-08	5.6954	5.55107e-11	2117	1409	1924	1975	609	871	572	453	98.784	77.619	85.608	82.722	34.62	35.926	29.066	26.365
Fbxo40	-2.17204	1.69559e-08	2.8867	5.68757e-11	343	285	355	376	58	82	79	53	16.005	15.7	15.796	15.749	3.297	3.382	4.014	3.085
Nav1	1.36678	1.82884e-08	4.75832	6.4371e-11	376	372	385	327	770	1064	844	706	17.545	20.493	17.131	13.696	43.772	43.887	42.887	41.09
Psmb10	-1.50728	1.82884e-08	4.63674	6.31832e-11	873	769	1014	974	337	359	256	213	40.736	42.363	45.118	40.796	19.157	14.808	13.009	12.397
Col1a1	-1.38893	1.82884e-08	4.83155	6.51011e-11	1059	794	1117	1051	259	494	336	304	49.416	43.74	49.701	44.021	14.723	20.376	17.074	17.693
Kif5c	-1.08598	1.94234e-08	5.50106	7.0471e-11	1445	1203	1441	1628	499	750	627	554	67.427	66.271	64.117	68.188	28.367	30.936	31.861	32.243
Fam214a	-0.895597	2.01506e-08	6.31616	7.72478e-11	2200	1967	2626	2668	990	1569	1115	929	102.657	108.358	116.844	111.748	56.278	64.717	56.658	54.068
Ccdc6	-0.720229	2.01506e-08	8.30624	7.61701e-11	8526	7784	9688	9206	4585	6357	4723	3721	397.844	428.805	431.067	385.59	260.643	262.209	239.997	216.564
Crebrf	-0.876619	2.01506e-08	6.43352	7.59551e-11	2487	2103	2797	2788	1073	1701	1156	1087	116.05	115.85	124.452	116.774	60.997	70.162	58.742	63.264
Serinc5	-0.95341	2.15406e-08	6.64989	8.40509e-11	2970	2583	3028	3554	1280	1898	1257	1232	138.587	142.292	134.731	148.858	72.764	78.287	63.874	71.703
Hydin	-1.37437	2.21258e-08	4.83016	8.78488e-11	1052	771	1070	1084	321	450	289	326	49.089	42.473	47.61	45.403	18.248	18.561	14.685	18.973
Fendrr	-1.5017	2.34379e-08	4.36422	9.46628e-11	705	678	852	793	196	380	220	182	32.897	37.35	37.91	33.215	11.142	15.674	11.179	10.593
Xist	-1.67518	2.56846e-08	4.27075	1.05496e-10	846	569	770	824	219	282	183	166	39.476	31.345	34.261	34.513	12.449	11.632	9.299	9.661
Rrm2	1.28808	2.58394e-08	4.68424	1.079e-10	333	310	433	353	626	1018	805	704	15.539	17.077	19.266	14.785	35.586	41.99	40.906	40.973
Slc44a2	-1.07617	2.59582e-08	4.99754	1.10173e-10	948	870	1081	1118	416	548	402	355	44.236	47.927	48.099	46.827	23.648	22.604	20.427	20.661
Bhlhe40	2.99317	2.68517e-08	2.44169	1.15804e-10	43	37	34	51	286	320	289	296	2.006	2.038	1.513	2.136	16.258	13.199	14.685	17.227
Cdkn1b	-1.63032	2.72615e-08	3.62249	1.19437e-10	438	410	512	526	129	187	141	95	20.438	22.586	22.781	22.031	7.333	7.713	7.165	5.529
Nr2e1	-2.82796	3.03028e-08	2.91243	1.3691e-10	472	297	450	541	49	72	45	55	22.025	16.361	20.023	22.66	2.785	2.97	2.287	3.201
Spry4	0.970996	3.03028e-08	5.45096	1.35727e-10	646	624	739	693	1075	1568	1115	1035	30.144	34.375	32.882	29.026	61.11	64.676	56.658	60.238
Sez6	1.85952	3.44866e-08	3.96954	1.58174e-10	177	196	190	151	473	740	527	586	8.259	10.797	8.454	6.325	26.889	30.523	26.779	34.106
Thsd4	-1.64185	3.70882e-08	3.9418	1.72645e-10	625	483	648	622	149	271	155	121	29.164	26.607	28.833	26.052	8.47	11.178	7.876	7.042
Myo7a	-1.19794	3.84354e-08	5.64283	1.84073e-10	1701	1412	1713	1760	566	1008	546	516	79.373	77.784	76.22	73.717	32.175	41.577	27.745	30.031
Irf1	-1.14689	3.84354e-08	4.73211	1.84178e-10	850	727	962	886	306	456	315	321	39.663	40.049	42.804	37.11	17.395	18.809	16.007	18.682
Ccnd2	0.843293	4.00143e-08	7.7442	1.94484e-10	3225	3428	3641	3555	5122	7631	5112	4697	150.486	188.842	162.006	148.9	291.17	314.758	259.764	273.368
Txnip	-0.838258	4.12768e-08	7.24855	2.03445e-10	4080	3843	5025	4696	2130	2986	1951	1872	190.383	211.703	223.587	196.69	121.084	123.165	99.139	108.951
Dst	-0.733939	4.24833e-08	8.63475	2.123e-10	10640	9243	11921	12758	4928	8211	5645	5487	496.488	509.178	530.424	534.364	280.142	338.682	286.848	319.347
Cers6	-0.931719	4.61533e-08	7.5651	2.40118e-10	5973	4506	5971	6268	2787	3351	2413	2191	278.715	248.226	265.679	262.533	158.432	138.22	122.615	127.517
Ppp1r9a	-0.862577	4.61533e-08	5.77772	2.3775e-10	1606	1347	1662	1795	701	1000	786	692	74.94	74.204	73.951	75.183	39.85	41.247	39.94	40.275
AC153546.1	0.944452	4.61533e-08	6.05908	2.3462e-10	1068	895	1072	1133	1545	2554	1638	1562	49.835	49.304	47.699	47.455	87.828	105.346	83.234	90.909
Cxcl12	-2.04631	4.83826e-08	3.12698	2.55029e-10	388	383	372	383	80	99	73	81	18.105	21.099	16.552	16.042	4.548	4.083	3.709	4.714
Ccna2	0.821343	4.95929e-08	6.65824	2.71593e-10	1763	1365	1745	1723	2368	3561	2486	2145	82.266	75.195	77.644	72.167	134.613	146.882	126.325	124.84
Foxo1	-0.767906	4.95929e-08	7.79927	2.67835e-10	6657	5240	6923	6432	2902	4641	3151	2765	310.632	288.661	308.039	269.402	164.97	191.429	160.117	160.925
Zbtb16	-0.792451	4.95929e-08	7.1412	2.7092e-10	3982	3386	4378	4395	1876	2996	1914	1698	185.81	186.528	194.799	184.083	106.645	123.577	97.259	98.825
Mest	1.11082	5.04985e-08	5.09946	2.80009e-10	484	438	554	541	842	1263	885	955	22.585	24.129	24.65	22.66	47.865	52.095	44.971	55.582
Msi2	-0.809585	5.3937e-08	7.34803	3.02768e-10	4976	3662	4889	5229	2190	2991	2330	2099	232.192	201.732	217.536	219.015	124.495	123.371	118.398	122.163
Cmip	-1.22341	5.74409e-08	5.36651	3.27918e-10	1453	1112	1346	1601	449	802	484	414	67.801	61.258	59.89	67.057	25.524	33.08	24.594	24.095
Wipi1	-1.59047	5.74409e-08	4.93172	3.30301e-10	1292	913	1201	1226	311	554	253	297	60.288	50.295	53.438	51.351	17.679	22.851	12.856	17.286
Armcx4	-1.32726	5.76533e-08	4.93747	3.35469e-10	905	916	1073	1339	334	453	424	304	42.23	50.461	47.743	56.084	18.987	18.685	21.545	17.693
Adgrl2	0.940879	5.84755e-08	6.3252	3.44256e-10	1211	1189	1324	1270	2138	2654	1959	1906	56.508	65.5	58.911	53.193	121.539	109.47	99.546	110.93
Ddah1	-1.03858	5.85405e-08	5.39082	3.48646e-10	1350	1113	1269	1484	557	738	541	457	62.994	61.313	56.464	62.157	31.664	30.441	27.491	26.598
Hist1h2aa	1.47044	6.32929e-08	5.22915	3.81283e-10	456	506	538	461	1027	1735	1387	829	21.278	27.875	23.938	19.309	58.382	71.564	70.48	48.248
Pramef12	-0.726264	6.59291e-08	7.11846	4.0619e-10	3970	3240	4020	4266	2015	2692	2038	1713	185.25	178.485	178.87	178.68	114.547	111.038	103.56	99.698
Cebpg	-0.843458	6.59291e-08	6.44868	4.03278e-10	2228	2333	2764	2832	1145	1645	1325	1002	103.964	128.52	122.984	118.617	65.09	67.852	67.329	58.317
Tpx2	0.802224	7.37939e-08	5.99337	4.59697e-10	999	880	1131	1179	1389	2161	1705	1357	46.616	48.477	50.324	49.382	78.96	89.136	86.639	78.978
Ccdc180	-1.86496	7.74063e-08	3.41812	4.87499e-10	449	341	457	543	79	167	98	102	20.951	18.785	20.334	22.743	4.491	6.888	4.98	5.936
Gm9785	-1.65979	7.81274e-08	3.45061	4.97388e-10	384	374	433	488	133	149	102	98	17.918	20.603	19.266	20.44	7.561	6.146	5.183	5.704
Dtna	-1.04714	7.83025e-08	5.99214	5.03863e-10	1924	1673	2106	2234	942	1137	754	661	89.779	92.162	93.706	93.57	53.55	46.898	38.314	38.471
Nasp	0.738965	8.42945e-08	8.64748	5.48192e-10	6637	5892	7194	7080	9419	11370	10158	9285	309.699	324.578	320.097	296.543	535.441	468.982	516.174	540.392
Abca13	-1.76651	8.55908e-08	3.143	5.62481e-10	369	298	360	371	92	104	84	92	17.218	16.416	16.018	15.539	5.23	4.29	4.268	5.354
2010300C02Rik	-1.7195	8.56132e-08	3.54238	5.68489e-10	504	401	453	481	134	175	114	85	23.518	22.09	20.156	20.147	7.617	7.218	5.793	4.947
Pmaip1	1.14166	9.27613e-08	5.26895	6.22303e-10	572	507	546	611	1077	1238	1084	1046	26.691	27.93	24.294	25.592	61.224	51.064	55.083	60.878
Spocd1	-1.82694	9.53206e-08	3.45632	6.51629e-10	433	325	555	509	97	171	100	94	20.205	17.904	24.695	21.319	5.514	7.053	5.081	5.471
Eml5	-1.06797	9.53206e-08	5.86919	6.52523e-10	1869	1389	1884	2275	697	1060	819	607	87.212	76.517	83.828	95.288	39.622	43.722	41.617	35.328
Egr4	-1.02886	9.65815e-08	5.18806	6.67767e-10	1210	913	1201	1197	492	634	492	383	56.462	50.295	53.438	50.136	27.969	26.151	25.001	22.291
Kif15	0.764719	1.04763e-07	6.74664	7.38675e-10	1707	1582	1918	1921	2239	3477	2678	2561	79.653	87.149	85.341	80.46	127.28	143.417	136.081	149.052
Wwc1	1.19644	1.04763e-07	4.45396	7.34833e-10	304	303	340	307	540	911	595	564	14.185	16.692	15.128	12.859	30.697	37.576	30.235	32.825
Foxf1	-1.15849	1.08909e-07	5.57779	7.75365e-10	1673	1270	1679	1587	638	900	520	480	78.066	69.962	74.707	66.471	36.268	37.123	26.424	27.936
Trib1	1.10186	1.12503e-07	4.90481	8.08653e-10	489	369	422	492	806	1053	795	767	22.818	20.327	18.777	20.607	45.819	43.433	40.398	44.64
Dnmt1	0.643392	1.13652e-07	8.23752	8.2469e-10	5138	4796	5635	5335	6021	9891	7513	6249	239.752	264.202	250.729	223.454	342.275	407.977	381.77	363.695
Slc6a6	-1.41711	1.4557e-07	4.99942	1.06627e-09	1172	938	1184	1279	237	597	415	335	54.688	51.673	52.682	53.57	13.473	24.625	21.088	19.497
Mga	-0.594904	1.5051e-07	9.23315	1.11275e-09	16622	13137	17266	17161	9088	12478	8775	8041	775.623	723.691	768.25	718.782	516.625	514.684	445.897	467.991
Gm7967	-1.44433	1.62152e-07	5.0088	1.20993e-09	1046	846	1300	1520	293	576	399	293	48.809	46.604	57.843	63.665	16.656	23.758	20.275	17.053
Gbp3	-1.68131	1.62442e-07	3.42623	1.22321e-09	440	358	389	468	110	121	131	105	20.531	19.721	17.309	19.602	6.253	4.991	6.657	6.111
Kif4	0.813536	1.65717e-07	5.99387	1.25921e-09	1024	931	1073	1129	1340	2108	1641	1525	47.782	51.287	47.743	47.288	76.175	86.949	83.387	88.756
Aff4	-0.897761	1.7928e-07	6.08992	1.37455e-09	1972	1629	2101	2383	891	1292	843	891	92.018	89.738	93.484	99.811	50.651	53.292	42.837	51.857
Chd7	-0.744106	1.92494e-07	6.81012	1.48904e-09	3105	2639	3454	3390	1514	2223	1492	1568	144.887	145.377	153.686	141.989	86.066	91.693	75.815	91.258
Ticrr	0.910359	2.1563e-07	5.63026	1.68276e-09	800	698	777	857	1037	1834	1333	1152	37.33	38.451	34.573	35.895	58.95	75.648	67.736	67.047
Trim12c	-1.34185	2.30934e-07	4.03416	1.81801e-09	611	437	580	641	186	270	168	184	28.511	24.073	25.807	26.848	10.574	11.137	8.537	10.709
S100a11	2.05965	2.44061e-07	2.31028	1.93805e-09	58	51	44	56	179	237	194	175	2.706	2.809	1.958	2.346	10.176	9.776	9.858	10.185
Crybg1	-1.19473	2.51485e-07	5.37971	2.01422e-09	1440	1071	1502	1502	525	842	475	370	67.194	58.999	66.831	62.911	29.845	34.73	24.137	21.534
Camta1	-0.674999	2.54057e-07	6.97082	2.05221e-09	3426	2800	3784	3774	1634	2678	1860	1652	159.866	154.246	168.369	158.073	92.888	110.46	94.515	96.147
Arhgap26	0.778488	2.56721e-07	6.71798	2.09131e-09	1657	1535	1897	1869	2563	3557	2317	2379	77.32	84.56	84.407	78.282	145.699	146.717	117.737	138.459
Tubb4b	0.827315	2.59996e-07	7.54662	2.13579e-09	3006	2669	3170	3272	4314	5305	5413	4355	140.267	147.03	141.049	137.047	245.238	218.817	275.059	253.463
Slc7a1	0.775469	2.67946e-07	6.05345	2.21943e-09	1032	1019	1259	1089	1505	2172	1766	1365	48.156	56.135	56.019	45.612	85.555	89.589	89.738	79.444
Tdrd5	-0.777521	2.76546e-07	6.36015	2.3096e-09	2233	1889	2461	2797	1039	1686	1192	1027	104.197	104.061	109.502	117.151	59.064	69.543	60.571	59.772
Large2	-0.772886	2.81494e-07	6.55145	2.37019e-09	2515	2399	2885	2825	1396	1879	1331	1048	117.356	132.156	128.368	118.324	79.358	77.504	67.634	60.994
Ppp2r2c	1.24221	2.83323e-07	4.34672	2.40499e-09	241	298	273	335	542	717	610	562	11.246	16.416	12.147	14.031	30.811	29.574	30.997	32.709
Tbc1d2b	-0.832763	2.85138e-07	5.63982	2.4578e-09	1407	1202	1495	1677	696	974	665	599	65.654	66.216	66.52	70.241	39.565	40.175	33.792	34.862
Cdc42bpb	-0.7443	2.85138e-07	6.18113	2.45943e-09	2070	1678	2167	2212	1010	1300	1068	988	96.591	92.438	96.421	92.649	57.415	53.622	54.27	57.502
Brdt	-1.04564	3.1763e-07	5.57441	2.79715e-09	1546	1137	1695	1601	552	949	542	588	72.14	62.635	75.419	67.057	31.379	39.144	27.541	34.222
Uhrf1	0.769024	3.1763e-07	6.22524	2.80492e-09	1162	1136	1407	1257	1558	2442	1902	1744	54.222	62.58	62.604	52.649	88.567	100.726	96.649	101.502
Tex13b	0.717641	3.1763e-07	6.85457	2.78926e-09	1755	1860	2047	2158	2391	3778	3054	2430	81.893	102.464	91.081	90.387	135.921	155.832	155.188	141.427
Cd63	1.93771	3.28513e-07	2.99124	2.92352e-09	80	97	89	83	314	318	329	248	3.733	5.344	3.96	3.476	17.85	13.117	16.718	14.434
Lrp5	1.15495	3.31968e-07	4.49235	2.97699e-09	362	319	301	328	553	873	693	515	16.892	17.573	13.393	13.738	31.436	36.009	35.214	29.973
Tk1	1.1212	3.86296e-07	4.62259	3.49062e-09	381	338	362	362	543	881	762	658	17.778	18.62	16.107	15.162	30.868	36.339	38.721	38.296
Ctso	-1.48914	3.87961e-07	3.36144	3.58534e-09	314	325	402	449	116	137	117	107	14.652	17.904	17.887	18.806	6.594	5.651	5.945	6.227
Epha2	1.26011	3.87961e-07	4.06686	3.54536e-09	233	215	260	231	392	738	466	456	10.872	11.844	11.569	9.675	22.284	30.441	23.68	26.539
Kif21a	1.35251	3.87961e-07	4.59456	3.56996e-09	303	297	313	391	644	825	729	812	14.139	16.361	13.927	16.377	36.609	34.029	37.044	47.259
Arhgef15	-1.05245	4.11445e-07	5.83081	3.83054e-09	1633	1558	2010	1927	779	1151	601	622	76.2	85.827	89.435	80.712	44.284	47.476	30.54	36.201
Ddx25	-0.992368	4.12794e-07	5.06168	3.87135e-09	993	814	1159	1156	373	695	453	364	46.336	44.842	51.57	48.419	21.204	28.667	23.019	21.185
Btnl7-ps	-1.18637	4.29626e-07	3.93184	4.05863e-09	504	399	519	582	170	273	177	175	23.518	21.98	23.093	24.377	9.664	11.261	8.994	10.185
Sema6d	-0.626398	4.30325e-07	6.63329	4.15361e-09	2687	2249	2865	2904	1388	2115	1509	1272	125.382	123.893	127.478	121.633	78.904	87.238	76.679	74.031
Tmem59l	1.28036	4.30325e-07	3.44285	4.12683e-09	145	146	162	150	277	432	346	271	6.766	8.043	7.208	6.283	15.747	17.819	17.582	15.772
Pcdh1	1.53702	4.30325e-07	4.01726	4.09941e-09	221	174	249	180	610	600	515	432	10.312	9.585	11.079	7.539	34.677	24.748	26.169	25.143
Siae	-0.855571	4.32162e-07	5.47508	4.20092e-09	1331	1107	1290	1473	551	915	600	542	62.108	60.982	57.398	61.696	31.323	37.741	30.489	31.545
Kdm3a	-0.610288	4.37162e-07	7.32691	4.29623e-09	4442	3532	4681	4552	2217	3257	2416	2276	207.275	194.571	208.281	190.659	126.03	134.343	122.768	132.464
Pou2f2	-1.01507	4.37162e-07	4.71735	4.30937e-09	877	705	805	849	355	465	324	303	40.923	38.837	35.818	35.56	20.181	19.18	16.464	17.635
Wnk3	-0.874656	4.75419e-07	5.96041	4.71904e-09	1840	1458	1960	2062	900	1162	754	793	85.859	80.318	87.21	86.366	51.162	47.929	38.314	46.153
Baz1a	1.11953	4.88295e-07	4.98348	4.88027e-09	434	415	472	538	690	1101	1093	790	20.252	22.862	21.002	22.534	39.224	45.413	55.54	45.978
Hmgn5	-1.62153	5.14655e-07	4.76612	5.2142e-09	1146	840	1052	1038	382	262	292	292	53.475	46.274	46.809	43.476	21.716	10.807	14.838	16.995
Egr3	1.24968	5.41757e-07	4.53402	5.52586e-09	347	290	297	364	549	804	723	713	16.192	15.976	13.215	15.246	31.209	33.163	36.739	41.497
Lamb1	-0.614294	5.47909e-07	6.98924	5.70013e-09	3405	2994	3527	3687	1869	2691	1851	1653	158.886	164.933	156.934	154.429	106.247	110.997	94.058	96.206
Bcl6	-1.82012	5.47909e-07	3.95388	5.70113e-09	769	460	612	704	198	209	114	137	35.883	25.34	27.231	29.487	11.256	8.621	5.793	7.973
AI661453	-1.56534	5.47909e-07	3.83752	5.69752e-09	629	464	521	545	147	269	137	115	29.351	25.561	23.182	22.827	8.356	11.096	6.962	6.693
Plekha1	-0.739562	5.5922e-07	6.3418	5.85711e-09	2119	1936	2427	2609	1248	1518	1188	962	98.878	106.65	107.989	109.277	70.945	62.613	60.368	55.989
Tmc8	1.50705	5.71741e-07	3.50672	6.03105e-09	145	146	138	152	346	489	300	365	6.766	8.043	6.14	6.366	19.669	20.17	15.244	21.243
Cd274	-1.44291	5.71741e-07	5.68057	6.06652e-09	2083	1370	1955	2008	540	1005	414	570	97.198	75.471	86.988	84.104	30.697	41.454	21.037	33.174
Ttn	-0.59377	5.83377e-07	7.7543	6.22992e-09	5590	4804	5952	6676	3070	4376	3192	3104	260.843	264.643	264.834	279.622	174.52	180.498	162.2	180.655
Ldlrad3	-0.669913	5.99491e-07	6.83043	6.47796e-09	3185	2568	3410	3319	1581	2469	1732	1351	148.62	141.466	151.728	139.015	89.875	101.84	88.011	78.629
Ccnb1	0.730989	5.99491e-07	5.60188	6.48409e-09	757	710	886	912	1101	1560	1138	1093	35.323	39.112	39.423	38.199	62.588	64.346	57.827	63.613
C77370	1.67246	5.99612e-07	3.09062	6.52645e-09	83	107	131	96	221	387	326	261	3.873	5.894	5.829	4.021	12.563	15.963	16.566	15.19
Cdk14	-1.09247	6.20698e-07	4.61103	6.79844e-09	766	630	750	966	311	439	287	277	35.743	34.705	33.371	40.461	17.679	18.108	14.584	16.122
Pik3r3	-0.627774	6.56863e-07	6.62431	7.37442e-09	2494	2231	2903	3007	1394	1860	1596	1341	116.376	122.901	129.169	125.947	79.245	76.72	81.1	78.047
Cdc25a	0.826128	6.56863e-07	5.06399	7.30141e-09	525	506	578	565	716	1138	923	719	24.498	27.875	25.718	23.665	40.702	46.939	46.902	41.846
Irs4	-1.78423	6.58907e-07	2.78848	7.44248e-09	322	209	306	278	60	85	82	63	15.025	11.513	13.615	11.644	3.411	3.506	4.167	3.667
Bnc2	-0.946991	6.59263e-07	7.80688	7.49162e-09	7291	5232	7242	7370	2847	4856	2508	2693	340.216	288.22	322.232	308.69	161.843	200.297	127.443	156.734
Cacna1h	-0.934482	6.59524e-07	5.69038	7.58489e-09	1582	1413	1570	1641	541	1092	772	577	73.82	77.839	69.857	68.733	30.754	45.042	39.229	33.582
Tcf7l2	-1.07719	6.59524e-07	4.84489	7.55394e-09	871	720	1006	1067	327	610	367	282	40.643	39.663	44.762	44.691	18.589	25.161	18.649	16.413
Hmgb2	0.872842	6.60252e-07	5.3328	7.63846e-09	618	606	711	644	1005	1474	939	874	28.837	33.383	31.636	26.974	57.131	60.799	47.715	50.867
Fmnl2	-0.820807	6.74679e-07	5.32178	7.87015e-09	1132	924	1190	1374	549	727	578	497	52.822	50.901	52.949	57.549	31.209	29.987	29.371	28.926
Sntg2	-1.98177	6.74679e-07	2.17965	7.89774e-09	184	173	211	206	42	56	33	47	8.586	9.53	9.388	8.628	2.388	2.31	1.677	2.735
Ckap2l	0.886505	7.05201e-07	5.17737	8.3033e-09	614	438	613	650	795	1185	994	877	28.651	24.129	27.275	27.225	45.193	48.878	50.51	51.042
Msn	0.89301	7.11393e-07	5.51865	8.44091e-09	643	713	743	809	1192	1494	1089	1094	30.004	39.278	33.06	33.885	67.762	61.624	55.337	63.671
Lig1	0.596423	7.41339e-07	7.149	8.88105e-09	2494	2257	2649	2590	2848	4636	3272	2966	116.376	124.334	117.867	108.481	161.9	191.223	166.265	172.623
Ace	0.926352	7.9503e-07	4.93033	9.68752e-09	453	425	537	499	741	1103	699	758	21.138	23.412	23.894	20.9	42.124	45.496	35.519	44.116
Chga	2.19239	7.9503e-07	2.402	9.68574e-09	48	73	45	53	181	343	203	166	2.24	4.021	2.002	2.22	10.289	14.148	10.315	9.661
Nid1	0.872291	7.9503e-07	6.59385	9.59743e-09	1515	1458	1544	1634	2660	2860	2351	2284	70.694	80.318	68.7	68.439	151.213	117.967	119.465	132.93
Ankrd12	-0.610686	7.98585e-07	8.02098	9.7855e-09	6782	5513	7764	7887	3493	5439	3798	3773	316.465	303.7	345.459	330.344	198.566	224.344	192.994	219.591
Sfrp1	-1.05214	8.08773e-07	4.69528	9.99055e-09	757	653	821	1001	336	389	350	326	35.323	35.972	36.53	41.927	19.101	16.045	17.785	18.973
Alg13	0.763088	8.08773e-07	5.88168	1.00211e-08	1024	762	1123	1030	1230	1921	1532	1341	47.782	41.977	49.968	43.141	69.922	79.236	77.848	78.047
Rasgef1b	-0.905351	8.23686e-07	5.13566	1.02622e-08	876	912	1184	1218	478	649	465	420	40.876	50.24	52.682	51.015	27.173	26.77	23.629	24.444
Calm1	0.646747	8.31306e-07	7.3206	1.04141e-08	2881	2396	2984	2781	3650	4514	3964	3426	134.435	131.991	132.773	116.481	207.491	186.191	201.429	199.395
Sv2c	-1.00132	8.90636e-07	5.14405	1.12183e-08	1081	927	1075	1250	479	652	383	454	50.442	51.067	47.832	52.356	27.23	26.893	19.462	26.423
Adamts10	0.966768	9.42837e-07	4.71338	1.20049e-08	377	399	410	440	561	998	687	642	17.592	21.98	18.243	18.429	31.891	41.165	34.91	37.365
Zfp462	-0.64727	9.48516e-07	8.43669	1.21422e-08	9857	7748	10034	9978	5147	7238	4600	4770	459.952	426.822	446.462	417.925	292.591	298.548	233.747	277.617
Atp1b2	0.939922	9.62614e-07	4.99108	1.23885e-08	470	466	525	526	728	1210	738	796	21.931	25.671	23.36	22.031	41.385	49.909	37.501	46.328
Cmklr1	-2.34927	9.73537e-07	2.06543	1.25957e-08	227	177	201	216	18	49	44	39	10.592	9.751	8.943	9.047	1.023	2.021	2.236	2.27
H2afx	1.38831	9.85027e-07	6.5907	1.28118e-08	1068	1348	1298	1504	2389	5405	2963	2080	49.835	74.259	57.754	62.994	135.807	222.942	150.563	121.057
Hist1h2bm	0.923007	1.01725e-06	5.46306	1.33006e-08	661	636	756	719	1265	1545	1113	864	30.844	35.036	33.638	30.115	71.911	63.727	56.557	50.285
Prim1	0.787577	1.02868e-06	5.44063	1.35204e-08	668	686	700	805	996	1419	1035	1004	31.171	37.79	31.146	33.717	56.62	58.53	52.593	58.433
BC005561	-0.697144	1.03383e-06	5.93465	1.3659e-08	1710	1359	1840	1857	896	1187	956	728	79.793	74.865	81.871	77.78	50.935	48.961	48.579	42.37
Map3k15	-0.948779	1.03548e-06	5.42672	1.37516e-08	1237	1046	1372	1569	555	912	507	491	57.721	57.622	61.047	65.717	31.55	37.618	25.763	28.576
Lrp8	1.08836	1.05829e-06	4.48858	1.4127e-08	334	293	373	335	465	848	732	545	15.585	16.141	16.597	14.031	26.434	34.978	37.196	31.719
Synj2	-1.17475	1.14432e-06	4.28299	1.53537e-08	660	489	678	696	231	288	218	278	30.797	26.938	30.168	29.152	13.132	11.879	11.078	16.18
Gnb4	-0.709739	1.19703e-06	5.75317	1.62172e-08	1469	1354	1559	1580	666	1022	887	726	68.547	74.589	69.368	66.178	37.86	42.155	45.072	42.254
Ighm	-2.17207	1.19703e-06	2.57707	1.62248e-08	360	224	245	282	50	74	44	51	16.798	12.34	10.901	11.811	2.842	3.052	2.236	2.968
AU020206	-0.979464	1.20508e-06	5.21913	1.64989e-08	1071	957	1350	1200	441	830	474	385	49.975	52.719	60.068	50.262	25.069	34.235	24.086	22.407
Tapbp	-1.13017	1.20508e-06	4.72418	1.64194e-08	876	673	998	876	353	536	294	248	40.876	37.074	44.406	36.691	20.067	22.109	14.939	14.434
Smarcc2	0.760598	1.21687e-06	5.41013	1.6827e-08	741	596	784	712	875	1401	1120	946	34.577	32.832	34.884	29.822	49.741	57.788	56.912	55.058
Hist1h1a	0.933561	1.21687e-06	7.03034	1.67878e-08	1762	2026	2486	1955	3349	4191	4024	2615	82.219	111.608	110.614	81.884	190.38	172.868	204.478	152.194
Stx6	-1.00508	1.25001e-06	5.43627	1.74106e-08	1380	1071	1473	1444	457	903	684	417	64.394	58.999	65.541	60.481	25.979	37.246	34.757	24.27
Plcg2	-0.913056	1.25001e-06	4.62057	1.74563e-08	754	617	821	746	318	503	324	271	35.183	33.989	36.53	31.246	18.077	20.747	16.464	15.772
Hs3st3b1	1.36799	1.25528e-06	3.78677	1.7683e-08	166	197	176	204	399	487	523	327	7.746	10.852	7.831	8.544	22.682	20.087	26.576	19.032
Bcl6b	1.09854	1.25528e-06	5.16753	1.77018e-08	536	498	592	492	1093	1192	864	952	25.011	27.434	26.341	20.607	62.134	49.167	43.904	55.407
5031434O11Rik	-2.01262	1.26464e-06	1.92416	1.79204e-08	162	133	184	184	40	50	36	23	7.559	7.327	8.187	7.707	2.274	2.062	1.829	1.339
Neb	-0.89346	1.27155e-06	7.56545	1.81923e-08	5814	4087	5956	6760	2338	3763	2265	2614	271.295	225.145	265.012	283.14	132.908	155.214	115.095	152.136
Selenop	-1.48897	1.27155e-06	3.46888	1.81779e-08	423	351	372	465	154	174	104	93	19.738	19.336	16.552	19.476	8.754	7.177	5.285	5.413
Mcm4	0.627735	1.27608e-06	6.98983	1.83445e-08	2172	1902	2392	2388	2863	4041	2695	2782	101.351	104.777	106.432	100.02	162.753	166.681	136.945	161.914
Pygl	-0.813869	1.29869e-06	5.57921	1.87584e-08	1355	1141	1480	1536	652	1022	590	592	63.228	62.855	65.853	64.335	37.064	42.155	29.981	34.455
Ubr4	-0.650539	1.3633e-06	9.36826	1.98783e-08	17489	15043	18833	20746	7897	15141	10868	8199	816.08	828.689	837.974	868.938	448.92	624.526	552.252	477.186
Brd1	-0.655117	1.3633e-06	6.52889	1.98332e-08	2519	2041	2872	2648	1302	1989	1298	1208	117.543	112.435	127.79	110.91	74.015	82.041	65.957	70.306
Cacna1d	-1.25751	1.42086e-06	3.5331	2.10095e-08	363	372	426	384	151	171	159	105	16.938	20.493	18.955	16.084	8.584	7.053	8.08	6.111
F2rl1	1.19805	1.42206e-06	3.87288	2.11245e-08	216	188	204	223	457	474	430	366	10.079	10.357	9.077	9.34	25.979	19.551	21.85	21.301
Zfp809	1.45282	1.45248e-06	3.32482	2.16759e-08	109	127	148	139	238	385	354	324	5.086	6.996	6.585	5.822	13.53	15.88	17.988	18.857
Erg	-0.732842	1.45358e-06	5.9395	2.17917e-08	1870	1446	1745	1801	894	1228	856	756	87.259	79.657	77.644	75.434	50.821	50.652	43.497	44
H3f3b	0.603687	1.46133e-06	6.94094	2.2008e-08	2000	1824	2509	2332	2620	3769	3189	2322	93.325	100.48	111.638	97.675	148.939	155.461	162.048	135.142
Idnk	-1.40689	1.55799e-06	3.77617	2.35703e-08	418	474	559	501	176	246	156	98	19.505	26.112	24.873	20.984	10.005	10.147	7.927	5.704
Atad2b	-0.637906	1.5776e-06	5.97103	2.3975e-08	1693	1412	1728	1956	889	1242	962	838	79	77.784	76.887	81.926	50.537	51.229	48.884	48.772
Ube2c	0.753628	1.5813e-06	5.88542	2.41395e-08	973	857	1032	1076	1531	1810	1540	1132	45.403	47.21	45.919	45.068	87.033	74.658	78.254	65.883
Cux1	0.757359	1.63164e-06	4.98218	2.50197e-08	525	467	539	571	662	1026	804	723	24.498	25.726	23.983	23.916	37.633	42.32	40.855	42.079
Txn1	1.00766	1.64396e-06	4.46912	2.53212e-08	348	339	346	322	577	853	588	454	16.239	18.675	15.395	13.487	32.801	35.184	29.879	26.423
Pdgfa	0.85532	1.6768e-06	4.98432	2.59417e-08	502	443	535	558	662	1138	762	791	23.425	24.404	23.805	23.372	37.633	46.939	38.721	46.037
Zfp37	-1.11182	1.69663e-06	4.38075	2.63646e-08	690	481	784	723	265	378	227	247	32.197	26.497	34.884	30.283	15.064	15.591	11.535	14.376
Slc38a2	-0.719993	1.70061e-06	5.77675	2.6543e-08	1487	1248	1672	1679	749	950	839	787	69.387	68.75	74.396	70.324	42.578	39.185	42.633	45.804
Gcnt4	1.23568	1.70885e-06	4.1009	2.67885e-08	250	209	236	266	460	577	460	558	11.666	11.513	10.501	11.141	26.15	23.8	23.375	32.476
Mpzl2	1.89792	1.71587e-06	2.71023	2.7016e-08	59	74	83	74	245	238	274	228	2.753	4.077	3.693	3.099	13.927	9.817	13.923	13.27
Kntc1	0.600521	1.75792e-06	6.87323	2.77984e-08	1896	1829	2338	2208	2465	3946	2805	2195	88.472	100.756	104.029	92.481	140.128	162.762	142.535	127.75
4933431E20Rik	-1.05565	1.7821e-06	3.70434	2.87554e-08	367	335	454	478	155	225	178	149	17.125	18.454	20.201	20.021	8.811	9.281	9.045	8.672
Pdp1	-0.726389	1.7821e-06	5.33004	2.87908e-08	1127	912	1255	1190	588	761	565	529	52.589	50.24	55.841	49.843	33.426	31.389	28.71	30.788
Gm12854	1.72144	1.7821e-06	2.35563	2.86319e-08	62	53	56	71	149	223	167	187	2.893	2.92	2.492	2.974	8.47	9.198	8.486	10.884
Hfm1	-0.756055	1.7821e-06	5.2521	2.83053e-08	1024	855	1226	1215	507	794	541	469	47.782	47.1	54.551	50.89	28.821	32.75	27.491	27.296
Hk2	0.823598	1.7821e-06	4.72114	2.8713e-08	381	409	448	477	582	860	676	621	17.778	22.531	19.934	19.979	33.085	35.473	34.351	36.143
Gm2832	-2.87397	1.78496e-06	0.965055	2.90813e-08	110	76	142	137	8	19	18	12	5.133	4.187	6.318	5.738	0.455	0.784	0.915	0.698
Gpc3	1.29578	1.78496e-06	3.33141	2.90735e-08	141	132	149	131	313	354	327	236	6.579	7.272	6.63	5.487	17.793	14.602	16.616	13.735
Kdr	1.46541	1.82253e-06	3.32846	2.98183e-08	119	119	167	120	303	439	256	316	5.553	6.555	7.431	5.026	17.225	18.108	13.009	18.391
Npepps	-0.592148	1.82282e-06	6.30147	2.99478e-08	1946	1912	2346	2190	1131	1655	1248	1007	90.805	105.328	104.385	91.727	64.294	68.264	63.417	58.608
F2r	1.3937	1.82427e-06	3.82016	3.00964e-08	207	185	198	164	417	581	348	448	9.659	10.191	8.81	6.869	23.705	23.965	17.683	26.074
Dmrtb1	2.09475	1.87714e-06	3.11078	3.12609e-08	110	91	85	80	220	479	472	268	5.133	5.013	3.782	3.351	12.506	19.757	23.984	15.598
Plxnb1	-0.955689	1.87714e-06	4.32138	3.13542e-08	617	522	644	638	270	393	279	194	28.791	28.756	28.655	26.722	15.349	16.21	14.177	11.291
Clspn	0.602696	1.92733e-06	6.47141	3.23245e-08	1426	1427	1632	1761	1770	2878	2178	1779	66.541	78.611	72.616	73.759	100.619	118.71	110.674	103.539
Peg10	-0.991075	1.97376e-06	4.55069	3.32383e-08	678	614	795	756	313	335	375	276	31.637	33.824	35.373	31.665	17.793	13.818	19.055	16.063
Kcp	-1.08299	1.99387e-06	4.1499	3.37135e-08	525	503	640	590	171	365	256	184	24.498	27.709	28.477	24.712	9.721	15.055	13.009	10.709
Cpd	0.729666	2.00751e-06	4.9224	3.40814e-08	517	414	565	547	658	993	745	664	24.124	22.806	25.14	22.911	37.405	40.959	37.857	38.645
Phf19	1.69666	2.01058e-06	2.66212	3.42712e-08	68	79	98	62	220	298	184	190	3.173	4.352	4.361	2.597	12.506	12.292	9.35	11.058
Cblb	-0.709281	2.01424e-06	6.62165	3.44715e-08	2750	2269	2955	2954	1558	2037	1312	1171	128.322	124.995	131.483	123.727	88.567	84.021	66.669	68.153
Faap20	-1.21529	2.03108e-06	3.56822	3.50377e-08	400	345	442	389	147	231	133	108	18.665	19.005	19.667	16.293	8.356	9.528	6.758	6.286
Plekha7	1.21983	2.25832e-06	4.04756	3.9267e-08	224	223	259	235	335	724	518	435	10.452	12.285	11.524	9.843	19.044	29.863	26.322	25.317
Elfn1	1.45449	2.27218e-06	3.53582	3.99748e-08	169	104	168	174	324	571	294	346	7.886	5.729	7.475	7.288	18.418	23.552	14.939	20.137
Cthrc1	-2.01205	2.27218e-06	2.16319	3.99203e-08	153	183	208	249	32	69	41	35	7.139	10.081	9.255	10.429	1.819	2.846	2.083	2.037
Shcbp1l	-0.901322	2.33535e-06	4.79094	4.12459e-08	768	649	840	1046	339	500	391	355	35.837	35.752	37.376	43.811	19.271	20.624	19.868	20.661
Gm45493	-1.0203	2.45178e-06	4.01331	4.347e-08	493	414	553	550	194	332	223	154	23.005	22.806	24.606	23.037	11.028	13.694	11.332	8.963
Rspo4	-0.86793	2.45366e-06	4.55899	4.36713e-08	623	609	781	760	302	495	306	276	29.071	33.549	34.751	31.832	17.168	20.417	15.549	16.063
Kif23	0.628113	2.49395e-06	6.39052	4.473e-08	1338	1307	1588	1627	1631	2829	2093	1689	62.434	72	70.658	68.146	92.717	116.689	106.355	98.301
Psmc3ip	0.855158	2.50623e-06	4.67773	4.51217e-08	336	389	463	467	572	853	702	568	15.679	21.429	20.601	19.56	32.516	35.184	35.672	33.058
Lonrf2	-0.956655	2.51804e-06	4.07884	4.55067e-08	507	456	527	555	192	347	214	205	23.658	25.12	23.449	23.246	10.915	14.313	10.874	11.931
Ripor1	0.805589	2.59309e-06	4.86038	4.73955e-08	495	419	450	540	689	983	683	650	23.098	23.082	20.023	22.618	39.168	40.546	34.706	37.83
Arhgef3	-0.808201	2.59728e-06	4.74968	4.76501e-08	790	659	756	875	348	493	379	366	36.863	36.303	33.638	36.649	19.783	20.335	19.259	21.301
Plk2	1.30743	2.7249e-06	3.33227	5.03644e-08	139	109	126	184	277	385	274	304	6.486	6.005	5.606	7.707	15.747	15.88	13.923	17.693
Zcchc14	-0.610463	2.82931e-06	6.68053	5.24879e-08	2828	2337	2992	2855	1386	2351	1555	1287	131.961	128.741	133.129	119.581	78.79	96.973	79.017	74.904
Plagl1	1.56468	2.83164e-06	2.66711	5.28486e-08	89	67	84	78	188	241	262	166	4.153	3.691	3.738	3.267	10.687	9.941	13.313	9.661
Rarg	-1.27596	2.83164e-06	3.56772	5.31126e-08	429	368	399	419	113	233	166	100	20.018	20.272	17.753	17.55	6.424	9.611	8.435	5.82
Ids	0.845714	2.83164e-06	4.4966	5.30588e-08	352	344	408	354	478	770	614	509	16.425	18.95	18.154	14.827	27.173	31.76	31.2	29.624
Gm15513	1.30246	2.87361e-06	3.15648	5.40967e-08	124	121	130	118	210	406	272	220	5.786	6.666	5.784	4.942	11.938	16.746	13.822	12.804
Arhgap31	0.788388	2.91872e-06	4.92587	5.51456e-08	509	471	512	505	747	1002	697	674	23.751	25.946	22.781	21.152	42.465	41.33	35.418	39.227
BC039771	-1.96246	3.11241e-06	2.58448	5.98705e-08	196	239	284	337	43	107	57	41	9.146	13.166	12.637	14.115	2.444	4.413	2.896	2.386
Runx3	1.78479	3.11241e-06	2.60322	5.96063e-08	76	59	67	84	153	343	251	162	3.546	3.25	2.981	3.518	8.698	14.148	12.754	9.428
Fam3c	-0.918102	3.11241e-06	4.30416	5.95211e-08	517	476	658	714	261	345	280	237	24.124	26.222	29.278	29.906	14.837	14.23	14.228	13.794
Atoh8	-1.03843	3.17007e-06	4.40721	6.11966e-08	615	584	726	732	271	470	242	208	28.697	32.171	32.303	30.66	15.406	19.386	12.297	12.106
Dmd	1.07738	3.22132e-06	4.04903	6.24065e-08	219	275	249	244	379	574	472	446	10.219	15.149	11.079	10.22	21.545	23.676	23.984	25.957
Tbx20	-1.89157	3.22655e-06	2.28051	6.27286e-08	196	172	197	229	61	43	42	53	9.146	9.475	8.766	9.592	3.468	1.774	2.134	3.085
Hist1h1c	0.960673	3.32557e-06	4.47039	6.48814e-08	269	363	378	377	510	805	620	491	12.552	19.997	16.819	15.791	28.992	33.204	31.505	28.576
Mapk11	1.1024	3.3792e-06	3.68713	6.63903e-08	165	174	227	200	296	547	343	310	7.699	9.585	10.1	8.377	16.827	22.562	17.429	18.042
Cited1	1.67718	3.41134e-06	2.84434	6.72554e-08	90	86	80	89	243	267	319	181	4.2	4.738	3.56	3.728	13.814	11.013	16.21	10.534
Usf1	-0.883912	3.43441e-06	4.19965	6.79452e-08	497	487	596	584	254	338	277	193	23.191	26.828	26.519	24.461	14.439	13.942	14.076	11.233
Ksr2	-1.24039	3.52314e-06	3.24868	7.01829e-08	319	316	296	332	100	148	131	102	14.885	17.408	13.171	13.906	5.685	6.105	6.657	5.936
Mme	1.96773	3.5644e-06	4.0995	7.1249e-08	214	239	148	171	440	1145	523	649	9.986	13.166	6.585	7.162	25.013	47.228	26.576	37.772
Hivep1	-0.639326	3.61593e-06	5.52626	7.2774e-08	1144	1156	1304	1368	675	888	707	610	53.382	63.682	58.021	57.298	38.372	36.628	35.926	35.502
Ankrd45	-0.765914	3.65468e-06	4.57043	7.38042e-08	655	571	682	779	310	454	360	301	30.564	31.455	30.346	32.628	17.623	18.726	18.293	17.518
Fgd5	-0.993321	3.67072e-06	6.45971	7.44502e-08	2998	2141	2803	2917	1101	2046	950	963	139.894	117.943	124.719	122.177	62.588	84.392	48.274	56.047
1700020G03Rik	1.76945	3.67072e-06	1.97494	7.46306e-08	51	43	41	49	132	204	130	105	2.38	2.369	1.824	2.052	7.504	8.414	6.606	6.111
Abr	0.643897	3.69339e-06	6.91619	7.53444e-08	2043	2050	2088	2171	2705	4002	2583	2563	95.331	112.93	92.905	90.932	153.771	165.072	131.254	149.168
Map1lc3b	-0.651602	3.78683e-06	5.46085	7.79294e-08	1208	998	1306	1283	641	937	656	533	56.368	54.978	58.11	53.738	36.439	38.649	33.334	31.021
Parp14	-0.879023	3.78683e-06	4.82154	7.80282e-08	883	699	843	905	431	545	382	289	41.203	38.507	37.509	37.906	24.501	22.48	19.411	16.82
Adcy10	-1.12716	3.85914e-06	4.57122	8.04625e-08	741	556	829	985	279	504	282	228	34.577	30.629	36.886	41.256	15.86	20.789	14.33	13.27
Camk2n1	-0.914053	3.85914e-06	4.42502	8.05573e-08	670	528	695	675	299	423	311	207	31.264	29.086	30.924	28.272	16.997	17.448	15.803	12.048
Gm11639	-0.807736	3.85914e-06	5.09988	8.04691e-08	929	887	1043	1049	532	599	435	458	43.349	48.863	46.408	43.937	30.243	24.707	22.104	26.656
Dusp9	0.992841	3.85914e-06	4.81171	8.0575e-08	481	425	439	386	767	1075	691	586	22.445	23.412	19.533	16.167	43.602	44.341	35.113	34.106
Arpc1b	0.980734	3.88251e-06	5.14208	8.13286e-08	554	456	543	619	733	1113	1013	1031	25.851	25.12	24.161	25.927	41.669	45.908	51.475	60.005
Rassf3	-0.695927	3.93399e-06	5.03665	8.26762e-08	876	772	970	1005	422	637	556	409	40.876	42.528	43.16	42.094	23.989	26.275	28.253	23.804
Hist1h2ba	1.74372	3.98526e-06	3.22693	8.40266e-08	90	86	150	121	284	345	470	268	4.2	4.738	6.674	5.068	16.145	14.23	23.883	15.598
Gapvd1	-0.651699	3.99823e-06	5.61241	8.45737e-08	1377	1051	1456	1438	699	919	792	638	64.254	57.897	64.785	60.23	39.736	37.906	40.245	37.132
2700099C18Rik	-0.741611	4.01082e-06	4.70858	8.51147e-08	700	652	779	802	338	521	426	305	32.664	35.917	34.662	33.591	19.214	21.49	21.647	17.751
Rcn1	-1.13266	4.12762e-06	3.43567	8.8656e-08	302	316	368	396	145	159	153	113	14.092	17.408	16.374	16.586	8.243	6.558	7.775	6.577
Cdc14a	1.15074	4.12762e-06	3.68915	8.86711e-08	156	139	223	241	315	464	360	370	7.279	7.657	9.922	10.094	17.907	19.139	18.293	21.534
Six1	-1.89753	4.12762e-06	2.10053	8.81454e-08	190	122	210	209	40	69	35	33	8.866	6.721	9.344	8.754	2.274	2.846	1.779	1.921
Sohlh2	0.593124	4.21037e-06	5.7127	9.10786e-08	893	781	1000	1021	1138	1503	1275	1105	41.67	43.024	44.495	42.764	64.692	61.995	64.789	64.312
Synm	-0.91018	4.21858e-06	4.04707	9.15451e-08	477	390	572	536	215	327	213	194	22.258	21.484	25.451	22.45	12.222	13.488	10.823	11.291
Cpsf2	0.643206	4.28234e-06	6.11974	9.32218e-08	1241	983	1242	1371	1360	2330	1636	1524	57.908	54.151	55.263	57.424	77.312	96.106	83.133	88.698
Havcr1	-2.1113	4.44619e-06	1.94438	9.73974e-08	149	144	190	202	56	37	24	33	6.953	7.933	8.454	8.461	3.183	1.526	1.22	1.921
Dhcr7	-0.7191	4.55036e-06	5.39775	9.99908e-08	1141	1111	1281	1148	628	826	636	486	53.242	61.203	56.998	48.084	35.7	34.07	32.318	28.285
Nanos3	-1.68909	4.57096e-06	2.47837	1.00756e-07	212	206	269	190	55	93	51	46	9.892	11.348	11.969	7.958	3.127	3.836	2.592	2.677
Gm12216	-1.36038	4.61043e-06	2.9647	1.01942e-07	281	251	282	276	71	154	79	85	13.112	13.827	12.548	11.56	4.036	6.352	4.014	4.947
Got2	-0.828898	4.73668e-06	4.94006	1.05058e-07	838	710	918	1104	455	585	427	344	39.103	39.112	40.846	46.241	25.865	24.13	21.698	20.021
Nsmaf	-0.639128	4.85667e-06	5.74042	1.08384e-07	1357	1144	1669	1653	733	1110	857	670	63.321	63.021	74.262	69.235	41.669	45.785	43.548	38.994
Asxl3	-0.818824	4.9226e-06	5.11993	1.10192e-07	1096	750	1114	1062	511	645	462	432	51.142	41.316	49.567	44.481	29.049	26.605	23.476	25.143
Dbn1	-1.21902	5.04287e-06	3.16696	1.138e-07	318	245	298	337	103	169	117	78	14.839	13.497	13.259	14.115	5.855	6.971	5.945	4.54
Dusp10	-1.38084	5.04635e-06	2.84428	1.14344e-07	231	221	268	287	74	132	64	84	10.779	12.174	11.925	12.021	4.207	5.445	3.252	4.889
Zfp850	-0.674278	5.07222e-06	5.31993	1.15625e-07	1170	914	1128	1152	572	737	617	537	54.595	50.35	50.19	48.251	32.516	30.399	31.353	31.254
Rhbdl3	1.45205	5.07222e-06	2.88126	1.15475e-07	97	108	89	90	242	258	255	190	4.526	5.95	3.96	3.77	13.757	10.642	12.958	11.058
Nt5c2	-0.585593	5.12825e-06	5.55101	1.17253e-07	1259	1051	1352	1315	681	951	759	605	58.748	57.897	60.157	55.078	38.713	39.226	38.568	35.211
Peli2	-0.779785	5.25396e-06	4.96552	1.20487e-07	850	690	999	1026	365	591	477	439	39.663	38.011	44.45	42.974	20.749	24.377	24.239	25.55
Spag9	0.691847	5.28836e-06	5.48972	1.21638e-07	676	652	857	899	927	1587	1099	907	31.544	35.917	38.132	37.654	52.697	65.46	55.845	52.788
Mapk3	-0.703248	5.30753e-06	5.58548	1.22442e-07	1386	1102	1405	1436	657	1079	643	603	64.674	60.707	62.515	60.146	37.348	44.506	32.674	35.095
Speer4a	-2.21751	5.58496e-06	1.97827	1.30156e-07	177	186	191	191	18	54	63	22	8.259	10.246	8.499	8	1.023	2.227	3.201	1.28
Arhgef5	1.3197	5.58496e-06	3.39562	1.29747e-07	156	110	146	161	340	352	282	326	7.279	6.06	6.496	6.743	19.328	14.519	14.33	18.973
Phlda2	-2.01393	5.59364e-06	1.56468	1.30957e-07	152	98	136	128	30	32	26	25	7.093	5.399	6.051	5.361	1.705	1.32	1.321	1.455
Fli1	-1.76634	5.90848e-06	1.956	1.40351e-07	155	132	139	193	37	46	42	37	7.233	7.272	6.185	8.084	2.103	1.897	2.134	2.153
Cdh3	0.995984	5.93802e-06	4.64294	1.41459e-07	354	401	350	424	747	792	638	570	16.519	22.09	15.573	17.759	42.465	32.668	32.42	33.174
Kif21b	0.824936	6.00675e-06	4.27121	1.43881e-07	283	312	353	308	444	631	512	418	13.205	17.187	15.707	12.9	25.24	26.027	26.017	24.328
Tyms	0.625238	6.00675e-06	5.79969	1.43919e-07	915	862	1039	1060	1287	1565	1442	1102	42.696	47.486	46.23	44.398	73.162	64.552	73.275	64.137
Dlc1	0.693344	6.00759e-06	5.60019	1.4435e-07	774	797	916	808	1030	1413	1282	1079	36.117	43.905	40.757	33.843	58.552	58.282	65.144	62.798
Abcg1	-0.744888	6.06305e-06	4.43791	1.46098e-07	566	512	657	697	301	412	314	281	26.411	28.205	29.233	29.194	17.111	16.994	15.956	16.354
E2f8	1.09819	6.08725e-06	4.48428	1.47514e-07	342	338	342	296	607	652	723	561	15.959	18.62	15.217	12.398	34.506	26.893	36.739	32.651
Gm5862	-2.38408	6.11928e-06	0.415839	1.49119e-07	58	56	73	76	8	17	11	9	2.706	3.085	3.248	3.183	0.455	0.701	0.559	0.524
Dkk3	-1.20902	6.11928e-06	4.1701	1.49128e-07	688	533	557	624	207	394	190	166	32.104	29.362	24.784	26.136	11.767	16.251	9.655	9.661
Syngr2	1.34578	6.13872e-06	2.88444	1.50022e-07	90	112	111	88	236	275	214	189	4.2	6.17	4.939	3.686	13.416	11.343	10.874	11
Apba2	-1.74492	6.1931e-06	2.27971	1.51775e-07	161	167	194	244	50	57	40	61	7.513	9.2	8.632	10.22	2.842	2.351	2.033	3.55
4933415A04Rik	-1.20751	6.2578e-06	3.03956	1.53789e-07	253	245	288	288	115	116	113	79	11.806	13.497	12.815	12.063	6.537	4.785	5.742	4.598
C3	2.5077	6.32853e-06	5.06696	1.5596e-07	535	446	188	204	883	2564	1419	1618	24.964	24.569	8.365	8.544	50.196	105.758	72.106	94.169
Arhgap11a	0.600742	6.63669e-06	5.85973	1.64463e-07	901	981	1083	1116	1305	1720	1391	1163	42.043	54.041	48.188	46.743	74.185	70.945	70.683	67.687
Cacna1a	-1.06586	6.73614e-06	3.96898	1.67914e-07	444	417	561	568	180	354	183	156	20.718	22.972	24.962	23.79	10.232	14.602	9.299	9.079
Zfp846	-0.664164	6.73614e-06	5.79492	1.68311e-07	1502	1194	1653	1712	876	1007	815	742	70.087	65.775	73.55	71.706	49.798	41.536	41.414	43.185
Ndrg4	-0.773646	6.76698e-06	6.42941	1.69545e-07	2452	2042	2696	2640	955	1958	1455	943	114.416	112.49	119.958	110.575	54.289	80.762	73.935	54.883
AC123720.1	-1.32472	6.86726e-06	3.50849	1.72528e-07	453	357	403	354	132	204	102	131	21.138	19.666	17.931	14.827	7.504	8.414	5.183	7.624
Cd34	-2.03436	6.94917e-06	1.46302	1.75537e-07	121	91	128	139	26	24	34	22	5.646	5.013	5.695	5.822	1.478	0.99	1.728	1.28
Morc1	-0.618118	6.94917e-06	7.15	1.75535e-07	3809	2998	4122	4381	2132	2953	1889	2029	177.737	165.154	183.408	183.497	121.198	121.803	95.989	118.089
Cobll1	0.638895	7.05187e-06	5.35352	1.79097e-07	712	575	782	770	849	1231	972	934	33.224	31.676	34.795	32.251	48.263	50.775	49.392	54.359
Bicc1	-0.786401	7.05187e-06	5.27803	1.79061e-07	1154	878	1192	1226	494	891	500	472	53.848	48.367	53.038	51.351	28.082	36.751	25.407	27.471
Ankle1	1.62595	7.11026e-06	3.49392	1.8204e-07	106	130	165	166	290	632	465	238	4.946	7.161	7.342	6.953	16.486	26.068	23.629	13.852
Pnrc1	-0.653513	7.38815e-06	5.69534	1.8966e-07	1413	1215	1414	1594	725	1113	695	718	65.934	66.932	62.916	66.764	41.214	45.908	35.316	41.788
Pde4c	-0.996137	7.46256e-06	3.6561	1.92081e-07	399	318	426	408	156	261	147	143	18.618	17.518	18.955	17.089	8.868	10.766	7.47	8.323
Pag1	-0.800349	7.69323e-06	4.93932	1.99598e-07	896	854	852	897	465	584	413	358	41.81	47.045	37.91	37.571	26.434	24.088	20.986	20.836
Hlf	0.749805	7.69323e-06	5.57856	1.9878e-07	818	702	809	844	1163	1296	1224	1127	38.17	38.672	35.996	35.351	66.113	53.457	62.197	65.592
Sept6	0.976221	7.69323e-06	3.88644	1.99087e-07	271	169	249	231	398	508	401	318	12.646	9.31	11.079	9.675	22.625	20.954	20.377	18.508
Utf1	-1.42466	7.80277e-06	2.61372	2.02975e-07	243	151	241	243	60	94	76	62	11.339	8.318	10.723	10.178	3.411	3.877	3.862	3.608
Cdk6	-0.911224	7.97866e-06	6.2347	2.09664e-07	1916	2096	2331	2620	726	1288	1264	1071	89.405	115.464	103.718	109.738	41.271	53.127	64.23	62.333
Kif18b	0.628243	7.97866e-06	5.90747	2.09735e-07	1140	924	1089	1024	1358	1839	1339	1287	53.195	50.901	48.455	42.89	77.198	75.854	68.041	74.904
Syn2	-0.902165	8.49908e-06	3.63224	2.2516e-07	361	316	416	378	162	236	176	137	16.845	17.408	18.51	15.832	9.209	9.734	8.943	7.973
Ccnjl	-1.4402	8.76141e-06	3.07521	2.3331e-07	302	295	308	305	81	132	146	57	14.092	16.251	13.704	12.775	4.605	5.445	7.419	3.317
Sorbs2	1.26962	8.87344e-06	3.21002	2.37508e-07	104	157	130	130	243	384	239	257	4.853	8.649	5.784	5.445	13.814	15.839	12.145	14.958
Shisa6	1.30489	8.88708e-06	3.21707	2.38481e-07	132	115	136	123	261	284	331	264	6.159	6.335	6.051	5.152	14.837	11.714	16.82	15.365
Gm12260	1.33716	8.91953e-06	4.5177	2.39963e-07	264	340	406	266	599	1084	818	439	12.319	18.73	18.065	11.141	34.051	44.712	41.566	25.55
Zfp365	1.01843	8.96372e-06	3.80337	2.42981e-07	174	199	233	240	353	426	389	378	8.119	10.963	10.367	10.052	20.067	17.571	19.767	22
Parp9	-0.90583	9.07765e-06	4.18429	2.47945e-07	501	478	613	572	235	388	207	224	23.378	26.332	27.275	23.958	13.359	16.004	10.519	13.037
Mospd3	0.721219	9.14553e-06	4.87446	2.50425e-07	568	420	490	506	639	953	747	609	26.504	23.137	21.803	21.194	36.325	39.309	37.958	35.444
Neil3	0.944573	9.21927e-06	4.05732	2.53076e-07	275	219	253	296	345	647	416	419	12.832	12.064	11.257	12.398	19.612	26.687	21.139	24.386
Tpbg	-0.876494	9.60773e-06	4.06721	2.65054e-07	477	458	497	540	226	352	208	191	22.258	25.23	22.114	22.618	12.847	14.519	10.569	11.116
Ank3	-0.71488	9.61129e-06	5.21406	2.65811e-07	1078	888	1056	1080	523	626	634	476	50.302	48.918	46.987	45.235	29.731	25.821	32.216	27.703
Ltbp1	-1.13563	9.62779e-06	3.55628	2.66926e-07	406	351	399	362	162	230	132	107	18.945	19.336	17.753	15.162	9.209	9.487	6.708	6.227
Mat2b	-0.617096	9.6333e-06	5.95231	2.67738e-07	1750	1258	1851	1833	887	1313	920	810	81.659	69.301	82.36	76.775	50.423	54.158	46.749	47.142
Tubgcp2	0.789938	9.69601e-06	4.70033	2.70145e-07	377	426	507	411	560	921	659	548	17.592	23.467	22.559	17.215	31.834	37.989	33.487	31.894
Csrp1	1.05747	9.77055e-06	3.18826	2.7289e-07	137	132	151	127	238	339	257	195	6.393	7.272	6.719	5.319	13.53	13.983	13.059	11.349
Rfx3	-0.638101	9.91707e-06	5.70204	2.78802e-07	1396	1134	1476	1621	742	921	880	710	65.141	62.47	65.675	67.895	42.18	37.989	44.717	41.322
Rab36	-0.726516	9.95186e-06	5.07647	2.8068e-07	997	822	982	967	443	748	444	439	46.522	45.282	43.694	40.502	25.183	30.853	22.562	25.55
Kcnh2	1.46495	1.02232e-05	2.51307	2.90432e-07	69	78	66	86	183	269	171	127	3.22	4.297	2.937	3.602	10.403	11.096	8.689	7.391
Gm9844	0.804666	1.02233e-05	4.39481	2.91134e-07	346	303	341	394	472	771	559	399	16.145	16.692	15.173	16.503	26.832	31.802	28.405	23.222
Daam1	-0.637524	1.02331e-05	5.13117	2.92113e-07	952	797	978	1068	517	745	507	440	44.423	43.905	43.516	44.733	29.39	30.729	25.763	25.608
Dhcr24	-0.615412	1.03726e-05	5.68863	2.96806e-07	1485	1229	1413	1411	696	1134	792	660	69.294	67.703	62.871	59.099	39.565	46.774	40.245	38.412
Ddah2	-1.34352	1.04266e-05	3.09421	2.99065e-07	284	277	321	281	129	115	78	101	13.252	15.259	14.283	11.77	7.333	4.743	3.964	5.878
Nbas	0.598847	1.04492e-05	5.60594	3.00428e-07	840	745	885	964	939	1575	1248	963	39.196	41.041	39.378	40.377	53.379	64.965	63.417	56.047
Phf21a	-0.64034	1.06337e-05	6.55172	3.0646e-07	2777	1999	2559	2866	1347	2004	1276	1285	129.582	110.121	113.863	120.041	76.573	82.66	64.839	74.788
Palm	-1.02629	1.07095e-05	3.72192	3.10111e-07	390	348	448	466	140	298	177	130	18.198	19.171	19.934	19.518	7.959	12.292	8.994	7.566
Vwa2	-1.08963	1.07095e-05	3.57824	3.09469e-07	368	326	433	402	118	271	154	119	17.172	17.959	19.266	16.838	6.708	11.178	7.825	6.926
Ppp1r9b	1.00283	1.07544e-05	3.68939	3.12149e-07	218	167	220	190	291	529	362	268	10.172	9.2	9.789	7.958	16.542	21.82	18.395	15.598
Adam33	1.60071	1.07654e-05	1.94948	3.13941e-07	42	42	57	51	124	196	114	99	1.96	2.314	2.536	2.136	7.049	8.084	5.793	5.762
Scn10a	-1.93426	1.09384e-05	2.12808	3.20485e-07	162	139	206	221	62	33	43	42	7.559	7.657	9.166	9.257	3.525	1.361	2.185	2.444
Gm21671	-2.51773	1.10677e-05	1.20185	3.27304e-07	99	115	156	118	20	33	21	7	4.62	6.335	6.941	4.942	1.137	1.361	1.067	0.407
Afap1l2	-1.00735	1.10677e-05	3.67584	3.25582e-07	387	323	442	436	152	284	162	125	18.058	17.793	19.667	18.262	8.641	11.714	8.232	7.275
Crlf1	1.44887	1.11177e-05	2.50791	3.29542e-07	89	60	59	94	153	241	166	175	4.153	3.305	2.625	3.937	8.698	9.941	8.435	10.185
Pik3cd	-0.693257	1.13274e-05	4.56632	3.37309e-07	627	589	703	687	355	474	338	292	29.257	32.447	31.28	28.775	20.181	19.551	17.175	16.995
Ergic1	0.617849	1.13274e-05	5.2229	3.36794e-07	671	575	711	654	855	1189	875	710	31.311	31.676	31.636	27.393	48.604	49.043	44.463	41.322
Hist3h2ba	1.70002	1.13399e-05	2.20852	3.38459e-07	71	42	51	62	116	263	162	128	3.313	2.314	2.269	2.597	6.594	10.848	8.232	7.45
Il17ra	0.909582	1.13519e-05	4.58346	3.39593e-07	387	387	372	376	515	992	615	495	18.058	21.319	16.552	15.749	29.276	40.917	31.251	28.809
Rcan1	-0.688396	1.14331e-05	4.6643	3.42804e-07	677	639	774	695	368	506	368	320	31.59	35.201	34.439	29.11	20.92	20.871	18.7	18.624
Faap24	1.0644	1.14976e-05	3.23417	3.45525e-07	130	123	161	148	201	329	292	246	6.066	6.776	7.164	6.199	11.426	13.57	14.838	14.317
H2afy	-0.753355	1.16777e-05	5.48204	3.52485e-07	1286	1001	1441	1319	670	933	536	582	60.008	55.143	64.117	55.246	38.087	38.484	27.237	33.873
Ifitm1	-3.65933	1.17601e-05	-0.420562	3.55831e-07	65	54	59	51	2	1	7	9	3.033	2.975	2.625	2.136	0.114	0.041	0.356	0.524
Neurog3	-2.52763	1.20012e-05	1.60422	3.64769e-07	196	126	136	190	33	48	13	15	9.146	6.941	6.051	7.958	1.876	1.98	0.661	0.873
Ahnak	1.0792	1.20012e-05	4.0387	3.64094e-07	252	276	233	218	391	531	458	471	11.759	15.204	10.367	9.131	22.227	21.902	23.273	27.412
Nos1ap	-1.37609	1.20085e-05	2.86297	3.66636e-07	307	222	255	238	86	126	69	74	14.325	12.23	11.346	9.969	4.889	5.197	3.506	4.307
Trank1	1.29952	1.20191e-05	3.62347	3.69425e-07	158	203	155	173	254	552	431	303	7.373	11.183	6.897	7.246	14.439	22.769	21.901	17.635
Gm15893	-1.16881	1.20191e-05	2.85177	3.68452e-07	217	201	270	254	67	133	95	85	10.126	11.073	12.014	10.639	3.809	5.486	4.827	4.947
Lgals2	-1.3359	1.20191e-05	3.00156	3.69351e-07	271	207	315	324	111	139	100	56	12.646	11.403	14.016	13.571	6.31	5.733	5.081	3.259
Gm38200	-1.32003	1.22099e-05	2.4639	3.76824e-07	181	162	210	209	58	107	66	47	8.446	8.924	9.344	8.754	3.297	4.413	3.354	2.735
Olfr1330	-1.44036	1.22099e-05	2.8921	3.76963e-07	239	217	314	294	92	133	54	85	11.152	11.954	13.971	12.314	5.23	5.486	2.744	4.947
Gli2	2.03523	1.22247e-05	1.45682	3.78257e-07	38	27	27	26	76	156	130	80	1.773	1.487	1.201	1.089	4.32	6.435	6.606	4.656
Coprs	-0.71109	1.23208e-05	5.41948	3.82361e-07	1179	1131	1213	1214	679	852	637	466	55.015	62.305	53.972	50.848	38.599	35.143	32.369	27.121
Cyp39a1	-1.04611	1.23809e-05	3.41362	3.85633e-07	345	254	375	347	136	154	158	130	16.099	13.992	16.686	14.534	7.731	6.352	8.029	7.566
Zfyve28	0.932112	1.25431e-05	3.62456	3.91544e-07	172	171	217	212	260	408	361	306	8.026	9.42	9.655	8.88	14.78	16.829	18.344	17.809
Gsta4	0.736617	1.29604e-05	5.42383	4.05456e-07	787	548	745	807	968	1260	1021	1070	36.723	30.188	33.149	33.801	55.028	51.972	51.882	62.275
Arhgef26	1.54558	1.30208e-05	2.17748	4.08237e-07	52	60	44	75	140	176	161	123	2.426	3.305	1.958	3.141	7.959	7.26	8.181	7.159
Fbxw27	-1.87808	1.30685e-05	1.61951	4.10628e-07	119	98	157	137	30	43	20	34	5.553	5.399	6.986	5.738	1.705	1.774	1.016	1.979
Cul2	-0.706697	1.34511e-05	5.45095	4.2357e-07	1218	1068	1336	1191	685	722	674	582	56.835	58.834	59.445	49.885	38.94	29.781	34.249	33.873
Gm7694	-1.34566	1.35002e-05	2.93498	4.27889e-07	300	238	265	264	94	140	98	53	13.999	13.111	11.791	11.058	5.344	5.775	4.98	3.085
Rbms2	-0.806445	1.35002e-05	4.35843	4.27437e-07	552	497	638	678	296	426	300	208	25.758	27.379	28.388	28.398	16.827	17.571	15.244	12.106
Gcnt2	-1.30836	1.35002e-05	3.02795	4.26583e-07	309	213	324	261	93	109	90	113	14.419	11.734	14.416	10.932	5.287	4.496	4.573	6.577
Mthfd1	0.704397	1.35928e-05	4.39364	4.31755e-07	347	328	384	366	430	705	516	454	16.192	18.069	17.086	15.33	24.444	29.079	26.22	26.423
Mobp	-1.64953	1.36505e-05	2.48066	4.3452e-07	217	176	190	261	70	51	67	60	10.126	9.695	8.454	10.932	3.979	2.104	3.405	3.492
Hist1h3c	1.28458	1.36628e-05	2.64354	4.35848e-07	71	72	113	95	154	267	208	144	3.313	3.966	5.028	3.979	8.754	11.013	10.569	8.381
Zfp385a	1.06268	1.42084e-05	3.53645	4.54224e-07	215	159	152	175	267	421	360	264	10.032	8.759	6.763	7.33	15.178	17.365	18.293	15.365
Bard1	0.633098	1.44116e-05	5.28079	4.61707e-07	595	570	792	754	821	1126	991	842	27.764	31.4	35.24	31.581	46.671	46.445	50.357	49.005
Hspa1a	-2.12326	1.4693e-05	1.64707	4.72956e-07	178	107	171	123	25	49	20	26	8.306	5.894	7.609	5.152	1.421	2.021	1.016	1.513
Naa15	-0.666476	1.47693e-05	6.98111	4.77679e-07	3627	2986	3765	3367	2131	2175	1844	1662	169.245	164.493	167.524	141.026	121.141	89.713	93.702	96.729
Cul4b	-0.727688	1.47693e-05	7.67473	4.78223e-07	5816	4706	6114	6158	3632	3991	2543	2405	271.389	259.244	272.042	257.926	206.468	164.618	129.221	139.972
Galnt7	0.762248	1.53237e-05	4.29966	4.99322e-07	306	285	346	369	408	606	507	483	14.279	15.7	15.395	15.455	23.194	24.996	25.763	28.111
Arhgap9	1.34276	1.53718e-05	2.42854	5.01939e-07	62	76	85	70	166	218	169	119	2.893	4.187	3.782	2.932	9.437	8.992	8.588	6.926
Ybx3	0.657967	1.55531e-05	6.12383	5.0999e-07	1248	941	1347	1294	1300	2273	1669	1663	58.235	51.838	59.935	54.199	73.901	93.755	84.809	96.788
Zfp420	-0.63236	1.55531e-05	4.77712	5.09344e-07	718	603	831	806	399	522	433	365	33.504	33.218	36.975	33.759	22.682	21.531	22.003	21.243
Ifih1	-0.837581	1.55844e-05	4.31759	5.13269e-07	579	458	641	631	227	368	268	310	27.018	25.23	28.521	26.429	12.904	15.179	13.618	18.042
Plk3	1.10501	1.55844e-05	2.91301	5.12195e-07	102	108	119	114	171	288	201	205	4.76	5.95	5.295	4.775	9.721	11.879	10.214	11.931
Cd63-ps	1.42226	1.57581e-05	3.01905	5.21026e-07	90	114	117	104	248	250	318	222	4.2	6.28	5.206	4.356	14.098	10.312	16.159	12.921
Adad2	-1.0919	1.57935e-05	3.44903	5.24359e-07	389	275	371	364	134	233	131	101	18.152	15.149	16.508	15.246	7.617	9.611	6.657	5.878
Ehmt2	-0.6706	1.58337e-05	6.28372	5.27861e-07	2294	1749	2285	2244	919	1818	1268	935	107.044	96.349	101.671	93.989	52.242	74.988	64.433	54.418
Crtc3	-0.71317	1.58952e-05	4.78332	5.3209e-07	666	629	890	889	406	547	389	345	31.077	34.65	39.601	37.235	23.08	22.562	19.767	20.079
Ccdc141	-0.594673	1.59969e-05	6.76107	5.36698e-07	2962	2272	3068	3304	1426	2382	1520	1634	138.214	125.16	136.511	138.387	81.064	98.251	77.238	95.1
Uggt2	-0.758148	1.59969e-05	4.2385	5.37682e-07	517	432	547	632	258	351	265	259	24.124	23.798	24.339	26.471	14.667	14.478	13.466	15.074
Atp8a1	0.810674	1.60716e-05	3.86564	5.41294e-07	225	212	264	248	323	463	360	360	10.499	11.679	11.747	10.387	18.362	19.098	18.293	20.952
Esr1	-1.67453	1.63753e-05	2.5974	5.55242e-07	240	207	232	240	107	67	43	61	11.199	11.403	10.323	10.052	6.083	2.764	2.185	3.55
Lrp1	0.611307	1.63877e-05	6.46524	5.5755e-07	1418	1583	1551	1646	1941	3017	2017	1648	66.167	87.204	69.012	68.942	110.34	124.443	102.493	95.915
Tet3	-0.665998	1.76741e-05	6.63399	6.04946e-07	2666	2254	2961	3011	1183	2091	1884	1139	124.402	124.168	131.75	126.115	67.25	86.248	95.735	66.29
Phlda1	1.43313	1.81446e-05	2.20441	6.23384e-07	67	62	53	60	137	196	123	134	3.126	3.415	2.358	2.513	7.788	8.084	6.25	7.799
Unc79	1.67676	1.82984e-05	2.80465	6.30074e-07	62	108	104	69	261	238	229	242	2.893	5.95	4.627	2.89	14.837	9.817	11.637	14.085
Amotl1	-0.937315	1.84308e-05	3.80379	6.38415e-07	418	308	449	504	170	234	186	199	19.505	16.967	19.978	21.11	9.664	9.652	9.452	11.582
Fam234b	1.1942	1.84671e-05	2.76374	6.40937e-07	102	108	97	83	177	255	200	165	4.76	5.95	4.316	3.476	10.062	10.518	10.163	9.603
Gm26780	1.28463	1.84937e-05	2.72463	6.43126e-07	98	73	85	111	151	260	189	212	4.573	4.021	3.782	4.649	8.584	10.724	9.604	12.339
Ankrd52	0.617663	1.85039e-05	5.27609	6.45322e-07	748	565	726	677	770	1236	947	813	34.904	31.125	32.303	28.356	43.772	50.982	48.121	47.317
Ly6e	1.07498	1.85039e-05	3.85835	6.46016e-07	215	200	220	236	286	655	441	315	10.032	11.018	9.789	9.885	16.258	27.017	22.409	18.333
Gtse1	0.671516	1.86105e-05	5.0742	6.5101e-07	603	526	592	590	651	1077	925	691	28.137	28.976	26.341	24.712	37.007	44.423	47.003	40.217
Clmp	-0.760277	1.8675e-05	4.12152	6.54544e-07	457	426	529	546	236	334	228	248	21.325	23.467	23.538	22.869	13.416	13.777	11.586	14.434
Ar	-1.52416	1.87533e-05	2.20717	6.58573e-07	198	138	174	162	48	53	53	57	9.239	7.602	7.742	6.785	2.729	2.186	2.693	3.317
Mcc	0.949319	1.88702e-05	4.05559	6.6397e-07	246	236	249	297	404	480	448	466	11.479	13.001	11.079	12.44	22.966	19.799	22.765	27.121
Usp10	-0.83754	1.92977e-05	4.23574	6.80334e-07	509	491	625	572	256	425	243	200	23.751	27.048	27.809	23.958	14.553	17.53	12.348	11.64
Atp6v0a1	0.793244	1.93995e-05	4.05028	6.85491e-07	241	255	291	298	367	498	430	403	11.246	14.047	12.948	12.482	20.863	20.541	21.85	23.455
Gm6055	-0.896669	1.97843e-05	3.63337	7.02906e-07	330	321	405	423	155	263	173	130	15.399	17.683	18.02	17.717	8.811	10.848	8.791	7.566
Anks1	-0.811587	1.98821e-05	4.06103	7.09101e-07	474	438	541	471	210	345	261	179	22.118	24.129	24.072	19.728	11.938	14.23	13.263	10.418
Ssh1	-0.632637	2.06371e-05	5.56279	7.38857e-07	1253	1094	1446	1318	632	1070	630	671	58.468	60.266	64.34	55.204	35.927	44.135	32.013	39.053
Fbxo41	-0.759352	2.08778e-05	4.93077	7.51762e-07	946	751	878	886	360	701	460	349	44.143	41.371	39.067	37.11	20.465	28.914	23.375	20.312
Ptprn2	1.43845	2.12229e-05	2.2581	7.67092e-07	48	60	81	63	156	192	127	141	2.24	3.305	3.604	2.639	8.868	7.919	6.453	8.206
Map1a	0.867356	2.13139e-05	4.65814	7.7184e-07	423	401	405	397	504	1040	633	545	19.738	22.09	18.02	16.628	28.651	42.897	32.166	31.719
Prosc	0.633102	2.13798e-05	4.87545	7.80081e-07	455	471	581	531	649	869	683	647	21.231	25.946	25.852	22.241	36.894	35.844	34.706	37.656
Psme2b	-0.622016	2.20498e-05	5.046	8.06038e-07	945	725	952	940	492	696	508	398	44.096	39.939	42.359	39.372	27.969	28.708	25.814	23.164
Snx33	-0.967617	2.2198e-05	3.65122	8.16013e-07	424	301	369	438	181	233	165	128	19.785	16.581	16.419	18.345	10.289	9.611	8.384	7.45
Plekhg3	1.39451	2.2198e-05	2.67333	8.15358e-07	65	90	95	95	137	313	206	171	3.033	4.958	4.227	3.979	7.788	12.91	10.468	9.952
Bcr	-0.921185	2.32241e-05	5.33772	8.55598e-07	1332	918	1310	1328	541	974	456	419	62.154	50.571	58.288	55.623	30.754	40.175	23.171	24.386
H1f0	0.932953	2.32241e-05	4.36389	8.56915e-07	355	305	265	373	577	675	562	411	16.565	16.802	11.791	15.623	32.801	27.842	28.558	23.92
Cd24a	-1.04905	2.3333e-05	3.27347	8.64124e-07	339	267	325	284	109	192	134	96	15.819	14.708	14.461	11.895	6.196	7.919	6.809	5.587
Bend7	-1.34017	2.34696e-05	2.89445	8.72397e-07	254	207	262	299	112	96	114	54	11.852	11.403	11.658	12.524	6.367	3.96	5.793	3.143
Pnma5	-0.642546	2.34696e-05	4.7246	8.72356e-07	732	586	804	746	400	538	400	322	34.157	32.282	35.774	31.246	22.739	22.191	20.326	18.741
Rbms1	-0.610729	2.35336e-05	5.83326	8.79198e-07	1577	1238	1743	1570	801	1269	768	803	73.587	68.199	77.555	65.759	45.534	52.343	39.026	46.735
Plekhh3	1.68527	2.35336e-05	2.10587	8.77102e-07	63	42	51	49	175	153	132	144	2.94	2.314	2.269	2.052	9.948	6.311	6.708	8.381
Zbed5	-0.597324	2.36777e-05	5.36443	8.86615e-07	999	1001	1260	1129	529	829	654	609	46.616	55.143	56.064	47.288	30.072	34.194	33.233	35.444
Pigq	0.850423	2.37347e-05	4.47206	8.91418e-07	398	293	370	376	492	857	477	538	18.572	16.141	16.463	15.749	27.969	35.349	24.239	31.312
Adcyap1r1	-1.09319	2.43138e-05	2.8602	9.18759e-07	211	228	237	237	94	111	104	77	9.846	12.56	10.545	9.927	5.344	4.578	5.285	4.481
Tle1	-0.634195	2.44336e-05	5.44436	9.24959e-07	1252	913	1309	1263	547	953	725	542	58.421	50.295	58.244	52.9	31.095	39.309	36.841	31.545
Mgrn1	-0.638246	2.47757e-05	4.88705	9.39604e-07	788	703	895	812	420	632	401	410	36.77	38.727	39.823	34.01	23.876	26.068	20.377	23.862
Gm10421	2.08479	2.50645e-05	1.29118	9.52272e-07	19	36	18	32	103	104	93	89	0.887	1.983	0.801	1.34	5.855	4.29	4.726	5.18
Melk	0.643465	2.51906e-05	5.00441	9.62238e-07	504	510	567	638	676	931	769	749	23.518	28.095	25.229	26.722	38.429	38.401	39.076	43.592
Tmc6	0.888374	2.52541e-05	3.93144	9.66393e-07	272	198	266	243	338	621	373	320	12.692	10.907	11.836	10.178	19.214	25.615	18.954	18.624
Slc38a1	0.887185	2.64227e-05	4.48878	1.01473e-06	336	356	350	375	585	631	554	600	15.679	19.611	15.573	15.707	33.255	26.027	28.151	34.92
Trim2	1.35915	2.64462e-05	2.38978	1.01744e-06	70	83	61	69	145	200	144	161	3.266	4.572	2.714	2.89	8.243	8.249	7.317	9.37
Bin1	1.1472	2.64689e-05	2.75404	1.02026e-06	79	105	112	97	191	238	201	152	3.686	5.784	4.983	4.063	10.858	9.817	10.214	8.846
Magea8	0.86538	2.64689e-05	3.73998	1.02194e-06	190	169	260	239	335	402	348	322	8.866	9.31	11.569	10.01	19.044	16.581	17.683	18.741
Ube2r2	-0.627695	2.65605e-05	6.06947	1.03402e-06	2006	1435	1837	1999	951	1515	916	890	93.605	79.051	81.737	83.727	54.061	62.49	46.546	51.799
Rnf212	-0.719311	2.65605e-05	4.16617	1.03387e-06	489	451	492	559	229	335	290	238	22.818	24.845	21.892	23.414	13.018	13.818	14.736	13.852
Rgma	-1.34373	2.65605e-05	3.50905	1.03191e-06	492	345	360	412	120	240	149	77	22.958	19.005	16.018	17.256	6.822	9.899	7.571	4.481
Abcd2	-1.3429	2.65605e-05	3.17314	1.03457e-06	366	195	339	359	118	114	121	91	17.078	10.742	15.084	15.037	6.708	4.702	6.149	5.296
Aldh1a3	1.09097	2.69216e-05	3.39376	1.05438e-06	192	148	160	127	276	361	269	284	8.959	8.153	7.119	5.319	15.69	14.89	13.669	16.529
9530077C05Rik	-1.1624	2.69216e-05	4.23568	1.056e-06	604	469	696	640	224	205	290	281	28.184	25.836	30.968	26.806	12.734	8.456	14.736	16.354
Mtus1	0.585919	2.70849e-05	6.17643	1.06797e-06	1368	1091	1294	1356	1682	2226	1476	1553	63.834	60.101	57.576	56.796	95.616	91.817	75.002	90.385
Fsd1	-0.600246	2.72444e-05	4.80317	1.07799e-06	764	630	770	810	375	545	461	390	35.65	34.705	34.261	33.927	21.318	22.48	23.425	22.698
Ddx60	-1.43942	2.77107e-05	2.46742	1.10023e-06	219	132	206	235	64	75	53	71	10.219	7.272	9.166	9.843	3.638	3.094	2.693	4.132
Eno1	-0.634738	2.81314e-05	5.46365	1.11886e-06	1175	1005	1330	1261	697	959	571	570	54.828	55.363	59.178	52.817	39.622	39.556	29.015	33.174
Tbc1d30	-1.31693	2.82929e-05	2.8204	1.12736e-06	281	234	229	216	80	90	93	83	13.112	12.891	10.189	9.047	4.548	3.712	4.726	4.831
Pacsin1	-0.883675	2.82929e-05	3.26837	1.12916e-06	272	245	323	290	128	168	137	119	12.692	13.497	14.372	12.147	7.276	6.93	6.962	6.926
Arl4a	-0.714596	2.83815e-05	4.84704	1.13464e-06	784	691	894	820	485	560	377	346	36.583	38.066	39.778	34.345	27.571	23.099	19.157	20.137
Plk1	0.740999	2.91864e-05	4.27566	1.17081e-06	330	291	344	336	405	694	521	363	15.399	16.031	15.306	14.073	23.023	28.626	26.474	21.127
Serpinb2	-1.69683	2.93292e-05	2.60548	1.17855e-06	281	146	294	247	76	88	42	65	13.112	8.043	13.082	10.346	4.32	3.63	2.134	3.783
Pou6f1	-1.11453	2.9836e-05	3.53307	1.20096e-06	353	299	483	369	108	232	187	108	16.472	16.471	21.491	15.455	6.139	9.569	9.502	6.286
Snai1	-1.57557	2.98423e-05	1.63942	1.2053e-06	113	100	119	130	43	42	28	28	5.273	5.509	5.295	5.445	2.444	1.732	1.423	1.63
Stx7	-0.867588	2.98423e-05	4.87853	1.20734e-06	832	779	973	851	526	543	347	315	38.823	42.914	43.294	35.644	29.901	22.397	17.633	18.333
Myo18a	0.708834	2.98423e-05	5.17543	1.20392e-06	549	618	628	649	906	1174	756	783	25.618	34.044	27.943	27.183	51.503	48.424	38.416	45.571
Vamp2	0.886808	3.06714e-05	3.70055	1.24508e-06	189	224	198	217	297	419	383	279	8.819	12.34	8.81	9.089	16.884	17.283	19.462	16.238
Spo11	-1.03203	3.06927e-05	3.41264	1.24805e-06	277	267	424	373	134	204	151	101	12.925	14.708	18.866	15.623	7.617	8.414	7.673	5.878
Brinp2	1.70993	3.10143e-05	1.56334	1.26537e-06	24	36	43	38	108	111	110	87	1.12	1.983	1.913	1.592	6.139	4.578	5.59	5.063
Gins2	0.73224	3.10371e-05	4.69845	1.26843e-06	404	372	454	519	485	828	723	600	18.852	20.493	20.201	21.738	27.571	34.153	36.739	34.92
Cftr	-0.67342	3.10722e-05	4.47481	1.27198e-06	591	490	629	733	318	434	353	274	27.578	26.993	27.987	30.701	18.077	17.901	17.938	15.947
Ddit4	-1.27638	3.11652e-05	3.31615	1.27793e-06	364	278	341	385	92	248	93	101	16.985	15.314	15.173	16.126	5.23	10.229	4.726	5.878
Serpine2	1.02555	3.12555e-05	3.73002	1.28377e-06	185	197	207	216	285	453	487	278	8.633	10.852	9.21	9.047	16.201	18.685	24.747	16.18
Gm21698	-2.32874	3.14473e-05	0.307077	1.29595e-06	72	49	63	56	13	19	7	6	3.36	2.699	2.803	2.346	0.739	0.784	0.356	0.349
Plxnb2	0.88358	3.17647e-05	4.48935	1.31121e-06	372	378	355	336	504	930	532	462	17.358	20.823	15.796	14.073	28.651	38.36	27.033	26.889
Tox3	0.741987	3.18554e-05	4.98264	1.32149e-06	524	535	503	558	668	1165	687	710	24.451	29.472	22.381	23.372	37.974	48.053	34.91	41.322
Slc4a4	-1.45979	3.25599e-05	2.28486	1.35295e-06	162	140	180	210	77	58	45	53	7.559	7.712	8.009	8.796	4.377	2.392	2.287	3.085
Rcn2	0.738497	3.26437e-05	5.15205	1.3609e-06	506	557	679	648	780	1069	1094	676	23.611	30.684	30.212	27.141	44.341	44.093	55.591	39.344
Ttyh2	-0.634361	3.32148e-05	5.01954	1.38698e-06	896	762	981	879	427	747	503	388	41.81	41.977	43.65	36.817	24.274	30.812	25.56	22.582
Tmem44	-0.963493	3.33452e-05	3.30588	1.39928e-06	321	232	331	320	136	183	146	94	14.979	12.78	14.728	13.403	7.731	7.548	7.419	5.471
Rflnb	1.8992	3.35512e-05	1.59417	1.41251e-06	23	53	32	32	84	144	105	121	1.073	2.92	1.424	1.34	4.775	5.94	5.336	7.042
Cacnb3	-1.09013	3.35512e-05	3.35264	1.41142e-06	345	236	351	385	107	213	153	91	16.099	13.001	15.618	16.126	6.083	8.786	7.775	5.296
Hdac11	-1.03568	3.43472e-05	3.11481	1.45073e-06	293	219	315	254	103	151	134	87	13.672	12.064	14.016	10.639	5.855	6.228	6.809	5.063
Gpr50	2.09205	3.48303e-05	1.28087	1.4759e-06	39	23	20	21	101	95	117	78	1.82	1.267	0.89	0.88	5.742	3.918	5.945	4.54
Ptprn	2.20118	3.48621e-05	1.52434	1.47964e-06	20	27	35	32	127	100	150	112	0.933	1.487	1.557	1.34	7.22	4.125	7.622	6.518
Actn3	-1.19506	3.48701e-05	2.86522	1.48236e-06	216	217	264	245	116	91	98	74	10.079	11.954	11.747	10.262	6.594	3.754	4.98	4.307
Pde4a	0.68591	3.5683e-05	4.30071	1.51936e-06	293	295	376	383	460	626	441	429	13.672	16.251	16.73	16.042	26.15	25.821	22.409	24.968
Dlgap4	-0.724083	3.57566e-05	4.49795	1.52494e-06	707	517	649	656	324	483	314	265	32.99	28.48	28.877	27.476	18.418	19.922	15.956	15.423
Prkcz	-1.07207	3.66661e-05	3.17316	1.56624e-06	291	285	305	249	101	148	114	120	13.579	15.7	13.571	10.429	5.742	6.105	5.793	6.984
Colgalt1	0.717154	3.67461e-05	4.35309	1.57218e-06	350	287	393	356	418	689	576	389	16.332	15.81	17.487	14.911	23.762	28.419	29.269	22.64
Grk3	-1.05639	3.70294e-05	3.00278	1.58683e-06	249	242	248	269	86	173	97	86	11.619	13.331	11.035	11.267	4.889	7.136	4.929	5.005
Tcea3	2.10437	3.78296e-05	0.969069	1.62411e-06	25	22	19	15	75	83	101	58	1.167	1.212	0.845	0.628	4.264	3.424	5.132	3.376
Dscc1	0.813554	3.8058e-05	3.49412	1.63872e-06	193	173	189	180	260	383	289	235	9.006	9.53	8.41	7.539	14.78	15.798	14.685	13.677
Rhox10	-1.50985	3.84057e-05	2.07349	1.65632e-06	138	149	170	154	67	60	35	37	6.439	8.208	7.564	6.45	3.809	2.475	1.779	2.153
Dpysl4	1.93452	3.86033e-05	1.31265	1.66749e-06	22	41	20	31	87	139	90	65	1.027	2.259	0.89	1.298	4.946	5.733	4.573	3.783
Dmrt3	1.09305	3.88033e-05	3.05464	1.68144e-06	166	99	117	117	212	314	210	212	7.746	5.454	5.206	4.901	12.052	12.952	10.671	12.339
Nrp1	1.63149	3.93131e-05	1.83052	1.70622e-06	49	50	35	42	106	180	94	112	2.286	2.754	1.557	1.759	6.026	7.425	4.777	6.518
Cadm4	1.12637	4.02991e-05	2.51188	1.75566e-06	87	85	87	75	145	222	155	135	4.06	4.682	3.871	3.141	8.243	9.157	7.876	7.857
Micu1	-0.745212	4.02991e-05	4.15259	1.76005e-06	475	415	522	583	222	348	238	270	22.165	22.862	23.226	24.419	12.62	14.354	12.094	15.714
Gm7665	2.09066	4.02991e-05	0.486525	1.75794e-06	15	8	18	18	52	68	52	52	0.7	0.441	0.801	0.754	2.956	2.805	2.642	3.026
Rimbp2	-1.4653	4.0677e-05	2.13659	1.78212e-06	135	151	151	203	40	68	67	35	6.299	8.318	6.719	8.503	2.274	2.805	3.405	2.037
Fam212b	1.89253	4.15742e-05	1.67698	1.82997e-06	25	57	36	32	85	157	153	91	1.167	3.14	1.602	1.34	4.832	6.476	7.775	5.296
Erbb3	0.773746	4.15962e-05	4.8818	1.83546e-06	505	529	493	431	698	921	812	576	23.565	29.142	21.936	18.052	39.679	37.989	41.261	33.524
Tmem255a	1.30303	4.15962e-05	2.46278	1.83663e-06	69	71	75	91	118	268	173	135	3.22	3.911	3.337	3.812	6.708	11.054	8.791	7.857
Trib3	-1.83319	4.22814e-05	1.59047	1.87268e-06	148	79	141	133	40	41	26	20	6.906	4.352	6.274	5.571	2.274	1.691	1.321	1.164
Adgrb1	2.19323	4.24123e-05	0.764936	1.88428e-06	11	27	19	14	65	87	82	49	0.513	1.487	0.845	0.586	3.695	3.589	4.167	2.852
Gm20696	-0.873472	4.32098e-05	3.50774	1.92267e-06	329	251	373	390	165	219	149	128	15.352	13.827	16.597	16.335	9.38	9.033	7.571	7.45
Cpne2	1.47016	4.33469e-05	2.55787	1.9347e-06	79	66	110	59	125	263	231	163	3.686	3.636	4.894	2.471	7.106	10.848	11.738	9.487
Fut4	-1.65877	4.33469e-05	1.66875	1.93285e-06	112	98	153	136	32	64	31	20	5.226	5.399	6.808	5.696	1.819	2.64	1.575	1.164
Plxdc2	0.606142	4.40535e-05	5.12958	1.97529e-06	615	602	578	657	759	1070	779	759	28.697	33.163	25.718	27.518	43.147	44.135	39.585	44.174
Bank1	1.40784	4.46925e-05	2.84541	2.01618e-06	71	119	72	132	243	253	230	183	3.313	6.555	3.204	5.529	13.814	10.436	11.687	10.651
Slc9a3r1	0.773196	4.4846e-05	5.14853	2.02617e-06	586	526	639	607	849	1443	742	690	27.344	28.976	28.432	25.424	48.263	59.52	37.704	40.158
Ephb4	1.1208	4.5836e-05	3.10763	2.07404e-06	105	115	169	123	200	315	311	182	4.9	6.335	7.52	5.152	11.369	12.993	15.803	10.593
Gm10471	-2.22705	4.59419e-05	0.709644	2.08198e-06	65	63	79	96	20	10	19	11	3.033	3.471	3.515	4.021	1.137	0.412	0.965	0.64
Ly75	-0.64105	4.6653e-05	4.31311	2.1174e-06	535	454	556	604	300	399	285	261	24.964	25.01	24.739	25.298	17.054	16.458	14.482	15.19
9530026P05Rik	-1.56537	4.71941e-05	2.19356	2.15053e-06	172	166	143	192	56	44	66	43	8.026	9.145	6.363	8.042	3.183	1.815	3.354	2.503
Sbk1	-0.588458	4.71941e-05	5.83182	2.14644e-06	1594	1329	1599	1531	911	1262	775	719	74.38	73.212	71.147	64.125	51.788	52.054	39.381	41.846
Gfpt2	0.708973	4.71941e-05	4.231	2.15165e-06	358	253	341	321	444	578	434	417	16.705	13.937	15.173	13.445	25.24	23.841	22.054	24.27
Foxr1	-0.655994	4.78668e-05	4.92543	2.18559e-06	902	665	834	916	470	602	486	345	42.09	36.634	37.109	38.366	26.718	24.831	24.696	20.079
Rhobtb1	-1.23623	4.90565e-05	2.22496	2.24543e-06	163	121	165	167	58	64	56	58	7.606	6.666	7.342	6.995	3.297	2.64	2.846	3.376
D430019H16Rik	-1.31974	4.90565e-05	2.59629	2.24663e-06	175	226	224	210	81	114	58	52	8.166	12.45	9.967	8.796	4.605	4.702	2.947	3.026
Igf2bp2	-0.751669	4.91402e-05	4.93006	2.25383e-06	880	739	886	914	437	626	341	454	41.063	40.71	39.423	38.283	24.842	25.821	17.328	26.423
Efnb2	1.98202	4.9157e-05	1.77722	2.25796e-06	37	38	26	53	76	216	154	109	1.727	2.093	1.157	2.22	4.32	8.909	7.825	6.344
Asphd2	-0.760449	4.94522e-05	3.84079	2.27491e-06	375	334	496	415	205	267	211	177	17.498	18.399	22.069	17.382	11.654	11.013	10.722	10.302
Zc3h12b	-0.823292	5.03349e-05	3.59755	2.31896e-06	325	279	380	406	164	201	172	172	15.165	15.37	16.908	17.005	9.323	8.291	8.74	10.01
Bcorl1	-0.689958	5.1024e-05	4.8827	2.36119e-06	940	651	890	784	423	605	413	380	43.863	35.862	39.601	32.838	24.046	24.955	20.986	22.116
Ptgr1	0.943203	5.1188e-05	3.81761	2.37228e-06	218	184	283	196	362	420	354	387	10.172	10.136	12.592	8.209	20.579	17.324	17.988	22.524
Kif26a	-0.958113	5.15526e-05	4.25331	2.39271e-06	494	581	677	576	264	435	211	192	23.051	32.006	30.123	24.126	15.008	17.943	10.722	11.175
Ina	-0.845431	5.20658e-05	4.32593	2.42009e-06	638	479	540	690	225	422	253	285	29.771	26.387	24.027	28.9	12.791	17.406	12.856	16.587
Zfp667	-0.712961	5.25611e-05	4.12057	2.44671e-06	467	461	498	494	252	337	230	241	21.791	25.396	22.158	20.691	14.325	13.9	11.687	14.026
Itpkb	1.21575	5.27458e-05	2.74097	2.45892e-06	73	78	128	106	147	269	183	208	3.406	4.297	5.695	4.44	8.356	11.096	9.299	12.106
Wdfy1	-0.843317	5.30472e-05	4.0735	2.48387e-06	486	392	567	531	170	364	286	189	22.678	21.594	25.229	22.241	9.664	15.014	14.533	11
Olfml2b	-1.35615	5.36445e-05	2.64312	2.51918e-06	239	154	249	243	52	114	106	48	11.152	8.484	11.079	10.178	2.956	4.702	5.386	2.794
Fam46a	1.28114	5.45621e-05	2.14576	2.566e-06	64	49	66	65	104	174	122	142	2.986	2.699	2.937	2.723	5.912	7.177	6.199	8.264
Zfp936	-0.590019	5.49711e-05	5.55284	2.59276e-06	1328	1032	1249	1370	760	840	759	622	61.968	56.851	55.574	57.382	43.204	34.648	38.568	36.201
Il20ra	-2.11067	5.63721e-05	0.432277	2.67814e-06	67	40	72	66	12	17	8	13	3.126	2.204	3.204	2.764	0.682	0.701	0.407	0.757
Scamp1	-0.587008	5.67966e-05	5.40704	2.70647e-06	991	962	1238	1351	553	928	734	524	46.242	52.995	55.085	56.586	31.436	38.278	37.298	30.497
Scd1	0.856622	5.67966e-05	3.27698	2.70997e-06	155	146	176	148	214	356	252	203	7.233	8.043	7.831	6.199	12.165	14.684	12.805	11.815
Ston2	0.716459	5.75185e-05	4.0615	2.7531e-06	260	261	319	286	350	503	475	347	12.132	14.378	14.194	11.979	19.896	20.747	24.137	20.196
Stac2	1.02117	5.83006e-05	2.68585	2.80168e-06	91	73	119	110	171	237	162	150	4.246	4.021	5.295	4.607	9.721	9.776	8.232	8.73
Sesn1	-0.601652	5.94198e-05	4.89726	2.88366e-06	777	712	848	854	393	710	432	385	36.257	39.223	37.732	35.769	22.341	29.286	21.952	22.407
Egr2	0.701654	5.94198e-05	5.83516	2.88801e-06	982	876	1069	928	1515	1513	1303	1328	45.823	48.257	47.565	38.869	86.123	62.407	66.211	77.29
Nxph4	1.73861	5.94198e-05	1.11069	2.88417e-06	29	22	28	22	57	102	70	80	1.353	1.212	1.246	0.921	3.24	4.207	3.557	4.656
Ecm1	1.41257	6.00127e-05	2.4065	2.92094e-06	79	84	47	80	140	239	177	122	3.686	4.627	2.091	3.351	7.959	9.858	8.994	7.1
Grb10	0.882914	6.05494e-05	5.49815	2.9512e-06	657	653	808	766	773	1470	1529	1131	30.657	35.972	35.952	32.084	43.943	60.634	77.695	65.825
Fam102a	-0.621152	6.09766e-05	5.27706	2.98455e-06	961	843	1197	1211	498	928	596	473	44.843	46.439	53.26	50.722	28.31	38.278	30.285	27.529
Cdh2	0.594616	6.12274e-05	4.44706	3.00101e-06	367	361	397	407	448	648	530	464	17.125	19.887	17.664	17.047	25.467	26.728	26.932	27.005
Rhpn2	0.808819	6.15196e-05	3.7362	3.01955e-06	193	213	202	264	323	402	356	291	9.006	11.734	8.988	11.058	18.362	16.581	18.09	16.936
Tfeb	1.03018	6.15805e-05	2.68365	3.02675e-06	84	90	100	117	155	250	187	132	3.92	4.958	4.449	4.901	8.811	10.312	9.502	7.682
Dfna5	-0.605565	6.17087e-05	5.05504	3.0415e-06	928	694	981	978	478	764	492	402	43.303	38.231	43.65	40.963	27.173	31.513	25.001	23.397
Alox12b	-1.08625	6.2069e-05	2.80876	3.06351e-06	207	202	220	246	70	102	99	106	9.659	11.128	9.789	10.304	3.979	4.207	5.031	6.169
M1ap	0.661806	6.21382e-05	4.76783	3.07118e-06	428	448	491	502	536	776	750	615	19.972	24.679	21.847	21.026	30.47	32.008	38.111	35.793
Prr11	0.774631	6.31081e-05	4.95983	3.12344e-06	504	445	601	499	744	826	768	829	23.518	24.514	26.741	20.9	42.294	34.07	39.026	48.248
Gbp2	-1.28688	6.484e-05	3.01298	3.22247e-06	299	201	260	331	113	120	66	114	13.952	11.073	11.569	13.864	6.424	4.95	3.354	6.635
Pou3f2	-2.17856	6.51175e-05	0.427554	3.24072e-06	55	41	79	76	12	9	15	12	2.566	2.259	3.515	3.183	0.682	0.371	0.762	0.698
Optc	-1.46093	6.55476e-05	2.03008	3.27166e-06	115	139	156	175	60	49	52	33	5.366	7.657	6.941	7.33	3.411	2.021	2.642	1.921
Mrc1	1.1294	6.55476e-05	3.36699	3.27558e-06	140	135	163	157	335	306	248	308	6.533	7.437	7.253	6.576	19.044	12.622	12.602	17.926
Trappc1	0.598903	6.55476e-05	4.79746	3.27552e-06	486	387	509	578	656	791	660	564	22.678	21.319	22.648	24.209	37.292	32.627	33.538	32.825
Elavl3	1.9288	6.61305e-05	1.34498	3.31377e-06	32	26	16	43	71	110	108	98	1.493	1.432	0.712	1.801	4.036	4.537	5.488	5.704
Sdk2	-0.681838	6.76187e-05	4.74667	3.3976e-06	696	731	795	738	345	628	402	310	32.477	40.269	35.373	30.911	19.612	25.903	20.427	18.042
Obscn	1.9037	6.79087e-05	3.01289	3.43076e-06	53	132	105	89	216	318	505	232	2.473	7.272	4.672	3.728	12.279	13.117	25.661	13.503
Lbh	1.28901	6.80049e-05	2.30379	3.44028e-06	57	76	59	81	125	167	155	152	2.66	4.187	2.625	3.393	7.106	6.888	7.876	8.846
Cln3	-0.72538	6.84291e-05	5.09044	3.46643e-06	923	800	992	1069	610	574	534	371	43.069	44.07	44.139	44.775	34.677	23.676	27.135	21.592
Slc16a9	1.38295	6.91937e-05	2.35775	3.5099e-06	65	75	52	83	159	163	184	137	3.033	4.132	2.314	3.476	9.039	6.723	9.35	7.973
Gm9967	-1.20904	6.93979e-05	2.16054	3.525e-06	129	132	162	167	52	73	67	39	6.019	7.272	7.208	6.995	2.956	3.011	3.405	2.27
Rorc	-1.17416	7.00691e-05	2.38167	3.56389e-06	174	157	192	151	66	76	67	59	8.119	8.649	8.543	6.325	3.752	3.135	3.405	3.434
Slc1a2	-1.05786	7.07067e-05	3.06211	3.60601e-06	234	204	287	309	119	108	114	112	10.919	11.238	12.77	12.942	6.765	4.455	5.793	6.518
Abca17	-0.869813	7.09988e-05	3.36937	3.63548e-06	306	246	306	352	140	173	176	111	14.279	13.552	13.615	14.743	7.959	7.136	8.943	6.46
Tro	-0.661334	7.09988e-05	4.89787	3.63333e-06	791	667	831	950	390	502	513	446	36.91	36.744	36.975	39.79	22.17	20.706	26.068	25.957
Pxt1	-1.56068	7.2109e-05	1.83982	3.71207e-06	133	91	143	169	54	44	42	26	6.206	5.013	6.363	7.079	3.07	1.815	2.134	1.513
Ccne2	0.619785	7.36839e-05	4.53324	3.80323e-06	382	370	449	416	436	722	608	488	17.825	20.383	19.978	17.424	24.785	29.781	30.895	28.402
Prelp	2.04131	7.37139e-05	0.99941	3.81047e-06	26	26	20	15	57	137	67	64	1.213	1.432	0.89	0.628	3.24	5.651	3.405	3.725
Itga3	0.994227	7.37139e-05	3.62338	3.81488e-06	216	169	200	177	275	550	275	293	10.079	9.31	8.899	7.414	15.633	22.686	13.974	17.053
Xkrx	-1.3735	7.51589e-05	2.6472	3.89995e-06	209	154	233	293	75	89	109	43	9.752	8.484	10.367	12.272	4.264	3.671	5.539	2.503
Ank	0.780165	7.56299e-05	3.66489	3.92956e-06	230	194	220	194	305	427	292	274	10.732	10.687	9.789	8.126	17.338	17.613	14.838	15.947
Zfp9	-0.914611	7.62633e-05	3.46589	3.9677e-06	315	319	353	324	181	195	154	105	14.699	17.573	15.707	13.571	10.289	8.043	7.825	6.111
Nfatc2	0.634475	7.74513e-05	4.78027	4.0348e-06	495	464	442	506	553	847	643	628	23.098	25.561	19.667	21.194	31.436	34.937	32.674	36.55
Pcmtd1	-0.656498	7.7487e-05	4.94242	4.04197e-06	943	721	768	923	467	615	459	376	44.003	39.718	34.172	38.66	26.548	25.367	23.324	21.883
Parp10	-1.21076	7.76511e-05	2.96334	4.05585e-06	316	174	256	304	102	147	80	78	14.745	9.585	11.391	12.733	5.798	6.063	4.065	4.54
Gm21680	-1.83972	7.88426e-05	1.47542	4.12887e-06	116	74	131	150	30	51	27	14	5.413	4.077	5.829	6.283	1.705	2.104	1.372	0.815
Dusp6	0.625548	7.93784e-05	5.21539	4.1678e-06	586	612	741	645	936	1080	794	790	27.344	33.714	32.971	27.016	53.209	44.547	40.347	45.978
St3gal1	0.637879	7.96909e-05	5.15828	4.18966e-06	662	606	638	579	761	1259	782	713	30.891	33.383	28.388	24.251	43.26	51.93	39.737	41.497
Gm37945	1.39186	8.07308e-05	1.84457	4.27197e-06	52	48	38	53	109	141	94	108	2.426	2.644	1.691	2.22	6.196	5.816	4.777	6.286
Tob1	0.742013	8.07308e-05	4.70332	4.26782e-06	409	390	523	417	565	733	633	695	19.085	21.484	23.271	17.466	32.119	30.234	32.166	40.449
Henmt1	-0.617155	8.11622e-05	4.41131	4.30591e-06	570	495	587	629	316	412	368	251	26.598	27.269	26.119	26.345	17.964	16.994	18.7	14.608
Kif3c	0.643077	8.11622e-05	4.23682	4.30522e-06	335	257	356	363	414	628	410	401	15.632	14.158	15.84	15.204	23.535	25.903	20.834	23.338
Zfp874b	-1.09019	8.15828e-05	2.54835	4.33381e-06	213	161	186	178	64	94	82	71	9.939	8.869	8.276	7.455	3.638	3.877	4.167	4.132
Hs6st2	1.07248	8.19768e-05	2.49639	4.36035e-06	81	95	84	77	143	204	158	130	3.78	5.233	3.738	3.225	8.129	8.414	8.029	7.566
Ifngr2	-0.929324	8.26663e-05	3.92123	4.40834e-06	516	300	485	528	197	252	192	218	24.078	16.526	21.58	22.115	11.199	10.394	9.756	12.688
Gm7347	-1.95064	8.58808e-05	1.02486	4.62091e-06	79	76	85	104	16	18	39	13	3.686	4.187	3.782	4.356	0.91	0.742	1.982	0.757
Tmcc3	-0.921272	8.59657e-05	3.83211	4.63137e-06	507	344	421	436	231	273	168	148	23.658	18.95	18.732	18.262	13.132	11.261	8.537	8.614
Hecw2	-0.852552	8.64027e-05	4.24105	4.66082e-06	499	573	521	617	304	376	249	186	23.285	31.565	23.182	25.843	17.281	15.509	12.653	10.825
Gm26814	-0.957469	8.67456e-05	2.90546	4.68526e-06	232	211	213	251	88	140	117	77	10.826	11.624	9.477	10.513	5.003	5.775	5.945	4.481
Krcc1	0.67652	8.81942e-05	4.26424	4.77963e-06	296	287	393	337	430	539	473	449	13.812	15.81	17.487	14.115	24.444	22.232	24.035	26.132
Cfap74	-0.882325	8.86381e-05	3.44043	4.81781e-06	294	320	324	325	165	167	148	141	13.719	17.628	14.416	13.613	9.38	6.888	7.521	8.206
4932435O22Rik	-1.73568	8.87005e-05	1.48922	4.82728e-06	97	98	151	109	28	58	26	16	4.526	5.399	6.719	4.565	1.592	2.392	1.321	0.931
Psrc1	1.31707	8.88093e-05	2.00322	4.83928e-06	57	59	42	64	96	170	129	100	2.66	3.25	1.869	2.681	5.457	7.012	6.555	5.82
Zbed3	1.40545	8.88599e-05	2.30148	4.84812e-06	75	40	63	90	190	193	134	120	3.5	2.204	2.803	3.77	10.801	7.961	6.809	6.984
Pcna-ps2	0.650284	9.03163e-05	4.41424	4.95849e-06	408	341	385	341	488	678	489	431	19.038	18.785	17.131	14.283	27.741	27.966	24.848	25.084
Eif2c5	-1.00647	9.15768e-05	3.55547	5.03397e-06	352	262	402	423	205	173	132	147	16.425	14.433	17.887	17.717	11.654	7.136	6.708	8.555
Tgfbi	-1.28767	9.16865e-05	2.19239	5.04627e-06	134	170	160	152	65	65	53	44	6.253	9.365	7.119	6.366	3.695	2.681	2.693	2.561
Rps4x	-0.592721	9.2025e-05	4.42588	5.0712e-06	507	509	625	653	314	459	329	272	23.658	28.04	27.809	27.351	17.85	18.933	16.718	15.831
Gstm2	1.44078	9.23126e-05	1.51756	5.09969e-06	34	38	45	32	80	112	83	91	1.587	2.093	2.002	1.34	4.548	4.62	4.218	5.296
Plxnd1	0.626309	9.42594e-05	5.36676	5.2395e-06	738	602	774	780	875	1569	939	728	34.437	33.163	34.439	32.67	49.741	64.717	47.715	42.37
Eda2r	1.79038	9.45893e-05	1.253	5.26432e-06	23	35	33	20	90	91	75	87	1.073	1.928	1.468	0.838	5.116	3.754	3.811	5.063
Gm1979	-2.33787	9.48307e-05	0.396285	5.28424e-06	72	42	58	90	7	14	23	6	3.36	2.314	2.581	3.77	0.398	0.577	1.169	0.349
Tfr2	1.62817	9.68331e-05	1.11631	5.40245e-06	26	24	33	23	61	96	90	53	1.213	1.322	1.468	0.963	3.468	3.96	4.573	3.085
Pola2	0.608114	9.69368e-05	4.75175	5.41487e-06	459	424	495	513	650	904	584	489	21.418	23.357	22.025	21.487	36.95	37.288	29.676	28.46
Gm3788	0.732956	9.87479e-05	4.02103	5.52956e-06	298	243	271	282	392	575	398	289	13.905	13.386	12.058	11.811	22.284	23.717	20.224	16.82
Sorl1	0.9005	9.89161e-05	3.54277	5.54575e-06	171	188	201	182	217	466	310	273	7.979	10.357	8.943	7.623	12.336	19.221	15.753	15.889
Ephb1	0.758511	9.94072e-05	3.84826	5.58009e-06	259	217	241	235	358	403	366	327	12.086	11.954	10.723	9.843	20.351	16.623	18.598	19.032
Slit3	-0.691082	9.9649e-05	5.29738	5.60048e-06	1164	933	1128	1140	511	998	578	416	54.315	51.397	50.19	47.748	29.049	41.165	29.371	24.211
Nrxn2	0.814351	9.97257e-05	3.26989	5.61162e-06	150	155	164	159	248	325	233	194	6.999	8.539	7.297	6.66	14.098	13.405	11.84	11.291
Mlxipl	0.759978	0.000100335	4.6543	5.65966e-06	349	389	460	494	474	925	742	481	16.285	21.429	20.468	20.691	26.945	38.154	37.704	27.994
Trim21	-0.781893	0.000101212	4.0563	5.72615e-06	486	356	598	471	239	343	213	205	22.678	19.611	26.608	19.728	13.586	14.148	10.823	11.931
Sohlh1	-0.703164	0.000104239	4.88982	5.91552e-06	733	763	1000	800	455	589	491	303	34.204	42.032	44.495	33.508	25.865	24.295	24.95	17.635
Arc	0.783627	0.000104671	4.04266	5.9472e-06	267	245	268	315	311	657	418	343	12.459	13.497	11.925	13.194	17.679	27.1	21.24	19.963
Klf3	-0.666213	0.000104816	4.13047	5.9698e-06	411	454	534	519	217	369	273	233	19.178	25.01	23.76	21.738	12.336	15.22	13.872	13.561
Eng	1.93212	0.000104897	0.925895	5.98158e-06	27	25	22	12	72	87	60	67	1.26	1.377	0.979	0.503	4.093	3.589	3.049	3.899
Fgfr2	1.17916	0.000107821	3.04019	6.15573e-06	114	109	122	129	166	388	193	253	5.32	6.005	5.428	5.403	9.437	16.004	9.807	14.725
Tenm2	-1.00385	0.000109302	3.0728	6.25524e-06	244	209	313	265	147	136	105	83	11.386	11.513	13.927	11.099	8.356	5.61	5.336	4.831
Greb1	1.38683	0.000110294	2.39556	6.33257e-06	48	97	73	74	119	264	159	135	2.24	5.344	3.248	3.099	6.765	10.889	8.08	7.857
Bcam	2.27147	0.000110766	1.74205	6.38454e-06	53	39	26	22	81	242	110	171	2.473	2.148	1.157	0.921	4.605	9.982	5.59	9.952
Gm15510	-1.78314	0.000111964	0.486532	6.47655e-06	59	44	57	64	13	18	13	13	2.753	2.424	2.536	2.681	0.739	0.742	0.661	0.757
Barhl2	0.807601	0.000113586	4.69168	6.60149e-06	446	358	404	490	635	992	494	604	20.811	19.721	17.976	20.523	36.098	40.917	25.102	35.153
Kcnab3	0.622158	0.000113586	4.44808	6.59521e-06	335	354	424	417	485	756	501	399	15.632	19.501	18.866	17.466	27.571	31.183	25.458	23.222
Cpne7	1.27412	0.000116082	2.48351	6.76244e-06	51	77	104	85	121	206	184	174	2.38	4.242	4.627	3.56	6.878	8.497	9.35	10.127
Wdr19	-0.705298	0.00011657	3.88543	6.79885e-06	428	324	435	448	238	283	205	181	19.972	17.849	19.355	18.764	13.53	11.673	10.417	10.534
Haus2	0.62583	0.000117707	4.5745	6.89741e-06	414	400	434	407	462	720	565	564	19.318	22.035	19.311	17.047	26.263	29.698	28.71	32.825
2410006H16Rik	-0.758826	0.00011806	3.6764	6.92615e-06	365	301	407	365	206	228	197	140	17.032	16.581	18.109	15.288	11.71	9.404	10.01	8.148
Ttc38	-0.847623	0.000119514	3.79087	7.02781e-06	346	336	493	441	238	256	174	149	16.145	18.51	21.936	18.471	13.53	10.559	8.842	8.672
Carmil1	0.600464	0.000119851	4.73906	7.06405e-06	427	450	496	496	653	750	593	563	19.925	24.79	22.069	20.775	37.121	30.936	30.133	32.767
Dapk2	-0.857187	0.000119893	3.51689	7.07473e-06	331	250	373	394	176	238	139	123	15.445	13.772	16.597	16.503	10.005	9.817	7.063	7.159
Zyx	0.636249	0.000121235	5.14822	7.17054e-06	654	607	618	577	894	1040	775	734	30.517	33.438	27.498	24.167	50.821	42.897	39.381	42.719
C4b	1.73774	0.00012219	1.72441	7.23539e-06	48	48	23	45	76	185	120	99	2.24	2.644	1.023	1.885	4.32	7.631	6.098	5.762
Cyp4v3	-1.59933	0.000122449	1.65395	7.26225e-06	111	88	151	133	17	57	39	36	5.18	4.848	6.719	5.571	0.966	2.351	1.982	2.095
Dhfr	0.692381	0.000122449	4.5848	7.26745e-06	383	423	387	439	609	759	503	513	17.872	23.302	17.22	18.387	34.62	31.307	25.56	29.857
Gm45889	1.15174	0.000123438	2.13449	7.34606e-06	66	52	61	75	110	170	108	125	3.08	2.865	2.714	3.141	6.253	7.012	5.488	7.275
Gmip	1.16333	0.000124851	2.47037	7.4442e-06	64	86	72	100	179	197	143	129	2.986	4.738	3.204	4.188	10.176	8.126	7.266	7.508
Gnas	0.846051	0.000125078	3.3882	7.46634e-06	151	151	201	171	299	317	272	211	7.046	8.318	8.943	7.162	16.997	13.075	13.822	12.28
Sh3yl1	-0.853724	0.000125762	3.52563	7.52438e-06	368	247	336	396	132	203	166	170	17.172	13.607	14.95	16.586	7.504	8.373	8.435	9.894
Ppnr	-1.28051	0.000126875	1.74302	7.59966e-06	111	103	112	127	38	59	45	27	5.18	5.674	4.983	5.319	2.16	2.434	2.287	1.571
Elmsan1	0.697113	0.000129312	3.73263	7.7633e-06	232	201	253	217	277	434	307	306	10.826	11.073	11.257	9.089	15.747	17.901	15.6	17.809
Itga5	1.75885	0.000131134	1.94086	7.89064e-06	50	45	38	45	155	166	85	159	2.333	2.479	1.691	1.885	8.811	6.847	4.319	9.254
Sgk1	-0.887295	0.000132985	3.6843	8.01116e-06	342	358	450	366	208	251	138	152	15.959	19.721	20.023	15.33	11.824	10.353	7.012	8.846
Fmn1	0.667757	0.000133284	4.86755	8.03829e-06	573	450	472	505	637	794	731	694	26.738	24.79	21.002	21.152	36.211	32.75	37.145	40.391
Rhob	0.712377	0.000133479	3.66625	8.05915e-06	213	190	228	222	303	382	283	298	9.939	10.467	10.145	9.298	17.225	15.756	14.381	17.344
Evpl	1.0362	0.000134426	2.53099	8.12776e-06	72	78	100	99	130	191	194	135	3.36	4.297	4.449	4.147	7.39	7.878	9.858	7.857
Rap1a	0.609246	0.000136778	4.72119	8.32393e-06	515	419	425	489	620	763	619	533	24.031	23.082	18.91	20.482	35.245	31.472	31.454	31.021
Pfdn5	-0.713408	0.000136852	5.62671	8.33779e-06	1331	1264	1655	1276	762	1147	704	487	62.108	69.631	73.639	53.445	43.317	47.311	35.773	28.344
Trim6	0.739146	0.000137428	5.83637	8.38981e-06	818	932	975	1089	1613	1479	1310	1347	38.17	51.342	43.383	45.612	91.694	61.005	66.567	78.396
Nrip1	1.04825	0.0001375	3.31382	8.40548e-06	145	157	151	145	176	356	320	282	6.766	8.649	6.719	6.073	10.005	14.684	16.261	16.413
Maml3	-0.73068	0.000139105	4.70772	8.53008e-06	869	597	761	723	354	617	353	295	40.55	32.888	33.861	30.283	20.124	25.45	17.938	17.169
Igfbp6	-1.97346	0.000139105	1.84639	8.53756e-06	189	88	211	150	48	49	18	35	8.819	4.848	9.388	6.283	2.729	2.021	0.915	2.037
Acss1	0.778892	0.000140944	3.98436	8.68359e-06	236	247	285	281	377	613	320	339	11.012	13.607	12.681	11.77	21.431	25.285	16.261	19.73
Pax8	1.34503	0.000141147	3.28667	8.71752e-06	147	150	131	110	197	508	235	324	6.859	8.263	5.829	4.607	11.199	20.954	11.941	18.857
Ier3	1.00138	0.000141147	2.61158	8.72504e-06	90	99	92	94	150	249	155	127	4.2	5.454	4.094	3.937	8.527	10.271	7.876	7.391
Psen1	0.613382	0.000144439	4.23455	8.9978e-06	312	263	395	358	380	625	476	358	14.559	14.488	17.576	14.995	21.602	25.78	24.188	20.836
Sox10	-1.19267	0.000145741	2.49141	9.09881e-06	233	165	164	186	60	106	76	51	10.872	9.09	7.297	7.791	3.411	4.372	3.862	2.968
Gnptg	0.991653	0.000147096	2.63922	9.19811e-06	95	69	123	101	143	247	178	129	4.433	3.801	5.473	4.23	8.129	10.188	9.045	7.508
Cd3e	1.41169	0.000147352	1.69322	9.22967e-06	29	54	43	47	100	119	93	96	1.353	2.975	1.913	1.969	5.685	4.908	4.726	5.587
Dsel	-0.632313	0.000149841	4.12454	9.42661e-06	515	410	488	464	258	334	269	230	24.031	22.586	21.714	19.434	14.667	13.777	13.669	13.386
Fbxl2	-0.966823	0.000149841	2.79932	9.41977e-06	192	154	241	264	82	126	90	92	8.959	8.484	10.723	11.058	4.661	5.197	4.573	5.354
Gm38034	-1.09155	0.000149882	2.44988	9.43944e-06	191	151	160	192	66	94	87	48	8.913	8.318	7.119	8.042	3.752	3.877	4.421	2.794
Taf7l	-0.616902	0.000151391	7.9945	9.57595e-06	7417	6144	6981	6710	4722	4324	3935	3138	346.095	338.461	310.619	281.046	268.431	178.354	199.955	182.633
Igtp	-0.98733	0.000152176	2.90528	9.64641e-06	209	180	285	254	70	157	114	85	9.752	9.916	12.681	10.639	3.979	6.476	5.793	4.947
Plekhh2	-0.754902	0.000152176	4.11998	9.63621e-06	412	479	474	603	205	348	246	251	19.225	26.387	21.091	25.256	11.654	14.354	12.5	14.608
Stat2	-0.607841	0.000155357	5.0474	9.89063e-06	924	728	972	915	391	693	486	543	43.116	40.104	43.249	38.324	22.227	28.584	24.696	31.603
Vim	0.965846	0.000155804	2.50391	9.92972e-06	94	69	85	103	132	196	146	145	4.386	3.801	3.782	4.314	7.504	8.084	7.419	8.439
Dgka	-0.64207	0.000156391	5.16157	9.97785e-06	995	774	977	1146	401	755	537	575	46.429	42.638	43.472	48	22.796	31.142	27.287	33.465
Dll4	1.64033	0.000157631	1.30327	1.00831e-05	42	37	20	26	69	110	82	75	1.96	2.038	0.89	1.089	3.922	4.537	4.167	4.365
Upf3b	0.917492	0.000157631	3.51804	1.00794e-05	195	193	170	161	261	331	317	311	9.099	10.632	7.564	6.743	14.837	13.653	16.108	18.1
Ano3	2.20239	0.000158874	1.27068	1.01798e-05	14	52	22	20	114	118	67	107	0.653	2.865	0.979	0.838	6.481	4.867	3.405	6.227
Fbxw13	-2.48167	0.000160285	0.732628	1.03049e-05	89	54	92	114	23	30	4	10	4.153	2.975	4.094	4.775	1.307	1.237	0.203	0.582
Bach2	-0.659424	0.000161635	4.26255	1.0412e-05	515	413	593	590	264	458	265	230	24.031	22.751	26.386	24.712	15.008	18.891	13.466	13.386
Zfp951	-0.683577	0.00016198	4.49079	1.04453e-05	686	503	646	620	333	361	371	316	32.01	27.709	28.744	25.968	18.93	14.89	18.852	18.391
Dbndd2	-0.990454	0.000163363	2.50094	1.05681e-05	157	177	172	184	70	98	83	61	7.326	9.751	7.653	7.707	3.979	4.042	4.218	3.55
Gabbr1	-0.822866	0.000163363	3.44981	1.05643e-05	261	305	360	345	146	240	148	117	12.179	16.802	16.018	14.45	8.3	9.899	7.521	6.809
Ly6g6e	-3.55824	0.000165355	-0.182599	1.07309e-05	68	49	90	58	9	9	13	0	3.173	2.699	4.005	2.429	0.512	0.371	0.661	0
Cbx4	0.756177	0.000166346	3.78842	1.08066e-05	219	231	256	213	273	418	395	317	10.219	12.725	11.391	8.921	15.519	17.241	20.072	18.45
Cnppd1	-0.594312	0.000166762	4.66752	1.0845e-05	671	555	760	709	431	465	367	352	31.311	30.574	33.816	29.696	24.501	19.18	18.649	20.487
Pclaf	0.723105	0.000167192	4.09081	1.08844e-05	283	294	276	288	413	462	459	365	13.205	16.196	12.281	12.063	23.478	19.056	23.324	21.243
Hist1h3a	1.20513	0.000167298	2.00267	1.09028e-05	39	61	63	68	112	151	121	91	1.82	3.36	2.803	2.848	6.367	6.228	6.149	5.296
Zc3hav1	0.710622	0.000172376	3.3818	1.12573e-05	178	141	189	196	235	323	245	238	8.306	7.767	8.41	8.209	13.359	13.323	12.45	13.852
Mycn	-0.745106	0.000172648	4.48058	1.12869e-05	639	524	693	679	291	579	308	225	29.817	28.866	30.835	28.44	16.542	23.882	15.651	13.095
Tubb4b-ps1	0.891156	0.000172832	4.23564	1.13108e-05	274	274	285	355	464	470	575	496	12.786	15.094	12.681	14.869	26.377	19.386	29.218	28.867
Icam1	1.04589	0.000174935	2.19746	1.14723e-05	67	56	85	67	114	153	126	120	3.126	3.085	3.782	2.806	6.481	6.311	6.403	6.984
Tubg2	0.929885	0.000177611	2.92645	1.16721e-05	95	124	124	135	196	275	169	182	4.433	6.831	5.517	5.654	11.142	11.343	8.588	10.593
Mybl1	-0.765183	0.00017782	3.82402	1.16981e-05	409	325	458	411	171	300	170	220	19.085	17.904	20.379	17.215	9.721	12.374	8.638	12.804
Hid1	1.14357	0.000179041	2.7358	1.17906e-05	89	117	122	70	167	247	217	142	4.153	6.445	5.428	2.932	9.493	10.188	11.027	8.264
Armc9	-0.597026	0.000179671	4.69294	1.18444e-05	660	543	751	821	329	521	483	327	30.797	29.913	33.416	34.387	18.703	21.49	24.543	19.032
Gm41	-0.68252	0.000182699	4.52659	1.20602e-05	659	492	745	668	276	544	383	256	30.751	27.103	33.149	27.979	15.69	22.439	19.462	14.899
Pias3	1.42395	0.000184002	1.74912	1.21803e-05	30	38	61	54	97	164	113	68	1.4	2.093	2.714	2.262	5.514	6.765	5.742	3.958
Jtb	-0.800257	0.00018506	3.53191	1.22757e-05	314	298	381	333	176	222	189	108	14.652	16.416	16.953	13.948	10.005	9.157	9.604	6.286
Mbnl3	0.624492	0.000185339	4.68929	1.23109e-05	443	376	419	575	499	786	695	536	20.671	20.713	18.643	24.084	28.367	32.42	35.316	31.196
Esf1	-0.721839	0.000185371	7.18834	1.23344e-05	4280	3395	4179	4332	2943	2493	1887	1690	199.715	187.024	185.944	181.444	167.3	102.83	95.887	98.359
Tmem176a	1.72193	0.000189381	1.18235	1.26142e-05	28	34	24	23	49	127	76	77	1.307	1.873	1.068	0.963	2.785	5.238	3.862	4.481
Ubxn2a	-0.733616	0.000189687	3.99361	1.26476e-05	464	316	502	510	201	280	283	206	21.651	17.408	22.336	21.361	11.426	11.549	14.381	11.989
Cp	1.58958	0.00018998	3.19876	1.268e-05	134	115	129	89	169	549	251	360	6.253	6.335	5.74	3.728	9.607	22.645	12.754	20.952
Ank1	1.51937	0.000190078	1.96087	1.26996e-05	32	50	50	70	167	136	128	92	1.493	2.754	2.225	2.932	9.493	5.61	6.504	5.354
Nkx3-1	-0.644235	0.000190747	4.16617	1.27574e-05	453	365	554	592	247	358	299	224	21.138	20.107	24.65	24.796	14.041	14.767	15.194	13.037
Plaur	2.00867	0.000191496	0.713789	1.28206e-05	13	16	20	19	61	56	62	81	0.607	0.881	0.89	0.796	3.468	2.31	3.151	4.714
Fam60a	-0.590992	0.000192414	4.96561	1.29084e-05	799	700	838	976	508	536	540	404	37.283	38.562	37.287	40.879	28.878	22.109	27.44	23.513
Fam84b	1.18377	0.00019251	2.11916	1.2928e-05	55	60	54	80	112	156	109	134	2.566	3.305	2.403	3.351	6.367	6.435	5.539	7.799
Plxna4	1.5429	0.000192849	1.91333	1.2964e-05	29	74	36	64	124	144	116	112	1.353	4.077	1.602	2.681	7.049	5.94	5.894	6.518
Eci2	0.605817	0.000194997	4.3292	1.31351e-05	348	293	437	339	407	627	461	447	16.239	16.141	19.444	14.199	23.137	25.862	23.425	26.016
Gm5751	-0.987577	0.00019542	2.95749	1.31903e-05	224	206	256	276	81	197	92	81	10.452	11.348	11.391	11.56	4.605	8.126	4.675	4.714
Tmem229b	-0.770489	0.000195802	3.46988	1.32295e-05	278	280	376	328	159	242	143	127	12.972	15.425	16.73	13.738	9.039	9.982	7.266	7.391
Slc25a27	-0.870978	0.000199624	3.38659	1.35424e-05	295	211	363	361	144	162	152	146	13.765	11.624	16.152	15.12	8.186	6.682	7.724	8.497
Gm1141	0.818935	0.000200042	3.53861	1.35951e-05	158	145	237	221	299	326	308	273	7.373	7.988	10.545	9.257	16.997	13.447	15.651	15.889
Fbxl21	-1.02376	0.000201372	2.42317	1.37161e-05	164	153	159	180	57	84	72	80	7.653	8.428	7.075	7.539	3.24	3.465	3.659	4.656
Zscan18	-0.691263	0.000202177	4.74365	1.38263e-05	752	618	767	783	359	406	449	434	35.09	34.044	34.128	32.796	20.408	16.746	22.816	25.259
Rab11fip1	0.675559	0.000202177	4.20303	1.37879e-05	322	282	311	347	340	573	542	381	15.025	15.535	13.838	14.534	19.328	23.635	27.541	22.174
Fbxo47	-0.872856	0.000202177	3.44644	1.38135e-05	325	233	306	424	145	179	155	149	15.165	12.836	13.615	17.759	8.243	7.383	7.876	8.672
Lmbr1l	-0.619783	0.000202177	4.27789	1.38119e-05	470	532	544	539	286	413	285	242	21.931	29.307	24.205	22.576	16.258	17.035	14.482	14.085
Etv3	1.00414	0.000205659	3.13953	1.40926e-05	109	119	192	125	243	261	285	190	5.086	6.555	8.543	5.236	13.814	10.766	14.482	11.058
Irak1	0.679116	0.000206087	3.55756	1.41501e-05	221	157	218	212	245	372	304	246	10.312	8.649	9.7	8.88	13.927	15.344	15.448	14.317
Ccnb3	-0.772993	0.000206607	4.05217	1.42283e-05	571	342	475	520	204	360	227	212	26.644	18.84	21.135	21.78	11.597	14.849	11.535	12.339
Tmem130	-1.23589	0.00020716	1.80876	1.42947e-05	108	89	146	121	38	47	47	45	5.04	4.903	6.496	5.068	2.16	1.939	2.388	2.619
Gm11914	-1.10644	0.000209129	3.4077	1.44592e-05	383	234	341	395	132	174	94	182	17.872	12.891	15.173	16.544	7.504	7.177	4.777	10.593
Map2	1.04948	0.000212573	2.21856	1.47701e-05	53	74	72	82	116	164	132	109	2.473	4.077	3.204	3.435	6.594	6.765	6.708	6.344
Prrx2	1.31071	0.000212573	2.02944	1.47686e-05	43	63	71	49	124	163	94	123	2.006	3.471	3.159	2.052	7.049	6.723	4.777	7.159
Phlda3	1.74415	0.000212879	0.809103	1.48059e-05	26	18	23	16	41	89	76	49	1.213	0.992	1.023	0.67	2.331	3.671	3.862	2.852
Sh3bp4	-0.692344	0.000213144	4.54645	1.4839e-05	662	538	671	719	368	558	288	261	30.891	29.637	29.856	30.115	20.92	23.016	14.635	15.19
Sept3	-0.649769	0.000213944	3.78887	1.49532e-05	361	322	373	440	186	253	228	193	16.845	17.738	16.597	18.429	10.574	10.436	11.586	11.233
Gm37795	1.8169	0.000214018	0.968433	1.49731e-05	29	18	28	17	43	120	77	58	1.353	0.992	1.246	0.712	2.444	4.95	3.913	3.376
Gnai1	1.00084	0.000215195	3.89784	1.50701e-05	236	217	239	223	261	544	578	323	11.012	11.954	10.634	9.34	14.837	22.439	29.371	18.799
Aplp1	0.900631	0.000218901	4.32248	1.53896e-05	382	276	275	343	563	736	382	486	17.825	15.204	12.236	14.366	32.005	30.358	19.411	28.285
Olfr316	-0.850803	0.000219281	3.13186	1.54314e-05	213	212	273	331	124	161	127	99	9.939	11.679	12.147	13.864	7.049	6.641	6.453	5.762
Morc4	1.41611	0.000219813	1.56627	1.55099e-05	38	38	57	27	85	110	106	75	1.773	2.093	2.536	1.131	4.832	4.537	5.386	4.365
Rbm43	-0.915082	0.000225141	3.01253	1.59362e-05	222	170	298	283	105	158	96	104	10.359	9.365	13.259	11.853	5.969	6.517	4.878	6.053
Tenm4	-0.838625	0.000226401	3.32004	1.60874e-05	322	237	305	295	146	205	110	129	15.025	13.056	13.571	12.356	8.3	8.456	5.59	7.508
H6pd	0.884455	0.000226587	2.95637	1.61161e-05	90	118	151	142	177	270	219	162	4.2	6.5	6.719	5.948	10.062	11.137	11.128	9.428
Rap1gap2	0.772055	0.000228411	3.07999	1.62928e-05	145	113	142	161	207	278	220	162	6.766	6.225	6.318	6.743	11.767	11.467	11.179	9.428
Myom1	-0.897484	0.000231035	3.33675	1.65432e-05	253	281	384	278	138	154	164	121	11.806	15.48	17.086	11.644	7.845	6.352	8.334	7.042
Wscd2	-1.75487	0.000232388	1.61864	1.66719e-05	99	124	112	140	33	20	36	48	4.62	6.831	4.983	5.864	1.876	0.825	1.829	2.794
Iah1	-0.618573	0.000233748	4.50356	1.6813e-05	519	546	750	623	331	406	384	306	24.218	30.078	33.371	26.094	18.816	16.746	19.513	17.809
Abcc8	-0.677794	0.000233871	4.08357	1.68743e-05	491	412	522	436	266	333	272	183	22.911	22.696	23.226	18.262	15.121	13.735	13.822	10.651
4930452B06Rik	-0.667815	0.000233871	4.3774	1.68722e-05	546	545	572	613	267	499	261	286	25.478	30.023	25.451	25.675	15.178	20.582	13.263	16.645
Plxnc1	1.04675	0.000234698	3.10849	1.69822e-05	116	116	148	137	211	328	172	277	5.413	6.39	6.585	5.738	11.995	13.529	8.74	16.122
Ndufb11	-0.716178	0.000237889	4.03397	1.72782e-05	471	432	485	432	256	353	200	200	21.978	23.798	21.58	18.094	14.553	14.56	10.163	11.64
Ccnb1-ps	0.722658	0.000241389	3.40807	1.75914e-05	145	181	194	197	227	340	264	233	6.766	9.971	8.632	8.251	12.904	14.024	13.415	13.561
Zfpm2	1.80648	0.000241389	0.926757	1.75985e-05	22	17	20	30	42	126	72	53	1.027	0.936	0.89	1.257	2.388	5.197	3.659	3.085
Syne3	1.45929	0.000241882	1.68814	1.76676e-05	31	40	43	56	126	145	95	63	1.447	2.204	1.913	2.346	7.163	5.981	4.827	3.667
Stx1b	-0.599203	0.00024214	4.00687	1.7703e-05	432	381	443	457	200	327	283	215	20.158	20.989	19.711	19.141	11.369	13.488	14.381	12.513
Stx2	-0.615268	0.000244085	4.27022	1.78627e-05	501	433	551	595	282	453	254	248	23.378	23.853	24.517	24.921	16.031	18.685	12.907	14.434
E2f7	0.710187	0.000244085	4.98862	1.78804e-05	514	582	511	546	562	1090	753	802	23.984	32.061	22.737	22.869	31.948	44.96	38.263	46.677
Gm13415	2.33709	0.000247405	0.480282	1.81895e-05	11	24	18	6	38	109	53	56	0.513	1.322	0.801	0.251	2.16	4.496	2.693	3.259
Crybg3	0.63764	0.000248006	5.22313	1.82507e-05	660	529	717	688	666	1056	1119	837	30.797	29.142	31.903	28.817	37.86	43.557	56.861	48.714
Enox1	-0.752279	0.000250679	3.40533	1.85332e-05	252	270	326	354	133	225	169	118	11.759	14.874	14.505	14.827	7.561	9.281	8.588	6.868
Poc1b	0.899084	0.000254078	3.43138	1.88541e-05	172	145	163	207	314	418	220	223	8.026	7.988	7.253	8.67	17.85	17.241	11.179	12.979
Mcam	0.721213	0.000256656	7.61672	1.90629e-05	3724	2842	3444	3315	4441	8669	3895	3655	173.771	156.56	153.241	138.848	252.457	357.573	197.923	212.723
Fermt1	2.21157	0.000256853	0.526687	1.91303e-05	7	32	10	16	52	69	54	66	0.327	1.763	0.445	0.67	2.956	2.846	2.744	3.841
Acot2	1.58935	0.000256853	1.48738	1.91152e-05	27	32	38	45	57	171	92	80	1.26	1.763	1.691	1.885	3.24	7.053	4.675	4.656
Tgfb1	1.14108	0.000259042	2.91387	1.93643e-05	109	87	159	89	254	217	219	188	5.086	4.793	7.075	3.728	14.439	8.951	11.128	10.942
Arsk	-1.05881	0.000262695	2.45977	1.97093e-05	193	146	173	168	65	81	64	88	9.006	8.043	7.698	7.037	3.695	3.341	3.252	5.122
Aif1l	2.18541	0.000262953	0.539376	1.97667e-05	5	17	22	21	56	89	43	58	0.233	0.936	0.979	0.88	3.183	3.671	2.185	3.376
Gm9800	0.668658	0.000262953	3.47683	1.97826e-05	191	147	216	215	244	370	277	214	8.913	8.098	9.611	9.005	13.871	15.262	14.076	12.455
Neat1	0.740898	0.000264097	4.11321	1.99218e-05	212	289	330	337	359	522	430	436	9.892	15.92	14.683	14.115	20.408	21.531	21.85	25.375
Gm6088	-1.27253	0.000265186	1.69155	2.00233e-05	110	84	122	123	33	57	53	24	5.133	4.627	5.428	5.152	1.876	2.351	2.693	1.397
Fam111a	0.840634	0.000265568	3.39815	2.00703e-05	156	169	167	185	309	326	226	243	7.279	9.31	7.431	7.749	17.566	13.447	11.484	14.143
Capn2	1.1792	0.00026725	2.45064	2.0234e-05	96	78	54	90	154	175	149	158	4.48	4.297	2.403	3.77	8.754	7.218	7.571	9.196
Ramp3	-1.54167	0.000267539	1.53314	2.02926e-05	89	90	148	99	45	28	33	28	4.153	4.958	6.585	4.147	2.558	1.155	1.677	1.63
Smtn	1.06077	0.000270019	2.05897	2.05176e-05	65	55	62	67	97	172	101	104	3.033	3.03	2.759	2.806	5.514	7.095	5.132	6.053
Ttc34	-0.763639	0.000271033	3.83765	2.06132e-05	471	300	436	423	190	310	173	195	21.978	16.526	19.4	17.717	10.801	12.787	8.791	11.349
Tubb6	1.20906	0.000272567	2.54196	2.07486e-05	79	59	117	86	114	300	165	145	3.686	3.25	5.206	3.602	6.481	12.374	8.384	8.439
Pcdh19	1.25015	0.00027399	1.90555	2.08756e-05	48	57	59	46	74	147	122	112	2.24	3.14	2.625	1.927	4.207	6.063	6.199	6.518
Gm17494	-0.644726	0.000274377	3.66303	2.09615e-05	318	292	364	392	186	224	208	171	14.839	16.086	16.196	16.419	10.574	9.239	10.569	9.952
Pif1	0.787996	0.000274377	3.03792	2.09499e-05	145	117	142	139	182	311	198	162	6.766	6.445	6.318	5.822	10.346	12.828	10.061	9.428
Rtn1	-0.836995	0.000274865	3.63593	2.10175e-05	362	298	401	399	117	314	181	147	16.892	16.416	17.842	16.712	6.651	12.952	9.197	8.555
Map7d3	1.15963	0.000276599	3.12957	2.1169e-05	149	70	121	187	274	306	201	254	6.953	3.856	5.384	7.832	15.576	12.622	10.214	14.783
Olfm1	1.78192	0.000278663	0.430165	2.13461e-05	22	10	13	18	41	54	49	49	1.027	0.551	0.578	0.754	2.331	2.227	2.49	2.852
Sbds	-0.603691	0.000279928	4.5011	2.14622e-05	682	510	650	578	344	461	312	319	31.824	28.095	28.922	24.209	19.555	19.015	15.854	18.566
Plgrkt	-0.823348	0.000280256	3.53084	2.15257e-05	333	259	337	428	148	271	164	115	15.539	14.268	14.995	17.927	8.413	11.178	8.334	6.693
Btg2	0.654913	0.000280331	3.58235	2.15507e-05	193	192	206	233	254	352	322	245	9.006	10.577	9.166	9.759	14.439	14.519	16.362	14.259
Oat	0.634606	0.000280572	4.29855	2.15884e-05	316	314	336	408	352	656	528	404	14.745	17.298	14.95	17.089	20.01	27.058	26.83	23.513
Trerf1	0.60753	0.000282215	4.17741	2.18307e-05	336	319	297	316	407	549	418	364	15.679	17.573	13.215	13.236	23.137	22.645	21.24	21.185
Chaf1a	0.617189	0.000282215	4.65055	2.1821e-05	445	418	409	493	460	904	615	493	20.765	23.027	18.198	20.649	26.15	37.288	31.251	28.693
Creg2	-1.16455	0.000284122	2.05983	2.20366e-05	146	89	145	169	42	70	58	48	6.813	4.903	6.452	7.079	2.388	2.887	2.947	2.794
Gstm1	0.838671	0.000284334	5.04749	2.20725e-05	590	471	549	542	530	1369	820	870	27.531	25.946	24.428	22.701	30.129	56.468	41.668	50.634
Lgals8	0.755786	0.000286898	3.67807	2.23108e-05	200	163	219	284	249	478	305	290	9.332	8.979	9.744	11.895	14.155	19.716	15.498	16.878
Comt	0.905012	0.000297104	2.74723	2.32062e-05	95	102	98	128	192	206	173	145	4.433	5.619	4.361	5.361	10.915	8.497	8.791	8.439
Cd55	-0.73459	0.000297822	3.29551	2.32827e-05	277	262	260	292	141	173	154	123	12.925	14.433	11.569	12.23	8.015	7.136	7.825	7.159
Prrg3	0.945949	0.000298784	2.81277	2.33987e-05	105	97	95	148	147	267	216	143	4.9	5.344	4.227	6.199	8.356	11.013	10.976	8.323
Barx1	1.32516	0.000299703	2.298	2.34957e-05	82	82	64	48	155	222	110	126	3.826	4.517	2.848	2.01	8.811	9.157	5.59	7.333
Dusp4	1.01208	0.000303356	3.07377	2.39437e-05	158	94	129	134	174	282	211	279	7.373	5.178	5.74	5.613	9.891	11.632	10.722	16.238
Scube2	2.02824	0.000303765	1.79951	2.40176e-05	33	46	37	35	59	214	203	120	1.54	2.534	1.646	1.466	3.354	8.827	10.315	6.984
Gm37706	-0.895	0.000305977	2.71808	2.42343e-05	158	187	228	209	85	124	100	69	7.373	10.301	10.145	8.754	4.832	5.115	5.081	4.016
Itga7	1.27756	0.000307037	1.82481	2.43692e-05	38	63	43	54	108	115	117	87	1.773	3.471	1.913	2.262	6.139	4.743	5.945	5.063
Mtfr2	0.605877	0.00030962	3.77814	2.46768e-05	213	216	273	263	311	439	325	254	9.939	11.899	12.147	11.016	17.679	18.108	16.515	14.783
Arhgap20	0.642658	0.000310613	4.90109	2.47929e-05	550	389	545	588	652	829	653	785	25.664	21.429	24.25	24.628	37.064	34.194	33.182	45.687
Ccne1	0.838954	0.000311626	3.17643	2.49082e-05	144	144	136	155	207	250	244	238	6.719	7.933	6.051	6.492	11.767	10.312	12.399	13.852
Cd74	1.87327	0.00031352	1.58657	2.51108e-05	18	56	27	46	79	119	171	91	0.84	3.085	1.201	1.927	4.491	4.908	8.689	5.296
Ucp2	1.26371	0.000314433	3.07548	2.52056e-05	128	120	96	134	143	430	235	262	5.973	6.611	4.272	5.613	8.129	17.736	11.941	15.249
Kcnma1	-1.19255	0.000317876	2.71559	2.5525e-05	197	199	199	244	82	64	101	100	9.193	10.963	8.854	10.22	4.661	2.64	5.132	5.82
Sowahc	0.947622	0.000319836	2.922	2.57042e-05	119	108	107	144	150	336	196	163	5.553	5.95	4.761	6.031	8.527	13.859	9.96	9.487
Cpe	1.84635	0.000320092	2.00342	2.57634e-05	77	70	30	27	130	193	102	169	3.593	3.856	1.335	1.131	7.39	7.961	5.183	9.836
Hist1h4a	0.978802	0.000321521	2.358	2.59277e-05	63	85	84	85	130	179	152	102	2.94	4.682	3.738	3.56	7.39	7.383	7.724	5.936
Bcat1	1.53706	0.000325401	1.72851	2.63074e-05	40	61	47	28	88	185	85	92	1.866	3.36	2.091	1.173	5.003	7.631	4.319	5.354
Phtf2	-0.61908	0.00032686	6.63524	2.64477e-05	2613	2233	2840	2968	1952	1713	1566	1112	121.929	123.011	126.366	124.314	110.965	70.657	79.576	64.719
Itga1	0.645791	0.000330821	4.4035	2.68815e-05	304	330	415	419	484	673	419	504	14.185	18.179	18.465	17.55	27.514	27.759	21.291	29.333
Lhx1os	1.25247	0.000331753	1.50108	2.69799e-05	33	35	55	36	74	99	94	73	1.54	1.928	2.447	1.508	4.207	4.083	4.777	4.249
Dhtkd1	-0.686097	0.000333628	3.77368	2.71781e-05	314	319	442	443	203	284	214	150	14.652	17.573	19.667	18.555	11.54	11.714	10.874	8.73
Lhx2	0.69863	0.000340239	4.92875	2.78797e-05	526	506	591	452	748	1043	577	692	24.544	27.875	26.297	18.932	42.521	43.021	29.32	40.275
Hist1h3b	1.11459	0.000341188	2.4701	2.79808e-05	77	90	80	82	150	251	160	94	3.593	4.958	3.56	3.435	8.527	10.353	8.13	5.471
Adgrb2	1.29528	0.00034373	1.37965	2.82128e-05	39	23	36	48	63	110	82	66	1.82	1.267	1.602	2.01	3.581	4.537	4.167	3.841
Gas8	-0.621718	0.000346272	3.84559	2.84661e-05	412	323	386	428	213	314	199	185	19.225	17.793	17.175	17.927	12.108	12.952	10.112	10.767
Zfp955b	-0.809046	0.00034926	3.67949	2.87384e-05	384	277	402	394	215	197	157	192	17.918	15.259	17.887	16.503	12.222	8.126	7.978	11.175
Slc38a7	-1.01993	0.000351465	2.53499	2.89679e-05	164	163	194	196	69	99	113	47	7.653	8.979	8.632	8.209	3.922	4.083	5.742	2.735
5930430L01Rik	-1.02696	0.000352561	2.60345	2.90885e-05	196	152	168	248	80	127	68	63	9.146	8.373	7.475	10.387	4.548	5.238	3.455	3.667
Zfp27	-0.828304	0.000353313	3.91129	2.9217e-05	417	322	538	503	180	390	205	149	19.458	17.738	23.938	21.068	10.232	16.086	10.417	8.672
Fam83d	0.672053	0.000353727	4.29002	2.92754e-05	274	286	422	363	451	519	487	467	12.786	15.755	18.777	15.204	25.638	21.407	24.747	27.18
Tm6sf1	-0.913544	0.000355283	2.84833	2.94304e-05	205	171	205	289	93	152	90	80	9.566	9.42	9.121	12.105	5.287	6.27	4.573	4.656
Wscd1	0.787789	0.000355283	3.25964	2.94529e-05	137	131	214	158	226	354	217	198	6.393	7.217	9.522	6.618	12.847	14.602	11.027	11.524
Fosl1	0.76028	0.000357683	2.90532	2.96763e-05	123	110	119	147	162	259	183	160	5.739	6.06	5.295	6.157	9.209	10.683	9.299	9.312
Birc5	0.642411	0.000358051	4.84532	2.97314e-05	377	505	591	534	678	804	771	552	17.592	27.819	26.297	22.366	38.542	33.163	39.178	32.127
Cxcl16	-1.23086	0.000358058	1.57194	2.97809e-05	116	85	93	100	39	46	37	28	5.413	4.682	4.138	4.188	2.217	1.897	1.88	1.63
Zfp184	-0.731852	0.000358058	4.31489	2.97797e-05	536	487	585	581	318	275	326	290	25.011	26.828	26.03	24.335	18.077	11.343	16.566	16.878
Nab1	-0.670698	0.000358304	4.86223	2.98505e-05	808	667	789	927	440	673	323	406	37.703	36.744	35.107	38.827	25.013	27.759	16.413	23.629
Gm4617	0.670326	0.000364718	3.50823	3.05097e-05	189	186	210	197	262	393	272	204	8.819	10.246	9.344	8.251	14.894	16.21	13.822	11.873
Mt2	0.611768	0.000366241	5.35532	3.06872e-05	748	607	800	703	1138	1074	951	796	34.904	33.438	35.596	29.445	64.692	44.3	48.325	46.328
Dlk2	-1.60214	0.000369913	0.888289	3.10202e-05	74	75	69	63	22	31	20	11	3.453	4.132	3.07	2.639	1.251	1.279	1.016	0.64
Slc16a10	0.756043	0.000381746	3.35403	3.21693e-05	164	164	189	162	263	305	287	186	7.653	9.034	8.41	6.785	14.951	12.58	14.584	10.825
Acot9	-0.613621	0.000384958	4.61513	3.24664e-05	650	567	714	673	438	426	333	353	30.331	31.235	31.769	28.188	24.899	17.571	16.921	20.545
Parm1	1.22062	0.000389637	1.88153	3.28876e-05	41	73	48	50	97	132	99	106	1.913	4.021	2.136	2.094	5.514	5.445	5.031	6.169
Xlr3a	-0.698321	0.00039689	3.44056	3.3527e-05	290	227	364	319	165	195	161	144	13.532	12.505	16.196	13.361	9.38	8.043	8.181	8.381
Npdc1	-0.87763	0.000398401	2.82153	3.36819e-05	227	167	254	192	90	145	102	74	10.592	9.2	11.302	8.042	5.116	5.981	5.183	4.307
E230020D15Rik	2.12549	0.000399256	0.822758	3.37815e-05	16	34	16	11	84	58	72	74	0.747	1.873	0.712	0.461	4.775	2.392	3.659	4.307
Zfp444	-0.84531	0.00040273	2.75269	3.41582e-05	182	158	210	233	81	114	121	79	8.493	8.704	9.344	9.759	4.605	4.702	6.149	4.598
Dab1	0.737918	0.000403638	4.17515	3.43457e-05	271	307	334	291	461	456	516	385	12.646	16.912	14.861	12.188	26.206	18.809	26.22	22.407
Rapgef3	0.806078	0.00040641	2.84497	3.46094e-05	122	112	126	111	170	266	167	144	5.693	6.17	5.606	4.649	9.664	10.972	8.486	8.381
Igsf11	-0.650247	0.000406926	5.22235	3.46812e-05	1133	777	1103	1088	405	938	537	524	52.869	42.803	49.078	45.57	23.023	38.69	27.287	30.497
Eomes	0.759134	0.00040708	3.3712	3.47222e-05	167	161	167	194	242	383	208	231	7.793	8.869	7.431	8.126	13.757	15.798	10.569	13.444
2610307P16Rik	-0.600212	0.000415109	4.22147	3.55207e-05	474	446	510	549	300	369	238	280	22.118	24.569	22.692	22.995	17.054	15.22	12.094	16.296
AC134528.2	-1.65484	0.000418292	0.461753	3.5879e-05	45	54	55	55	19	15	12	13	2.1	2.975	2.447	2.304	1.08	0.619	0.61	0.757
Plet1	2.01904	0.000419576	0.122175	3.60753e-05	18	15	5	11	38	50	40	41	0.84	0.826	0.222	0.461	2.16	2.062	2.033	2.386
Mir17hg	-0.635075	0.000419727	4.21706	3.61193e-05	418	482	523	586	294	337	318	219	19.505	26.552	23.271	24.544	16.713	13.9	16.159	12.746
Aldh1a1	1.46987	0.000419897	3.32291	3.61891e-05	66	184	138	172	207	528	255	368	3.08	10.136	6.14	7.204	11.767	21.779	12.958	21.418
Magea5	0.811885	0.000423442	2.84705	3.66105e-05	107	109	115	137	146	229	183	187	4.993	6.005	5.117	5.738	8.3	9.446	9.299	10.884
Gm37524	-1.77549	0.000427794	1.21461	3.70454e-05	140	66	81	99	15	31	41	16	6.533	3.636	3.604	4.147	0.853	1.279	2.083	0.931
Pla2r1	-1.34757	0.000431584	2.31545	3.75509e-05	115	181	191	197	76	49	63	59	5.366	9.971	8.499	8.251	4.32	2.021	3.201	3.434
Nedd9	1.39394	0.000435716	1.50129	3.79402e-05	37	38	29	46	99	107	65	89	1.727	2.093	1.29	1.927	5.628	4.413	3.303	5.18
Etl4	1.09594	0.000441792	2.31162	3.856e-05	54	94	64	89	119	198	123	127	2.52	5.178	2.848	3.728	6.765	8.167	6.25	7.391
Nfasc	-0.693468	0.000442854	3.86016	3.8774e-05	384	378	379	472	158	333	236	182	17.918	20.823	16.864	19.77	8.982	13.735	11.992	10.593
Tpm4	0.661578	0.000444549	3.64533	3.89528e-05	203	171	237	255	227	415	316	285	9.472	9.42	10.545	10.681	12.904	17.118	16.057	16.587
Lynx1	1.12781	0.000445798	2.61827	3.91233e-05	105	99	70	92	192	263	158	110	4.9	5.454	3.115	3.853	10.915	10.848	8.029	6.402
Lpar3	-0.94613	0.000449123	3.45608	3.95017e-05	393	208	372	380	175	216	138	103	18.338	11.458	16.552	15.916	9.948	8.909	7.012	5.995
Spock2	0.818079	0.000449123	2.64117	3.95073e-05	101	89	93	123	146	202	152	145	4.713	4.903	4.138	5.152	8.3	8.332	7.724	8.439
Hrh1	-1.0992	0.000450615	1.98621	3.97002e-05	101	112	135	155	42	59	67	44	4.713	6.17	6.007	6.492	2.388	2.434	3.405	2.561
Grik4	1.19312	0.000452379	1.80988	3.98866e-05	42	46	47	64	121	110	102	82	1.96	2.534	2.091	2.681	6.878	4.537	5.183	4.772
Mmp14	1.14071	0.000457695	2.20639	4.03867e-05	60	77	78	55	153	169	105	110	2.8	4.242	3.471	2.304	8.698	6.971	5.336	6.402
Ctsf	-0.600279	0.000459897	4.51088	4.0644e-05	584	544	700	621	267	526	422	266	27.251	29.968	31.146	26.01	15.178	21.696	21.444	15.481
Dsp	1.34127	0.000462609	2.23201	4.09155e-05	71	69	50	68	95	229	112	168	3.313	3.801	2.225	2.848	5.4	9.446	5.691	9.778
Ptpre	1.11352	0.000465398	1.81103	4.12894e-05	43	52	61	49	95	112	116	79	2.006	2.865	2.714	2.052	5.4	4.62	5.894	4.598
Tapbpl	-0.866892	0.000470693	2.77633	4.18236e-05	227	173	212	198	77	154	102	71	10.592	9.53	9.433	8.293	4.377	6.352	5.183	4.132
Plekha6	-0.775797	0.000473476	4.44052	4.22006e-05	581	488	737	685	206	437	459	249	27.111	26.883	32.793	28.691	11.71	18.025	23.324	14.492
Prkcz2	-1.36402	0.000473476	0.936369	4.21531e-05	62	55	73	74	23	30	18	21	2.893	3.03	3.248	3.099	1.307	1.237	0.915	1.222
Slfn9	1.1707	0.000473476	2.07013	4.22001e-05	67	62	47	69	111	193	94	102	3.126	3.415	2.091	2.89	6.31	7.961	4.777	5.936
Zim2	-0.821909	0.000483686	2.8718	4.31768e-05	180	214	222	231	92	143	122	76	8.399	11.789	9.878	9.675	5.23	5.898	6.199	4.423
Arrdc1	0.765442	0.000485314	3.06938	4.34882e-05	150	126	151	130	187	261	250	160	6.999	6.941	6.719	5.445	10.63	10.766	12.704	9.312
Knstrn	0.661181	0.000485314	4.12842	4.34082e-05	351	203	356	318	380	609	428	326	16.379	11.183	15.84	13.319	21.602	25.12	21.749	18.973
Gm12112	-1.0405	0.000488194	2.44771	4.39134e-05	197	136	159	189	93	99	60	51	9.193	7.492	7.075	7.916	5.287	4.083	3.049	2.968
Pdgfra	0.910641	0.000497073	3.40688	4.48822e-05	139	159	147	227	319	286	280	251	6.486	8.759	6.541	9.508	18.134	11.797	14.228	14.608
Anpep	-0.688031	0.000500876	4.00567	4.52942e-05	444	417	400	504	217	282	310	186	20.718	22.972	17.798	21.11	12.336	11.632	15.753	10.825
Rpl39-ps	0.794775	0.000501076	3.06787	4.53466e-05	134	150	146	121	211	254	226	167	6.253	8.263	6.496	5.068	11.995	10.477	11.484	9.719
Pdcd10	-0.753051	0.000501501	4.26401	4.54537e-05	476	504	603	571	386	339	265	193	22.211	27.764	26.83	23.916	21.943	13.983	13.466	11.233
4933406M09Rik	-1.49897	0.000504543	1.18231	4.57985e-05	68	75	111	80	16	41	20	32	3.173	4.132	4.939	3.351	0.91	1.691	1.016	1.862
Ppm1j	0.783737	0.000508039	2.70978	4.61506e-05	110	91	111	117	140	209	157	164	5.133	5.013	4.939	4.901	7.959	8.621	7.978	9.545
Slc26a5	-1.17074	0.000514668	1.76366	4.69736e-05	110	112	110	103	44	47	36	48	5.133	6.17	4.894	4.314	2.501	1.939	1.829	2.794
Ncam1	0.770863	0.000514668	3.82708	4.68793e-05	255	241	222	230	309	585	297	290	11.899	13.276	9.878	9.633	17.566	24.13	15.092	16.878
Ctns	-0.590986	0.0005177	4.02898	4.74535e-05	448	369	441	480	273	352	231	193	20.905	20.327	19.622	20.105	15.519	14.519	11.738	11.233
Sugt1	-0.744923	0.000518361	3.52691	4.75496e-05	383	282	306	328	149	246	144	161	17.872	15.535	13.615	13.738	8.47	10.147	7.317	9.37
6330403L08Rik	1.65589	0.000519782	0.799933	4.78106e-05	14	12	40	26	49	80	70	46	0.653	0.661	1.78	1.089	2.785	3.3	3.557	2.677
Cbarp	0.590537	0.000521227	3.93131	4.79909e-05	252	255	284	287	323	533	317	305	11.759	14.047	12.637	12.021	18.362	21.985	16.108	17.751
Rhpn1	-1.09101	0.000521942	1.94949	4.81501e-05	121	120	130	122	40	89	49	35	5.646	6.611	5.784	5.11	2.274	3.671	2.49	2.037
Zc3h12c	0.618504	0.000524106	3.63017	4.83995e-05	223	216	205	219	279	371	296	247	10.406	11.899	9.121	9.173	15.86	15.303	15.041	14.376
Cenpl	0.643012	0.000528713	3.93718	4.88972e-05	276	257	266	256	304	421	407	358	12.879	14.158	11.836	10.722	17.281	17.365	20.682	20.836
Glb1l2	0.655857	0.000536599	3.81766	4.9847e-05	217	225	269	260	262	454	318	359	10.126	12.395	11.969	10.89	14.894	18.726	16.159	20.894
Mvb12b	1.18651	0.000543691	2.10316	5.05803e-05	35	76	81	65	103	166	136	102	1.633	4.187	3.604	2.723	5.855	6.847	6.911	5.936
Pou3f3	1.45312	0.000546131	0.996442	5.09089e-05	37	16	23	30	69	75	58	55	1.727	0.881	1.023	1.257	3.922	3.094	2.947	3.201
Gm14253	-1.01469	0.000546131	3.83609	5.08483e-05	475	401	453	413	326	219	141	143	22.165	22.09	20.156	17.298	18.532	9.033	7.165	8.323
E2f2	1.20132	0.000546131	1.7331	5.09194e-05	39	51	48	53	76	145	118	64	1.82	2.809	2.136	2.22	4.32	5.981	5.996	3.725
Crabp1	0.624005	0.000548291	4.22452	5.12346e-05	361	275	357	322	359	683	481	330	16.845	15.149	15.885	13.487	20.408	28.172	24.442	19.206
Plcl1	-0.618315	0.000548416	3.69751	5.13577e-05	332	318	365	367	175	245	185	212	15.492	17.518	16.241	15.372	9.948	10.106	9.401	12.339
5830444B04Rik	-1.35218	0.000553928	1.33785	5.19497e-05	79	73	104	95	36	39	38	15	3.686	4.021	4.627	3.979	2.046	1.609	1.931	0.873
Mir670hg	-1.04451	0.000558407	2.07382	5.24462e-05	100	108	159	162	50	69	60	49	4.666	5.95	7.075	6.785	2.842	2.846	3.049	2.852
Tmem176b	1.65358	0.000562297	1.86169	5.29271e-05	41	47	46	45	63	253	110	123	1.913	2.589	2.047	1.885	3.581	10.436	5.59	7.159
Hist1h1e	0.665197	0.000562744	4.64538	5.30462e-05	358	444	489	426	668	643	636	508	16.705	24.459	21.758	17.843	37.974	26.522	32.318	29.566
Nrep	-0.954511	0.000562744	2.59361	5.30128e-05	154	172	180	229	88	128	65	64	7.186	9.475	8.009	9.592	5.003	5.28	3.303	3.725
Nt5dc2	0.716795	0.000563142	3.47073	5.31223e-05	184	141	232	202	222	401	310	201	8.586	7.767	10.323	8.461	12.62	16.54	15.753	11.698
Crmp1	1.97011	0.00056325	0.961877	5.3171e-05	9	33	27	22	60	85	57	106	0.42	1.818	1.201	0.921	3.411	3.506	2.896	6.169
Rrad	-1.22324	0.000566722	1.40568	5.35526e-05	81	70	100	100	40	44	32	21	3.78	3.856	4.449	4.188	2.274	1.815	1.626	1.222
Gm16152	-1.61124	0.00056809	1.21678	5.37446e-05	79	68	91	111	53	25	20	16	3.686	3.746	4.049	4.649	3.013	1.031	1.016	0.931
Gk5	-0.606233	0.00057276	4.46763	5.43432e-05	472	517	674	721	283	419	406	300	22.025	28.48	29.99	30.199	16.088	17.283	20.631	17.46
Gm6563	-0.671753	0.000577545	4.16348	5.49158e-05	489	450	519	490	333	313	287	189	22.818	24.79	23.093	20.523	18.93	12.91	14.584	11
2210016F16Rik	0.626888	0.000580078	3.62001	5.52361e-05	224	174	238	218	249	343	328	273	10.452	9.585	10.59	9.131	14.155	14.148	16.667	15.889
Rnf128	0.857054	0.00058089	2.83958	5.54565e-05	101	90	135	133	151	203	211	191	4.713	4.958	6.007	5.571	8.584	8.373	10.722	11.116
Gm8430	-0.815367	0.000585104	3.19566	5.5995e-05	305	214	284	246	156	147	127	110	14.232	11.789	12.637	10.304	8.868	6.063	6.453	6.402
Gm26510	-0.799582	0.000585778	3.05326	5.61559e-05	235	194	267	256	144	169	109	80	10.966	10.687	11.88	10.722	8.186	6.971	5.539	4.656
Fam81a	1.02489	0.000587639	2.49994	5.64135e-05	83	55	117	91	166	162	151	154	3.873	3.03	5.206	3.812	9.437	6.682	7.673	8.963
Ap5b1	0.940948	0.000587639	2.63562	5.64387e-05	91	108	102	88	116	211	200	150	4.246	5.95	4.538	3.686	6.594	8.703	10.163	8.73
Ptprk	0.792216	0.000588836	2.89686	5.6594e-05	98	109	163	126	177	265	175	154	4.573	6.005	7.253	5.277	10.062	10.931	8.893	8.963
Sox15	1.62654	0.000591157	0.741431	5.69438e-05	16	26	19	22	36	96	62	43	0.747	1.432	0.845	0.921	2.046	3.96	3.151	2.503
Rab10os	-0.765771	0.000594935	4.92552	5.74246e-05	771	805	854	962	456	390	585	410	35.977	44.346	37.999	40.293	25.922	16.086	29.726	23.862
Ptms	1.07821	0.000612224	3.0956	5.94706e-05	146	117	122	129	272	412	177	157	6.813	6.445	5.428	5.403	15.462	16.994	8.994	9.137
Ano10	-0.638989	0.000612725	3.8426	5.95612e-05	359	315	465	430	176	322	258	161	16.752	17.353	20.69	18.01	10.005	13.282	13.11	9.37
Ighd	-1.42826	0.000616633	0.687132	6.01943e-05	64	45	60	60	17	28	17	14	2.986	2.479	2.67	2.513	0.966	1.155	0.864	0.815
Mamld1	1.21326	0.000619615	2.06722	6.06127e-05	59	60	63	52	137	134	92	139	2.753	3.305	2.803	2.178	7.788	5.527	4.675	8.09
Igfbp4	1.07651	0.000620831	2.65767	6.07741e-05	96	95	110	80	106	282	202	151	4.48	5.233	4.894	3.351	6.026	11.632	10.265	8.788
Themis2	-0.823611	0.000624268	3.27137	6.13443e-05	282	263	286	290	96	242	117	133	13.159	14.488	12.726	12.147	5.457	9.982	5.945	7.741
Slc34a2	1.30313	0.000624268	2.68443	6.13494e-05	122	89	66	89	110	332	183	199	5.693	4.903	2.937	3.728	6.253	13.694	9.299	11.582
Arg2	1.69219	0.000624268	0.749378	6.13669e-05	24	19	19	17	54	55	89	43	1.12	1.047	0.845	0.712	3.07	2.269	4.522	2.503
Chrdl2	1.36597	0.000628307	1.63596	6.1893e-05	33	41	42	53	58	137	136	75	1.54	2.259	1.869	2.22	3.297	5.651	6.911	4.365
Gins1	0.648234	0.000629208	3.75177	6.20249e-05	221	218	236	247	310	359	309	333	10.312	12.009	10.501	10.346	17.623	14.808	15.702	19.381
Capn10	-0.700118	0.000631476	3.30378	6.23353e-05	276	250	287	283	144	227	144	101	12.879	13.772	12.77	11.853	8.186	9.363	7.317	5.878
Tfap2c	-1.55861	0.000631476	1.53364	6.23773e-05	136	69	137	97	40	31	49	18	6.346	3.801	6.096	4.063	2.274	1.279	2.49	1.048
Dedd2	-0.725707	0.00063389	2.96048	6.266e-05	220	181	216	252	103	150	134	88	10.266	9.971	9.611	10.555	5.855	6.187	6.809	5.122
Mvd	-0.647236	0.000641088	3.55075	6.35032e-05	271	307	380	315	157	227	190	156	12.646	16.912	16.908	13.194	8.925	9.363	9.655	9.079
Olfr1328	-1.30714	0.000647148	2.002	6.42363e-05	114	100	164	176	24	64	59	63	5.32	5.509	7.297	7.372	1.364	2.64	2.998	3.667
Sec1	-0.872622	0.000648915	2.96526	6.4545e-05	273	174	264	212	81	145	110	118	12.739	9.585	11.747	8.88	4.605	5.981	5.59	6.868
Aes	0.647101	0.000649746	3.84047	6.46721e-05	235	271	254	233	310	432	395	264	10.966	14.929	11.302	9.759	17.623	17.819	20.072	15.365
Slc35f3	-0.985759	0.000655654	1.83633	6.53949e-05	100	96	117	118	44	57	47	48	4.666	5.288	5.206	4.942	2.501	2.351	2.388	2.794
Col25a1	-0.771295	0.00067355	3.33537	6.74565e-05	251	226	297	373	168	166	159	114	11.712	12.45	13.215	15.623	9.55	6.847	8.08	6.635
Skida1	0.784472	0.000678191	2.8449	6.80141e-05	90	118	127	143	171	241	188	139	4.2	6.5	5.651	5.99	9.721	9.941	9.553	8.09
Xylt1	0.843567	0.000678974	2.52901	6.81856e-05	71	80	117	108	126	191	149	139	3.313	4.407	5.206	4.524	7.163	7.878	7.571	8.09
Nptx1	-0.790202	0.000678974	2.80041	6.81685e-05	180	168	207	247	93	156	95	76	8.399	9.255	9.21	10.346	5.287	6.435	4.827	4.423
Slc1a1	1.49907	0.000679948	0.716964	6.83765e-05	14	18	25	29	46	86	46	42	0.653	0.992	1.112	1.215	2.615	3.547	2.337	2.444
Cdc6	0.659659	0.00068313	4.2925	6.879e-05	271	310	360	412	445	510	580	395	12.646	17.077	16.018	17.256	25.297	21.036	29.472	22.989
Mycl	-1.35538	0.000685178	2.24836	6.90431e-05	204	129	208	138	55	84	85	25	9.519	7.106	9.255	5.78	3.127	3.465	4.319	1.455
Gas7	0.933572	0.000688133	3.77878	6.9388e-05	238	227	165	247	264	622	302	342	11.106	12.505	7.342	10.346	15.008	25.656	15.346	19.905
Greb1l	0.940021	0.000692758	2.37769	6.99017e-05	74	64	76	113	121	157	166	120	3.453	3.526	3.382	4.733	6.878	6.476	8.435	6.984
Zfp949	-0.683736	0.000697582	3.46815	7.05318e-05	317	245	371	292	139	246	150	154	14.792	13.497	16.508	12.23	7.902	10.147	7.622	8.963
Lef1	-0.599166	0.000698965	3.67382	7.07267e-05	363	265	370	361	170	239	208	192	16.938	14.598	16.463	15.12	9.664	9.858	10.569	11.175
Ddx55	0.608741	0.000701198	3.83073	7.10894e-05	246	177	294	291	298	424	388	273	11.479	9.751	13.082	12.188	16.94	17.489	19.716	15.889
Nrbp2	0.655993	0.000702461	4.2422	7.13618e-05	402	274	338	306	393	705	395	393	18.758	15.094	15.039	12.817	22.341	29.079	20.072	22.873
Fam171a1	0.714354	0.000712134	3.03508	7.26837e-05	121	109	151	175	196	240	216	169	5.646	6.005	6.719	7.33	11.142	9.899	10.976	9.836
Wdr24	-0.87203	0.00071357	2.69312	7.29788e-05	191	150	225	201	84	134	111	55	8.913	8.263	10.011	8.419	4.775	5.527	5.64	3.201
Gm26603	-0.875988	0.000715458	3.29838	7.33298e-05	354	222	270	333	92	217	165	111	16.519	12.23	12.014	13.948	5.23	8.951	8.384	6.46
Jun	1.25911	0.000715458	1.8284	7.33678e-05	67	45	30	65	81	135	116	96	3.126	2.479	1.335	2.723	4.605	5.568	5.894	5.587
Inca1	0.693574	0.000715458	3.23858	7.32888e-05	158	148	152	186	183	335	213	215	7.373	8.153	6.763	7.791	10.403	13.818	10.823	12.513
Apeh	1.33955	0.000724133	1.6673	7.43564e-05	33	65	36	45	70	127	129	73	1.54	3.581	1.602	1.885	3.979	5.238	6.555	4.249
Tmem120b	-0.842641	0.000725328	2.81387	7.45554e-05	189	217	197	214	111	141	86	75	8.819	11.954	8.766	8.963	6.31	5.816	4.37	4.365
Eppin	-0.840643	0.000738088	2.59154	7.60421e-05	165	133	205	203	62	122	99	74	7.699	7.327	9.121	8.503	3.525	5.032	5.031	4.307
C1qtnf12	-1.08179	0.000738857	2.04357	7.63633e-05	131	91	168	129	52	53	62	54	6.113	5.013	7.475	5.403	2.956	2.186	3.151	3.143
Zfp677	-0.870685	0.000738857	3.28709	7.63742e-05	314	278	272	265	123	130	170	142	14.652	15.314	12.103	11.099	6.992	5.362	8.638	8.264
Hist1h2bj	1.18415	0.000744764	2.85913	7.72397e-05	80	95	126	111	220	174	283	195	3.733	5.233	5.606	4.649	12.506	7.177	14.381	11.349
Cfap53	-0.71898	0.000752519	2.84073	7.80955e-05	203	161	213	214	97	125	108	104	9.472	8.869	9.477	8.963	5.514	5.156	5.488	6.053
Gm6169	0.968639	0.000760514	2.00778	7.90293e-05	59	43	77	71	99	128	125	89	2.753	2.369	3.426	2.974	5.628	5.28	6.352	5.18
Lbp	2.13042	0.000774493	1.11039	8.08531e-05	44	36	9	18	49	157	97	65	2.053	1.983	0.4	0.754	2.785	6.476	4.929	3.783
Hspb6	0.786561	0.000781508	2.87497	8.17994e-05	151	104	111	121	186	248	179	141	7.046	5.729	4.939	5.068	10.574	10.229	9.096	8.206
5730508B09Rik	-0.716159	0.000785099	3.22684	8.23365e-05	225	248	274	283	132	147	163	127	10.499	13.662	12.192	11.853	7.504	6.063	8.283	7.391
Gm37082	-1.53107	0.000794119	1.33503	8.33912e-05	69	96	137	76	22	30	26	38	3.22	5.288	6.096	3.183	1.251	1.237	1.321	2.212
Scn7a	0.643967	0.000798187	3.32687	8.3951e-05	169	152	167	205	252	296	230	201	7.886	8.373	7.431	8.586	14.325	12.209	11.687	11.698
Cyp26b1	1.79667	0.000798187	1.10683	8.39823e-05	15	40	28	23	44	116	119	53	0.7	2.204	1.246	0.963	2.501	4.785	6.047	3.085
Gm371	0.586139	0.000802236	3.64578	8.45731e-05	195	218	211	262	264	379	300	253	9.099	12.009	9.388	10.974	15.008	15.633	15.244	14.725
Vwa5a	-0.668646	0.000803245	3.6433	8.47345e-05	330	286	391	349	174	233	156	216	15.399	15.755	17.398	14.618	9.891	9.611	7.927	12.571
Irgm2	-0.969754	0.000805951	2.92437	8.50751e-05	256	153	258	260	136	133	73	93	11.946	8.428	11.48	10.89	7.731	5.486	3.709	5.413
Efcab10	-1.65645	0.000815202	0.980719	8.63306e-05	77	55	104	77	20	53	12	14	3.593	3.03	4.627	3.225	1.137	2.186	0.61	0.815
Tcf19	1.09146	0.000815222	2.37075	8.64443e-05	96	81	84	55	121	239	141	101	4.48	4.462	3.738	2.304	6.878	9.858	7.165	5.878
Mageb8-ps	-1.41183	0.000821474	0.98307	8.7276e-05	75	74	60	69	30	28	19	17	3.5	4.077	2.67	2.89	1.705	1.155	0.965	0.989
Rnf144a	0.64497	0.000824664	4.14248	8.76714e-05	269	340	350	273	437	562	414	317	12.552	18.73	15.573	11.435	24.842	23.181	21.037	18.45
Gm44836	-1.20301	0.000829056	1.6738	8.82112e-05	97	89	110	131	33	71	49	21	4.526	4.903	4.894	5.487	1.876	2.929	2.49	1.222
Arrdc2	-0.65824	0.000837188	3.32521	8.93466e-05	240	230	339	281	146	179	155	141	11.199	12.67	15.084	11.77	8.3	7.383	7.876	8.206
Oma1	0.717024	0.000845642	3.3373	9.05962e-05	165	125	231	173	193	339	285	209	7.699	6.886	10.278	7.246	10.971	13.983	14.482	12.164
Srd5a1	-0.889196	0.000848332	2.37713	9.09425e-05	159	128	145	176	57	83	78	80	7.419	7.051	6.452	7.372	3.24	3.424	3.964	4.656
Lgals3bp	1.56549	0.00085799	1.08318	9.2154e-05	36	30	23	20	39	105	87	62	1.68	1.653	1.023	0.838	2.217	4.331	4.421	3.608
Hpse2	-0.676235	0.000879203	3.35695	9.4613e-05	257	265	272	324	160	201	128	145	11.992	14.598	12.103	13.571	9.096	8.291	6.504	8.439
Cask	0.633802	0.000881666	3.28229	9.49385e-05	157	156	180	184	179	326	250	200	7.326	8.594	8.009	7.707	10.176	13.447	12.704	11.64
D030056L22Rik	-0.819108	0.000881892	4.27447	9.52042e-05	667	514	576	481	376	358	245	187	31.124	28.315	25.629	20.147	21.374	14.767	12.45	10.884
Zfp467	0.93758	0.000884281	2.85231	9.55227e-05	105	117	143	91	210	268	144	167	4.9	6.445	6.363	3.812	11.938	11.054	7.317	9.719
Psd2	1.30375	0.000886269	1.50681	9.57981e-05	43	34	51	31	52	133	103	72	2.006	1.873	2.269	1.298	2.956	5.486	5.234	4.19
Rcor1	-0.811171	0.000891622	3.16422	9.64988e-05	241	216	280	291	80	173	133	157	11.246	11.899	12.459	12.188	4.548	7.136	6.758	9.137
R3hdm4	0.706454	0.000902041	3.51838	9.78117e-05	221	176	194	191	199	429	294	243	10.312	9.695	8.632	8	11.313	17.695	14.939	14.143
Lacc1	0.587791	0.000904132	3.92327	9.81622e-05	253	207	287	332	275	459	406	326	11.806	11.403	12.77	13.906	15.633	18.933	20.631	18.973
Firre	-0.597624	0.000904132	4.44439	9.81194e-05	543	442	661	713	249	516	385	269	25.338	24.349	29.411	29.864	14.155	21.284	19.564	15.656
Slc27a2	0.775868	0.0009078	3.50575	9.8745e-05	132	188	233	214	253	391	338	198	6.159	10.357	10.367	8.963	14.382	16.128	17.175	11.524
Ramp2	1.46368	0.0009078	0.572252	9.88163e-05	20	15	21	19	56	49	46	41	0.933	0.826	0.934	0.796	3.183	2.021	2.337	2.386
Hdac5	-0.590042	0.0009078	4.81013	9.88169e-05	842	629	736	799	454	679	402	297	39.29	34.65	32.748	33.466	25.808	28.007	20.427	17.286
Tbkbp1	1.43566	0.000918369	1.31617	0.000100274	25	36	24	52	61	114	104	50	1.167	1.983	1.068	2.178	3.468	4.702	5.285	2.91
Tcp11l1	-1.31169	0.000918901	1.81585	0.000100409	90	85	146	163	59	37	43	39	4.2	4.682	6.496	6.827	3.354	1.526	2.185	2.27
Eif3e	-0.676257	0.000918901	5.78089	0.000100458	1536	1340	1719	1405	1145	912	815	592	71.674	73.818	76.487	58.848	65.09	37.618	41.414	34.455
B3galt1	-0.948316	0.000920722	2.70226	0.00010072	179	150	216	246	102	110	117	50	8.353	8.263	9.611	10.304	5.798	4.537	5.945	2.91
Osbpl6	-0.686509	0.000938121	2.99105	0.000102825	193	174	264	247	103	155	124	108	9.006	9.585	11.747	10.346	5.855	6.393	6.301	6.286
Hs1bp3	-0.931158	0.000939145	2.19444	0.000103057	126	131	158	135	55	102	50	56	5.879	7.217	7.03	5.654	3.127	4.207	2.541	3.259
Ttc33	-0.676922	0.000957125	3.4003	0.000105226	245	289	341	288	160	218	162	116	11.432	15.92	15.173	12.063	9.096	8.992	8.232	6.751
AC124744.2	-0.672821	0.000958298	3.13402	0.000105486	217	203	289	247	134	151	137	119	10.126	11.183	12.859	10.346	7.617	6.228	6.962	6.926
Elfn2	1.64634	0.000966403	0.875466	0.000106577	25	16	25	25	47	135	58	37	1.167	0.881	1.112	1.047	2.672	5.568	2.947	2.153
Vegfb	1.03525	0.000980254	1.9753	0.000108373	61	52	75	51	82	162	92	110	2.846	2.865	3.337	2.136	4.661	6.682	4.675	6.402
St8sia6	1.48292	0.000980855	0.885653	0.000108506	14	36	21	28	60	71	52	55	0.653	1.983	0.934	1.173	3.411	2.929	2.642	3.201
B3gnt7	-1.40956	0.000985231	0.885849	0.000109193	64	56	67	76	23	37	23	10	2.986	3.085	2.981	3.183	1.307	1.526	1.169	0.582
Llgl2	0.860676	0.000990109	2.845	0.000109869	139	124	110	96	141	276	193	152	6.486	6.831	4.894	4.021	8.015	11.384	9.807	8.846
Casp8	1.74149	0.00100221	1.35108	0.000111486	12	54	33	34	82	81	102	99	0.56	2.975	1.468	1.424	4.661	3.341	5.183	5.762
Rbp4	0.859281	0.0010093	2.7359	0.000112482	104	93	140	96	141	232	220	121	4.853	5.123	6.229	4.021	8.015	9.569	11.179	7.042
Gstm2-ps1	1.05652	0.00101861	2.24647	0.000113659	86	61	72	68	86	214	116	135	4.013	3.36	3.204	2.848	4.889	8.827	5.894	7.857
Tmem218	-0.906364	0.00102149	2.88186	0.00011405	158	229	251	241	126	125	88	84	7.373	12.615	11.168	10.094	7.163	5.156	4.472	4.889
Phlpp1	0.823311	0.00103796	3.88721	0.000116316	181	226	263	313	236	582	435	339	8.446	12.45	11.702	13.11	13.416	24.006	22.104	19.73
Mbp	-0.914561	0.00105153	2.75214	0.000118053	175	177	213	219	101	80	102	104	8.166	9.751	9.477	9.173	5.742	3.3	5.183	6.053
Gm5648	0.784528	0.00105362	2.66031	0.000118359	101	100	125	92	149	224	137	140	4.713	5.509	5.562	3.853	8.47	9.239	6.962	8.148
6430710C18Rik	-1.7255	0.0010631	1.4403	0.000119642	96	68	141	118	59	22	15	38	4.48	3.746	6.274	4.942	3.354	0.907	0.762	2.212
Echdc3	1.46632	0.00107201	1.14591	0.000120865	36	39	21	22	54	75	93	64	1.68	2.148	0.934	0.921	3.07	3.094	4.726	3.725
Zfp748	-0.620236	0.00108143	5.46343	0.000122371	1290	882	1254	1305	805	663	723	599	60.195	48.588	55.797	54.659	45.762	27.347	36.739	34.862
Mgarp	-1.31771	0.00109235	1.09195	0.000123756	64	64	88	71	35	23	28	20	2.986	3.526	3.916	2.974	1.99	0.949	1.423	1.164
Acy3	0.785449	0.00109862	3.23868	0.000124542	130	164	176	155	254	347	182	199	6.066	9.034	7.831	6.492	14.439	14.313	9.248	11.582
Ppp1r1b	1.44992	0.00109998	1.13336	0.000124772	49	22	34	17	59	80	81	61	2.286	1.212	1.513	0.712	3.354	3.3	4.116	3.55
Zfp455	-0.945969	0.00110285	2.12693	0.000125173	103	117	150	153	69	66	58	52	4.806	6.445	6.674	6.408	3.922	2.722	2.947	3.026
Nudt11	-0.94361	0.00110809	2.21694	0.000125919	116	145	142	151	65	66	78	52	5.413	7.988	6.318	6.325	3.695	2.722	3.964	3.026
Mon1a	-0.783767	0.00110917	2.59807	0.000126118	160	145	209	179	81	122	102	60	7.466	7.988	9.299	7.497	4.605	5.032	5.183	3.492
Trim65	1.43369	0.00111361	1.01569	0.000126775	29	27	39	15	52	73	72	60	1.353	1.487	1.735	0.628	2.956	3.011	3.659	3.492
Lfng	1.59678	0.001121	1.49315	0.000127891	44	39	25	37	70	210	70	67	2.053	2.148	1.112	1.55	3.979	8.662	3.557	3.899
Irak3	-1.093	0.001121	1.42664	0.000127932	89	73	88	88	30	41	47	26	4.153	4.021	3.916	3.686	1.705	1.691	2.388	1.513
Fzd2	-0.989922	0.001121	2.36563	0.000128001	162	122	177	157	77	59	86	67	7.559	6.721	7.876	6.576	4.377	2.434	4.37	3.899
Gmnn	0.63663	0.00113313	4.08814	0.000129618	269	250	408	273	323	540	489	326	12.552	13.772	18.154	11.435	18.362	22.274	24.848	18.973
Hs6st1	-0.811278	0.00113487	2.85237	0.000130051	227	155	236	221	70	165	100	102	10.592	8.539	10.501	9.257	3.979	6.806	5.081	5.936
Ddo	1.58392	0.00113487	0.582633	0.000130003	18	30	12	17	50	53	52	43	0.84	1.653	0.534	0.712	2.842	2.186	2.642	2.503
Sarm1	1.22668	0.00115666	1.32749	0.000133022	30	40	28	44	71	94	58	76	1.4	2.204	1.246	1.843	4.036	3.877	2.947	4.423
Tmem9	0.819967	0.00115674	2.34354	0.000133305	74	73	100	81	120	147	132	125	3.453	4.021	4.449	3.393	6.822	6.063	6.708	7.275
Gldc	0.808252	0.00115674	2.87739	0.000133348	95	144	117	126	186	218	171	178	4.433	7.933	5.206	5.277	10.574	8.992	8.689	10.36
Pak6	1.50197	0.00116435	0.474043	0.000134464	22	19	12	18	38	55	40	47	1.027	1.047	0.534	0.754	2.16	2.269	2.033	2.735
Icosl	-1.07471	0.00116794	1.76935	0.000134959	109	98	116	103	59	61	32	35	5.086	5.399	5.161	4.314	3.354	2.516	1.626	2.037
Entpd2	-1.43888	0.00116815	1.39496	0.000135063	77	79	121	112	21	75	32	15	3.593	4.352	5.384	4.691	1.194	3.094	1.626	0.873
Rpl22l1	-0.80744	0.00117304	3.72758	0.00013579	368	363	418	356	284	209	179	133	17.172	19.997	18.599	14.911	16.145	8.621	9.096	7.741
Galnt16	-0.829505	0.00118199	2.69678	0.000136987	170	137	215	224	101	101	82	97	7.933	7.547	9.566	9.382	5.742	4.166	4.167	5.645
Sephs2	0.710161	0.0011921	2.8694	0.000138322	117	105	157	118	141	244	181	168	5.46	5.784	6.986	4.942	8.015	10.064	9.197	9.778
4921531C22Rik	0.658892	0.00120197	2.98011	0.000139936	150	107	144	142	178	230	209	157	6.999	5.894	6.407	5.948	10.119	9.487	10.62	9.137
Pla2g1b	-1.04751	0.00120197	2.47792	0.000139838	205	101	175	239	63	105	71	66	9.566	5.564	7.787	10.01	3.581	4.331	3.608	3.841
Gm15609	-1.07802	0.00123251	2.38548	0.000144149	115	162	199	201	49	106	94	44	5.366	8.924	8.854	8.419	2.785	4.372	4.777	2.561
Fer1l6	0.74088	0.00123629	3.43344	0.00014472	146	181	192	199	305	285	245	255	6.813	9.971	8.543	8.335	17.338	11.755	12.45	14.841
Mapk12	0.656962	0.00123897	3.303	0.000145287	148	161	214	164	220	346	237	176	6.906	8.869	9.522	6.869	12.506	14.272	12.043	10.243
Atcay	-1.20933	0.00124112	1.38756	0.000145647	73	71	105	102	23	55	43	20	3.406	3.911	4.672	4.272	1.307	2.269	2.185	1.164
Ano1	0.790206	0.0012553	2.79902	0.000147718	94	115	131	121	131	240	218	137	4.386	6.335	5.829	5.068	7.447	9.899	11.078	7.973
Gm26846	1.52453	0.00125665	1.1647	0.000147963	22	34	23	34	65	61	104	72	1.027	1.873	1.023	1.424	3.695	2.516	5.285	4.19
Trim12a	-0.76025	0.00125955	3.33012	0.000148391	304	262	288	276	147	211	102	154	14.185	14.433	12.815	11.56	8.356	8.703	5.183	8.963
2810403D21Rik	-0.667874	0.00126502	3.62007	0.000149208	314	274	331	415	181	188	209	184	14.652	15.094	14.728	17.382	10.289	7.755	10.62	10.709
Zfp189	-0.77007	0.00126513	2.82264	0.000149307	170	155	230	247	117	118	102	87	7.933	8.539	10.234	10.346	6.651	4.867	5.183	5.063
B4galnt1	0.723024	0.00126571	2.5856	0.000149463	103	83	106	113	118	211	148	130	4.806	4.572	4.716	4.733	6.708	8.703	7.521	7.566
Wwtr1	0.662386	0.00127386	3.74496	0.000150861	250	229	220	225	251	468	281	331	11.666	12.615	9.789	9.424	14.269	19.304	14.279	19.264
Phf11d	0.659715	0.00128173	3.78824	0.000151954	227	233	247	238	306	424	266	367	10.592	12.836	10.99	9.969	17.395	17.489	13.517	21.36
Fbxo36	-0.721614	0.00129255	3.44024	0.00015351	300	197	339	386	156	189	156	160	13.999	10.852	15.084	16.167	8.868	7.796	7.927	9.312
Mir378b	-1.18826	0.00129255	1.83812	0.000153517	138	71	167	108	41	62	41	41	6.439	3.911	7.431	4.524	2.331	2.557	2.083	2.386
Igsf8	-0.843372	0.00129294	3.22122	0.000153681	282	276	268	269	134	213	150	70	13.159	15.204	11.925	11.267	7.617	8.786	7.622	4.074
Cttnbp2	-1.08502	0.00130046	1.92336	0.000154991	117	111	116	124	72	44	49	42	5.46	6.115	5.161	5.194	4.093	1.815	2.49	2.444
Mgst2	-1.1123	0.00130589	1.53485	0.000155817	79	78	95	113	42	41	29	42	3.686	4.297	4.227	4.733	2.388	1.691	1.474	2.444
Nradd	-1.05404	0.00132086	1.68602	0.000157784	95	99	113	95	50	63	35	29	4.433	5.454	5.028	3.979	2.842	2.599	1.779	1.688
Dlx3	0.947307	0.00132234	3.59435	0.000158125	300	140	155	188	366	428	241	290	13.999	7.712	6.897	7.874	20.806	17.654	12.246	16.878
Gm45094	-1.05831	0.00133294	2.8878	0.000159683	163	231	219	328	75	99	144	91	7.606	12.725	9.744	13.738	4.264	4.083	7.317	5.296
Cebpa	-1.26569	0.00134069	0.919526	0.000160703	69	52	73	58	26	28	18	22	3.22	2.865	3.248	2.429	1.478	1.155	0.915	1.28
Radil	-0.653404	0.0013443	3.86804	0.000161228	468	317	455	365	214	300	255	152	21.838	17.463	20.245	15.288	12.165	12.374	12.958	8.846
Dmbx1	1.50091	0.00135212	1.41249	0.000162258	22	48	40	32	81	112	129	44	1.027	2.644	1.78	1.34	4.605	4.62	6.555	2.561
Cpm	-1.1174	0.0013561	1.80853	0.000162829	135	73	121	124	54	54	53	28	6.299	4.021	5.384	5.194	3.07	2.227	2.693	1.63
Tor3a	0.989195	0.00135714	1.85962	0.000163047	57	51	69	45	90	116	89	102	2.66	2.809	3.07	1.885	5.116	4.785	4.522	5.936
Ripk1	0.720366	0.00135838	3.25639	0.000163288	160	117	163	209	181	276	276	233	7.466	6.445	7.253	8.754	10.289	11.384	14.025	13.561
Ly6g6c	-0.875046	0.00136023	2.5693	0.000163604	191	158	153	188	77	97	69	100	8.913	8.704	6.808	7.874	4.377	4.001	3.506	5.82
Crnde	-0.843977	0.0013825	2.15517	0.000166756	127	110	155	127	50	93	61	57	5.926	6.06	6.897	5.319	2.842	3.836	3.1	3.317
Scarb2	0.691015	0.00138488	3.21333	0.000167138	151	179	138	165	189	275	239	211	7.046	9.861	6.14	6.911	10.744	11.343	12.145	12.28
Dpagt1	0.589533	0.00138804	3.25677	0.000167614	174	149	182	168	192	283	255	187	8.119	8.208	8.098	7.037	10.915	11.673	12.958	10.884
Mfsd2a	-0.886486	0.0013886	2.12066	0.000167776	124	109	126	147	51	65	66	67	5.786	6.005	5.606	6.157	2.899	2.681	3.354	3.899
St14	1.50074	0.00140236	1.46685	0.000169535	27	51	38	27	112	73	93	88	1.26	2.809	1.691	1.131	6.367	3.011	4.726	5.122
Abi3	1.2897	0.00140353	0.865484	0.000169772	21	24	28	25	62	56	52	51	0.98	1.322	1.246	1.047	3.525	2.31	2.642	2.968
Emilin3	1.19648	0.00140929	1.77302	0.000170745	48	32	54	62	69	105	144	98	2.24	1.763	2.403	2.597	3.922	4.331	7.317	5.704
Cntn6	-1.03671	0.00140929	2.51701	0.000170855	214	125	204	181	80	134	47	67	9.986	6.886	9.077	7.581	4.548	5.527	2.388	3.899
Csdc2	-1.03204	0.00140929	1.98131	0.000170666	134	103	106	154	35	87	50	49	6.253	5.674	4.716	6.45	1.99	3.589	2.541	2.852
Kifc1	0.82642	0.00145335	2.47627	0.000177092	82	108	81	94	134	201	136	108	3.826	5.95	3.604	3.937	7.617	8.291	6.911	6.286
Klhl5	-0.649929	0.00146265	3.09119	0.000178526	230	205	232	258	129	189	107	111	10.732	11.293	10.323	10.806	7.333	7.796	5.437	6.46
Fam69a	-0.75682	0.00146985	3.84601	0.000179505	390	334	475	417	314	253	189	140	18.198	18.399	21.135	17.466	17.85	10.436	9.604	8.148
Kcnj15	0.950894	0.00147419	3.33127	0.000180237	129	195	145	156	326	258	236	275	6.019	10.742	6.452	6.534	18.532	10.642	11.992	16.005
Ctxn3	-1.48001	0.00147419	0.589827	0.000180219	51	54	50	65	16	36	13	10	2.38	2.975	2.225	2.723	0.91	1.485	0.661	0.582
Car6	0.941672	0.0014927	2.60621	0.000182602	101	103	85	89	189	195	120	158	4.713	5.674	3.782	3.728	10.744	8.043	6.098	9.196
Plscr2	1.90054	0.00149362	0.905392	0.000182817	28	34	28	7	46	113	57	71	1.307	1.873	1.246	0.293	2.615	4.661	2.896	4.132
Zbp1	-1.27548	0.00149519	0.834338	0.000183112	54	53	62	66	24	20	21	23	2.52	2.92	2.759	2.764	1.364	0.825	1.067	1.339
C920006O11Rik	0.830993	0.00149741	2.50116	0.000183588	76	77	115	104	143	227	126	107	3.546	4.242	5.117	4.356	8.129	9.363	6.403	6.227
Sox3	-1.432	0.00152713	2.64651	0.000187774	319	184	200	236	78	197	50	32	14.885	10.136	8.899	9.885	4.434	8.126	2.541	1.862
Cass4	-1.21278	0.00152917	1.65293	0.000188215	100	79	114	125	37	71	21	43	4.666	4.352	5.072	5.236	2.103	2.929	1.067	2.503
Gm14661	-0.731694	0.00154078	3.16599	0.000190027	274	184	279	284	98	218	148	98	12.786	10.136	12.414	11.895	5.571	8.992	7.521	5.704
1700013H16Rik	0.877627	0.00154149	2.00073	0.000190365	62	63	54	76	102	131	101	87	2.893	3.471	2.403	3.183	5.798	5.403	5.132	5.063
Mx2	-1.47809	0.00154371	1.11275	0.000190851	52	105	85	77	22	24	36	19	2.426	5.784	3.782	3.225	1.251	0.99	1.829	1.106
Alpl	-0.59369	0.00156027	3.96719	0.000193218	505	325	448	399	249	309	252	187	23.565	17.904	19.934	16.712	14.155	12.745	12.805	10.884
AC166827.1	-0.687346	0.00156752	2.64692	0.000194223	175	141	199	175	81	129	96	80	8.166	7.767	8.854	7.33	4.605	5.321	4.878	4.656
BC067074	1.12533	0.00157236	1.91931	0.000195067	45	81	43	59	124	136	91	84	2.1	4.462	1.913	2.471	7.049	5.61	4.624	4.889
Ext2	0.637088	0.00158587	4.55137	0.000197148	451	363	342	487	642	752	538	385	21.045	19.997	15.217	20.398	36.496	31.018	27.338	22.407
Tgfbr2	0.728387	0.00158587	2.87794	0.000197144	102	139	132	121	187	212	183	152	4.76	7.657	5.873	5.068	10.63	8.744	9.299	8.846
Cntnap1	0.984244	0.00158958	1.75885	0.000197827	45	57	56	51	85	135	95	61	2.1	3.14	2.492	2.136	4.832	5.568	4.827	3.55
Syce1l	-1.057	0.00160305	1.77909	0.000199722	110	97	96	118	57	41	47	41	5.133	5.344	4.272	4.942	3.24	1.691	2.388	2.386
Gfra2	0.873572	0.0016339	1.9352	0.000203897	49	52	71	73	97	126	105	77	2.286	2.865	3.159	3.058	5.514	5.197	5.336	4.481
2010107G23Rik	-0.611053	0.00164705	3.39766	0.000205882	309	222	281	322	161	231	140	139	14.419	12.23	12.503	13.487	9.152	9.528	7.114	8.09
Cnn2	0.840579	0.00165645	3.17442	0.000207396	167	122	184	120	274	336	190	165	7.793	6.721	8.187	5.026	15.576	13.859	9.655	9.603
Ddx59	0.779974	0.00166134	2.22324	0.000208509	75	66	76	92	103	169	115	94	3.5	3.636	3.382	3.853	5.855	6.971	5.844	5.471
BC017158	0.852432	0.00166134	2.23192	0.000208577	53	80	84	88	118	152	118	103	2.473	4.407	3.738	3.686	6.708	6.27	5.996	5.995
Zfp521	-0.630571	0.00167142	3.43843	0.000209958	321	256	285	315	163	259	152	119	14.979	14.103	12.681	13.194	9.266	10.683	7.724	6.926
Col6a4	0.945459	0.00167393	2.38972	0.000210501	60	79	127	70	146	161	151	110	2.8	4.352	5.651	2.932	8.3	6.641	7.673	6.402
Tgfbr3	-0.752324	0.00167837	3.12071	0.000211391	201	239	263	279	153	184	100	97	9.379	13.166	11.702	11.686	8.698	7.59	5.081	5.645
Ptges3-ps	-0.754555	0.00167837	5.73791	0.000211634	1318	1247	1593	1822	1165	708	796	630	61.501	68.695	70.88	76.314	66.227	29.203	40.448	36.666
Gpr156	-0.918722	0.00167837	1.92773	0.000211491	99	87	135	132	44	59	64	49	4.62	4.793	6.007	5.529	2.501	2.434	3.252	2.852
Bcl2l2	0.631647	0.00168728	3.64709	0.000213104	166	169	260	296	252	391	320	264	7.746	9.31	11.569	12.398	14.325	16.128	16.261	15.365
Echs1	0.676507	0.00168971	2.76325	0.000213759	123	102	119	121	159	227	170	119	5.739	5.619	5.295	5.068	9.039	9.363	8.638	6.926
Sema3f	0.632744	0.00168971	3.23569	0.000213714	130	137	200	197	188	313	243	182	6.066	7.547	8.899	8.251	10.687	12.91	12.348	10.593
Car5b	-0.995111	0.00169892	1.91335	0.000215381	107	105	152	101	37	74	46	53	4.993	5.784	6.763	4.23	2.103	3.052	2.337	3.085
Caskin2	0.792105	0.00171442	2.72281	0.000217706	116	91	127	103	167	231	190	104	5.413	5.013	5.651	4.314	9.493	9.528	9.655	6.053
Lyve1	0.851611	0.00171613	2.25645	0.000218158	75	76	85	73	115	196	108	91	3.5	4.187	3.782	3.058	6.537	8.084	5.488	5.296
Dync2li1	-1.06377	0.00171786	1.73008	0.000218613	110	86	118	105	24	74	45	44	5.133	4.738	5.25	4.398	1.364	3.052	2.287	2.561
1700028K03Rik	-0.596636	0.00172587	3.99214	0.00021975	373	368	464	512	199	371	302	168	17.405	20.272	20.646	21.445	11.313	15.303	15.346	9.778
Lsamp	1.64493	0.00173154	1.05592	0.000220591	10	50	31	24	80	75	64	65	0.467	2.754	1.379	1.005	4.548	3.094	3.252	3.783
Fam13c	-0.845009	0.00173892	3.53306	0.00022177	365	221	322	462	171	218	119	179	17.032	12.174	14.327	19.351	9.721	8.992	6.047	10.418
Scnn1a	-0.873357	0.0017445	2.13418	0.000222601	136	125	142	114	53	93	55	53	6.346	6.886	6.318	4.775	3.013	3.836	2.795	3.085
Cnksr2	0.60229	0.00174484	4.2687	0.000222763	362	280	316	412	319	709	465	409	16.892	15.425	14.06	17.256	18.134	29.244	23.629	23.804
Col17a1	-0.603261	0.00174598	3.48321	0.000223028	329	256	330	287	145	267	156	150	15.352	14.103	14.683	12.021	8.243	11.013	7.927	8.73
Smim10l2a	0.970779	0.00180016	1.74764	0.000231182	54	39	48	69	84	137	77	74	2.52	2.148	2.136	2.89	4.775	5.651	3.913	4.307
4933403O08Rik	-0.709443	0.00181665	2.9721	0.000233672	214	151	253	266	90	171	121	104	9.986	8.318	11.257	11.141	5.116	7.053	6.149	6.053
Tcp11l2	-0.755719	0.00182296	2.95113	0.00023483	177	214	266	227	82	184	118	92	8.259	11.789	11.836	9.508	4.661	7.59	5.996	5.354
Arap3	0.77577	0.00182296	3.09277	0.000234912	121	147	187	119	227	309	188	158	5.646	8.098	8.321	4.984	12.904	12.745	9.553	9.196
Mapk4	-1.21945	0.00183212	1.60701	0.00023654	97	126	77	106	32	39	49	34	4.526	6.941	3.426	4.44	1.819	1.609	2.49	1.979
Snap25	0.980331	0.00183723	2.88914	0.000237452	120	93	107	129	223	200	154	251	5.599	5.123	4.761	5.403	12.677	8.249	7.825	14.608
Orai1	-0.643142	0.00183882	3.31063	0.000237783	307	215	308	253	127	221	137	140	14.325	11.844	13.704	10.597	7.22	9.116	6.962	8.148
Scn8a	-0.742611	0.00186955	2.50331	0.000242908	152	133	159	188	74	94	101	73	7.093	7.327	7.075	7.874	4.207	3.877	5.132	4.249
Esx1	1.11089	0.00187186	2.75724	0.000243464	104	90	83	132	107	339	248	138	4.853	4.958	3.693	5.529	6.083	13.983	12.602	8.032
Paqr8	-0.629439	0.00187366	3.13196	0.000243956	257	194	227	262	123	159	131	135	11.992	10.687	10.1	10.974	6.992	6.558	6.657	7.857
Aox4	-0.769892	0.00188352	3.37636	0.000245884	286	278	257	351	209	180	132	112	13.345	15.314	11.435	14.702	11.881	7.425	6.708	6.518
Nectin1	1.08418	0.00192952	1.94125	0.000252814	35	61	69	66	110	126	84	119	1.633	3.36	3.07	2.764	6.253	5.197	4.268	6.926
Slc48a1	0.990102	0.00193105	1.63163	0.000253278	45	42	43	59	72	110	70	90	2.1	2.314	1.913	2.471	4.093	4.537	3.557	5.238
Dnah9	1.3255	0.00193528	2.01494	0.000254098	35	99	39	65	125	128	103	140	1.633	5.454	1.735	2.723	7.106	5.28	5.234	8.148
5730507C01Rik	0.884119	0.00193757	1.79642	0.000254664	46	53	58	62	89	108	86	83	2.146	2.92	2.581	2.597	5.059	4.455	4.37	4.831
AI480526	-1.18621	0.00195089	1.50377	0.000256548	110	71	120	77	44	53	30	23	5.133	3.911	5.339	3.225	2.501	2.186	1.524	1.339
Kantr	-0.615481	0.00195123	3.54363	0.000256727	289	266	330	370	128	232	234	155	13.485	14.653	14.683	15.497	7.276	9.569	11.891	9.021
Pnpo	-0.65316	0.00195593	3.20411	0.000257746	276	223	238	260	162	169	136	108	12.879	12.285	10.59	10.89	9.209	6.971	6.911	6.286
Glud-ps	0.648341	0.00195929	3.07903	0.000258324	127	145	156	160	158	310	207	164	5.926	7.988	6.941	6.702	8.982	12.787	10.519	9.545
Mfng	-1.13173	0.00196665	1.17832	0.000259699	58	63	80	86	28	30	27	33	2.706	3.471	3.56	3.602	1.592	1.237	1.372	1.921
Slco2a1	0.956967	0.00197907	2.1376	0.000262015	64	86	69	55	106	124	129	114	2.986	4.738	3.07	2.304	6.026	5.115	6.555	6.635
Rgs9bp	1.51296	0.00199936	1.10166	0.000265112	13	44	37	25	76	98	48	64	0.607	2.424	1.646	1.047	4.32	4.042	2.439	3.725
Armcx2	-0.674333	0.00201167	4.00862	0.000266883	481	389	485	413	259	380	168	216	22.445	21.429	21.58	17.298	14.723	15.674	8.537	12.571
Rpl39	0.653253	0.00201772	3.38776	0.000267822	191	159	214	157	269	277	269	208	8.913	8.759	9.522	6.576	15.292	11.426	13.669	12.106
AC122428.5	-1.20815	0.00202503	1.68983	0.000268931	98	86	134	107	48	41	69	20	4.573	4.738	5.962	4.482	2.729	1.691	3.506	1.164
Espn	0.687464	0.00202636	3.2384	0.000269248	139	172	178	151	245	245	238	202	6.486	9.475	7.92	6.325	13.927	10.106	12.094	11.757
Olfr920	-1.22578	0.00203297	0.779392	0.000270264	47	48	74	58	21	24	24	17	2.193	2.644	3.293	2.429	1.194	0.99	1.22	0.989
Ogfr	-0.623873	0.00204807	3.10392	0.000272553	222	205	286	215	124	179	125	113	10.359	11.293	12.726	9.005	7.049	7.383	6.352	6.577
Ociad2	1.3769	0.00205587	0.789125	0.000273731	22	34	20	18	41	68	46	61	1.027	1.873	0.89	0.754	2.331	2.805	2.337	3.55
Azin2	0.921163	0.00205664	2.40104	0.000274397	59	65	118	102	100	223	134	127	2.753	3.581	5.25	4.272	5.685	9.198	6.809	7.391
Timp4	-0.95347	0.00205664	2.18922	0.000274288	111	107	161	184	40	94	78	52	5.18	5.894	7.164	7.707	2.274	3.877	3.964	3.026
Stat6	0.864622	0.00205664	2.06068	0.000274217	69	63	56	78	105	131	95	106	3.22	3.471	2.492	3.267	5.969	5.403	4.827	6.169
Mocs1	0.598231	0.00206208	3.30896	0.000275264	177	156	199	167	193	345	208	216	8.259	8.594	8.854	6.995	10.971	14.23	10.569	12.571
Slc15a2	1.50501	0.00206393	0.672037	0.000275794	9	27	27	23	52	54	59	43	0.42	1.487	1.201	0.963	2.956	2.227	2.998	2.503
Fgf9	1.08561	0.00207012	1.80493	0.000276903	65	46	47	51	64	156	83	106	3.033	2.534	2.091	2.136	3.638	6.435	4.218	6.169
Spry1	0.755436	0.00207886	2.8421	0.0002785	133	72	149	133	171	229	159	173	6.206	3.966	6.63	5.571	9.721	9.446	8.08	10.069
Eya1	-1.08754	0.00208127	1.82058	0.000278965	104	80	118	143	66	53	31	45	4.853	4.407	5.25	5.99	3.752	2.186	1.575	2.619
Ptpn9	0.614605	0.00213559	3.84876	0.000286685	220	259	259	265	336	428	273	359	10.266	14.268	11.524	11.099	19.101	17.654	13.872	20.894
Gm6180	0.596868	0.00215986	3.14533	0.000290386	159	145	147	169	170	258	220	200	7.419	7.988	6.541	7.079	9.664	10.642	11.179	11.64
Etfbkmt	-0.823073	0.00216913	2.64646	0.000292079	229	129	180	190	90	102	109	68	10.686	7.106	8.009	7.958	5.116	4.207	5.539	3.958
Art5	-0.929711	0.00217282	1.79904	0.000293169	109	82	125	97	50	52	46	47	5.086	4.517	5.562	4.063	2.842	2.145	2.337	2.735
Bmp6	0.685855	0.00218326	3.00787	0.000294878	127	95	157	181	186	290	176	158	5.926	5.233	6.986	7.581	10.574	11.962	8.943	9.196
Arhgef40	0.934592	0.0021848	2.01418	0.000295236	53	64	61	71	118	113	95	109	2.473	3.526	2.714	2.974	6.708	4.661	4.827	6.344
Rbm20	-0.967912	0.00221638	1.77081	0.000299805	104	82	101	120	51	43	51	45	4.853	4.517	4.494	5.026	2.899	1.774	2.592	2.619
Gm44220	-1.32869	0.00221885	0.742286	0.000300292	49	58	50	69	22	17	22	20	2.286	3.195	2.225	2.89	1.251	0.701	1.118	1.164
Mmel1	-0.699508	0.00222272	2.75525	0.000301121	197	134	205	217	93	149	88	88	9.193	7.382	9.121	9.089	5.287	6.146	4.472	5.122
Klhl31	-0.619975	0.00222313	3.09462	0.000301328	228	198	242	249	102	167	168	107	10.639	10.907	10.768	10.429	5.798	6.888	8.537	6.227
Met	0.594818	0.00224508	4.45461	0.000304457	393	386	369	393	397	594	695	442	18.338	21.264	16.419	16.461	22.568	24.501	35.316	25.725
Sparc	0.703447	0.00224594	4.48194	0.000304727	419	310	391	393	438	725	418	700	19.552	17.077	17.398	16.461	24.899	29.904	21.24	40.74
2610044O15Rik8	-0.664632	0.00226348	3.16775	0.000307417	259	210	234	269	156	145	151	107	12.086	11.568	10.412	11.267	8.868	5.981	7.673	6.227
Rgs11	0.92544	0.00226387	1.6346	0.000307624	45	54	43	52	76	102	85	68	2.1	2.975	1.913	2.178	4.32	4.207	4.319	3.958
Per2	0.649031	0.0022717	3.19599	0.000309504	132	189	157	160	201	278	235	178	6.159	10.412	6.986	6.702	11.426	11.467	11.941	10.36
Btbd19	0.982949	0.0022717	1.69341	0.000309622	38	44	61	59	71	145	79	69	1.773	2.424	2.714	2.471	4.036	5.981	4.014	4.016
Baiap2l1	-0.593338	0.0022717	3.22973	0.000309183	229	207	290	268	163	171	141	122	10.686	11.403	12.904	11.225	9.266	7.053	7.165	7.1
Nckap1l	0.967344	0.0022717	2.05486	0.000309139	56	77	49	77	118	129	96	107	2.613	4.242	2.18	3.225	6.708	5.321	4.878	6.227
2610524H06Rik	-0.650788	0.00229126	3.26456	0.000312759	262	220	334	236	135	187	173	108	12.226	12.119	14.861	9.885	7.674	7.713	8.791	6.286
Chdh	1.31077	0.00229192	1.05555	0.000313006	24	38	29	25	40	110	55	59	1.12	2.093	1.29	1.047	2.274	4.537	2.795	3.434
Gm37651	-0.893283	0.00229773	1.96993	0.000313956	112	100	136	116	53	73	70	33	5.226	5.509	6.051	4.859	3.013	3.011	3.557	1.921
Gm38340	1.26635	0.00230176	0.799538	0.000314811	20	28	20	29	42	77	41	52	0.933	1.542	0.89	1.215	2.388	3.176	2.083	3.026
Zfp541	-0.784954	0.00232286	2.6386	0.000318503	175	163	195	182	60	161	83	81	8.166	8.979	8.677	7.623	3.411	6.641	4.218	4.714
Piezo2	-0.794605	0.00232918	3.19502	0.000320006	217	201	272	360	171	135	133	111	10.126	11.073	12.103	15.078	9.721	5.568	6.758	6.46
Rasl12	-0.83208	0.00233172	2.28855	0.000320662	168	117	140	143	70	92	82	45	7.839	6.445	6.229	5.99	3.979	3.795	4.167	2.619
Blcap	-0.625651	0.00233726	3.44134	0.000321598	242	270	347	302	170	174	179	158	11.292	14.874	15.44	12.649	9.664	7.177	9.096	9.196
Rasl11a	0.827152	0.0023462	2.66617	0.000323309	80	112	117	102	189	184	135	153	3.733	6.17	5.206	4.272	10.744	7.59	6.86	8.905
Rps15a-ps7	-0.589396	0.00235015	4.70826	0.000324199	685	590	893	646	449	600	405	256	31.964	32.502	39.734	27.057	25.524	24.748	20.58	14.899
Padi4	1.27424	0.00235015	0.745692	0.000324336	28	23	18	23	57	59	41	45	1.307	1.267	0.801	0.963	3.24	2.434	2.083	2.619
Sfxn1	-0.812212	0.00235107	2.22163	0.000324785	128	137	143	129	48	100	68	61	5.973	7.547	6.363	5.403	2.729	4.125	3.455	3.55
Man1a	0.742977	0.00235528	3.11799	0.000325527	174	144	115	158	162	333	210	184	8.119	7.933	5.117	6.618	9.209	13.735	10.671	10.709
Plcxd2	0.702576	0.00236351	2.8256	0.000327151	114	133	127	106	175	212	156	158	5.32	7.327	5.651	4.44	9.948	8.744	7.927	9.196
Slit2	0.630677	0.00236487	2.95308	0.0003275	121	129	124	168	160	258	180	157	5.646	7.106	5.517	7.037	9.096	10.642	9.147	9.137
Gm15421	-0.627591	0.00237116	4.24238	0.000328534	497	435	602	489	388	314	254	249	23.191	23.963	26.786	20.482	22.057	12.952	12.907	14.492
Gm38377	-0.698102	0.00239909	3.16811	0.000333061	189	218	267	322	142	150	134	124	8.819	12.009	11.88	13.487	8.072	6.187	6.809	7.217
Bambi	-0.828071	0.00241228	2.67698	0.000335553	176	154	168	234	108	98	73	99	8.213	8.484	7.475	9.801	6.139	4.042	3.709	5.762
Gm13854	0.952666	0.00241246	2.11179	0.000335743	79	35	74	94	97	167	123	91	3.686	1.928	3.293	3.937	5.514	6.888	6.25	5.296
AL606528.1	-0.86619	0.00243182	2.52799	0.00033877	148	134	216	193	79	150	71	51	6.906	7.382	9.611	8.084	4.491	6.187	3.608	2.968
Atn1	0.70819	0.00243711	2.92888	0.000339673	160	121	104	136	155	248	181	174	7.466	6.666	4.627	5.696	8.811	10.229	9.197	10.127
Col9a3	-0.980983	0.00247313	1.62039	0.000345879	108	83	101	85	33	68	36	36	5.04	4.572	4.494	3.56	1.876	2.805	1.829	2.095
Gm17244	-1.3601	0.00247313	0.57542	0.000345479	62	46	47	49	13	18	17	24	2.893	2.534	2.091	2.052	0.739	0.742	0.864	1.397
Cers3	-1.1071	0.00247313	1.33018	0.000345213	61	64	102	92	30	33	32	38	2.846	3.526	4.538	3.853	1.705	1.361	1.626	2.212
Nhlrc1	-0.708597	0.00247313	2.63017	0.000345828	199	146	174	166	96	114	95	72	9.286	8.043	7.742	6.953	5.457	4.702	4.827	4.19
Car8	1.48319	0.00251078	1.02472	0.000353207	16	37	19	41	43	89	97	46	0.747	2.038	0.845	1.717	2.444	3.671	4.929	2.677
Ttc7	0.888942	0.00253851	2.47621	0.000357803	96	62	87	119	106	249	159	103	4.48	3.415	3.871	4.984	6.026	10.271	8.08	5.995
Tmem231	-0.600188	0.00255163	3.29639	0.000361039	224	222	286	323	163	203	153	110	10.452	12.23	12.726	13.529	9.266	8.373	7.775	6.402
AC121804.3	-0.605086	0.00255163	4.03126	0.000360741	529	393	377	465	257	343	264	179	24.684	21.65	16.775	19.476	14.61	14.148	13.415	10.418
Prdm9	0.922073	0.00255163	2.20099	0.00036105	81	85	67	59	110	145	154	86	3.78	4.682	2.981	2.471	6.253	5.981	7.825	5.005
Tox2	-0.661298	0.00255269	2.91556	0.000361375	223	155	228	227	98	180	116	84	10.406	8.539	10.145	9.508	5.571	7.425	5.894	4.889
Sec11c	-0.719016	0.00255871	2.69847	0.000362402	173	151	213	185	114	123	101	63	8.073	8.318	9.477	7.749	6.481	5.073	5.132	3.667
Prr36	1.39711	0.00259632	1.53547	0.000368084	26	53	27	54	134	86	81	74	1.213	2.92	1.201	2.262	7.617	3.547	4.116	4.307
Mlc1	-0.992075	0.00259643	2.56249	0.000368278	120	154	258	213	54	99	110	72	5.599	8.484	11.48	8.921	3.07	4.083	5.59	4.19
Gm20756	-0.840528	0.00263473	2.51638	0.000374973	158	135	215	152	85	78	103	70	7.373	7.437	9.566	6.366	4.832	3.217	5.234	4.074
Arhgef10l	1.24326	0.00263886	1.06244	0.000375741	24	33	42	20	63	63	63	59	1.12	1.818	1.869	0.838	3.581	2.599	3.201	3.434
Syt7	1.10397	0.00264656	2.09005	0.000377019	39	46	85	91	127	119	160	92	1.82	2.534	3.782	3.812	7.22	4.908	8.13	5.354
Dmrtc2	-0.770264	0.00265169	2.336	0.000378294	141	116	178	135	61	85	82	73	6.579	6.39	7.92	5.654	3.468	3.506	4.167	4.249
Nrip3	0.711567	0.00265198	2.89031	0.000378518	112	114	127	149	156	222	244	131	5.226	6.28	5.651	6.241	8.868	9.157	12.399	7.624
Optn	0.602612	0.0026577	3.48402	0.000379697	213	180	178	220	230	410	225	228	9.939	9.916	7.92	9.215	13.075	16.911	11.433	13.27
Selenom	1.0425	0.00266743	2.12	0.000381269	58	76	88	48	130	191	93	85	2.706	4.187	3.916	2.01	7.39	7.878	4.726	4.947
BC049730	-1.28604	0.00267644	0.849375	0.000382983	63	48	63	65	15	22	20	36	2.94	2.644	2.803	2.723	0.853	0.907	1.016	2.095
Vldlr	1.27333	0.00267708	1.85169	0.000383566	27	75	57	50	137	100	102	101	1.26	4.132	2.536	2.094	7.788	4.125	5.183	5.878
Epha4	1.10669	0.00276002	2.16836	0.000398472	81	90	39	68	146	163	105	99	3.78	4.958	1.735	2.848	8.3	6.723	5.336	5.762
Scube1	0.640136	0.00277349	3.62594	0.000400607	202	204	238	215	191	421	353	267	9.426	11.238	10.59	9.005	10.858	17.365	17.938	15.54
Cbfa2t3	0.925186	0.00282183	2.02979	0.000409134	56	61	56	81	99	106	126	108	2.613	3.36	2.492	3.393	5.628	4.372	6.403	6.286
March3	0.751699	0.00285915	2.31102	0.000415524	76	70	74	115	110	167	124	103	3.546	3.856	3.293	4.817	6.253	6.888	6.301	5.995
Rhox2a	1.07479	0.00286003	1.13039	0.000416043	29	29	29	42	52	66	72	57	1.353	1.598	1.29	1.759	2.956	2.722	3.659	3.317
Mrm1	1.24863	0.00288821	1.3978	0.000421923	40	50	22	42	52	100	103	65	1.866	2.754	0.979	1.759	2.956	4.125	5.234	3.783
Apcdd1	-0.919326	0.00289561	2.13137	0.000423598	126	143	117	144	41	108	59	49	5.879	7.878	5.206	6.031	2.331	4.455	2.998	2.852
Emc7	0.66096	0.00289599	2.73667	0.000423859	99	109	147	107	153	215	163	125	4.62	6.005	6.541	4.482	8.698	8.868	8.283	7.275
Slc39a4	1.34322	0.00289599	0.963688	0.000424051	25	19	36	25	51	74	41	85	1.167	1.047	1.602	1.047	2.899	3.052	2.083	4.947
Mgmt	-0.7124	0.00289857	3.09944	0.000424627	228	243	258	233	114	230	110	89	10.639	13.386	11.48	9.759	6.481	9.487	5.59	5.18
Gm15834	-0.613632	0.00291205	3.18763	0.000427597	241	168	284	297	133	186	149	111	11.246	9.255	12.637	12.44	7.561	7.672	7.571	6.46
Paqr7	-1.1786	0.00294797	1.259	0.000433881	65	61	78	106	42	26	33	25	3.033	3.36	3.471	4.44	2.388	1.072	1.677	1.455
Gpm6a	1.08098	0.00294797	1.50157	0.000433681	45	44	32	46	67	91	67	97	2.1	2.424	1.424	1.927	3.809	3.754	3.405	5.645
AU022751	0.652612	0.00295061	2.96103	0.000434471	157	133	116	134	177	238	200	145	7.326	7.327	5.161	5.613	10.062	9.817	10.163	8.439
Zfy1	-0.590152	0.00295545	3.4026	0.000435589	314	249	269	286	176	185	180	131	14.652	13.717	11.969	11.979	10.005	7.631	9.147	7.624
Procr	1.04326	0.00296957	1.9853	0.000437874	85	38	65	55	121	129	81	118	3.966	2.093	2.892	2.304	6.878	5.321	4.116	6.868
Mrpl14	-0.74304	0.00297313	2.77989	0.000438805	174	176	256	171	110	129	107	71	8.119	9.695	11.391	7.162	6.253	5.321	5.437	4.132
Prkcb	1.07787	0.00298868	1.89069	0.00044151	44	52	58	63	86	92	145	106	2.053	2.865	2.581	2.639	4.889	3.795	7.368	6.169
Arhgap18	1.07465	0.00298922	2.12127	0.000441998	75	72	61	50	112	124	100	161	3.5	3.966	2.714	2.094	6.367	5.115	5.081	9.37
Trap1a	0.600374	0.00299682	4.68096	0.000443327	454	446	448	436	641	571	668	579	21.185	24.569	19.934	18.262	36.439	23.552	33.944	33.698
Slc22a16	-1.10538	0.00301343	1.59249	0.000446197	80	69	119	113	39	40	29	57	3.733	3.801	5.295	4.733	2.217	1.65	1.474	3.317
Ppp1r3c	-0.795246	0.0030586	2.16734	0.000454561	110	133	143	128	66	88	68	45	5.133	7.327	6.363	5.361	3.752	3.63	3.455	2.619
9330154J02Rik	-1.29659	0.00309403	1.11308	0.000460249	53	65	80	97	32	24	42	15	2.473	3.581	3.56	4.063	1.819	0.99	2.134	0.873
Gm4895	-0.625956	0.00313503	3.25021	0.000467551	275	202	303	246	170	189	125	119	12.832	11.128	13.482	10.304	9.664	7.796	6.352	6.926
Lzts2	-0.704717	0.00313503	3.25307	0.00046779	275	237	277	266	188	207	112	96	12.832	13.056	12.325	11.141	10.687	8.538	5.691	5.587
Irs1	1.35554	0.00313532	1.10924	0.000468109	20	26	32	43	38	124	82	46	0.933	1.432	1.424	1.801	2.16	5.115	4.167	2.677
Sorcs2	1.69549	0.00313753	0.903489	0.000468868	10	42	31	17	99	64	51	55	0.467	2.314	1.379	0.712	5.628	2.64	2.592	3.201
Gm37912	0.750759	0.00315027	2.88388	0.00047142	104	108	122	165	119	265	201	180	4.853	5.95	5.428	6.911	6.765	10.931	10.214	10.476
Tmem88	1.15662	0.00315533	0.927383	0.000472392	20	18	40	35	57	68	50	47	0.933	0.992	1.78	1.466	3.24	2.805	2.541	2.735
Clybl	-1.104	0.00315975	2.26207	0.00047327	116	129	183	168	100	46	56	68	5.413	7.106	8.143	7.037	5.685	1.897	2.846	3.958
Zic1	0.643744	0.00316512	3.88088	0.000474509	271	231	268	256	345	597	265	281	12.646	12.725	11.925	10.722	19.612	24.625	13.466	16.354
Dexi	-0.786283	0.00318015	2.19788	0.000477033	140	103	149	130	79	87	60	49	6.533	5.674	6.63	5.445	4.491	3.589	3.049	2.852
2810428I15Rik	0.630035	0.00318282	3.65554	0.000477815	237	228	243	173	315	345	318	240	11.059	12.56	10.812	7.246	17.907	14.23	16.159	13.968
Mast1	-0.809286	0.00319834	2.22242	0.000480365	115	109	139	173	82	81	61	53	5.366	6.005	6.185	7.246	4.661	3.341	3.1	3.085
Gm16150	-1.7825	0.00323103	0.599208	0.0004866	68	48	63	68	17	38	24	3	3.173	2.644	2.803	2.848	0.966	1.567	1.22	0.175
Rasgrp3	1.2434	0.00323317	1.79374	0.000487145	33	53	37	77	91	94	101	137	1.54	2.92	1.646	3.225	5.173	3.877	5.132	7.973
Flrt1	1.12326	0.00325434	2.77482	0.00049078	82	97	109	122	93	381	214	175	3.826	5.344	4.85	5.11	5.287	15.715	10.874	10.185
Wee2	-0.942146	0.00326955	1.70775	0.000493636	90	87	111	102	29	52	65	42	4.2	4.793	4.939	4.272	1.649	2.145	3.303	2.444
Syt16	-0.916963	0.00326998	2.2401	0.000494258	132	151	154	122	87	79	47	59	6.159	8.318	6.852	5.11	4.946	3.259	2.388	3.434
Gm15764	1.12748	0.00328908	1.63893	0.000497595	38	36	42	72	74	116	132	53	1.773	1.983	1.869	3.016	4.207	4.785	6.708	3.085
Dlx1	1.10129	0.00329193	1.71044	0.000498251	61	52	33	49	88	89	120	77	2.846	2.865	1.468	2.052	5.003	3.671	6.098	4.481
Arhgap45	0.745558	0.00329261	2.29251	0.000498728	72	70	112	77	119	167	118	94	3.36	3.856	4.983	3.225	6.765	6.888	5.996	5.471
Spx	1.18603	0.00330639	1.06889	0.000501572	25	41	30	26	41	82	79	48	1.167	2.259	1.335	1.089	2.331	3.382	4.014	2.794
Stra8	0.764297	0.00335289	4.16978	0.000510003	285	404	229	301	408	464	571	382	13.299	22.256	10.189	12.607	23.194	19.139	29.015	22.233
Myo15	-0.625769	0.00335737	3.08147	0.000511373	214	204	229	251	135	130	143	123	9.986	11.238	10.189	10.513	7.674	5.362	7.266	7.159
Gm23211	-1.18952	0.00339508	1.00145	0.000517583	75	47	64	77	14	31	34	27	3.5	2.589	2.848	3.225	0.796	1.279	1.728	1.571
Hist1h2ai	0.629988	0.00340697	3.14339	0.000520095	132	152	174	156	236	256	223	149	6.159	8.373	7.742	6.534	13.416	10.559	11.332	8.672
1810022K09Rik	-0.680263	0.00342104	2.47347	0.000522945	135	135	177	159	92	101	81	68	6.299	7.437	7.876	6.66	5.23	4.166	4.116	3.958
Gm37486	0.894648	0.00345668	1.74851	0.000529814	67	45	60	43	69	113	96	79	3.126	2.479	2.67	1.801	3.922	4.661	4.878	4.598
Bsn	1.40004	0.00347655	0.687645	0.000533097	10	27	22	33	45	82	44	37	0.467	1.487	0.979	1.382	2.558	3.382	2.236	2.153
Tmem63b	-0.635447	0.0034956	3.45396	0.000536496	338	234	360	266	147	253	138	158	15.772	12.891	16.018	11.141	8.356	10.436	7.012	9.196
Shank2	0.675333	0.00350345	3.55985	0.000538151	210	226	192	189	210	417	358	205	9.799	12.45	8.543	7.916	11.938	17.2	18.192	11.931
Cpeb2	0.653539	0.00353861	3.70889	0.000544551	243	152	303	225	223	458	304	324	11.339	8.373	13.482	9.424	12.677	18.891	15.448	18.857
Ifi47	-1.05926	0.00354741	1.28369	0.000546907	96	49	81	81	31	35	35	29	4.48	2.699	3.604	3.393	1.762	1.444	1.779	1.688
Mrpl10	0.585722	0.00354741	3.28365	0.000547361	201	148	177	165	200	332	195	212	9.379	8.153	7.876	6.911	11.369	13.694	9.909	12.339
Gm44321	0.69811	0.00357056	2.44463	0.000551912	90	77	85	118	110	160	144	127	4.2	4.242	3.782	4.942	6.253	6.6	7.317	7.391
Zfp87	-0.644727	0.00358399	4.62971	0.000554718	643	562	670	769	410	318	459	378	30.004	30.959	29.812	32.209	23.307	13.117	23.324	22
Lingo2	-1.19674	0.00359831	0.972612	0.000557433	66	61	67	57	27	19	30	25	3.08	3.36	2.981	2.387	1.535	0.784	1.524	1.455
Itga9	-0.670744	0.00362617	2.81534	0.000563487	217	161	183	206	99	139	86	113	10.126	8.869	8.143	8.628	5.628	5.733	4.37	6.577
Ypel4	0.775305	0.00364127	1.86936	0.000566616	62	50	65	62	90	109	90	82	2.893	2.754	2.892	2.597	5.116	4.496	4.573	4.772
B3galnt1	-0.704236	0.00365122	2.45206	0.000568629	165	145	148	146	64	110	80	80	7.699	7.988	6.585	6.115	3.638	4.537	4.065	4.656
Arl4c	1.01581	0.00366845	3.01677	0.000571814	130	138	108	125	128	429	175	232	6.066	7.602	4.805	5.236	7.276	17.695	8.893	13.503
A930005G22Rik	1.14455	0.00367861	1.05725	0.000573901	22	24	33	44	38	80	66	62	1.027	1.322	1.468	1.843	2.16	3.3	3.354	3.608
Ncoa1	0.680349	0.00369402	3.76087	0.000577822	181	202	262	304	219	554	348	275	8.446	11.128	11.658	12.733	12.449	22.851	17.683	16.005
Fcer1g	1.14056	0.00370807	1.12631	0.000580274	21	45	38	27	63	77	65	46	0.98	2.479	1.691	1.131	3.581	3.176	3.303	2.677
Slc26a10	0.671184	0.0037121	3.14749	0.000581159	118	162	168	166	148	314	217	208	5.506	8.924	7.475	6.953	8.413	12.952	11.027	12.106
Zfpm1	0.907184	0.0037153	1.7349	0.000581915	54	51	49	57	64	133	105	62	2.52	2.809	2.18	2.387	3.638	5.486	5.336	3.608
Etv4	0.622788	0.00372591	3.39547	0.000584597	156	167	251	171	235	371	207	220	7.279	9.2	11.168	7.162	13.359	15.303	10.519	12.804
Gm5637	1.11625	0.00373825	0.752088	0.000586788	23	21	27	26	36	63	43	52	1.073	1.157	1.201	1.089	2.046	2.599	2.185	3.026
Gm7160	-0.811969	0.00376065	2.17064	0.000590561	127	116	140	125	77	62	73	54	5.926	6.39	6.229	5.236	4.377	2.557	3.709	3.143
Prmt2	-0.806216	0.00377045	2.36834	0.000592618	130	104	165	205	80	99	79	51	6.066	5.729	7.342	8.586	4.548	4.083	4.014	2.968
Zfy2	-0.657875	0.00378647	3.12569	0.000595395	241	194	242	280	107	219	101	132	11.246	10.687	10.768	11.728	6.083	9.033	5.132	7.682
Dlgap1	-0.611468	0.00380131	3.17901	0.000598248	224	235	232	275	146	186	109	134	10.452	12.946	10.323	11.518	8.3	7.672	5.539	7.799
Cers4	0.899346	0.00380922	2.41727	0.000599753	92	107	85	62	156	196	111	109	4.293	5.894	3.782	2.597	8.868	8.084	5.64	6.344
Aspa	-0.764846	0.00381161	2.55252	0.00060047	194	167	146	156	89	109	73	78	9.053	9.2	6.496	6.534	5.059	4.496	3.709	4.54
Acp5	0.97854	0.00382062	2.04263	0.000602333	69	77	61	49	112	118	147	77	3.22	4.242	2.714	2.052	6.367	4.867	7.47	4.481
Grip2	-0.991434	0.00385651	1.47655	0.000609047	83	77	89	88	26	53	29	50	3.873	4.242	3.96	3.686	1.478	2.186	1.474	2.91
Fbxo6	0.940246	0.00389535	1.965	0.000615715	60	47	92	51	87	129	142	73	2.8	2.589	4.094	2.136	4.946	5.321	7.216	4.249
Scd3	-0.802996	0.00390255	2.50802	0.000617121	152	155	138	211	85	98	103	54	7.093	8.539	6.14	8.838	4.832	4.042	5.234	3.143
Aph1c	-0.785311	0.00394075	1.89258	0.00062397	114	82	116	108	49	65	52	53	5.32	4.517	5.161	4.524	2.785	2.681	2.642	3.085
Src	-0.694562	0.003943	3.00393	0.000624866	217	196	256	225	121	215	95	83	10.126	10.797	11.391	9.424	6.878	8.868	4.827	4.831
Fzd7	0.598927	0.00395363	3.08906	0.000627362	142	154	161	140	186	238	239	155	6.626	8.484	7.164	5.864	10.574	9.817	12.145	9.021
Gm45867	-1.00432	0.00401997	1.76605	0.000639541	120	104	107	91	51	68	52	23	5.599	5.729	4.761	3.812	2.899	2.805	2.642	1.339
Izumo4	0.905551	0.00402397	1.32936	0.000641003	40	32	48	38	54	87	67	60	1.866	1.763	2.136	1.592	3.07	3.589	3.405	3.492
Cdr2l	0.670365	0.00402397	3.28717	0.000640773	171	176	170	156	255	363	187	176	7.979	9.695	7.564	6.534	14.496	14.973	9.502	10.243
Dlec1	-0.690095	0.0040297	2.90924	0.000642419	164	201	218	242	138	127	116	84	7.653	11.073	9.7	10.136	7.845	5.238	5.894	4.889
Rragb	-0.752566	0.00404315	2.10757	0.000645719	129	97	129	128	68	76	71	45	6.019	5.344	5.74	5.361	3.866	3.135	3.608	2.619
AC091683.3	-1.07721	0.00405306	1.50864	0.000647856	87	97	90	80	24	36	53	43	4.06	5.344	4.005	3.351	1.364	1.485	2.693	2.503
Cachd1	1.00687	0.00405883	1.41284	0.000649072	40	54	30	41	59	92	75	65	1.866	2.975	1.335	1.717	3.354	3.795	3.811	3.783
Cenpm	0.594616	0.00409903	3.16309	0.000656608	174	109	175	184	173	320	216	167	8.119	6.005	7.787	7.707	9.835	13.199	10.976	9.719
Nin	0.586225	0.00410884	3.59459	0.000658967	196	179	226	256	262	427	215	275	9.146	9.861	10.056	10.722	14.894	17.613	10.925	16.005
Gm37060	-0.919227	0.00410892	1.8446	0.000659317	85	78	135	142	37	75	57	39	3.966	4.297	6.007	5.948	2.103	3.094	2.896	2.27
Gm5644	-0.793311	0.00420554	2.43696	0.000676549	152	132	182	159	88	132	72	44	7.093	7.272	8.098	6.66	5.003	5.445	3.659	2.561
Slc12a8	-0.837096	0.00422799	1.96749	0.00068045	99	120	108	120	53	58	55	60	4.62	6.611	4.805	5.026	3.013	2.392	2.795	3.492
AC093926.2	0.980259	0.00423534	1.28672	0.000681922	36	33	33	49	61	93	74	43	1.68	1.818	1.468	2.052	3.468	3.836	3.76	2.503
Ptp4a3	0.605854	0.00426083	3.34949	0.000686902	179	159	204	180	189	413	223	189	8.353	8.759	9.077	7.539	10.744	17.035	11.332	11
Vsx1	1.06213	0.00427575	1.9274	0.000689892	42	73	45	70	129	97	111	93	1.96	4.021	2.002	2.932	7.333	4.001	5.64	5.413
Gm43111	-1.08607	0.00430435	0.886076	0.000696275	51	53	63	62	20	23	30	25	2.38	2.92	2.803	2.597	1.137	0.949	1.524	1.455
Bcap29	-0.623205	0.0043465	4.80825	0.000703986	1030	621	730	683	487	605	352	343	48.062	34.21	32.481	28.607	27.684	24.955	17.887	19.963
Slc9a3r2	-0.628736	0.00434748	2.85905	0.000704442	206	152	215	218	92	185	101	89	9.612	8.373	9.566	9.131	5.23	7.631	5.132	5.18
Dusp5	0.602372	0.00437195	3.23015	0.000709903	175	140	213	139	209	312	193	194	8.166	7.712	9.477	5.822	11.881	12.869	9.807	11.291
Dera	0.708407	0.00439946	2.62855	0.000714972	97	120	83	122	137	181	164	130	4.526	6.611	3.693	5.11	7.788	7.466	8.334	7.566
Slc5a1	-1.04954	0.00440034	1.31272	0.000715417	59	81	88	78	37	33	27	37	2.753	4.462	3.916	3.267	2.103	1.361	1.372	2.153
Tnfsf12	1.12186	0.00446713	0.882852	0.000727499	37	25	23	23	58	60	49	43	1.727	1.377	1.023	0.963	3.297	2.475	2.49	2.503
9230114K14Rik	0.745802	0.00447696	2.86539	0.000729406	84	107	151	158	185	279	146	144	3.92	5.894	6.719	6.618	10.517	11.508	7.419	8.381
Psd4	1.07583	0.00453704	1.88975	0.000740747	35	60	65	60	106	89	109	120	1.633	3.305	2.892	2.513	6.026	3.671	5.539	6.984
Coro2a	0.842391	0.00454557	2.47359	0.000742452	80	85	109	87	99	234	112	157	3.733	4.682	4.85	3.644	5.628	9.652	5.691	9.137
Zbtb4	1.00597	0.00455006	1.59269	0.000743807	31	48	41	67	92	91	72	78	1.447	2.644	1.824	2.806	5.23	3.754	3.659	4.54
St6galnac6	-0.812416	0.00460131	1.65831	0.0007525	86	80	95	97	43	54	41	46	4.013	4.407	4.227	4.063	2.444	2.227	2.083	2.677
Acaa1b	-0.794377	0.00461182	1.93223	0.000754541	88	90	128	135	48	81	56	43	4.106	4.958	5.695	5.654	2.729	3.341	2.846	2.503
Nmi	-0.916114	0.00464168	2.00695	0.000761009	82	119	155	133	43	75	73	41	3.826	6.555	6.897	5.571	2.444	3.094	3.709	2.386
Gm37738	-0.627433	0.00464641	3.64671	0.000762102	281	269	370	459	146	273	252	139	13.112	14.819	16.463	19.225	8.3	11.261	12.805	8.09
Gm4841	-1.22653	0.00472814	0.928077	0.000776479	65	58	60	61	33	17	22	27	3.033	3.195	2.67	2.555	1.876	0.701	1.118	1.571
Gm37598	-1.13778	0.00473694	1.84384	0.000778352	171	99	82	130	45	67	55	26	7.979	5.454	3.649	5.445	2.558	2.764	2.795	1.513
Gm38042	0.742675	0.00478011	3.20455	0.000787632	122	171	133	199	161	265	291	224	5.693	9.42	5.918	8.335	9.152	10.931	14.787	13.037
Gm6268	1.29203	0.00478011	1.04191	0.000787303	44	17	39	20	61	82	42	71	2.053	0.936	1.735	0.838	3.468	3.382	2.134	4.132
Kcns1	-0.686576	0.00478462	2.52374	0.000788702	162	146	164	161	97	124	84	55	7.559	8.043	7.297	6.743	5.514	5.115	4.268	3.201
Dhrs3	1.06549	0.00478806	0.969103	0.000789712	35	22	26	34	38	76	52	57	1.633	1.212	1.157	1.424	2.16	3.135	2.642	3.317
Tgfb2	1.216	0.00480413	2.13373	0.000793573	73	80	61	45	60	228	146	123	3.406	4.407	2.714	1.885	3.411	9.404	7.419	7.159
Zbtb7b	0.993477	0.00480413	1.10373	0.000793892	25	37	40	30	49	77	56	53	1.167	2.038	1.78	1.257	2.785	3.176	2.846	3.085
Gm10277	1.25467	0.00480413	0.918116	0.000793402	20	41	20	27	48	58	52	68	0.933	2.259	0.89	1.131	2.729	2.392	2.642	3.958
Nipal3	0.722578	0.00484154	2.79658	0.000802392	112	133	130	99	150	274	138	146	5.226	7.327	5.784	4.147	8.527	11.302	7.012	8.497
Ulbp1	0.997114	0.00485465	1.77162	0.000805563	37	59	65	51	118	131	73	64	1.727	3.25	2.892	2.136	6.708	5.403	3.709	3.725
Npr2	-0.863078	0.00485892	1.5706	0.000806604	79	76	95	92	37	47	38	49	3.686	4.187	4.227	3.853	2.103	1.939	1.931	2.852
Trpm6	1.19265	0.00490433	0.960744	0.000814815	36	37	17	26	43	78	61	46	1.68	2.038	0.756	1.089	2.444	3.217	3.1	2.677
Spred3	1.20744	0.00494302	1.2488	0.000821919	15	52	38	41	66	83	72	58	0.7	2.865	1.691	1.717	3.752	3.424	3.659	3.376
Nefl	0.97386	0.00496428	1.51302	0.000827153	43	38	49	46	68	132	54	69	2.006	2.093	2.18	1.927	3.866	5.445	2.744	4.016
Adgra2	1.034	0.00500912	1.24428	0.000838053	39	44	30	32	54	94	76	43	1.82	2.424	1.335	1.34	3.07	3.877	3.862	2.503
Olfr30	1.75496	0.00501217	0.630678	0.000838907	4	40	23	25	49	63	58	49	0.187	2.204	1.023	1.047	2.785	2.599	2.947	2.852
Ttc39c	-0.585751	0.00503206	3.44877	0.000842581	261	244	339	317	194	205	203	108	12.179	13.441	15.084	13.277	11.028	8.456	10.315	6.286
Snrpert	-0.738961	0.00505353	2.52231	0.000846521	169	160	163	144	104	89	85	69	7.886	8.814	7.253	6.031	5.912	3.671	4.319	4.016
Pacsin3	0.877178	0.00505405	1.31474	0.000846955	38	32	46	42	57	86	72	49	1.773	1.763	2.047	1.759	3.24	3.547	3.659	2.852
Slc7a7	0.825845	0.00511421	2.00568	0.000858717	54	52	68	87	102	107	127	84	2.52	2.865	3.026	3.644	5.798	4.413	6.453	4.889
Klhdc8b	0.876334	0.00515517	1.88419	0.000867388	47	60	57	75	87	162	77	75	2.193	3.305	2.536	3.141	4.946	6.682	3.913	4.365
Ppp4r4	0.832491	0.00515517	2.13482	0.00086697	95	53	81	60	102	128	143	87	4.433	2.92	3.604	2.513	5.798	5.28	7.266	5.063
Ablim1	-0.597598	0.00515517	2.77983	0.000867639	176	140	198	222	87	149	99	104	8.213	7.712	8.81	9.298	4.946	6.146	5.031	6.053
Clic5	1.4299	0.00522531	1.56028	0.000881735	60	44	22	38	87	141	49	120	2.8	2.424	0.979	1.592	4.946	5.816	2.49	6.984
Adam19	0.790067	0.0052359	2.78157	0.000883881	106	103	96	147	165	210	129	212	4.946	5.674	4.272	6.157	9.38	8.662	6.555	12.339
Ino80b	0.646733	0.005243	2.44637	0.000885796	98	77	96	102	131	146	130	123	4.573	4.242	4.272	4.272	7.447	6.022	6.606	7.159
Slc6a4	-1.06077	0.005243	1.0075	0.000885732	68	43	85	59	27	33	29	19	3.173	2.369	3.782	2.471	1.535	1.361	1.474	1.106
Smim10l1	0.626497	0.00525905	2.67099	0.000888868	90	99	132	123	128	198	138	156	4.2	5.454	5.873	5.152	7.276	8.167	7.012	9.079
E230020A03Rik	1.29824	0.00533604	0.966098	0.000905169	27	20	41	21	43	57	100	50	1.26	1.102	1.824	0.88	2.444	2.351	5.081	2.91
Srgap1	-0.740026	0.00533812	2.66477	0.000906253	152	168	177	204	83	87	130	88	7.093	9.255	7.876	8.544	4.718	3.589	6.606	5.122
Prame	-1.09114	0.00533812	1.18848	0.000906073	77	52	63	95	37	26	32	27	3.593	2.865	2.803	3.979	2.103	1.072	1.626	1.571
Vwa3a	1.0247	0.00534663	2.34982	0.000908062	46	91	76	107	132	195	91	165	2.146	5.013	3.382	4.482	7.504	8.043	4.624	9.603
Bcl2	1.06021	0.00534729	1.3185	0.000908541	27	49	38	38	61	111	50	64	1.26	2.699	1.691	1.592	3.468	4.578	2.541	3.725
Snhg12	-0.617395	0.00539351	2.46876	0.000918241	144	127	152	166	86	102	80	79	6.719	6.996	6.763	6.953	4.889	4.207	4.065	4.598
Hepacam	1.09663	0.00543744	1.48477	0.000926464	36	33	37	58	71	78	67	111	1.68	1.818	1.646	2.429	4.036	3.217	3.405	6.46
Plekhm2	0.768671	0.00544704	2.14985	0.000928472	74	72	78	68	86	127	146	96	3.453	3.966	3.471	2.848	4.889	5.238	7.419	5.587
Hist1h1b	0.612871	0.0054517	3.0926	0.000929677	137	125	165	163	206	217	182	220	6.393	6.886	7.342	6.827	11.71	8.951	9.248	12.804
Gm26397	-0.771576	0.00546274	1.92567	0.000932644	111	74	129	121	52	78	54	44	5.18	4.077	5.74	5.068	2.956	3.217	2.744	2.561
Esrp2	1.11778	0.00546374	0.821864	0.00093319	17	22	38	28	47	61	42	53	0.793	1.212	1.691	1.173	2.672	2.516	2.134	3.085
Mertk	0.684884	0.00546858	3.75492	0.000934391	233	234	244	201	403	338	269	334	10.872	12.891	10.857	8.419	22.909	13.942	13.669	19.439
Cd99l2	0.592844	0.00548971	4.0108	0.000938377	264	264	317	301	266	671	331	345	12.319	14.543	14.105	12.607	15.121	27.677	16.82	20.079
Magea6	0.915225	0.00549711	1.59699	0.000940018	55	36	43	55	68	81	98	78	2.566	1.983	1.913	2.304	3.866	3.341	4.98	4.54
Amer1	-0.59832	0.00550322	3.17027	0.000942108	227	183	272	269	159	142	137	135	10.592	10.081	12.103	11.267	9.039	5.857	6.962	7.857
Uqcc3	-0.832787	0.0055332	1.82025	0.00094872	85	102	128	96	53	68	51	35	3.966	5.619	5.695	4.021	3.013	2.805	2.592	2.037
Zfp92	-0.842319	0.00553727	2.3	0.000950395	140	123	166	131	59	64	72	98	6.533	6.776	7.386	5.487	3.354	2.64	3.659	5.704
Ccdc92b	-0.791291	0.00556221	2.34523	0.00095658	145	127	139	173	78	128	50	58	6.766	6.996	6.185	7.246	4.434	5.28	2.541	3.376
Farp1	0.737345	0.00556221	2.42002	0.000956633	101	85	97	76	103	181	114	145	4.713	4.682	4.316	3.183	5.855	7.466	5.793	8.439
Pqlc3	0.599808	0.00565712	3.13724	0.000976287	132	154	167	172	184	329	215	139	6.159	8.484	7.431	7.204	10.46	13.57	10.925	8.09
Krt24	-1.27806	0.00571406	1.06809	0.000989634	46	64	67	115	34	24	32	17	2.146	3.526	2.981	4.817	1.933	0.99	1.626	0.989
Ciart	-0.588406	0.00573765	3.21754	0.000995291	269	212	257	262	120	238	160	94	12.552	11.679	11.435	10.974	6.822	9.817	8.13	5.471
Chst2	0.952619	0.00574369	1.63562	0.000997125	47	63	40	44	86	100	65	84	2.193	3.471	1.78	1.843	4.889	4.125	3.303	4.889
Cdk18	0.773524	0.00577763	2.06836	0.00100576	92	58	63	66	96	132	93	105	4.293	3.195	2.803	2.764	5.457	5.445	4.726	6.111
Ropn1l	-0.637846	0.00580322	3.848	0.00101206	391	266	467	454	163	326	174	269	18.245	14.653	20.779	19.016	9.266	13.447	8.842	15.656
Ppl	0.909687	0.00580322	1.28324	0.00101262	32	40	46	36	51	95	65	51	1.493	2.204	2.047	1.508	2.899	3.918	3.303	2.968
Grin2d	0.736105	0.0058184	1.93201	0.00101567	59	59	64	72	76	115	113	81	2.753	3.25	2.848	3.016	4.32	4.743	5.742	4.714
Pgm5	-1.151	0.00584863	1.16268	0.00102175	95	60	51	91	19	38	31	29	4.433	3.305	2.269	3.812	1.08	1.567	1.575	1.688
Gm26393	-1.03708	0.00586359	1.23684	0.00102538	61	78	70	81	39	31	40	20	2.846	4.297	3.115	3.393	2.217	1.279	2.033	1.164
Selenoo	0.745702	0.00586359	1.92139	0.00102557	59	59	75	59	99	118	96	70	2.753	3.25	3.337	2.471	5.628	4.867	4.878	4.074
Gabra4	0.79532	0.00588985	2.17821	0.00103141	76	63	72	81	104	109	138	116	3.546	3.471	3.204	3.393	5.912	4.496	7.012	6.751
S1pr2	0.70041	0.00590586	2.41331	0.00103579	104	69	108	82	134	169	107	122	4.853	3.801	4.805	3.435	7.617	6.971	5.437	7.1
Itpripl2	0.736854	0.00591	2.66971	0.00103692	72	127	129	108	135	195	193	121	3.36	6.996	5.74	4.524	7.674	8.043	9.807	7.042
Rab39	-0.97281	0.0059139	2.01228	0.00103801	133	107	142	104	31	57	69	78	6.206	5.894	6.318	4.356	1.762	2.351	3.506	4.54
Susd2	0.75431	0.00603475	2.29871	0.00106129	77	88	71	89	123	141	102	131	3.593	4.848	3.159	3.728	6.992	5.816	5.183	7.624
Smpdl3b	-0.923796	0.00606422	1.47559	0.0010673	80	85	66	101	33	45	39	38	3.733	4.682	2.937	4.23	1.876	1.856	1.982	2.212
Mad2l2	0.777183	0.00606618	3.00222	0.00106895	147	117	176	99	150	228	286	170	6.859	6.445	7.831	4.147	8.527	9.404	14.533	9.894
2610203C20Rik	0.917482	0.00606618	1.35815	0.00106916	36	42	37	45	77	83	70	46	1.68	2.314	1.646	1.885	4.377	3.424	3.557	2.677
Adgrf5	1.24498	0.0060766	2.06452	0.00107197	47	81	48	67	95	240	68	141	2.193	4.462	2.136	2.806	5.4	9.899	3.455	8.206
Gm11992	-1.02882	0.00609284	1.21772	0.00107559	63	70	81	69	21	31	34	43	2.94	3.856	3.604	2.89	1.194	1.279	1.728	2.503
Gm12231	0.599049	0.00610184	2.93835	0.00107852	121	126	137	153	131	220	212	179	5.646	6.941	6.096	6.408	7.447	9.074	10.773	10.418
Enkur	-0.862714	0.00612437	3.1617	0.00108459	318	178	308	280	81	281	97	112	14.839	9.806	13.704	11.728	4.605	11.591	4.929	6.518
Pabpc4l	-1.04001	0.00613516	1.01832	0.00108776	50	52	88	65	21	34	36	20	2.333	2.865	3.916	2.723	1.194	1.402	1.829	1.164
Anxa4	0.806732	0.00618743	2.41534	0.00109905	66	89	94	99	96	144	177	142	3.08	4.903	4.183	4.147	5.457	5.94	8.994	8.264
Gm6329	-0.666725	0.0061977	3.1836	0.00110267	230	155	307	317	153	154	137	122	10.732	8.539	13.66	13.277	8.698	6.352	6.962	7.1
Mtrf1	-0.640033	0.0061998	2.25563	0.00110517	127	112	138	138	75	99	68	57	5.926	6.17	6.14	5.78	4.264	4.083	3.455	3.317
Fam122a	0.698738	0.00625938	2.06502	0.00111879	69	66	66	80	100	118	99	96	3.22	3.636	2.937	3.351	5.685	4.867	5.031	5.587
Dennd4b	-0.77356	0.00626349	1.97633	0.00111995	122	82	112	126	55	61	55	63	5.693	4.517	4.983	5.277	3.127	2.516	2.795	3.667
Gm37159	-0.792	0.00626598	2.00463	0.00112105	93	114	122	125	60	60	75	44	4.34	6.28	5.428	5.236	3.411	2.475	3.811	2.561
BC026585	0.860506	0.00626694	1.60715	0.00112294	43	53	57	44	61	126	72	66	2.006	2.92	2.536	1.843	3.468	5.197	3.659	3.841
Lamc2	0.797638	0.00628837	2.08598	0.00112784	74	84	67	58	92	167	96	85	3.453	4.627	2.981	2.429	5.23	6.888	4.878	4.947
Gm22767	-1.3272	0.00630988	0.722387	0.00113429	48	52	54	70	44	22	13	12	2.24	2.865	2.403	2.932	2.501	0.907	0.661	0.698
Gm26785	-0.785448	0.00633891	1.8616	0.00114125	80	91	123	119	52	64	46	53	3.733	5.013	5.473	4.984	2.956	2.64	2.337	3.085
Fam227a	-0.731632	0.00641334	2.31604	0.00115596	151	123	131	156	47	120	76	67	7.046	6.776	5.829	6.534	2.672	4.95	3.862	3.899
Fam20c	0.79644	0.00646541	1.88698	0.00116712	56	48	62	78	81	141	73	92	2.613	2.644	2.759	3.267	4.605	5.816	3.709	5.354
Zfp647	-0.948214	0.00647024	1.78667	0.00116843	92	108	106	100	47	37	66	47	4.293	5.95	4.716	4.188	2.672	1.526	3.354	2.735
Rmi2	0.8275	0.00650219	2.07468	0.00117687	67	56	64	86	77	120	152	98	3.126	3.085	2.848	3.602	4.377	4.95	7.724	5.704
Mmp17	0.670677	0.0065062	2.28485	0.00117849	68	72	105	91	91	153	133	106	3.173	3.966	4.672	3.812	5.173	6.311	6.758	6.169
Gpr157	0.626906	0.006511	2.57019	0.00118025	88	94	117	115	112	179	177	114	4.106	5.178	5.206	4.817	6.367	7.383	8.994	6.635
Capg	0.627169	0.00652634	3.79257	0.00118444	194	298	222	272	327	522	293	231	9.053	16.416	9.878	11.393	18.589	21.531	14.889	13.444
Arntl2	-0.590992	0.00654206	2.77729	0.00118902	157	188	188	191	94	125	107	107	7.326	10.357	8.365	8	5.344	5.156	5.437	6.227
Lhx6	0.654863	0.00654813	3.07294	0.00119057	172	103	187	125	184	222	206	212	8.026	5.674	8.321	5.236	10.46	9.157	10.468	12.339
Snap91	-0.823232	0.00657033	2.84743	0.0011955	179	220	224	195	170	99	92	79	8.353	12.119	9.967	8.168	9.664	4.083	4.675	4.598
Gm38134	-0.865246	0.00661598	1.46002	0.00120472	78	68	92	85	39	65	31	28	3.64	3.746	4.094	3.56	2.217	2.681	1.575	1.63
Acsl6	0.999785	0.00664757	0.971705	0.00121092	34	25	24	36	53	58	61	43	1.587	1.377	1.068	1.508	3.013	2.392	3.1	2.503
Snhg8	-0.740895	0.00668092	2.1062	0.00121883	98	109	140	133	70	69	75	47	4.573	6.005	6.229	5.571	3.979	2.846	3.811	2.735
Hist1h4j	0.601816	0.00670112	2.95647	0.00122297	120	133	129	164	190	221	213	128	5.599	7.327	5.74	6.869	10.801	9.116	10.823	7.45
Stard13	-0.979731	0.00675448	1.80608	0.00123456	113	99	82	125	50	39	48	59	5.273	5.454	3.649	5.236	2.842	1.609	2.439	3.434
C230071H17Rik	-0.743538	0.00676057	2.02139	0.00123614	121	94	129	113	59	82	71	37	5.646	5.178	5.74	4.733	3.354	3.382	3.608	2.153
Tph1	-1.3065	0.00676154	1.50788	0.00123678	68	91	87	138	59	20	41	33	3.173	5.013	3.871	5.78	3.354	0.825	2.083	1.921
Ifnar2	0.675706	0.00680098	2.73386	0.00124548	102	80	146	128	174	165	165	155	4.76	4.407	6.496	5.361	9.891	6.806	8.384	9.021
Spryd3	-0.647469	0.00680487	2.77794	0.00124703	218	150	190	192	118	156	93	70	10.172	8.263	8.454	8.042	6.708	6.435	4.726	4.074
Gm5577	-0.66431	0.00683746	2.44572	0.00125768	139	136	148	177	63	128	97	58	6.486	7.492	6.585	7.414	3.581	5.28	4.929	3.376
Gm15559	-0.650082	0.00685986	2.49666	0.00126368	158	134	166	158	89	137	76	58	7.373	7.382	7.386	6.618	5.059	5.651	3.862	3.376
Prok2	-0.964355	0.00689703	1.32412	0.00127147	77	66	85	79	23	66	39	21	3.593	3.636	3.782	3.309	1.307	2.722	1.982	1.222
Dnajc28	-0.591609	0.00690817	2.82907	0.00127534	184	148	243	183	105	128	127	92	8.586	8.153	10.812	7.665	5.969	5.28	6.453	5.354
Kcnv2	-0.912982	0.00695773	1.87812	0.001286	101	104	100	140	46	82	68	25	4.713	5.729	4.449	5.864	2.615	3.382	3.455	1.455
Wfs1	0.713297	0.00698454	1.99696	0.00129143	81	48	76	67	82	133	97	88	3.78	2.644	3.382	2.806	4.661	5.486	4.929	5.122
Npnt	0.810572	0.00698522	2.23766	0.00129204	54	57	99	107	91	141	156	108	2.52	3.14	4.405	4.482	5.173	5.816	7.927	6.286
Cd46	-0.898457	0.00698683	1.49669	0.00129281	89	65	71	110	42	43	43	32	4.153	3.581	3.159	4.607	2.388	1.774	2.185	1.862
Lrrk1	0.656766	0.00700444	2.55321	0.00129655	98	106	119	82	146	167	137	121	4.573	5.839	5.295	3.435	8.3	6.888	6.962	7.042
Fign	0.731587	0.00701233	3.26403	0.00129849	155	202	135	154	263	224	263	212	7.233	11.128	6.007	6.45	14.951	9.239	13.364	12.339
Mfap3l	-0.701155	0.00701709	2.59626	0.00129985	155	123	183	204	75	89	119	92	7.233	6.776	8.143	8.544	4.264	3.671	6.047	5.354
Ebf1	0.956532	0.00703886	1.94019	0.00130615	45	62	51	79	118	92	99	111	2.1	3.415	2.269	3.309	6.708	3.795	5.031	6.46
RMST_1	1.15979	0.00707968	2.15617	0.00131678	56	91	77	47	62	244	125	128	2.613	5.013	3.426	1.969	3.525	10.064	6.352	7.45
Manba	1.01128	0.00708943	2.12157	0.00131956	41	75	67	86	165	112	134	84	1.913	4.132	2.981	3.602	9.38	4.62	6.809	4.889
Irf7	0.853962	0.00717293	1.78162	0.00133707	67	52	39	68	67	122	99	74	3.126	2.865	1.735	2.848	3.809	5.032	5.031	4.307
Gm38082	0.706789	0.00718817	2.17243	0.0013416	73	73	80	75	95	128	101	125	3.406	4.021	3.56	3.141	5.4	5.28	5.132	7.275
1500015O10Rik	1.73655	0.00720664	1.28588	0.0013468	48	32	16	30	32	201	73	98	2.24	1.763	0.712	1.257	1.819	8.291	3.709	5.704
B930095G15Rik	1.17404	0.0073178	0.977337	0.00137209	21	32	49	18	58	64	69	40	0.98	1.763	2.18	0.754	3.297	2.64	3.506	2.328
Khdrbs2	0.85897	0.00732703	1.94	0.00137482	75	56	51	66	121	128	102	60	3.5	3.085	2.269	2.764	6.878	5.28	5.183	3.492
AC163032.1	-0.674813	0.00733127	2.43644	0.00137612	156	148	149	134	88	88	88	68	7.279	8.153	6.63	5.613	5.003	3.63	4.472	3.958
4930563E22Rik	-0.668361	0.00735899	2.27157	0.00138183	127	130	128	139	71	85	89	54	5.926	7.161	5.695	5.822	4.036	3.506	4.522	3.143
Matn4	-0.69981	0.00738459	2.61121	0.00138815	174	181	190	138	68	132	103	74	8.119	9.971	8.454	5.78	3.866	5.445	5.234	4.307
Gm6485	0.588895	0.00743361	2.56246	0.00139991	89	91	122	115	137	173	154	104	4.153	5.013	5.428	4.817	7.788	7.136	7.825	6.053
H2-K1	0.910677	0.00756136	2.2732	0.00142604	94	73	70	70	68	169	160	139	4.386	4.021	3.115	2.932	3.866	6.971	8.13	8.09
Zfp874a	-0.596104	0.0075669	3.6839	0.0014276	376	292	309	388	274	231	180	147	17.545	16.086	13.749	16.251	15.576	9.528	9.147	8.555
Phldb2	1.03257	0.0075769	1.13761	0.00143	31	36	30	33	78	64	47	58	1.447	1.983	1.335	1.382	4.434	2.64	2.388	3.376
Klhl3	-0.786646	0.00757844	1.77364	0.00143081	85	80	99	126	53	67	39	45	3.966	4.407	4.405	5.277	3.013	2.764	1.982	2.619
Oacyl	-1.06937	0.00761759	1.25744	0.00143873	71	49	92	88	46	36	19	33	3.313	2.699	4.094	3.686	2.615	1.485	0.965	1.921
St6galnac4	-0.83506	0.00763741	1.55718	0.00144299	87	76	76	102	37	53	54	29	4.06	4.187	3.382	4.272	2.103	2.186	2.744	1.688
AC160562.2	1.05898	0.00765314	1.08832	0.00144754	41	34	35	20	53	78	47	60	1.913	1.873	1.557	0.838	3.013	3.217	2.388	3.492
Renbp	-0.959847	0.00765429	1.36226	0.00144876	87	69	67	93	31	63	36	20	4.06	3.801	2.981	3.895	1.762	2.599	1.829	1.164
Zfp511	0.765952	0.00765977	2.0039	0.00145036	46	78	66	79	95	122	95	93	2.146	4.297	2.937	3.309	5.4	5.032	4.827	5.413
Col6a6	1.157	0.00768058	1.68738	0.00145483	30	68	41	56	60	151	65	118	1.4	3.746	1.824	2.346	3.411	6.228	3.303	6.868
Ddit3	0.686805	0.00770515	2.25856	0.00146001	96	69	78	84	104	146	145	83	4.48	3.801	3.471	3.518	5.912	6.022	7.368	4.831
Esyt3	0.596073	0.0077217	2.80984	0.00146473	105	87	151	162	154	238	163	128	4.9	4.793	6.719	6.785	8.754	9.817	8.283	7.45
Mrc2	0.787709	0.0077217	2.38078	0.00146398	63	100	114	74	122	158	168	91	2.94	5.509	5.072	3.099	6.935	6.517	8.537	5.296
Rnf208	1.33862	0.00780716	1.13803	0.00148395	10	47	48	33	50	89	81	55	0.467	2.589	2.136	1.382	2.842	3.671	4.116	3.201
Ripor3	0.968698	0.00782807	1.16585	0.00149027	33	40	32	33	40	76	77	54	1.54	2.204	1.424	1.382	2.274	3.135	3.913	3.143
Ago2	0.652967	0.00789614	3.45819	0.00150878	143	184	223	206	219	257	320	289	6.673	10.136	9.922	8.628	12.449	10.601	16.261	16.82
Gm10484	-1.0463	0.00790046	1.62742	0.00151054	109	100	64	115	33	39	47	48	5.086	5.509	2.848	4.817	1.876	1.609	2.388	2.794
Hoxc4	-0.873032	0.00791196	2.27928	0.00151437	148	128	118	175	95	91	41	64	6.906	7.051	5.25	7.33	5.4	3.754	2.083	3.725
Rap1gap	0.848907	0.00798488	1.97616	0.00153051	61	83	67	46	96	107	115	89	2.846	4.572	2.981	1.927	5.457	4.413	5.844	5.18
Fam78a	0.861512	0.00800654	2.17896	0.00153685	75	63	75	81	66	206	140	93	3.5	3.471	3.337	3.393	3.752	8.497	7.114	5.413
Gm37906	-0.753076	0.00805602	2.71034	0.0015493	142	169	219	204	90	91	151	74	6.626	9.31	9.744	8.544	5.116	3.754	7.673	4.307
Fos	0.903778	0.00805602	1.48857	0.00154864	55	41	37	45	51	105	66	81	2.566	2.259	1.646	1.885	2.899	4.331	3.354	4.714
Mtmr11	0.985248	0.00807945	0.705862	0.00155583	29	20	28	22	41	53	45	38	1.353	1.102	1.246	0.921	2.331	2.186	2.287	2.212
Cd68	0.812771	0.00815959	2.12988	0.00157573	68	71	68	73	100	116	96	145	3.173	3.911	3.026	3.058	5.685	4.785	4.878	8.439
Sh3rf3	0.815028	0.00821255	2.3565	0.00158933	56	98	77	107	146	129	135	119	2.613	5.399	3.426	4.482	8.3	5.321	6.86	6.926
Trpm3	1.58709	0.00822469	0.671856	0.00159224	13	49	11	20	49	62	33	76	0.607	2.699	0.489	0.838	2.785	2.557	1.677	4.423
Dcst1	0.868497	0.00823131	1.99605	0.0015944	39	54	89	80	85	109	122	108	1.82	2.975	3.96	3.351	4.832	4.496	6.199	6.286
Otud1	-0.684372	0.00823261	1.92873	0.00159546	97	90	113	119	54	82	59	41	4.526	4.958	5.028	4.984	3.07	3.382	2.998	2.386
Map3k8	-0.628793	0.00826701	2.66725	0.00160383	153	155	179	200	110	149	76	73	7.139	8.539	7.965	8.377	6.253	6.146	3.862	4.249
Abcc3	0.927343	0.00828334	1.85121	0.0016087	51	38	85	56	104	94	131	69	2.38	2.093	3.782	2.346	5.912	3.877	6.657	4.016
Gatsl3	1.32336	0.00828435	0.698377	0.00161003	23	42	15	16	35	56	71	39	1.073	2.314	0.667	0.67	1.99	2.31	3.608	2.27
5031415H12Rik	-0.909933	0.00829474	1.36624	0.00161318	84	46	92	90	38	47	35	27	3.92	2.534	4.094	3.77	2.16	1.939	1.779	1.571
1110038F14Rik	-0.595321	0.00832628	3.1566	0.00162102	202	212	305	237	142	167	176	91	9.426	11.679	13.571	9.927	8.072	6.888	8.943	5.296
Zfp454	-0.803263	0.00836909	1.93676	0.00163309	102	79	125	142	35	91	64	45	4.76	4.352	5.562	5.948	1.99	3.754	3.252	2.619
Gucy2e	0.798545	0.00836909	2.53147	0.00163519	107	92	75	107	153	207	96	151	4.993	5.068	3.337	4.482	8.698	8.538	4.878	8.788
Sorbs3	0.900205	0.00836909	2.99616	0.00163566	122	122	122	145	136	422	141	226	5.693	6.721	5.428	6.073	7.731	17.406	7.165	13.153
Lmo2	-0.966366	0.00838386	1.16092	0.00163912	72	57	65	75	22	44	22	40	3.36	3.14	2.892	3.141	1.251	1.815	1.118	2.328
Tram1l1	-0.590927	0.00839178	2.39616	0.00164125	141	114	148	155	67	101	95	72	6.579	6.28	6.585	6.492	3.809	4.166	4.827	4.19
Sh3bp2	0.660901	0.00842573	2.4233	0.00165019	82	71	95	129	102	203	128	105	3.826	3.911	4.227	5.403	5.798	8.373	6.504	6.111
Jph3	-0.690905	0.00859133	2.57278	0.00169086	140	165	206	148	72	106	123	69	6.533	9.09	9.166	6.199	4.093	4.372	6.25	4.016
Cdk2ap1	0.685569	0.00860796	2.161	0.0016959	68	59	92	87	125	140	105	78	3.173	3.25	4.094	3.644	7.106	5.775	5.336	4.54
Rhox2d	0.987612	0.00860796	1.10332	0.00169585	36	23	27	49	45	84	49	61	1.68	1.267	1.201	2.052	2.558	3.465	2.49	3.55
Eif3s6-ps1	-1.05458	0.00861784	1.32295	0.00169903	82	73	83	69	62	32	27	23	3.826	4.021	3.693	2.89	3.525	1.32	1.372	1.339
Nlgn3	-1.00806	0.00863244	1.27545	0.0017025	66	63	105	64	44	31	37	23	3.08	3.471	4.672	2.681	2.501	1.279	1.88	1.339
Adamts20	-0.78645	0.00865413	2.38448	0.00170855	118	117	167	185	82	65	79	89	5.506	6.445	7.431	7.749	4.661	2.681	4.014	5.18
Oprd1	-1.33743	0.00881739	0.864645	0.00174863	79	57	49	70	17	46	9	29	3.686	3.14	2.18	2.932	0.966	1.897	0.457	1.688
Hspa1b	-0.852478	0.00883459	1.29547	0.00175325	66	74	77	69	28	50	40	25	3.08	4.077	3.426	2.89	1.592	2.062	2.033	1.455
Ift22	0.590972	0.00893517	2.81857	0.00177749	136	96	162	111	161	226	178	118	6.346	5.288	7.208	4.649	9.152	9.322	9.045	6.868
Pcsk4	-0.645701	0.00893771	2.30899	0.00177922	110	116	140	171	67	90	75	76	5.133	6.39	6.229	7.162	3.809	3.712	3.811	4.423
Rhebl1	-0.636953	0.008941	2.47262	0.00178082	129	140	149	174	88	89	81	88	6.019	7.712	6.63	7.288	5.003	3.671	4.116	5.122
Dclk1	1.69649	0.00896573	0.879688	0.00178848	8	42	25	23	88	41	86	57	0.373	2.314	1.112	0.963	5.003	1.691	4.37	3.317
Spns2	-0.65343	0.00897523	2.65726	0.0017916	172	176	175	168	67	144	125	68	8.026	9.695	7.787	7.037	3.809	5.94	6.352	3.958
Pmel	0.924702	0.00906493	1.40383	0.00181137	37	26	53	53	67	80	96	48	1.727	1.432	2.358	2.22	3.809	3.3	4.878	2.794
Pex11b	0.634371	0.00910744	2.24758	0.00182111	93	78	88	72	97	159	112	94	4.34	4.297	3.916	3.016	5.514	6.558	5.691	5.471
Gm43815	-1.26023	0.00916027	1.96376	0.00183263	92	132	156	134	123	31	54	29	4.293	7.272	6.941	5.613	6.992	1.279	2.744	1.688
Cdc25b	0.778981	0.0092165	1.7778	0.00184734	65	47	73	44	85	114	75	76	3.033	2.589	3.248	1.843	4.832	4.702	3.811	4.423
Fzd10	0.674528	0.00921655	2.46384	0.00184823	87	79	109	106	93	223	119	127	4.06	4.352	4.85	4.44	5.287	9.198	6.047	7.391
Tuba4a	0.590127	0.00931106	2.69019	0.00187203	105	117	120	116	125	228	170	106	4.9	6.445	5.339	4.859	7.106	9.404	8.638	6.169
Apobec4	-0.877998	0.00932539	1.46527	0.00187555	82	55	114	77	39	46	34	39	3.826	3.03	5.072	3.225	2.217	1.897	1.728	2.27
Syt1	-1.06214	0.00933313	0.881212	0.00187777	48	68	56	55	24	21	25	28	2.24	3.746	2.492	2.304	1.364	0.866	1.27	1.63
4732487G21Rik	0.922681	0.00935376	0.977981	0.00188317	24	36	35	29	44	74	50	43	1.12	1.983	1.557	1.215	2.501	3.052	2.541	2.503
Htra2	0.720708	0.00938746	1.94167	0.00189125	50	74	67	70	91	135	87	73	2.333	4.077	2.981	2.932	5.173	5.568	4.421	4.249
St8sia3	-0.830616	0.00941084	2.03527	0.00189724	130	88	121	135	32	75	65	78	6.066	4.848	5.384	5.654	1.819	3.094	3.303	4.54
Gm38368	-0.589151	0.00946245	2.69007	0.00191089	165	138	198	178	84	110	102	116	7.699	7.602	8.81	7.455	4.775	4.537	5.183	6.751
Cyp26c1	0.948298	0.00946245	0.911154	0.00191042	26	19	40	34	40	74	47	45	1.213	1.047	1.78	1.424	2.274	3.052	2.388	2.619
Zcchc12	-0.730251	0.00949509	1.89731	0.00191878	94	85	139	98	55	64	53	52	4.386	4.682	6.185	4.105	3.127	2.64	2.693	3.026
B230303O12Rik	-1.06198	0.00955004	1.12211	0.00193119	64	55	87	69	38	53	16	20	2.986	3.03	3.871	2.89	2.16	2.186	0.813	1.164
Dnase2a	-0.709446	0.00963998	2.06051	0.00195334	109	86	147	118	68	65	63	58	5.086	4.738	6.541	4.942	3.866	2.681	3.201	3.376
Gm11868	0.832379	0.00980694	1.44961	0.00199438	45	26	48	62	62	86	75	62	2.1	1.432	2.136	2.597	3.525	3.547	3.811	3.608
Rgl2	0.746012	0.00980694	2.60921	0.00199522	92	127	123	76	101	210	162	149	4.293	6.996	5.473	3.183	5.742	8.662	8.232	8.672
Ficd	-0.595101	0.00986961	2.46504	0.00201159	160	105	166	161	85	117	79	71	7.466	5.784	7.386	6.743	4.832	4.826	4.014	4.132
Mitf	0.67364	0.00986961	2.22273	0.00201081	81	73	100	68	119	160	101	84	3.78	4.021	4.449	2.848	6.765	6.6	5.132	4.889
Tex50	-1.16189	0.00989851	0.949891	0.00201927	45	47	58	116	20	30	32	19	2.1	2.589	2.581	4.859	1.137	1.237	1.626	1.106
Cd200	1.28513	0.00990917	0.728128	0.00202213	23	37	26	12	49	76	32	47	1.073	2.038	1.157	0.503	2.785	3.135	1.626	2.735
Slc24a3	-0.881903	0.00994274	1.3462	0.0020317	67	83	69	76	32	36	36	40	3.126	4.572	3.07	3.183	1.819	1.485	1.829	2.328
R74862	-0.600388	0.00994274	2.49037	0.00203119	160	137	152	145	96	98	92	69	7.466	7.547	6.763	6.073	5.457	4.042	4.675	4.016
Tab1	-0.729059	0.00994702	1.94501	0.00203326	101	116	98	117	41	85	60	49	4.713	6.39	4.361	4.901	2.331	3.506	3.049	2.852
Kif6	-0.769357	0.00994902	2.4882	0.00203435	134	165	143	187	97	74	110	61	6.253	9.09	6.363	7.832	5.514	3.052	5.59	3.55
Dnajc19-ps	0.704568	0.00998119	2.00209	0.00204229	51	64	86	74	95	143	96	70	2.38	3.526	3.827	3.099	5.4	5.898	4.878	4.074
Gm13261	-0.636901	0.00999784	2.5315	0.00204664	156	107	193	175	90	106	107	63	7.279	5.894	8.588	7.33	5.116	4.372	5.437	3.667
Gm14267	-0.72608	0.00999784	1.97372	0.00204707	126	85	115	107	63	60	56	58	5.879	4.682	5.117	4.482	3.581	2.475	2.846	3.376
Oca2	-0.767565	0.0100154	1.47141	0.00205296	68	69	94	83	32	58	41	35	3.173	3.801	4.183	3.476	1.819	2.392	2.083	2.037
Atg4d	0.612468	0.0100351	3.3304	0.00205882	141	167	183	224	172	336	326	170	6.579	9.2	8.143	9.382	9.778	13.859	16.566	9.894
Zc3h10	-0.675921	0.0100806	2.79542	0.00207092	238	159	201	176	106	181	84	73	11.106	8.759	8.943	7.372	6.026	7.466	4.268	4.249
Ppp1r16b	0.630377	0.010126	2.72241	0.00208231	95	129	111	126	114	194	198	140	4.433	7.106	4.939	5.277	6.481	8.002	10.061	8.148
Irf6	-0.635849	0.0102276	2.59918	0.00210532	160	142	171	177	79	100	139	70	7.466	7.822	7.609	7.414	4.491	4.125	7.063	4.074
A430110C17Rik	0.958751	0.0102582	1.00143	0.00211302	24	27	44	30	36	68	63	53	1.12	1.487	1.958	1.257	2.046	2.805	3.201	3.085
Frrs1l	-0.708122	0.0103987	2.44703	0.00214623	141	132	184	137	96	75	78	86	6.579	7.272	8.187	5.738	5.457	3.094	3.964	5.005
Nptx2	0.688801	0.0104085	2.64505	0.00214903	120	94	96	124	118	267	163	99	5.599	5.178	4.272	5.194	6.708	11.013	8.283	5.762
Bean1	-0.659345	0.0104158	1.86183	0.00215189	101	87	105	100	54	70	54	46	4.713	4.793	4.672	4.188	3.07	2.887	2.744	2.677
Itpka	-1.23941	0.0104378	0.843285	0.0021572	70	51	79	48	18	60	16	12	3.266	2.809	3.515	2.01	1.023	2.475	0.813	0.698
Plk5	1.24822	0.0104423	0.697563	0.00215951	12	42	28	18	36	62	63	35	0.56	2.314	1.246	0.754	2.046	2.557	3.201	2.037
Zfp316	0.631277	0.010445	2.20069	0.00216078	95	73	80	73	95	151	115	86	4.433	4.021	3.56	3.058	5.4	6.228	5.844	5.005
Dynlt1b	-1.10028	0.0104869	0.903304	0.00217018	56	47	76	60	28	31	38	10	2.613	2.589	3.382	2.513	1.592	1.279	1.931	0.582
Jam2	0.895863	0.0104899	2.32271	0.00217222	67	74	74	100	141	164	79	169	3.126	4.077	3.293	4.188	8.015	6.765	4.014	9.836
Hcfc1r1	-0.749138	0.0104965	1.88643	0.00217503	96	108	119	90	63	63	49	46	4.48	5.95	5.295	3.77	3.581	2.599	2.49	2.677
Rab26os	-0.890836	0.0105342	1.73312	0.00218579	90	93	143	77	32	66	60	36	4.2	5.123	6.363	3.225	1.819	2.722	3.049	2.095
Gm37639	-0.67613	0.0105484	2.61402	0.00219084	156	148	154	201	104	83	97	96	7.279	8.153	6.852	8.419	5.912	3.424	4.929	5.587
B230118H07Rik	0.592836	0.0105604	2.7978	0.00219405	141	98	155	101	135	197	177	157	6.579	5.399	6.897	4.23	7.674	8.126	8.994	9.137
Gm14052	0.739557	0.0106062	1.83909	0.00220503	73	44	52	72	79	101	102	78	3.406	2.424	2.314	3.016	4.491	4.166	5.183	4.54
1700006J14Rik	-0.732819	0.0106352	2.03112	0.00221243	122	117	102	110	61	65	54	65	5.693	6.445	4.538	4.607	3.468	2.681	2.744	3.783
Cyp26a1	0.842824	0.0106352	1.4555	0.00221251	41	48	54	36	63	102	79	46	1.913	2.644	2.403	1.508	3.581	4.207	4.014	2.677
Cdh23	0.840598	0.01076	2.49138	0.00224217	45	125	108	108	141	177	133	133	2.1	6.886	4.805	4.524	8.015	7.301	6.758	7.741
AC107763.1	1.92228	0.0108004	0.60204	0.00225163	4	41	18	20	93	40	45	69	0.187	2.259	0.801	0.838	5.287	1.65	2.287	4.016
Spag4	0.952348	0.0108537	0.827534	0.00226466	20	22	37	32	46	57	55	35	0.933	1.212	1.646	1.34	2.615	2.351	2.795	2.037
Cldn11	1.29691	0.0108671	0.903073	0.00226818	19	28	26	33	40	144	40	38	0.887	1.542	1.157	1.382	2.274	5.94	2.033	2.212
Spata22	-0.719781	0.0109024	2.59605	0.00227929	149	113	186	226	84	84	101	103	6.953	6.225	8.276	9.466	4.775	3.465	5.132	5.995
Gpx3	1.32531	0.0109929	2.14078	0.00230122	82	46	54	57	87	95	248	172	3.826	2.534	2.403	2.387	4.946	3.918	12.602	10.01
Slc29a4	0.97836	0.0109994	1.48324	0.00230333	35	33	61	46	59	90	126	48	1.633	1.818	2.714	1.927	3.354	3.712	6.403	2.794
Gm26641	-0.83265	0.0110773	1.60855	0.00232344	93	54	101	113	44	66	36	35	4.34	2.975	4.494	4.733	2.501	2.722	1.829	2.037
Slc25a22	-0.629349	0.0110773	2.69423	0.00232288	178	160	168	201	71	183	92	78	8.306	8.814	7.475	8.419	4.036	7.548	4.675	4.54
Gm13991	-1.02768	0.0111891	0.764933	0.00235226	48	45	54	63	18	28	38	13	2.24	2.479	2.403	2.639	1.023	1.155	1.931	0.757
Gm43534	-0.833065	0.0112876	1.46998	0.00237528	89	60	77	95	43	46	50	25	4.153	3.305	3.426	3.979	2.444	1.897	2.541	1.455
Rbm11	0.947354	0.0113311	1.01072	0.00238521	37	18	36	37	44	69	70	39	1.727	0.992	1.602	1.55	2.501	2.846	3.557	2.27
Ccdc122	0.704026	0.0113493	1.67437	0.00238983	60	44	51	61	76	106	73	63	2.8	2.424	2.269	2.555	4.32	4.372	3.709	3.667
Hist1h2ac	0.827156	0.0113756	1.56687	0.00239848	31	51	56	59	72	112	76	52	1.447	2.809	2.492	2.471	4.093	4.62	3.862	3.026
Pank1	1.46588	0.0113801	0.58359	0.00240019	5	18	38	34	51	59	43	42	0.233	0.992	1.691	1.424	2.899	2.434	2.185	2.444
Hbegf	0.937938	0.0113956	1.99807	0.00240503	57	61	53	73	149	89	98	106	2.66	3.36	2.358	3.058	8.47	3.671	4.98	6.169
Sgcb	0.903032	0.0115641	1.18531	0.00245238	38	35	36	33	48	67	86	45	1.773	1.928	1.602	1.382	2.729	2.764	4.37	2.619
Ier2	0.990895	0.0115777	1.0894	0.00245615	32	41	35	23	71	65	48	49	1.493	2.259	1.557	0.963	4.036	2.681	2.439	2.852
Plvap	0.74855	0.0117306	1.77038	0.002495	45	68	51	65	88	108	76	71	2.1	3.746	2.269	2.723	5.003	4.455	3.862	4.132
Col6a3	-1.23306	0.0117837	1.66736	0.00251033	65	106	134	112	65	21	54	38	3.033	5.839	5.962	4.691	3.695	0.866	2.744	2.212
Il12rb1	-0.738306	0.0117931	1.65777	0.00251313	82	92	89	87	52	57	41	39	3.826	5.068	3.96	3.644	2.956	2.351	2.083	2.27
Hist1h2bp	0.845924	0.0118206	1.33846	0.00252627	50	41	33	40	52	95	56	62	2.333	2.259	1.468	1.675	2.956	3.918	2.846	3.608
Slc22a4	-0.814595	0.0118599	1.53409	0.00253712	75	77	85	90	30	43	45	54	3.5	4.242	3.782	3.77	1.705	1.774	2.287	3.143
Drp2	-0.814936	0.0118646	1.95433	0.00253894	130	90	101	116	58	46	62	64	6.066	4.958	4.494	4.859	3.297	1.897	3.151	3.725
Rasgrp1	-0.626732	0.011893	2.60976	0.00254745	185	126	173	166	102	100	79	104	8.633	6.941	7.698	6.953	5.798	4.125	4.014	6.053
Upb1	1.01688	0.0119256	0.911178	0.00255526	26	28	33	25	56	49	71	36	1.213	1.542	1.468	1.047	3.183	2.021	3.608	2.095
Igf2os	0.769849	0.0119913	2.43415	0.0025718	101	106	86	74	94	245	120	112	4.713	5.839	3.827	3.099	5.344	10.106	6.098	6.518
Stk32b	1.22258	0.0121249	0.830064	0.0026104	12	42	30	24	70	56	53	35	0.56	2.314	1.335	1.005	3.979	2.31	2.693	2.037
Frem1	-0.689911	0.0121515	2.9274	0.00261696	194	218	180	252	155	153	111	65	9.053	12.009	8.009	10.555	8.811	6.311	5.64	3.783
2010015M23Rik	-1.00858	0.0122165	0.867747	0.00263665	51	65	50	60	25	43	17	18	2.38	3.581	2.225	2.513	1.421	1.774	0.864	1.048
Gm15334	0.826919	0.0122442	1.04959	0.00264532	35	26	32	41	45	71	56	43	1.633	1.432	1.424	1.717	2.558	2.929	2.846	2.503
Dnase1l3	-0.794546	0.0123067	1.64271	0.00266187	78	87	96	95	37	73	31	49	3.64	4.793	4.272	3.979	2.103	3.011	1.575	2.852
Dcdc2a	1.13541	0.012315	1.44336	0.00266483	52	56	18	47	61	92	107	56	2.426	3.085	0.801	1.969	3.468	3.795	5.437	3.259
Capn6	1.01078	0.012353	0.987648	0.00267567	35	30	20	38	42	84	41	56	1.633	1.653	0.89	1.592	2.388	3.465	2.083	3.259
Rhof	-0.730024	0.0123581	1.99117	0.00267922	105	75	146	120	54	61	74	53	4.9	4.132	6.496	5.026	3.07	2.516	3.76	3.085
Slc25a37	0.590879	0.0123839	2.51634	0.00268821	81	98	110	115	141	166	151	94	3.78	5.399	4.894	4.817	8.015	6.847	7.673	5.471
Gm6871	-0.591729	0.0124029	4.01985	0.00269318	421	369	444	455	274	203	298	274	19.645	20.327	19.756	19.058	15.576	8.373	15.143	15.947
Tor4a	0.985478	0.0124878	1.13907	0.00271589	51	31	22	36	67	80	49	46	2.38	1.708	0.979	1.508	3.809	3.3	2.49	2.677
Gm34727	-1.26494	0.0125514	0.603934	0.00273059	52	39	61	53	36	34	9	10	2.426	2.148	2.714	2.22	2.046	1.402	0.457	0.582
Gm42551	1.08622	0.012591	0.655746	0.00274177	24	16	44	16	41	64	40	35	1.12	0.881	1.958	0.67	2.331	2.64	2.033	2.037
Notch3	1.217	0.0129052	1.16409	0.00282698	18	54	25	37	87	53	72	58	0.84	2.975	1.112	1.55	4.946	2.186	3.659	3.376
Eogt	0.900842	0.0129876	1.13229	0.00284682	34	47	27	33	44	79	59	50	1.587	2.589	1.201	1.382	2.501	3.259	2.998	2.91
Rec8	0.746469	0.0130457	1.72027	0.00286045	67	45	54	53	63	101	77	93	3.126	2.479	2.403	2.22	3.581	4.166	3.913	5.413
Lingo1	0.763394	0.0130922	2.26279	0.00287602	69	70	100	81	72	151	175	109	3.22	3.856	4.449	3.393	4.093	6.228	8.893	6.344
Ier5	0.742827	0.0131052	1.93081	0.00288156	58	71	60	69	77	154	105	60	2.706	3.911	2.67	2.89	4.377	6.352	5.336	3.492
Aloxe3	-0.707786	0.013123	2.53138	0.00288727	186	102	145	218	84	91	93	85	8.679	5.619	6.452	9.131	4.775	3.754	4.726	4.947
Gm43737	-0.650685	0.0131334	2.43531	0.00289046	118	135	163	163	78	77	96	87	5.506	7.437	7.253	6.827	4.434	3.176	4.878	5.063
Nsg1	0.667671	0.013218	2.19462	0.00291271	78	68	85	84	121	161	114	66	3.64	3.746	3.782	3.518	6.878	6.641	5.793	3.841
Fads6	0.625442	0.0132303	1.968	0.00291722	60	63	69	80	74	123	102	81	2.8	3.471	3.07	3.351	4.207	5.073	5.183	4.714
Zeb2	0.793613	0.0132718	2.18131	0.00292727	84	82	52	82	88	118	132	128	3.92	4.517	2.314	3.435	5.003	4.867	6.708	7.45
Gm38413	-0.784089	0.0133258	1.72447	0.00294193	87	84	119	86	54	69	32	45	4.06	4.627	5.295	3.602	3.07	2.846	1.626	2.619
Platr21	0.774863	0.0133588	2.09023	0.0029538	75	48	89	70	103	132	77	132	3.5	2.644	3.96	2.932	5.855	5.445	3.913	7.682
Kcnip2	-1.03739	0.0133919	1.26338	0.0029645	77	82	82	54	41	24	38	29	3.593	4.517	3.649	2.262	2.331	0.99	1.931	1.688
Scml1	-0.958385	0.0134041	1.19559	0.0029684	72	50	68	88	42	47	18	27	3.36	2.754	3.026	3.686	2.388	1.939	0.915	1.571
Ywhaq-ps3	0.689946	0.013436	1.68628	0.00297637	59	47	56	56	58	105	83	74	2.753	2.589	2.492	2.346	3.297	4.331	4.218	4.307
Dbx2	-0.820736	0.0137259	1.34385	0.00305	54	79	86	74	37	45	33	32	2.52	4.352	3.827	3.099	2.103	1.856	1.677	1.862
Pepd	-0.65742	0.0137509	2.72585	0.00305742	177	150	230	173	56	155	124	94	8.259	8.263	10.234	7.246	3.183	6.393	6.301	5.471
Cdh24	0.702179	0.0137512	2.74262	0.00305844	107	96	160	101	104	232	231	127	4.993	5.288	7.119	4.23	5.912	9.569	11.738	7.391
Grm4	0.634668	0.013778	2.28655	0.00306818	99	89	71	80	109	138	111	111	4.62	4.903	3.159	3.351	6.196	5.692	5.64	6.46
Slc38a4	-0.763452	0.013784	1.98957	0.00307106	88	97	106	165	43	76	54	67	4.106	5.344	4.716	6.911	2.444	3.135	2.744	3.899
Kcnc3	0.877606	0.0140495	1.13499	0.00314498	46	32	33	29	51	72	47	61	2.146	1.763	1.468	1.215	2.899	2.97	2.388	3.55
Rbmx2-ps	0.881605	0.0140632	0.957017	0.00314902	40	30	28	26	40	67	53	44	1.866	1.653	1.246	1.089	2.274	2.764	2.693	2.561
Fndc3c1	-0.672006	0.0142021	2.17856	0.00318304	139	88	136	129	79	75	57	70	6.486	4.848	6.051	5.403	4.491	3.094	2.896	4.074
A430050A11Rik	-0.84917	0.0142617	1.62399	0.00320126	89	70	97	102	52	69	24	43	4.153	3.856	4.316	4.272	2.956	2.846	1.22	2.503
Tcaf2	0.918717	0.0143371	1.23074	0.0032231	26	29	51	44	79	84	46	49	1.213	1.598	2.269	1.843	4.491	3.465	2.337	2.852
Slc37a1	-0.722166	0.0143371	1.62765	0.00322156	80	71	97	92	55	54	37	42	3.733	3.911	4.316	3.853	3.127	2.227	1.88	2.444
Cercam	0.630972	0.0144487	1.94138	0.00325412	66	64	64	72	83	119	105	67	3.08	3.526	2.848	3.016	4.718	4.908	5.336	3.899
B4gat1	0.675848	0.0144745	2.33214	0.00326093	95	92	101	63	119	179	104	97	4.433	5.068	4.494	2.639	6.765	7.383	5.285	5.645
Sema4f	0.642118	0.0144961	3.3106	0.00326777	192	171	173	161	160	378	323	155	8.959	9.42	7.698	6.743	9.096	15.591	16.413	9.021
Prss42	0.612195	0.0144989	2.24253	0.00327337	69	94	86	84	95	163	100	100	3.22	5.178	3.827	3.518	5.4	6.723	5.081	5.82
Gm13830	-0.811263	0.0145196	1.7709	0.00327904	89	88	102	119	52	91	48	24	4.153	4.848	4.538	4.984	2.956	3.754	2.439	1.397
Sulf2	0.605095	0.0145369	3.63649	0.00328394	210	248	200	224	231	506	215	289	9.799	13.662	8.899	9.382	13.132	20.871	10.925	16.82
Fndc1	0.671966	0.0145589	3.08472	0.00329189	121	167	148	139	217	191	190	241	5.646	9.2	6.585	5.822	12.336	7.878	9.655	14.026
Gm15205	-0.940625	0.0146258	1.45395	0.00331304	90	70	108	62	44	44	24	45	4.2	3.856	4.805	2.597	2.501	1.815	1.22	2.619
Ier5l	0.90556	0.0147614	1.01028	0.00335184	22	29	44	33	64	62	50	40	1.027	1.598	1.958	1.382	3.638	2.557	2.541	2.328
Sytl2	1.58968	0.0149936	0.607816	0.00341892	5	45	16	29	57	41	51	58	0.233	2.479	0.712	1.215	3.24	1.691	2.592	3.376
Zcchc24	0.629372	0.0150339	2.52353	0.00343532	86	115	89	117	109	210	155	95	4.013	6.335	3.96	4.901	6.196	8.662	7.876	5.529
Gm44144	-0.784189	0.0150506	1.58414	0.00344048	77	98	89	81	35	70	49	28	3.593	5.399	3.96	3.393	1.99	2.887	2.49	1.63
Emid1	1.01799	0.0150624	1.19224	0.00344796	36	25	32	51	46	123	72	34	1.68	1.377	1.424	2.136	2.615	5.073	3.659	1.979
Plp2	0.808686	0.0152541	2.16428	0.00349816	85	35	95	93	111	163	84	117	3.966	1.928	4.227	3.895	6.31	6.723	4.268	6.809
Cerk	-0.660939	0.0153073	2.20247	0.0035135	112	125	109	156	76	91	55	64	5.226	6.886	4.85	6.534	4.32	3.754	2.795	3.725
5430434F05Rik	-0.597311	0.0153195	2.76222	0.00351736	142	165	200	229	97	156	126	64	6.626	9.09	8.899	9.592	5.514	6.435	6.403	3.725
1700019A02Rik	-0.873641	0.0153214	1.19155	0.00351893	63	71	56	74	34	32	28	36	2.94	3.911	2.492	3.099	1.933	1.32	1.423	2.095
Magee2	0.862542	0.015337	1.07186	0.00352557	31	40	38	26	57	69	48	45	1.447	2.204	1.691	1.089	3.24	2.846	2.439	2.619
Dppa5a	0.693582	0.0153918	1.9822	0.00354216	63	60	78	65	110	103	115	68	2.94	3.305	3.471	2.723	6.253	4.248	5.844	3.958
Acot1	0.680795	0.0155621	1.74054	0.00358903	67	50	60	52	62	118	80	72	3.126	2.754	2.67	2.178	3.525	4.867	4.065	4.19
Scara5	0.899312	0.0156816	1.12625	0.00362412	42	36	35	26	51	84	42	57	1.96	1.983	1.557	1.089	2.899	3.465	2.134	3.317
Sdc1	0.613959	0.0157488	3.20126	0.00364288	192	122	198	147	189	336	272	128	8.959	6.721	8.81	6.157	10.744	13.859	13.822	7.45
Kctd14	0.780511	0.0158867	2.18141	0.00367913	79	86	62	76	68	181	103	127	3.686	4.738	2.759	3.183	3.866	7.466	5.234	7.391
Wnk4	0.631021	0.0159339	1.95361	0.00369441	62	77	63	67	80	118	94	81	2.893	4.242	2.803	2.806	4.548	4.867	4.777	4.714
Usp43	-0.884593	0.0159401	1.61151	0.00369914	99	54	120	100	44	81	30	31	4.62	2.975	5.339	4.188	2.501	3.341	1.524	1.804
Gm11405	0.618584	0.0159545	2.56704	0.00370465	129	65	130	102	104	206	145	128	6.019	3.581	5.784	4.272	5.912	8.497	7.368	7.45
Frat2	-0.66356	0.0160542	2.48042	0.00373111	187	138	143	153	70	153	85	53	8.726	7.602	6.363	6.408	3.979	6.311	4.319	3.085
1700029M20Rik	-0.708137	0.0162171	1.94926	0.00377229	134	76	111	116	48	92	64	38	6.253	4.187	4.939	4.859	2.729	3.795	3.252	2.212
Capn1	0.794507	0.0163488	1.92972	0.00380899	63	54	74	63	87	191	80	60	2.94	2.975	3.293	2.639	4.946	7.878	4.065	3.492
Cdnf	0.607079	0.0163774	2.7181	0.00381744	106	73	143	156	135	256	142	121	4.946	4.021	6.363	6.534	7.674	10.559	7.216	7.042
Adam11	0.908437	0.0164759	1.50967	0.00384717	71	29	37	51	75	92	100	45	3.313	1.598	1.646	2.136	4.264	3.795	5.081	2.619
Gm44508	-1.07742	0.0165504	0.69695	0.00387021	46	58	54	50	12	50	22	13	2.146	3.195	2.403	2.094	0.682	2.062	1.118	0.757
Fhod1	0.587597	0.0165957	2.31219	0.00388422	67	98	99	90	108	164	111	93	3.126	5.399	4.405	3.77	6.139	6.765	5.64	5.413
4930524B15Rik	0.865296	0.0166	1.18722	0.00388636	30	27	49	42	62	95	43	47	1.4	1.487	2.18	1.759	3.525	3.918	2.185	2.735
Sh3rf1	0.889556	0.0166473	1.31585	0.00390586	41	49	45	27	43	98	63	63	1.913	2.699	2.002	1.131	2.444	4.042	3.201	3.667
Fndc4	-0.748394	0.016684	2.04789	0.00391859	105	97	147	127	48	119	68	33	4.9	5.344	6.541	5.319	2.729	4.908	3.455	1.921
Rgl3	0.947855	0.0166847	0.864174	0.00392072	21	42	25	28	37	61	58	40	0.98	2.314	1.112	1.173	2.103	2.516	2.947	2.328
Sdf2l1	0.647758	0.0168289	1.96073	0.00395783	58	61	67	81	72	107	105	97	2.706	3.36	2.981	3.393	4.093	4.413	5.336	5.645
Tril	0.848982	0.0168693	1.53259	0.0039725	52	54	29	56	56	92	75	78	2.426	2.975	1.29	2.346	3.183	3.795	3.811	4.54
Gm37664	-0.892821	0.0168923	1.01358	0.00398025	64	51	54	66	41	29	27	20	2.986	2.809	2.403	2.764	2.331	1.196	1.372	1.164
AC125070.3	-0.7166	0.0169443	1.82699	0.00399364	119	92	99	86	39	67	68	43	5.553	5.068	4.405	3.602	2.217	2.764	3.455	2.503
Zfp977	-0.621996	0.0169679	3.63089	0.0040027	326	261	333	391	193	151	272	187	15.212	14.378	14.817	16.377	10.971	6.228	13.822	10.884
Ccdc155	0.82129	0.017015	1.78599	0.00401498	61	42	66	57	47	125	115	87	2.846	2.314	2.937	2.387	2.672	5.156	5.844	5.063
Sox9	0.669806	0.0170239	1.88425	0.00401824	72	59	51	72	68	117	90	88	3.36	3.25	2.269	3.016	3.866	4.826	4.573	5.122
Ppargc1a	0.78878	0.0170761	1.23837	0.00403758	29	38	40	48	63	78	49	52	1.353	2.093	1.78	2.01	3.581	3.217	2.49	3.026
Gm15765	-1.21418	0.0170761	1.39919	0.00403568	60	82	88	108	45	15	51	40	2.8	4.517	3.916	4.524	2.558	0.619	2.592	2.328
4921539E11Rik	0.687388	0.0171026	2.57832	0.00404581	79	68	132	138	121	182	120	182	3.686	3.746	5.873	5.78	6.878	7.507	6.098	10.593
Astn1	1.03166	0.0171533	0.997601	0.00406224	20	41	31	29	73	54	42	56	0.933	2.259	1.379	1.215	4.15	2.227	2.134	3.259
Cpn1	0.802675	0.017176	1.19345	0.00407059	31	42	37	39	61	72	64	39	1.447	2.314	1.646	1.634	3.468	2.97	3.252	2.27
Zfp810	0.608717	0.0172838	2.02538	0.00410206	68	53	80	84	76	116	110	92	3.173	2.92	3.56	3.518	4.32	4.785	5.59	5.354
Slc6a1	0.849895	0.0173762	1.75323	0.00412638	65	43	51	60	45	133	95	97	3.033	2.369	2.269	2.513	2.558	5.486	4.827	5.645
Galk2	0.76755	0.0173941	1.74712	0.00413248	38	78	55	57	78	108	72	81	1.773	4.297	2.447	2.387	4.434	4.455	3.659	4.714
8030455M16Rik	-0.678315	0.0173941	2.00525	0.004133	108	88	101	144	74	77	48	51	5.04	4.848	4.494	6.031	4.207	3.176	2.439	2.968
Rsph1	-0.738991	0.0175976	2.46307	0.00418737	226	102	145	155	81	79	90	83	10.546	5.619	6.452	6.492	4.605	3.259	4.573	4.831
Zfp775	-0.999382	0.0176128	0.991282	0.00419219	46	42	76	83	30	33	16	34	2.146	2.314	3.382	3.476	1.705	1.361	0.813	1.979
Smim11	-0.638347	0.0176216	2.24879	0.00420034	135	109	122	156	64	130	67	48	6.299	6.005	5.428	6.534	3.638	5.362	3.405	2.794
Relb	-0.724126	0.0176756	1.78244	0.00421599	100	92	111	79	63	62	43	41	4.666	5.068	4.939	3.309	3.581	2.557	2.185	2.386
Gm37084	0.69457	0.017737	1.71463	0.00423877	63	53	47	58	70	89	81	83	2.94	2.92	2.091	2.429	3.979	3.671	4.116	4.831
Prnp	0.643562	0.0177501	2.14196	0.0042432	71	77	81	79	93	181	99	71	3.313	4.242	3.604	3.309	5.287	7.466	5.031	4.132
Syk	1.02633	0.0178495	1.2957	0.00427177	39	65	34	22	44	82	77	69	1.82	3.581	1.513	0.921	2.501	3.382	3.913	4.016
Bmp4	0.872239	0.0178653	1.65787	0.00427676	55	34	53	58	70	94	60	122	2.566	1.873	2.358	2.429	3.979	3.877	3.049	7.1
Kif1a	0.731826	0.0180573	1.49438	0.00433015	41	56	49	44	65	103	61	55	1.913	3.085	2.18	1.843	3.695	4.248	3.1	3.201
Spata31d1d	0.718338	0.0181659	2.38402	0.00436174	65	62	112	122	91	163	119	164	3.033	3.415	4.983	5.11	5.173	6.723	6.047	9.545
Gm5873	-0.630038	0.0182202	1.75734	0.00438169	88	83	88	102	53	62	51	44	4.106	4.572	3.916	4.272	3.013	2.557	2.592	2.561
Cyp2a12	1.65579	0.0182437	0.411503	0.00439387	6	38	15	15	73	29	41	54	0.28	2.093	0.667	0.628	4.15	1.196	2.083	3.143
Pck2	0.686039	0.0182592	1.79088	0.00440144	44	70	60	64	79	106	95	62	2.053	3.856	2.67	2.681	4.491	4.372	4.827	3.608
Fxyd6	0.58772	0.0182599	3.15553	0.00440373	125	169	195	147	247	300	157	166	5.833	9.31	8.677	6.157	14.041	12.374	7.978	9.661
AC158606.2	0.815918	0.0183388	1.08445	0.00442778	29	30	39	38	55	56	67	42	1.353	1.653	1.735	1.592	3.127	2.31	3.405	2.444
Gm43528	-0.804858	0.0184308	1.38878	0.00445502	59	71	68	107	27	53	38	37	2.753	3.911	3.026	4.482	1.535	2.186	1.931	2.153
Tmem179	-1.0002	0.018539	0.818119	0.00448499	57	57	59	47	16	53	23	14	2.66	3.14	2.625	1.969	0.91	2.186	1.169	0.815
Nmbr	-0.722684	0.0187154	1.63056	0.00453665	86	77	92	89	46	59	62	26	4.013	4.242	4.094	3.728	2.615	2.434	3.151	1.513
2900089D17Rik	-0.983155	0.0187813	1.07203	0.00455519	57	55	71	75	45	50	21	13	2.66	3.03	3.159	3.141	2.558	2.062	1.067	0.757
Mfsd12	0.645732	0.0188004	2.18031	0.00456498	64	78	87	89	82	185	115	76	2.986	4.297	3.871	3.728	4.661	7.631	5.844	4.423
AI987944	-0.598904	0.0190139	2.73757	0.00462983	182	144	206	167	116	92	110	108	8.493	7.933	9.166	6.995	6.594	3.795	5.59	6.286
Ank2	0.610046	0.0192497	3.11697	0.00470584	134	195	124	158	222	210	192	206	6.253	10.742	5.517	6.618	12.62	8.662	9.756	11.989
Rfx8	-0.794056	0.0195127	1.19789	0.00478334	59	62	55	86	30	41	30	33	2.753	3.415	2.447	3.602	1.705	1.691	1.524	1.921
Nox4	-0.701865	0.0195127	2.44252	0.00478312	147	154	123	172	123	85	70	63	6.859	8.484	5.473	7.204	6.992	3.506	3.557	3.667
Map3k14	0.603228	0.01966	2.14131	0.00482753	85	61	66	103	90	151	105	82	3.966	3.36	2.937	4.314	5.116	6.228	5.336	4.772
Cxxc4	-0.677011	0.0197064	2.25524	0.00484025	104	107	186	128	82	76	62	76	4.853	5.894	8.276	5.361	4.661	3.135	3.151	4.423
Dnah6	0.756324	0.019776	2.31687	0.00486142	84	123	60	78	112	180	93	121	3.92	6.776	2.67	3.267	6.367	7.425	4.726	7.042
Omg	-0.627691	0.0198234	1.75722	0.00487715	90	83	90	99	52	65	58	37	4.2	4.572	4.005	4.147	2.956	2.681	2.947	2.153
Tshz1	0.630167	0.0198486	1.96957	0.0048885	66	64	80	64	81	153	82	72	3.08	3.526	3.56	2.681	4.605	6.311	4.167	4.19
1700080O16Rik	0.762386	0.0198486	1.35804	0.00488878	43	41	39	45	54	85	50	73	2.006	2.259	1.735	1.885	3.07	3.506	2.541	4.249
Letmd1	0.645055	0.01988	1.9285	0.00489924	62	46	69	92	70	138	91	79	2.893	2.534	3.07	3.853	3.979	5.692	4.624	4.598
Pltp	-1.07534	0.0198865	0.738641	0.00490355	52	43	54	57	10	20	38	30	2.426	2.369	2.403	2.387	0.568	0.825	1.931	1.746
Stambp	0.615759	0.0203398	2.42129	0.00503342	67	106	91	119	121	194	111	98	3.126	5.839	4.049	4.984	6.878	8.002	5.64	5.704
Gm43847	0.662229	0.0206063	1.75536	0.00510926	57	52	66	54	66	88	94	83	2.66	2.865	2.937	2.262	3.752	3.63	4.777	4.831
Ssu2	-0.797107	0.0206633	1.27922	0.00512621	77	57	58	84	41	36	39	27	3.593	3.14	2.581	3.518	2.331	1.485	1.982	1.571
C330024D21Rik	0.631447	0.0210289	1.82622	0.00523419	51	59	59	78	65	112	86	82	2.38	3.25	2.625	3.267	3.695	4.62	4.37	4.772
Slc9b2	-0.915334	0.0212539	2.26937	0.00530037	142	130	121	159	102	40	69	84	6.626	7.161	5.384	6.66	5.798	1.65	3.506	4.889
Mib2	-0.674032	0.021266	1.74901	0.00530549	80	83	115	94	35	81	58	39	3.733	4.572	5.117	3.937	1.99	3.341	2.947	2.27
Gm43096	-0.771521	0.021266	2.64972	0.00530933	242	154	188	136	140	111	63	75	11.292	8.484	8.365	5.696	7.959	4.578	3.201	4.365
Shank1	0.792643	0.021266	1.24085	0.00531138	41	40	36	36	51	62	80	50	1.913	2.204	1.602	1.508	2.899	2.557	4.065	2.91
2810455O05Rik	0.772223	0.021266	1.63286	0.00531163	43	72	51	45	75	119	76	50	2.006	3.966	2.269	1.885	4.264	4.908	3.862	2.91
Anks6	0.78015	0.0213412	1.59834	0.0053353	50	63	45	46	57	135	72	55	2.333	3.471	2.002	1.927	3.24	5.568	3.659	3.201
Rhbdf1	0.913071	0.0215194	0.997193	0.00538279	25	36	38	29	38	102	48	37	1.167	1.983	1.691	1.215	2.16	4.207	2.439	2.153
Gm15336	0.787158	0.0215577	1.3047	0.00539386	36	28	52	48	68	89	45	56	1.68	1.542	2.314	2.01	3.866	3.671	2.287	3.259
Arhgap42	0.634132	0.0216035	2.54034	0.00540972	126	74	125	87	161	202	107	108	5.879	4.077	5.562	3.644	9.152	8.332	5.437	6.286
Gm37262	-0.862101	0.0216888	1.4593	0.00543854	92	87	75	67	42	38	59	24	4.293	4.793	3.337	2.806	2.388	1.567	2.998	1.397
4930598A11Rik	-0.766911	0.0218066	0.989188	0.00547188	51	48	61	64	28	42	29	20	2.38	2.644	2.714	2.681	1.592	1.732	1.474	1.164
Pik3r6	-0.875072	0.0218925	0.937449	0.00550161	51	47	58	65	42	27	25	19	2.38	2.589	2.581	2.723	2.388	1.114	1.27	1.106
Arhgef4	-0.689913	0.0219506	2.09856	0.00551771	137	108	122	112	39	113	79	46	6.393	5.95	5.428	4.691	2.217	4.661	4.014	2.677
Gm45100	-0.925	0.0219666	0.938965	0.00552624	53	60	43	72	22	27	24	35	2.473	3.305	1.913	3.016	1.251	1.114	1.22	2.037
Wif1	0.951667	0.0220721	1.45996	0.00555432	40	68	23	52	67	79	93	57	1.866	3.746	1.023	2.178	3.809	3.259	4.726	3.317
Lrtm1	1.01599	0.02212	0.828767	0.00557089	18	41	18	36	46	48	50	50	0.84	2.259	0.801	1.508	2.615	1.98	2.541	2.91
Kif19a	-0.892664	0.0221806	0.95109	0.00558917	61	65	52	53	20	44	34	16	2.846	3.581	2.314	2.22	1.137	1.815	1.728	0.931
Gm44249	0.771782	0.0222294	1.00376	0.00560452	34	31	37	29	43	59	59	42	1.587	1.708	1.646	1.215	2.444	2.434	2.998	2.444
Hdac10	0.648496	0.0222621	1.81701	0.00561581	78	44	65	60	81	126	76	65	3.64	2.424	2.892	2.513	4.605	5.197	3.862	3.783
Vrk2	0.707155	0.0225272	1.77592	0.00569431	63	56	49	62	87	88	109	60	2.94	3.085	2.18	2.597	4.946	3.63	5.539	3.492
Sptbn5	1.10703	0.0228379	1.10469	0.00579925	20	42	25	41	70	43	80	60	0.933	2.314	1.112	1.717	3.979	1.774	4.065	3.492
Gm38236	-0.684826	0.0228383	2.20231	0.00580384	124	135	130	108	84	61	74	65	5.786	7.437	5.784	4.524	4.775	2.516	3.76	3.783
C78283	-0.706787	0.023278	2.25166	0.00593264	110	107	156	144	66	56	94	83	5.133	5.894	6.941	6.031	3.752	2.31	4.777	4.831
Adap1	-0.603846	0.0232902	2.01679	0.00593733	131	85	119	101	52	91	58	56	6.113	4.682	5.295	4.23	2.956	3.754	2.947	3.259
Zfp941	-0.777368	0.0233308	2.51626	0.00594929	158	108	194	178	96	57	116	89	7.373	5.95	8.632	7.455	5.457	2.351	5.894	5.18
Khnyn	0.736294	0.0233638	1.1865	0.00595931	39	30	43	40	53	86	45	48	1.82	1.653	1.913	1.675	3.013	3.547	2.287	2.794
Gal3st3	-0.805282	0.0233785	1.62066	0.00596466	113	76	76	97	31	92	40	31	5.273	4.187	3.382	4.063	1.762	3.795	2.033	1.804
Prkar1b	0.849786	0.023473	1.39828	0.00599198	32	61	44	38	48	111	54	69	1.493	3.36	1.958	1.592	2.729	4.578	2.744	4.016
Zfp811	-0.898403	0.0237162	1.35096	0.00606704	91	54	103	64	44	62	31	18	4.246	2.975	4.583	2.681	2.501	2.557	1.575	1.048
Syt2	0.763398	0.0238704	1.68756	0.0061212	51	57	55	47	82	72	107	69	2.38	3.14	2.447	1.969	4.661	2.97	5.437	4.016
Ttll10	0.672351	0.0238998	3.56713	0.00613039	224	135	261	209	160	430	265	383	10.452	7.437	11.613	8.754	9.096	17.736	13.466	22.291
Mxra8	-0.765615	0.0240276	2.07724	0.006171	149	107	107	125	32	123	60	57	6.953	5.894	4.761	5.236	1.819	5.073	3.049	3.317
Celf5	0.713286	0.0241373	1.1339	0.00620783	36	28	44	40	48	77	50	45	1.68	1.542	1.958	1.675	2.729	3.176	2.541	2.619
Ccdc169	0.677638	0.0242284	2.12568	0.00623622	55	60	78	109	130	109	108	88	2.566	3.305	3.471	4.565	7.39	4.496	5.488	5.122
C230096K16Rik	-0.870034	0.0242612	1.06952	0.00624966	59	40	80	75	20	59	29	21	2.753	2.204	3.56	3.141	1.137	2.434	1.474	1.222
Emilin2	0.867893	0.0243384	0.78639	0.00627454	34	15	27	37	39	53	46	43	1.587	0.826	1.201	1.55	2.217	2.186	2.337	2.503
Alcam	0.625803	0.0243522	2.43969	0.0062831	125	84	96	76	151	141	139	96	5.833	4.627	4.272	3.183	8.584	5.816	7.063	5.587
Pet100	0.663576	0.0244944	1.65326	0.00632649	71	48	47	52	68	98	84	58	3.313	2.644	2.091	2.178	3.866	4.042	4.268	3.376
Gm12205	-0.802912	0.0245143	1.38392	0.0063333	77	48	92	88	22	54	54	31	3.593	2.644	4.094	3.686	1.251	2.227	2.744	1.804
Gadd45b	0.71248	0.0245161	1.78947	0.00633662	53	52	92	45	68	119	101	62	2.473	2.865	4.094	1.885	3.866	4.908	5.132	3.608
Rhox13	0.612867	0.0245187	2.29027	0.00634452	64	80	124	83	105	160	137	78	2.986	4.407	5.517	3.476	5.969	6.6	6.962	4.54
Mbl2	-0.969938	0.0246227	1.0337	0.00637986	43	46	84	76	41	24	21	32	2.006	2.534	3.738	3.183	2.331	0.99	1.067	1.862
AC132604.1	-0.634751	0.0248114	1.6049	0.00644573	80	74	91	82	50	62	47	32	3.733	4.077	4.049	3.435	2.842	2.557	2.388	1.862
Gm38359	-0.596016	0.0248309	2.23824	0.00645342	113	131	108	155	59	96	90	56	5.273	7.217	4.805	6.492	3.354	3.96	4.573	3.259
Zdhhc2	0.963056	0.0248622	1.50001	0.00646914	18	56	70	48	70	83	98	59	0.84	3.085	3.115	2.01	3.979	3.424	4.98	3.434
Tmem256	-0.680546	0.0249135	1.6321	0.00648715	89	71	108	75	48	65	50	30	4.153	3.911	4.805	3.141	2.729	2.681	2.541	1.746
Idi1	-0.632388	0.0249135	2.46439	0.0064876	124	156	124	206	86	130	74	61	5.786	8.594	5.517	8.628	4.889	5.362	3.76	3.55
AU018091	-0.825252	0.0250532	1.6472	0.00653256	81	73	107	97	80	45	49	24	3.78	4.021	4.761	4.063	4.548	1.856	2.49	1.397
AC127590.1	0.723268	0.0251276	1.64054	0.0065554	49	63	42	55	71	77	91	71	2.286	3.471	1.869	2.304	4.036	3.176	4.624	4.132
Lmna	0.727588	0.0252419	2.17855	0.00659731	79	81	89	56	146	131	80	104	3.686	4.462	3.96	2.346	8.3	5.403	4.065	6.053
Cd82	0.757642	0.0252433	1.77683	0.00660192	40	84	45	69	74	118	73	81	1.866	4.627	2.002	2.89	4.207	4.867	3.709	4.714
Rgmb	-0.672178	0.0252433	2.1271	0.00660251	160	89	143	95	59	77	71	61	7.466	4.903	6.363	3.979	3.354	3.176	3.608	3.55
Sdcbp2	0.739327	0.0252784	1.72371	0.00661816	55	58	79	36	70	100	97	65	2.566	3.195	3.515	1.508	3.979	4.125	4.929	3.783
Gm5141	0.733582	0.0253687	2.78269	0.0066461	88	132	123	113	176	133	216	180	4.106	7.272	5.473	4.733	10.005	5.486	10.976	10.476
Efemp1	1.46875	0.0256119	0.732817	0.0067361	26	43	21	9	40	95	24	78	1.213	2.369	0.934	0.377	2.274	3.918	1.22	4.54
Prrt1	-0.68073	0.0256119	1.49279	0.00673359	90	68	77	75	30	63	47	35	4.2	3.746	3.426	3.141	1.705	2.599	2.388	2.037
Prkcg	0.681608	0.0258241	1.45234	0.00679717	41	49	55	41	55	78	78	58	1.913	2.699	2.447	1.717	3.127	3.217	3.964	3.376
1700030C10Rik	0.710625	0.0258757	1.64861	0.00681257	49	66	58	42	53	106	85	70	2.286	3.636	2.581	1.759	3.013	4.372	4.319	4.074
Cald1	0.774899	0.0258867	2.25212	0.00681841	70	86	67	86	163	98	118	117	3.266	4.738	2.981	3.602	9.266	4.042	5.996	6.809
Arhgef28	0.885895	0.0258867	1.33587	0.0068205	33	49	41	35	93	59	57	63	1.54	2.699	1.824	1.466	5.287	2.434	2.896	3.667
Kcnq2	0.736551	0.0259342	1.91859	0.00683862	63	70	66	51	85	83	116	98	2.94	3.856	2.937	2.136	4.832	3.424	5.894	5.704
Armc2	-0.627413	0.0259415	1.82613	0.00684231	99	104	91	87	52	66	59	43	4.62	5.729	4.049	3.644	2.956	2.722	2.998	2.503
Afg1l	-0.680762	0.0259491	1.6145	0.00684611	62	76	87	113	45	53	48	41	2.893	4.187	3.871	4.733	2.558	2.186	2.439	2.386
Cdkn2c	0.872968	0.0260504	1.03976	0.00688354	33	31	48	23	33	79	64	46	1.54	1.708	2.136	0.963	1.876	3.259	3.252	2.677
H2-Aa	1.96884	0.0261327	0.680916	0.00691244	3	43	23	28	21	89	157	42	0.14	2.369	1.023	1.173	1.194	3.671	7.978	2.444
Plcd3	0.856566	0.0261792	1.46616	0.00692831	45	41	62	35	41	132	84	52	2.1	2.259	2.759	1.466	2.331	5.445	4.268	3.026
Ptprr	-0.649315	0.0263486	1.95734	0.00698939	99	96	99	122	84	63	54	45	4.62	5.288	4.405	5.11	4.775	2.599	2.744	2.619
Dnajb2	-0.650053	0.0264181	2.14321	0.00700962	88	135	144	124	54	114	65	49	4.106	7.437	6.407	5.194	3.07	4.702	3.303	2.852
Gm7809	0.70261	0.0265053	1.48199	0.00704184	52	33	60	47	59	110	55	60	2.426	1.818	2.67	1.969	3.354	4.537	2.795	3.492
Sidt1	-0.68575	0.0265488	1.66741	0.00705522	76	86	106	78	59	52	41	43	3.546	4.738	4.716	3.267	3.354	2.145	2.083	2.503
Anxa5	0.797912	0.0267168	1.04776	0.00711082	25	44	37	32	43	80	52	39	1.167	2.424	1.646	1.34	2.444	3.3	2.642	2.27
Slc12a3	-0.661244	0.0267754	2.05394	0.00712824	88	88	122	160	77	69	70	45	4.106	4.848	5.428	6.702	4.377	2.846	3.557	2.619
Gm10355	-0.696637	0.0269129	1.45888	0.00717591	91	64	85	64	37	49	48	33	4.246	3.526	3.782	2.681	2.103	2.021	2.439	1.921
Slc27a3	-0.605472	0.0269269	2.00388	0.0071815	100	83	122	117	62	60	63	69	4.666	4.572	5.428	4.901	3.525	2.475	3.201	4.016
Zfp955a	-0.61493	0.0269599	2.59006	0.00719768	166	151	170	147	118	81	115	73	7.746	8.318	7.564	6.157	6.708	3.341	5.844	4.249
Mlph	-0.77774	0.0269669	1.07451	0.00720323	47	59	81	54	25	39	33	27	2.193	3.25	3.604	2.262	1.421	1.609	1.677	1.571
Kdelr3	0.812111	0.027057	1.48568	0.007231	59	42	37	49	54	139	55	57	2.753	2.314	1.646	2.052	3.07	5.733	2.795	3.317
Lancl3	-0.623717	0.0271187	1.62329	0.00725862	75	74	86	93	37	54	56	46	3.5	4.077	3.827	3.895	2.103	2.227	2.846	2.677
Gm4535	-0.808625	0.0271273	1.1086	0.00726279	70	45	83	53	31	38	39	20	3.266	2.479	3.693	2.22	1.762	1.567	1.982	1.164
Ap3b2	0.765355	0.027134	1.63385	0.00726644	40	62	43	66	69	131	56	68	1.866	3.415	1.913	2.764	3.922	5.403	2.846	3.958
Lsp1	0.751643	0.0272452	1.1083	0.00730555	35	40	41	28	48	75	47	47	1.633	2.204	1.824	1.173	2.729	3.094	2.388	2.735
Gm15558	0.819917	0.0272452	1.6666	0.00730281	36	49	47	75	90	68	91	84	1.68	2.699	2.091	3.141	5.116	2.805	4.624	4.889
Agpat4	0.728846	0.0273523	2.10143	0.00733987	51	99	73	69	136	108	94	94	2.38	5.454	3.248	2.89	7.731	4.455	4.777	5.471
A230050P20Rik	-0.683737	0.0273588	1.68152	0.0073435	90	62	108	99	43	77	57	28	4.2	3.415	4.805	4.147	2.444	3.176	2.896	1.63
Batf3	-0.661853	0.0273704	1.52537	0.00734848	77	72	93	73	41	70	37	33	3.593	3.966	4.138	3.058	2.331	2.887	1.88	1.921
Ufsp1	0.685235	0.0274333	1.5666	0.00736914	44	36	65	57	84	84	60	67	2.053	1.983	2.892	2.387	4.775	3.465	3.049	3.899
Gpr21	-0.704632	0.0274563	1.83962	0.00738094	99	80	100	124	40	88	76	29	4.62	4.407	4.449	5.194	2.274	3.63	3.862	1.688
Pkd1l2	0.971733	0.0275519	0.931076	0.00742399	19	44	28	29	74	50	48	39	0.887	2.424	1.246	1.215	4.207	2.062	2.439	2.27
Gdf10	-0.899094	0.0276982	0.980307	0.00747699	60	46	52	79	38	47	19	16	2.8	2.534	2.314	3.309	2.16	1.939	0.965	0.931
2410021H03Rik	-0.785997	0.0276982	1.25277	0.0074782	66	58	78	69	37	44	50	17	3.08	3.195	3.471	2.89	2.103	1.815	2.541	0.989
Atg9b	0.788998	0.0276995	1.13579	0.00748046	32	36	47	31	35	88	60	48	1.493	1.983	2.091	1.298	1.99	3.63	3.049	2.794
H2-Q2	-0.730607	0.0279287	1.49517	0.00755575	75	90	70	80	45	61	29	37	3.5	4.958	3.115	3.351	2.558	2.516	1.474	2.153
Inpp5d	0.686938	0.0279603	2.01194	0.0075662	47	79	73	77	121	112	77	92	2.193	4.352	3.248	3.225	6.878	4.62	3.913	5.354
Vwc2	-0.724688	0.0279832	1.7168	0.00757432	108	67	73	123	45	57	42	55	5.04	3.691	3.248	5.152	2.558	2.351	2.134	3.201
Zfp592	0.666415	0.0282523	2.01293	0.00766842	68	74	64	72	118	138	97	55	3.173	4.077	2.848	3.016	6.708	5.692	4.929	3.201
Gadd45a	0.638864	0.0284797	1.97851	0.0077399	80	73	65	56	68	113	105	97	3.733	4.021	2.892	2.346	3.866	4.661	5.336	5.645
Lrrc74b	-0.65431	0.0285536	1.89375	0.00776975	87	79	126	109	43	61	55	76	4.06	4.352	5.606	4.565	2.444	2.516	2.795	4.423
St18	-0.585148	0.0287688	2.55202	0.00784799	199	108	166	163	59	143	92	90	9.286	5.95	7.386	6.827	3.354	5.898	4.675	5.238
Gm38014	0.978326	0.0292033	1.91453	0.00800451	61	44	41	87	119	77	87	152	2.846	2.424	1.824	3.644	6.765	3.176	4.421	8.846
Lama4	0.993086	0.0292799	1.38958	0.00803152	24	62	43	36	104	62	56	74	1.12	3.415	1.913	1.508	5.912	2.557	2.846	4.307
Slc35b2	0.703059	0.0294413	1.62942	0.00809597	57	33	63	61	53	104	104	57	2.66	1.818	2.803	2.555	3.013	4.29	5.285	3.317
Gm37672	0.747718	0.0295568	1.25296	0.00813379	40	44	34	40	40	76	59	67	1.866	2.424	1.513	1.675	2.274	3.135	2.998	3.899
Fzd6	-0.61569	0.0296926	2.15	0.00818131	116	79	155	139	62	105	80	42	5.413	4.352	6.897	5.822	3.525	4.331	4.065	2.444
Kcna2	0.904257	0.0297419	0.995516	0.00819899	18	26	30	63	50	63	62	39	0.84	1.432	1.335	2.639	2.842	2.599	3.151	2.27
Muc2	1.27826	0.0300367	1.10086	0.0083008	13	57	37	24	102	44	60	68	0.607	3.14	1.646	1.005	5.798	1.815	3.049	3.958
Sned1	0.687642	0.0300529	2.29711	0.00831352	100	98	57	93	109	197	119	74	4.666	5.399	2.536	3.895	6.196	8.126	6.047	4.307
Vash1	0.647344	0.030075	1.40332	0.0083217	40	43	54	45	53	81	76	49	1.866	2.369	2.403	1.885	3.013	3.341	3.862	2.852
4930563D23Rik	0.853847	0.0302435	2.05584	0.00837866	47	37	102	105	73	186	80	126	2.193	2.038	4.538	4.398	4.15	7.672	4.065	7.333
Mical1	0.726787	0.0302866	1.66974	0.00839475	60	62	43	51	88	117	56	63	2.8	3.415	1.913	2.136	5.003	4.826	2.846	3.667
Vill	-0.597562	0.0303908	2.30351	0.00842572	142	87	158	142	100	85	80	54	6.626	4.793	7.03	5.948	5.685	3.506	4.065	3.143
Usp18	-0.738319	0.0304038	1.22251	0.00843149	52	56	76	79	22	53	32	37	2.426	3.085	3.382	3.309	1.251	2.186	1.626	2.153
1700071M16Rik	-0.66302	0.0304524	1.73597	0.00845738	81	78	91	106	60	49	42	57	3.78	4.297	4.049	4.44	3.411	2.021	2.134	3.317
Fat4	0.846757	0.0304635	1.08821	0.00846256	25	47	28	39	58	66	40	58	1.167	2.589	1.246	1.634	3.297	2.722	2.033	3.376
Gm45159	1.34098	0.0305756	0.901209	0.00849957	11	56	23	25	105	41	61	42	0.513	3.085	1.023	1.047	5.969	1.691	3.1	2.444
Kcnu1	-0.653268	0.030802	2.12458	0.00857555	145	76	130	131	44	95	59	81	6.766	4.187	5.784	5.487	2.501	3.918	2.998	4.714
Naga	-0.744662	0.0312114	1.23063	0.00872585	59	79	65	61	24	48	33	36	2.753	4.352	2.892	2.555	1.364	1.98	1.677	2.095
Prlr	1.2809	0.0316608	0.961492	0.00889484	16	48	34	17	54	36	78	82	0.747	2.644	1.513	0.712	3.07	1.485	3.964	4.772
Ptprc	1.17401	0.0316702	1.10333	0.00890399	14	56	29	34	75	42	73	69	0.653	3.085	1.29	1.424	4.264	1.732	3.709	4.016
Gm12207	0.661366	0.0320046	1.53092	0.00900677	44	42	43	70	70	75	73	64	2.053	2.314	1.913	2.932	3.979	3.094	3.709	3.725
Ntrk3	0.994382	0.0320185	2.4807	0.00901508	50	133	88	82	216	101	193	135	2.333	7.327	3.916	3.435	12.279	4.166	9.807	7.857
Plcb2	0.784289	0.0321123	1.32934	0.00905907	43	58	36	34	47	105	65	45	2.006	3.195	1.602	1.424	2.672	4.331	3.303	2.619
Chmp4c	0.614095	0.0321123	2.66493	0.0090589	83	93	142	135	95	201	223	121	3.873	5.123	6.318	5.654	5.4	8.291	11.332	7.042
Cdkn2d	0.586491	0.0322838	1.77567	0.00912512	57	58	55	70	69	93	98	67	2.66	3.195	2.447	2.932	3.922	3.836	4.98	3.899
Rgs16	-0.748663	0.0324936	1.15813	0.00919111	53	64	67	68	32	59	24	24	2.473	3.526	2.981	2.848	1.819	2.434	1.22	1.397
Tmem45a2	-1.22029	0.0326331	1.03368	0.00923949	45	88	73	61	45	11	41	23	2.1	4.848	3.248	2.555	2.558	0.454	2.083	1.339
Anxa6	-0.601137	0.0326965	2.04943	0.00926415	117	93	111	112	74	65	52	73	5.46	5.123	4.939	4.691	4.207	2.681	2.642	4.249
Gdf11	0.817308	0.0327488	1.69842	0.0092857	56	53	55	50	41	143	117	62	2.613	2.92	2.447	2.094	2.331	5.898	5.945	3.608
Olfr1420	0.637934	0.0330598	1.82289	0.00939032	44	60	64	78	87	90	104	65	2.053	3.305	2.848	3.267	4.946	3.712	5.285	3.783
4931414P19Rik	-0.652442	0.0331466	1.45435	0.00942574	73	63	77	82	28	49	53	42	3.406	3.471	3.426	3.435	1.592	2.021	2.693	2.444
Fgd3	-0.734244	0.033587	1.66922	0.00956935	104	95	87	68	58	45	45	43	4.853	5.233	3.871	2.848	3.297	1.856	2.287	2.503
Rnf150	0.689675	0.033887	2.43733	0.00968243	79	113	61	126	142	143	107	144	3.686	6.225	2.714	5.277	8.072	5.898	5.437	8.381
Pde6h	1.46002	0.0341108	1.12909	0.00976319	11	67	21	35	131	46	51	84	0.513	3.691	0.934	1.466	7.447	1.897	2.592	4.889
Il16	0.665702	0.0344783	2.49356	0.00988937	75	109	85	126	177	208	99	92	3.5	6.005	3.782	5.277	10.062	8.579	5.031	5.354
Rassf2	0.758602	0.0347246	2.06723	0.00997905	35	67	87	104	102	102	134	92	1.633	3.691	3.871	4.356	5.798	4.207	6.809	5.354
Clcn4	1.03248	0.0347282	0.850943	0.00998273	17	49	17	35	53	43	60	44	0.793	2.699	0.756	1.466	3.013	1.774	3.049	2.561
Rps15a-ps4	-0.673617	0.0347308	1.66975	0.00999146	70	87	111	82	63	63	42	32	3.266	4.793	4.939	3.435	3.581	2.599	2.134	1.862
Gm43585	0.641712	0.0347464	1.66631	0.0100067	61	32	56	77	77	97	77	60	2.846	1.763	2.492	3.225	4.377	4.001	3.913	3.492
4930504O13Rik	-0.812704	0.0350494	0.912706	0.0101204	55	58	50	53	34	43	19	18	2.566	3.195	2.225	2.22	1.933	1.774	0.965	1.048
Terc	-0.898789	0.0351328	1.31523	0.0101493	80	86	83	52	54	53	25	19	3.733	4.738	3.693	2.178	3.07	2.186	1.27	1.106
Slc35a2	0.686445	0.035449	1.3843	0.0102673	45	40	63	33	58	80	72	48	2.1	2.204	2.803	1.382	3.297	3.3	3.659	2.794
Gm5900	0.680957	0.035543	1.31989	0.0103043	39	35	40	56	62	80	46	60	1.82	1.928	1.78	2.346	3.525	3.3	2.337	3.492
Gm37776	-0.798069	0.0356641	1.08642	0.010354	73	60	51	56	34	32	23	36	3.406	3.305	2.269	2.346	1.933	1.32	1.169	2.095
Rasef	0.641853	0.0356788	1.42101	0.0103614	51	43	48	41	71	73	60	55	2.38	2.369	2.136	1.717	4.036	3.011	3.049	3.201
Ehd2	0.6163	0.0356788	1.8993	0.0103632	75	63	76	49	100	113	84	64	3.5	3.471	3.382	2.052	5.685	4.661	4.268	3.725
Gm45148	-0.736628	0.0357772	1.1549	0.0103991	63	56	59	71	27	57	22	33	2.94	3.085	2.625	2.974	1.535	2.351	1.118	1.921
Tubb2a	-0.795026	0.0358258	0.930198	0.0104157	52	46	61	59	21	39	44	15	2.426	2.534	2.714	2.471	1.194	1.609	2.236	0.873
4930412C18Rik	-0.587951	0.0358433	1.77758	0.0104232	89	71	87	115	54	56	59	48	4.153	3.911	3.871	4.817	3.07	2.31	2.998	2.794
Zfp385c	0.633688	0.0359847	1.86122	0.0104742	74	69	44	69	71	110	83	86	3.453	3.801	1.958	2.89	4.036	4.537	4.218	5.005
Pde1b	0.74757	0.0362397	0.997312	0.0105707	31	33	24	47	42	64	48	46	1.447	1.818	1.068	1.969	2.388	2.64	2.439	2.677
Prickle2	1.02647	0.0365073	1.34905	0.0106888	19	47	36	62	112	66	85	39	0.887	2.589	1.602	2.597	6.367	2.722	4.319	2.27
Adam2	-0.743313	0.0366788	1.30481	0.0107616	72	56	79	65	50	38	25	39	3.36	3.085	3.515	2.723	2.842	1.567	1.27	2.27
Wbscr25	0.736709	0.0368568	2.56005	0.0108214	96	51	122	147	81	199	157	191	4.48	2.809	5.428	6.157	4.605	8.208	7.978	11.116
Pm20d2	-0.662697	0.0371432	1.63911	0.0109174	62	90	85	105	56	57	49	32	2.893	4.958	3.782	4.398	3.183	2.351	2.49	1.862
Gm20541	-0.633712	0.0374914	2.69841	0.0110488	160	131	189	204	124	74	105	118	7.466	7.217	8.41	8.544	7.049	3.052	5.336	6.868
Nudt10	-0.785052	0.0377707	1.15304	0.0111518	72	46	79	62	29	60	36	16	3.36	2.534	3.515	2.597	1.649	2.475	1.829	0.931
Zfp469	-0.776347	0.0378525	1.60444	0.0111785	66	85	112	91	22	92	42	42	3.08	4.682	4.983	3.812	1.251	3.795	2.134	2.444
Tshz3	0.733568	0.0380924	1.37421	0.011265	56	30	63	32	60	94	52	57	2.613	1.653	2.803	1.34	3.411	3.877	2.642	3.317
Lypd4	-0.614565	0.0381518	2.09138	0.0112878	120	71	140	137	58	107	48	64	5.599	3.911	6.229	5.738	3.297	4.413	2.439	3.725
Dlg2	-0.806034	0.0381537	1.72059	0.011291	55	98	122	112	63	47	62	29	2.566	5.399	5.428	4.691	3.581	1.939	3.151	1.688
CT009718.5	-0.731129	0.0385443	0.908786	0.0114461	59	41	47	61	31	31	26	24	2.753	2.259	2.091	2.555	1.762	1.279	1.321	1.397
Evc	0.596846	0.0386191	1.7154	0.0114789	59	49	54	65	85	79	77	73	2.753	2.699	2.403	2.723	4.832	3.259	3.913	4.249
Pir	0.594588	0.0386323	1.92846	0.0114908	76	58	67	63	82	87	109	87	3.546	3.195	2.981	2.639	4.661	3.589	5.539	5.063
Herc6	0.591135	0.0386561	1.96202	0.0115005	71	72	66	62	110	96	87	79	3.313	3.966	2.937	2.597	6.253	3.96	4.421	4.598
Zim1	-0.853003	0.0391835	1.52552	0.0116789	71	125	93	60	54	50	41	24	3.313	6.886	4.138	2.513	3.07	2.062	2.083	1.397
Rptoros	-0.821865	0.0394013	1.34048	0.0117654	75	57	77	74	43	31	24	60	3.5	3.14	3.426	3.099	2.444	1.279	1.22	3.492
C030034I22Rik	-0.616945	0.0394013	2.42286	0.0117636	125	128	141	174	138	83	71	62	5.833	7.051	6.274	7.288	7.845	3.424	3.608	3.608
Serping1	0.59404	0.0396105	2.42379	0.0118495	116	89	91	88	77	221	122	116	5.413	4.903	4.049	3.686	4.377	9.116	6.199	6.751
Gm37633	-0.803438	0.0396658	0.751693	0.0118824	44	46	49	51	37	29	21	15	2.053	2.534	2.18	2.136	2.103	1.196	1.067	0.873
Gm26910	-0.692311	0.0397772	1.14197	0.0119322	71	50	61	59	29	35	44	27	3.313	2.754	2.714	2.471	1.649	1.444	2.236	1.571
Plekhb1	0.641513	0.0398272	1.56064	0.0119555	39	58	52	55	53	89	66	80	1.82	3.195	2.314	2.304	3.013	3.671	3.354	4.656
Crtam	-0.694166	0.0398355	1.85092	0.0119659	97	78	96	116	60	40	62	65	4.526	4.297	4.272	4.859	3.411	1.65	3.151	3.783
Cacna2d3	0.644168	0.0403973	2.22605	0.0121789	71	90	74	84	131	97	141	93	3.313	4.958	3.293	3.518	7.447	4.001	7.165	5.413
Col24a1	0.932368	0.0404428	0.991461	0.0121982	15	49	29	40	61	52	64	38	0.7	2.699	1.29	1.675	3.468	2.145	3.252	2.212
Gm42659	-0.669124	0.0406609	2.0054	0.0122918	122	136	80	107	55	66	72	52	5.693	7.492	3.56	4.482	3.127	2.722	3.659	3.026
Dapp1	0.699295	0.041291	0.928963	0.0125183	28	36	29	36	40	67	46	36	1.307	1.983	1.29	1.508	2.274	2.764	2.337	2.095
Muc3	-0.600132	0.0413054	1.90651	0.0125375	95	101	98	104	48	87	40	68	4.433	5.564	4.361	4.356	2.729	3.589	2.033	3.958
P2rx6	-0.817879	0.0414844	0.774913	0.0126096	46	37	66	49	31	38	15	20	2.146	2.038	2.937	2.052	1.762	1.567	0.762	1.164
Gm37258	-0.611972	0.0414851	2.10025	0.0126148	136	97	121	108	71	83	92	35	6.346	5.344	5.384	4.524	4.036	3.424	4.675	2.037
4933406C10Rik	-0.726088	0.0416287	1.13707	0.0126698	52	67	62	60	30	34	27	42	2.426	3.691	2.759	2.513	1.705	1.402	1.372	2.444
Dock10	1.01723	0.0417185	1.87585	0.0127057	27	86	59	61	158	70	97	104	1.26	4.738	2.625	2.555	8.982	2.887	4.929	6.053
5930412G12Rik	0.702898	0.0417336	1.12286	0.0127132	35	26	36	51	64	64	45	45	1.633	1.432	1.602	2.136	3.638	2.64	2.287	2.619
Slc52a3	0.758802	0.0418024	1.39634	0.0127385	39	55	44	38	60	101	41	72	1.82	3.03	1.958	1.592	3.411	4.166	2.083	4.19
Ethe1	0.797201	0.0418024	1.23503	0.0127399	51	38	21	52	46	73	64	57	2.38	2.093	0.934	2.178	2.615	3.011	3.252	3.317
Gm31579	-0.595329	0.0419858	2.09357	0.0128073	100	72	149	143	82	80	64	49	4.666	3.966	6.63	5.99	4.661	3.3	3.252	2.852
Gm31024	0.758266	0.0421773	1.032	0.012883	22	39	31	48	39	69	62	39	1.027	2.148	1.379	2.01	2.217	2.846	3.151	2.27
Myo5c	0.668475	0.0421954	1.97394	0.0128943	47	65	65	93	95	84	117	94	2.193	3.581	2.892	3.895	5.4	3.465	5.945	5.471
Necab3	0.72285	0.0422407	1.52578	0.0129111	31	60	55	55	55	117	83	44	1.447	3.305	2.447	2.304	3.127	4.826	4.218	2.561
Rbpjl	-0.707401	0.0423868	2.5594	0.0129702	186	97	186	182	150	70	88	75	8.679	5.344	8.276	7.623	8.527	2.887	4.472	4.365
Gm10390	0.649055	0.0424359	1.68377	0.0129881	39	57	59	71	63	105	104	50	1.82	3.14	2.625	2.974	3.581	4.331	5.285	2.91
AC153524.2	-0.666945	0.0424625	2.64014	0.0129992	173	181	161	167	165	128	81	46	8.073	9.971	7.164	6.995	9.38	5.28	4.116	2.677
Dock2	0.942584	0.0427153	1.1422	0.0131029	17	58	37	35	86	57	57	43	0.793	3.195	1.646	1.466	4.889	2.351	2.896	2.503
Ampd1	1.11396	0.0428697	0.409991	0.0131649	9	38	20	18	41	29	48	35	0.42	2.093	0.89	0.754	2.331	1.196	2.439	2.037
AC153379.1	0.615422	0.0429453	1.24279	0.0132117	38	40	38	48	50	74	52	51	1.773	2.204	1.691	2.01	2.842	3.052	2.642	2.968
Extl1	0.868821	0.0430682	1.02037	0.0132554	19	26	33	64	33	83	63	43	0.887	1.432	1.468	2.681	1.876	3.424	3.201	2.503
2310039L15Rik	-0.646878	0.0430799	1.62492	0.0132619	70	80	100	81	45	57	33	60	3.266	4.407	4.449	3.393	2.558	2.351	1.677	3.492
Grik2	0.73415	0.0433352	1.52216	0.0133672	45	52	47	44	99	67	57	71	2.1	2.865	2.091	1.843	5.628	2.764	2.896	4.132
Dcbld1	0.613594	0.0433551	2.06543	0.0133763	65	70	71	81	122	89	116	82	3.033	3.856	3.159	3.393	6.935	3.671	5.894	4.772
Tspan18	0.980981	0.0434362	1.55304	0.0134081	27	82	43	39	70	57	108	96	1.26	4.517	1.913	1.634	3.979	2.351	5.488	5.587
AC156031.2	0.802246	0.0434362	0.817059	0.0134162	22	41	30	24	47	57	34	42	1.027	2.259	1.335	1.005	2.672	2.351	1.728	2.444
Rhou	0.708541	0.0436879	1.99646	0.0135089	68	78	64	64	50	176	97	99	3.173	4.297	2.848	2.681	2.842	7.26	4.929	5.762
Lrp2	0.633496	0.0437081	3.12045	0.0135182	117	174	145	165	160	177	310	225	5.46	9.585	6.452	6.911	9.096	7.301	15.753	13.095
Gm12031	0.60409	0.0437807	1.75065	0.0135526	67	68	53	51	75	112	85	53	3.126	3.746	2.358	2.136	4.264	4.62	4.319	3.085
Slc26a6	-0.641645	0.0438132	1.53414	0.0135657	82	75	66	89	54	50	49	29	3.826	4.132	2.937	3.728	3.07	2.062	2.49	1.688
Magea2	0.804152	0.0438467	1.19796	0.013579	37	31	49	34	59	103	33	55	1.727	1.708	2.18	1.424	3.354	4.248	1.677	3.201
Gpc6	-0.733351	0.0438582	1.40084	0.0135886	55	83	64	92	39	34	45	41	2.566	4.572	2.848	3.853	2.217	1.402	2.287	2.386
Lrrc15	0.62012	0.0439038	1.81081	0.0136109	59	48	61	72	93	80	75	94	2.753	2.644	2.714	3.016	5.287	3.3	3.811	5.471
AC105407.2	0.973596	0.0440364	1.07199	0.0136649	31	59	26	21	70	46	52	62	1.447	3.25	1.157	0.88	3.979	1.897	2.642	3.608
Id3	0.668212	0.0440787	1.63685	0.013681	80	32	61	49	79	106	61	63	3.733	1.763	2.714	2.052	4.491	4.372	3.1	3.667
Fjx1	0.7095	0.0441864	1.44847	0.0137266	49	46	65	31	60	100	75	42	2.286	2.534	2.892	1.298	3.411	4.125	3.811	2.444
Sv2b	0.883486	0.0447361	1.23297	0.0139624	45	41	34	31	53	111	32	70	2.1	2.259	1.513	1.298	3.013	4.578	1.626	4.074
Car12	-0.686246	0.0451208	1.62972	0.014125	71	71	76	128	46	65	31	52	3.313	3.911	3.382	5.361	2.615	2.681	1.575	3.026
Uchl1os	-0.684967	0.0451558	1.25395	0.0141421	61	57	58	82	37	32	41	36	2.846	3.14	2.581	3.435	2.103	1.32	2.083	2.095
Nrcam	0.620079	0.0452079	2.34457	0.0141677	60	115	97	89	142	128	146	81	2.8	6.335	4.316	3.728	8.072	5.28	7.419	4.714
Gch1	0.609114	0.0453159	1.47816	0.0142139	47	37	44	71	53	96	68	54	2.193	2.038	1.958	2.974	3.013	3.96	3.455	3.143
Hist1h2bk	0.659723	0.0453645	2.60165	0.0142571	89	121	110	95	172	127	216	101	4.153	6.666	4.894	3.979	9.778	5.238	10.976	5.878
Rassf8	0.600323	0.0455062	1.90395	0.0143048	57	81	49	79	83	97	93	82	2.66	4.462	2.18	3.309	4.718	4.001	4.726	4.772
Irf5	-0.674471	0.0460567	1.68663	0.014522	103	81	93	78	50	86	29	43	4.806	4.462	4.138	3.267	2.842	3.547	1.474	2.503
BC107364	-0.735135	0.0461173	1.02919	0.0145506	44	54	67	62	43	38	22	23	2.053	2.975	2.981	2.597	2.444	1.567	1.118	1.339
Gm44835	-0.589458	0.0463003	1.47075	0.0146272	59	72	88	74	40	50	44	40	2.753	3.966	3.916	3.099	2.274	2.062	2.236	2.328
Mlip	1.13662	0.046439	1.12197	0.014687	12	56	36	35	92	42	68	61	0.56	3.085	1.602	1.466	5.23	1.732	3.455	3.55
Gm42372	1.37186	0.0465647	1.10299	0.0147491	16	47	20	36	103	32	69	99	0.747	2.589	0.89	1.508	5.855	1.32	3.506	5.762
Gm13650	-0.705687	0.0472856	1.23706	0.0150227	86	62	62	53	32	40	45	26	4.013	3.415	2.759	2.22	1.819	1.65	2.287	1.513
Panx2	-0.712125	0.0473448	1.08504	0.0150481	47	70	63	57	20	45	35	30	2.193	3.856	2.803	2.387	1.137	1.856	1.779	1.746
Gm42588	-0.633054	0.0474026	1.32102	0.0150697	75	57	58	81	27	54	41	35	3.5	3.14	2.581	3.393	1.535	2.227	2.083	2.037
Gm26634	-0.808719	0.0479419	1.22138	0.0152674	56	84	78	58	32	71	29	17	2.613	4.627	3.471	2.429	1.819	2.929	1.474	0.989
Kctd1	0.609861	0.0485669	1.76737	0.015503	59	56	64	56	60	99	68	107	2.753	3.085	2.848	2.346	3.411	4.083	3.455	6.227
Figla	-0.864521	0.0485878	1.08341	0.0155191	70	36	88	58	20	25	49	35	3.266	1.983	3.916	2.429	1.137	1.031	2.49	2.037
Zmynd15	-0.67487	0.0489283	2.18947	0.0156485	135	117	128	120	89	120	34	61	6.299	6.445	5.695	5.026	5.059	4.95	1.728	3.55
Frrs1	0.706173	0.0490825	1.41106	0.0157045	32	52	35	65	73	67	71	53	1.493	2.865	1.557	2.723	4.15	2.764	3.608	3.085
Prune2	0.829635	0.0495284	1.67557	0.0158777	33	87	52	46	94	75	119	53	1.54	4.793	2.314	1.927	5.344	3.094	6.047	3.085
Gm20568	-0.799513	0.049696	1.07318	0.0159518	67	63	60	52	43	44	32	13	3.126	3.471	2.67	2.178	2.444	1.815	1.626	0.757
