# Supplementary material for: Distinctive molecular features of regenerative stem cells in the damaged male germline
Source: Nat Commun. 2022 May 6;13:2500. doi: 10.1038/s41467-022-30130-z (PMC9076627; doi:10.1038/s41467-022-30130-z)
Supplement: Supplementary file 5 — Supplementary Dataset 2 [file 41467_2022_30130_MOESM5_ESM.xlsx]

## Sheet: scRNASeq_Cluster-specific Genes
Gene	p_val	avg_logFC	p_val_adj	cluster	Cluster Name
Malat1	4.45e-154	0.565142	1.03e-149	0	Primitive SSC
Ppfibp2	2.01e-149	1.03217	4.66e-145	0	Primitive SSC
Rpl22l1	1.77e-144	0.497745	4.11e-140	0	Primitive SSC
Rasgrp2	2.44e-131	0.676812	5.67e-127	0	Primitive SSC
Tcl1	4.01e-131	0.857372	9.3e-127	0	Primitive SSC
Foxc2	1.83e-116	0.885801	4.23e-112	0	Primitive SSC
Ssbp2	2.11e-116	0.573662	4.9e-112	0	Primitive SSC
Rps27	1.81e-105	0.335027	4.2e-101	0	Primitive SSC
Ccnd2	9.2e-104	0.506959	2.14e-99	0	Primitive SSC
Dusp6	1.17e-100	0.792981	2.72e-96	0	Primitive SSC
Mxra7	9.38e-98	0.64758	2.18e-93	0	Primitive SSC
Mcam	1.25e-95	0.637663	2.9e-91	0	Primitive SSC
Egr2	1.67e-93	0.912149	3.87e-89	0	Primitive SSC
Etv5	1.33e-91	0.834518	3.08e-87	0	Primitive SSC
Gfra1	3.85e-88	0.743957	8.92e-84	0	Primitive SSC
Sipa1	1.26e-87	0.480987	2.92e-83	0	Primitive SSC
Cst3	1.17e-85	0.38561	2.71e-81	0	Primitive SSC
Rab11b	1.94e-83	0.483189	4.5e-79	0	Primitive SSC
Sphk1	2.7e-83	0.781557	6.27e-79	0	Primitive SSC
Rpl21	4.63e-83	0.250476	1.07e-78	0	Primitive SSC
Txnip	4.36e-82	0.40546	1.01e-77	0	Primitive SSC
Fuca1	5.3e-82	0.499284	1.23e-77	0	Primitive SSC
Fyn	6.16e-80	0.434971	1.43e-75	0	Primitive SSC
Ret	5.74e-79	0.68841	1.33e-74	0	Primitive SSC
Helz	5.83e-79	0.495568	1.35e-74	0	Primitive SSC
Pdk1	7.51e-79	0.507979	1.74e-74	0	Primitive SSC
Pdzd2	1.8e-78	0.711802	4.18e-74	0	Primitive SSC
Mypop	6.59e-78	0.563734	1.53e-73	0	Primitive SSC
Rpl39	8.81e-78	0.468465	2.04e-73	0	Primitive SSC
Scmh1	2.41e-77	0.596	5.59e-73	0	Primitive SSC
Esrp1	7.81e-77	0.597999	1.81e-72	0	Primitive SSC
Slc9a3r1	1.42e-76	0.514441	3.29e-72	0	Primitive SSC
Lonp2	1.88e-75	0.60545	4.37e-71	0	Primitive SSC
Tnrc6c	6.61e-75	0.345342	1.53e-70	0	Primitive SSC
Aplp1	8.87e-75	0.627872	2.06e-70	0	Primitive SSC
Tsc22d3	1.25e-74	0.343056	2.91e-70	0	Primitive SSC
Coro1b	7.24e-74	0.44312	1.68e-69	0	Primitive SSC
Pnrc1	1.23e-70	0.373233	2.84e-66	0	Primitive SSC
Ppp1ca	2.18e-70	0.310754	5.06e-66	0	Primitive SSC
Vps41	8.31e-70	0.3984	1.93e-65	0	Primitive SSC
Rchy1	1.31e-69	0.383143	3.04e-65	0	Primitive SSC
Rsu1	1.77e-69	0.393293	4.11e-65	0	Primitive SSC
Cmas	2.04e-68	0.345423	4.74e-64	0	Primitive SSC
Fbxo9	2.58e-68	0.353283	5.98e-64	0	Primitive SSC
Smoc2	1.05e-67	0.600268	2.44e-63	0	Primitive SSC
Cops3	2.25e-67	0.303025	5.22e-63	0	Primitive SSC
Rab3a	4.36e-67	0.547623	1.01e-62	0	Primitive SSC
Cd164	5.6e-66	0.391013	1.3e-61	0	Primitive SSC
Arpc3	5.87e-66	0.311931	1.36e-61	0	Primitive SSC
Atp6v1e1	8.14e-66	0.339657	1.89e-61	0	Primitive SSC
Jak1	9.67e-66	0.323499	2.24e-61	0	Primitive SSC
Sh3glb2	1.83e-65	0.332267	4.24e-61	0	Primitive SSC
Chd4	6.03e-65	0.367575	1.4e-60	0	Primitive SSC
Eva1b	1.7e-64	0.365816	3.95e-60	0	Primitive SSC
Zfp330	8.02e-64	0.291529	1.86e-59	0	Primitive SSC
Copg2	1.6e-63	0.436337	3.71e-59	0	Primitive SSC
Mpped2	3.83e-63	0.361569	8.89e-59	0	Primitive SSC
Rasl11a	4.33e-63	0.697668	1e-58	0	Primitive SSC
Ado	3.63e-62	0.3221	8.41e-58	0	Primitive SSC
Tiparp	3.81e-62	0.321937	8.84e-58	0	Primitive SSC
Igf2bp1	5e-62	0.36514	1.16e-57	0	Primitive SSC
Rnf149	1.12e-61	0.303194	2.6e-57	0	Primitive SSC
Rest	1.97e-61	0.324584	4.58e-57	0	Primitive SSC
Cd9	4.72e-61	0.331968	1.09e-56	0	Primitive SSC
Med13l	4.86e-61	0.443401	1.13e-56	0	Primitive SSC
Snx6	5.22e-61	0.269542	1.21e-56	0	Primitive SSC
Vta1	5.69e-61	0.350178	1.32e-56	0	Primitive SSC
Mob4	1.47e-60	0.352934	3.42e-56	0	Primitive SSC
Gpsm3	1.51e-60	0.381295	3.51e-56	0	Primitive SSC
Prpsap1	3.13e-60	0.327146	7.26e-56	0	Primitive SSC
Tagln2	4.85e-60	0.404694	1.12e-55	0	Primitive SSC
Micu2	1.27e-59	0.427552	2.94e-55	0	Primitive SSC
Zfp36l1	1.42e-59	0.386569	3.31e-55	0	Primitive SSC
Ppp1cb	2.04e-59	0.411817	4.72e-55	0	Primitive SSC
Rpl4	4.65e-59	0.251364	1.08e-54	0	Primitive SSC
Tox3	9.09e-59	0.689548	2.11e-54	0	Primitive SSC
Itm2c	9.22e-59	0.526455	2.14e-54	0	Primitive SSC
Saraf	2.67e-58	0.417675	6.2e-54	0	Primitive SSC
Abr	6.17e-58	0.651784	1.43e-53	0	Primitive SSC
Hhex	6.46e-58	0.409078	1.5e-53	0	Primitive SSC
Gipc1	7.14e-58	0.541635	1.66e-53	0	Primitive SSC
Snhg11	8.57e-58	0.406077	1.99e-53	0	Primitive SSC
Fst	1.04e-57	0.531772	2.42e-53	0	Primitive SSC
Acot13	5.63e-57	0.308206	1.31e-52	0	Primitive SSC
Glo1	6.31e-57	0.250697	1.46e-52	0	Primitive SSC
Kdelr1	8.19e-57	0.434788	1.9e-52	0	Primitive SSC
Midn	1.57e-56	0.393255	3.63e-52	0	Primitive SSC
Xpc	3.57e-56	0.346589	8.29e-52	0	Primitive SSC
Cyp2u1	5.77e-56	0.912113	1.34e-51	0	Primitive SSC
Kdm2b	6.23e-56	0.352281	1.45e-51	0	Primitive SSC
Pcbp2	2.95e-55	0.319153	6.84e-51	0	Primitive SSC
Syn2	4.16e-55	0.646862	9.65e-51	0	Primitive SSC
Crlf1	8.04e-55	0.424976	1.86e-50	0	Primitive SSC
Ypel5	1.66e-54	0.309012	3.85e-50	0	Primitive SSC
Dppa4	2.52e-54	0.487852	5.85e-50	0	Primitive SSC
Mpc1	4.3e-54	0.330789	9.98e-50	0	Primitive SSC
Ptbp3	5.01e-54	0.28377	1.16e-49	0	Primitive SSC
Setd5	8.88e-54	0.264358	2.06e-49	0	Primitive SSC
Hectd1	9.38e-54	0.367761	2.18e-49	0	Primitive SSC
Zfp292	1.21e-53	0.259376	2.82e-49	0	Primitive SSC
Sumo3	1.8e-53	0.332805	4.17e-49	0	Primitive SSC
Naa35	1.82e-53	0.28338	4.21e-49	0	Primitive SSC
Glis3	1.82e-53	0.45815	4.23e-49	0	Primitive SSC
Cnot6l	4.53e-53	0.294861	1.05e-48	0	Primitive SSC
Gaa	5.07e-53	0.532996	1.18e-48	0	Primitive SSC
Tsg101	1.14e-52	0.265382	2.65e-48	0	Primitive SSC
Jade1	1.46e-52	0.276313	3.39e-48	0	Primitive SSC
Nav2	1.49e-52	0.503564	3.46e-48	0	Primitive SSC
Cab39	1.71e-52	0.275078	3.96e-48	0	Primitive SSC
Srp72	2.6e-52	0.289235	6.02e-48	0	Primitive SSC
Cltb	4.91e-52	0.410588	1.14e-47	0	Primitive SSC
2810474O19Rik	5.44e-52	0.310161	1.26e-47	0	Primitive SSC
Med25	1.27e-51	0.265984	2.95e-47	0	Primitive SSC
Ncor2	3.17e-51	0.328653	7.36e-47	0	Primitive SSC
Dcaf8	4.59e-51	0.282122	1.07e-46	0	Primitive SSC
Terf1	4.6e-51	0.304129	1.07e-46	0	Primitive SSC
Rap1a	5.75e-51	0.331592	1.33e-46	0	Primitive SSC
Pold4	1.02e-50	0.644047	2.37e-46	0	Primitive SSC
Cd151	1.29e-50	0.322986	2.99e-46	0	Primitive SSC
Dync1li1	1.3e-50	0.386985	3.01e-46	0	Primitive SSC
Lhx2	2.83e-50	0.626021	6.58e-46	0	Primitive SSC
Trappc6b	4.53e-50	0.304553	1.05e-45	0	Primitive SSC
Kctd18	5.69e-50	0.292311	1.32e-45	0	Primitive SSC
Pddc1	8.35e-50	0.408364	1.94e-45	0	Primitive SSC
Sgk3	1.81e-49	0.254528	4.19e-45	0	Primitive SSC
Akap9	2.14e-49	0.255629	4.97e-45	0	Primitive SSC
Gnas	3.45e-49	0.306293	8e-45	0	Primitive SSC
Fam32a	3.68e-49	0.276387	8.54e-45	0	Primitive SSC
Phf3	1.71e-48	0.261699	3.97e-44	0	Primitive SSC
Stx5a	2.42e-48	0.288411	5.61e-44	0	Primitive SSC
Cdkn1c	2.47e-48	0.322278	5.74e-44	0	Primitive SSC
Mtr	2.93e-48	0.303022	6.8e-44	0	Primitive SSC
Sox4	3.75e-48	0.259182	8.7e-44	0	Primitive SSC
Btf3l4	2.19e-47	0.422474	5.08e-43	0	Primitive SSC
Asphd2	3.25e-47	0.25113	7.54e-43	0	Primitive SSC
R3hdm2	7.68e-47	0.290508	1.78e-42	0	Primitive SSC
Map4k4	8.02e-47	0.258619	1.86e-42	0	Primitive SSC
Usp4	1.62e-46	0.339877	3.76e-42	0	Primitive SSC
Igf1r	1.99e-46	0.304033	4.62e-42	0	Primitive SSC
Ift43	2.17e-46	0.25101	5.04e-42	0	Primitive SSC
Idh3b	3.09e-46	0.310195	7.16e-42	0	Primitive SSC
Tmem230	3.64e-46	0.3194	8.43e-42	0	Primitive SSC
Cbln2	4.33e-46	0.784628	1e-41	0	Primitive SSC
Lhx1	4.51e-46	0.722517	1.05e-41	0	Primitive SSC
Klf7	7.86e-46	0.319302	1.82e-41	0	Primitive SSC
Cox7a2l	9.22e-46	0.256709	2.14e-41	0	Primitive SSC
Abca1	1.23e-45	0.383124	2.84e-41	0	Primitive SSC
Vasp	1.77e-45	0.330508	4.1e-41	0	Primitive SSC
Snapin	1.92e-45	0.374619	4.45e-41	0	Primitive SSC
Tjp1	2.87e-45	0.312422	6.66e-41	0	Primitive SSC
Polr3gl	2.9e-45	0.508439	6.74e-41	0	Primitive SSC
Stat3	3.7e-45	0.36703	8.59e-41	0	Primitive SSC
Klf10	4.74e-45	0.320008	1.1e-40	0	Primitive SSC
Fbxo22	9.99e-45	0.279189	2.32e-40	0	Primitive SSC
Arrdc3	1.4e-44	0.400502	3.24e-40	0	Primitive SSC
Sall4	1.52e-44	0.301975	3.54e-40	0	Primitive SSC
Atxn10	1.66e-44	0.268288	3.86e-40	0	Primitive SSC
Sptbn1	1.88e-44	0.317109	4.35e-40	0	Primitive SSC
Zfp36l2	1.89e-44	0.301928	4.38e-40	0	Primitive SSC
Entpd6	2.14e-44	0.298652	4.95e-40	0	Primitive SSC
Nck1	2.52e-44	0.258346	5.86e-40	0	Primitive SSC
Ifngr1	4.4e-44	0.514655	1.02e-39	0	Primitive SSC
Ube2g1	4.8e-44	0.269695	1.11e-39	0	Primitive SSC
Dync1i2	7.74e-44	0.291225	1.8e-39	0	Primitive SSC
Ldb1	8.1e-44	0.263411	1.88e-39	0	Primitive SSC
Hexb	8.66e-44	0.649742	2.01e-39	0	Primitive SSC
Tspan31	1.45e-43	0.534488	3.35e-39	0	Primitive SSC
Gm773	1.54e-43	0.401493	3.57e-39	0	Primitive SSC
Ptpn13	1.88e-43	0.523363	4.37e-39	0	Primitive SSC
Hmgxb4	2.03e-43	0.289919	4.72e-39	0	Primitive SSC
Tmc6	2.39e-43	0.612271	5.54e-39	0	Primitive SSC
Aig1	2.44e-43	0.36152	5.65e-39	0	Primitive SSC
Rbm18	2.81e-43	0.275521	6.52e-39	0	Primitive SSC
Zbtb16	2.92e-43	0.268903	6.76e-39	0	Primitive SSC
Tubg2	3.42e-43	0.606013	7.94e-39	0	Primitive SSC
Phf21a	3.74e-43	0.384856	8.69e-39	0	Primitive SSC
Pnpla2	4.1e-43	0.411571	9.51e-39	0	Primitive SSC
1110059E24Rik	4.1e-43	0.338673	9.52e-39	0	Primitive SSC
Bod1l	4.93e-43	0.368926	1.14e-38	0	Primitive SSC
Trap1a	6.71e-43	0.310377	1.56e-38	0	Primitive SSC
Bccip	6.83e-43	0.307713	1.58e-38	0	Primitive SSC
Smarca2	9.83e-43	0.4027	2.28e-38	0	Primitive SSC
BC031181	9.89e-43	0.278925	2.29e-38	0	Primitive SSC
AI413582	1.22e-42	0.343059	2.83e-38	0	Primitive SSC
Pqlc1	1.41e-42	0.570152	3.27e-38	0	Primitive SSC
Hmgcs1	1.74e-42	0.340809	4.03e-38	0	Primitive SSC
Casc4	1.75e-42	0.26022	4.07e-38	0	Primitive SSC
Plvap	3.25e-42	0.768392	7.54e-38	0	Primitive SSC
Eci2	2.98e-41	0.299132	6.91e-37	0	Primitive SSC
Pitpnc1	3.46e-41	0.546508	8.02e-37	0	Primitive SSC
Ech1	4.54e-41	0.415447	1.05e-36	0	Primitive SSC
Kat2a	5.91e-41	0.29455	1.37e-36	0	Primitive SSC
Irx1	6.68e-41	0.729006	1.55e-36	0	Primitive SSC
Dnajc10	6.76e-41	0.304651	1.57e-36	0	Primitive SSC
Vamp4	1.28e-40	0.329894	2.98e-36	0	Primitive SSC
March2	1.5e-40	0.27434	3.48e-36	0	Primitive SSC
B4gat1	2.05e-40	0.590423	4.76e-36	0	Primitive SSC
Klf2	2.18e-40	0.567807	5.06e-36	0	Primitive SSC
Gm364	2.52e-40	0.419582	5.85e-36	0	Primitive SSC
4833420G17Rik	2.76e-40	0.263332	6.41e-36	0	Primitive SSC
Aldoc	3.77e-40	0.325765	8.76e-36	0	Primitive SSC
Rpap3	4.29e-40	0.319183	9.96e-36	0	Primitive SSC
Flot2	1.56e-39	0.412938	3.63e-35	0	Primitive SSC
Col13a1	1.77e-39	0.564205	4.1e-35	0	Primitive SSC
Necap2	1.96e-39	0.561041	4.56e-35	0	Primitive SSC
Pdgfa	2.47e-39	0.25946	5.73e-35	0	Primitive SSC
Cog4	4.38e-39	0.305244	1.02e-34	0	Primitive SSC
Rhob	7.84e-39	0.529178	1.82e-34	0	Primitive SSC
Ttc33	2.52e-38	0.31151	5.86e-34	0	Primitive SSC
9030624J02Rik	3.16e-38	0.3616	7.32e-34	0	Primitive SSC
1700017B05Rik	3.24e-38	0.542988	7.51e-34	0	Primitive SSC
Grasp	6.78e-38	0.604163	1.57e-33	0	Primitive SSC
Ublcp1	1.9e-37	0.262397	4.41e-33	0	Primitive SSC
Brwd3	2.65e-37	0.311313	6.16e-33	0	Primitive SSC
2610305D13Rik	3.13e-37	0.386147	7.26e-33	0	Primitive SSC
Snx17	3.78e-37	0.325468	8.76e-33	0	Primitive SSC
Abtb1	4.24e-37	0.297279	9.83e-33	0	Primitive SSC
Fbxo3	5.06e-37	0.490649	1.17e-32	0	Primitive SSC
Elp4	6e-37	0.329468	1.39e-32	0	Primitive SSC
Lrp10	6.03e-37	0.387808	1.4e-32	0	Primitive SSC
Arhgap31	6.17e-37	0.563404	1.43e-32	0	Primitive SSC
Dmrt2	7.2e-37	0.689685	1.67e-32	0	Primitive SSC
A330017A19Rik	7.38e-37	0.269069	1.71e-32	0	Primitive SSC
Tax1bp3	1.07e-36	0.440613	2.48e-32	0	Primitive SSC
6030458C11Rik	1.53e-36	0.305102	3.54e-32	0	Primitive SSC
Zfand1	2e-36	0.464194	4.64e-32	0	Primitive SSC
Tsc22d2	3.5e-36	0.309534	8.13e-32	0	Primitive SSC
Napa	7.46e-36	0.250617	1.73e-31	0	Primitive SSC
Csk	8.33e-36	0.26517	1.93e-31	0	Primitive SSC
Fundc2	9.45e-36	0.279274	2.19e-31	0	Primitive SSC
Ric8	1.07e-35	0.360036	2.49e-31	0	Primitive SSC
Aaed1	1.12e-35	0.251344	2.61e-31	0	Primitive SSC
Clcc1	1.23e-35	0.317266	2.84e-31	0	Primitive SSC
Mtmr14	1.45e-35	0.260613	3.37e-31	0	Primitive SSC
Fnbp1l	3.26e-35	0.265558	7.57e-31	0	Primitive SSC
Plin3	3.83e-35	0.279455	8.88e-31	0	Primitive SSC
Frmd6	7.13e-35	0.298243	1.65e-30	0	Primitive SSC
Oxa1l	7.24e-35	0.256445	1.68e-30	0	Primitive SSC
Chmp5	8.89e-35	0.25705	2.06e-30	0	Primitive SSC
Scamp3	1.02e-34	0.258397	2.38e-30	0	Primitive SSC
Arhgap26	1.51e-34	0.503207	3.5e-30	0	Primitive SSC
Cyb561	1.95e-34	0.439947	4.52e-30	0	Primitive SSC
Dnaja3	3.25e-34	0.341327	7.54e-30	0	Primitive SSC
Mydgf	4.53e-34	0.295744	1.05e-29	0	Primitive SSC
2700060E02Rik	5.78e-34	0.250098	1.34e-29	0	Primitive SSC
Smim20	6.6e-34	0.254019	1.53e-29	0	Primitive SSC
Gm26917	8.06e-34	0.466024	1.87e-29	0	Primitive SSC
Ccdc141	8.83e-34	0.275469	2.05e-29	0	Primitive SSC
Atg10	2.39e-33	0.45295	5.54e-29	0	Primitive SSC
Caly	2.82e-33	0.649113	6.54e-29	0	Primitive SSC
Cbr1	4.98e-33	0.317059	1.16e-28	0	Primitive SSC
Grcc10	5.61e-33	0.383918	1.3e-28	0	Primitive SSC
Dcaf11	5.94e-33	0.393801	1.38e-28	0	Primitive SSC
Mapk10	6.9e-33	0.277007	1.6e-28	0	Primitive SSC
Btbd9	7.36e-33	0.264951	1.71e-28	0	Primitive SSC
Mtmr7	1.33e-32	0.280441	3.08e-28	0	Primitive SSC
Pdha1	1.43e-32	0.261754	3.31e-28	0	Primitive SSC
Pced1b	1.95e-32	0.518669	4.52e-28	0	Primitive SSC
D430019H16Rik	2.16e-32	0.621663	5.01e-28	0	Primitive SSC
Mia3	3.66e-32	0.347636	8.49e-28	0	Primitive SSC
Plekhh3	3.8e-32	0.540507	8.82e-28	0	Primitive SSC
Zfp68	4.32e-32	0.309158	1e-27	0	Primitive SSC
Tpd52	5.74e-32	0.32568	1.33e-27	0	Primitive SSC
Atp13a2	7.76e-32	0.369883	1.8e-27	0	Primitive SSC
Bambi	8.94e-32	0.363015	2.07e-27	0	Primitive SSC
Proser2	1.77e-31	0.296804	4.11e-27	0	Primitive SSC
Ezr	1.79e-31	0.337584	4.16e-27	0	Primitive SSC
Zfhx3	2.02e-31	0.349721	4.68e-27	0	Primitive SSC
Spr	2.15e-31	0.258207	4.98e-27	0	Primitive SSC
Acss2	2.36e-31	0.26503	5.48e-27	0	Primitive SSC
Tmem132c	2.37e-31	0.441609	5.51e-27	0	Primitive SSC
Kmt2c	2.62e-31	0.25851	6.09e-27	0	Primitive SSC
Zbtb20	2.89e-31	0.339892	6.69e-27	0	Primitive SSC
Kcnc2	3.73e-31	0.600986	8.64e-27	0	Primitive SSC
Smim19	7.15e-31	0.284219	1.66e-26	0	Primitive SSC
Fam175b	8.55e-31	0.251461	1.98e-26	0	Primitive SSC
Frmd8	1.09e-30	0.299628	2.53e-26	0	Primitive SSC
Zdhhc14	1.81e-30	0.522213	4.19e-26	0	Primitive SSC
Ier3	1.93e-30	0.479737	4.47e-26	0	Primitive SSC
Lypla2	1.94e-30	0.366605	4.49e-26	0	Primitive SSC
Rspo2	2.41e-30	0.48277	5.6e-26	0	Primitive SSC
Mageb16	3.31e-30	0.256941	7.69e-26	0	Primitive SSC
Pygl	3.59e-30	0.376595	8.34e-26	0	Primitive SSC
Kmt2e	3.72e-30	0.28268	8.63e-26	0	Primitive SSC
Susd4	4.57e-30	0.314527	1.06e-25	0	Primitive SSC
Hmgcl	5.21e-30	0.446416	1.21e-25	0	Primitive SSC
Cc2d1b	5.44e-30	0.357854	1.26e-25	0	Primitive SSC
Mfap1b	5.98e-30	0.35289	1.39e-25	0	Primitive SSC
Arl14epl	5.99e-30	0.262707	1.39e-25	0	Primitive SSC
Id4	9.25e-30	0.299571	2.15e-25	0	Primitive SSC
Ttf1	1.07e-29	0.264925	2.48e-25	0	Primitive SSC
Tmem158	1.77e-29	0.338799	4.11e-25	0	Primitive SSC
Bhlhe41	2.1e-29	0.485684	4.88e-25	0	Primitive SSC
Churc1	2.2e-29	0.252345	5.11e-25	0	Primitive SSC
Rad1	2.61e-29	0.312732	6.05e-25	0	Primitive SSC
Ovol2	2.85e-29	0.463966	6.62e-25	0	Primitive SSC
Atp9a	3.05e-29	0.280827	7.08e-25	0	Primitive SSC
Ing4	3.72e-29	0.379069	8.64e-25	0	Primitive SSC
Mgl2	3.95e-29	0.31699	9.17e-25	0	Primitive SSC
Ktn1	3.95e-29	0.267725	9.17e-25	0	Primitive SSC
Pmaip1	5.61e-29	0.422059	1.3e-24	0	Primitive SSC
Cept1	6.24e-29	0.313716	1.45e-24	0	Primitive SSC
Dusp5	8.25e-29	0.390131	1.91e-24	0	Primitive SSC
Sox13	8.34e-29	0.387244	1.94e-24	0	Primitive SSC
Smim22	8.96e-29	0.329229	2.08e-24	0	Primitive SSC
Nanos2	9.67e-29	0.542164	2.24e-24	0	Primitive SSC
Gale	1.21e-28	0.416427	2.82e-24	0	Primitive SSC
Fgd6	1.42e-28	0.298736	3.3e-24	0	Primitive SSC
Slc30a7	1.99e-28	0.278078	4.62e-24	0	Primitive SSC
0610011F06Rik	2.48e-28	0.312089	5.75e-24	0	Primitive SSC
Vps11	2.57e-28	0.264115	5.95e-24	0	Primitive SSC
Polr3c	3.15e-28	0.31752	7.3e-24	0	Primitive SSC
Supt7l	3.55e-28	0.412579	8.23e-24	0	Primitive SSC
Lman2l	3.71e-28	0.304326	8.61e-24	0	Primitive SSC
Zfp667	3.94e-28	0.370696	9.14e-24	0	Primitive SSC
Thap4	3.94e-28	0.350649	9.15e-24	0	Primitive SSC
Nagk	5.59e-28	0.301767	1.3e-23	0	Primitive SSC
1110037F02Rik	7.61e-28	0.256699	1.77e-23	0	Primitive SSC
Supt3	8.22e-28	0.283054	1.91e-23	0	Primitive SSC
Ctdsp1	8.53e-28	0.257111	1.98e-23	0	Primitive SSC
Clcf1	8.67e-28	0.497959	2.01e-23	0	Primitive SSC
Serpini1	1.59e-27	0.263192	3.69e-23	0	Primitive SSC
Igbp1	1.72e-27	0.476103	3.99e-23	0	Primitive SSC
Adck1	1.83e-27	0.416497	4.25e-23	0	Primitive SSC
Utp23	2.42e-27	0.256	5.62e-23	0	Primitive SSC
Nsdhl	2.53e-27	0.261945	5.86e-23	0	Primitive SSC
Cd82	2.6e-27	0.569566	6.04e-23	0	Primitive SSC
Csnk1g3	2.74e-27	0.281343	6.35e-23	0	Primitive SSC
Rars2	3.63e-27	0.30738	8.42e-23	0	Primitive SSC
Sat1	3.8e-27	0.286267	8.81e-23	0	Primitive SSC
Plekhb2	4.02e-27	0.332965	9.32e-23	0	Primitive SSC
Commd9	4.02e-27	0.262935	9.32e-23	0	Primitive SSC
Ap1b1	4.39e-27	0.25345	1.02e-22	0	Primitive SSC
Apool	5.14e-27	0.284033	1.19e-22	0	Primitive SSC
Mtus1	5.68e-27	0.489244	1.32e-22	0	Primitive SSC
Timm8a2	7.63e-27	0.340401	1.77e-22	0	Primitive SSC
Armcx2	7.81e-27	0.390093	1.81e-22	0	Primitive SSC
Col18a1	8.32e-27	0.534609	1.93e-22	0	Primitive SSC
Mboat7	1.2e-26	0.260173	2.78e-22	0	Primitive SSC
Scyl1	1.25e-26	0.269595	2.9e-22	0	Primitive SSC
Cracr2b	1.49e-26	0.556251	3.45e-22	0	Primitive SSC
Rps27rt	1.5e-26	0.29873	3.48e-22	0	Primitive SSC
Spg7	1.56e-26	0.274989	3.62e-22	0	Primitive SSC
Usp11	1.59e-26	0.541893	3.69e-22	0	Primitive SSC
Klk8	1.73e-26	0.427754	4.01e-22	0	Primitive SSC
Yipf1	1.81e-26	0.299511	4.19e-22	0	Primitive SSC
Trabd	1.97e-26	0.300632	4.56e-22	0	Primitive SSC
Nr1d1	2.3e-26	0.298665	5.35e-22	0	Primitive SSC
Araf	2.71e-26	0.33666	6.29e-22	0	Primitive SSC
Tmx2	2.91e-26	0.304905	6.75e-22	0	Primitive SSC
Txndc12	2.94e-26	0.315462	6.83e-22	0	Primitive SSC
Nme7	3.97e-26	0.278321	9.21e-22	0	Primitive SSC
Tmem59l	5.03e-26	0.426645	1.17e-21	0	Primitive SSC
Limk2	6.53e-26	0.395965	1.52e-21	0	Primitive SSC
Arhgef25	8.97e-26	0.381659	2.08e-21	0	Primitive SSC
Zfp467	9.39e-26	0.339492	2.18e-21	0	Primitive SSC
Vbp1	1.17e-25	0.285964	2.71e-21	0	Primitive SSC
Cdh3	1.2e-25	0.506835	2.78e-21	0	Primitive SSC
Bcas3	1.24e-25	0.261148	2.88e-21	0	Primitive SSC
Akr1b8	1.9e-25	0.338158	4.42e-21	0	Primitive SSC
Gbas	2.88e-25	0.337461	6.67e-21	0	Primitive SSC
Tspan8	3.03e-25	0.304379	7.02e-21	0	Primitive SSC
Tmem70	3.38e-25	0.257423	7.84e-21	0	Primitive SSC
Barx1	3.82e-25	0.449274	8.87e-21	0	Primitive SSC
Zfp385b	3.96e-25	0.327325	9.2e-21	0	Primitive SSC
Plcb4	4.12e-25	0.302478	9.56e-21	0	Primitive SSC
Bbs4	4.47e-25	0.378064	1.04e-20	0	Primitive SSC
Phf1	4.48e-25	0.268694	1.04e-20	0	Primitive SSC
Lrrc49	4.52e-25	0.29323	1.05e-20	0	Primitive SSC
2900026A02Rik	6.4e-25	0.416953	1.48e-20	0	Primitive SSC
Pygb	6.71e-25	0.29361	1.56e-20	0	Primitive SSC
St6galnac3	8.11e-25	0.308586	1.88e-20	0	Primitive SSC
Ndn	1.12e-24	0.286579	2.59e-20	0	Primitive SSC
Commd6	1.44e-24	0.267358	3.33e-20	0	Primitive SSC
Bnc1	1.56e-24	0.376278	3.63e-20	0	Primitive SSC
Bsdc1	1.75e-24	0.345886	4.06e-20	0	Primitive SSC
Insig2	2.14e-24	0.291967	4.96e-20	0	Primitive SSC
Pax8	2.58e-24	0.5402	5.98e-20	0	Primitive SSC
Zfp213	4.99e-24	0.259397	1.16e-19	0	Primitive SSC
Igfbp5	5.02e-24	0.550019	1.16e-19	0	Primitive SSC
Rhox7b	5.37e-24	0.331497	1.25e-19	0	Primitive SSC
Hsf2bp	5.69e-24	0.277817	1.32e-19	0	Primitive SSC
Adprhl2	6.11e-24	0.263554	1.42e-19	0	Primitive SSC
Nkap	6.11e-24	0.297216	1.42e-19	0	Primitive SSC
Ears2	7.16e-24	0.27432	1.66e-19	0	Primitive SSC
Tspo	7.38e-24	0.292589	1.71e-19	0	Primitive SSC
En1	7.42e-24	0.489616	1.72e-19	0	Primitive SSC
Zswim4	8.02e-24	0.292527	1.86e-19	0	Primitive SSC
Kank2	8.42e-24	0.344691	1.95e-19	0	Primitive SSC
Rora	9.93e-24	0.26577	2.3e-19	0	Primitive SSC
Ncbp3	1.4e-23	0.254887	3.25e-19	0	Primitive SSC
Eomes	1.48e-23	0.545126	3.43e-19	0	Primitive SSC
Pet2	1.78e-23	0.301787	4.12e-19	0	Primitive SSC
Pgpep1	2.43e-23	0.292745	5.64e-19	0	Primitive SSC
Msantd4	2.78e-23	0.387376	6.45e-19	0	Primitive SSC
Gpc4	2.85e-23	0.383653	6.61e-19	0	Primitive SSC
Sh3bp4	3.4e-23	0.25309	7.9e-19	0	Primitive SSC
RP23-198F11.3	3.79e-23	0.490776	8.8e-19	0	Primitive SSC
Inca1	3.92e-23	0.30682	9.09e-19	0	Primitive SSC
Coro1a	3.97e-23	0.254702	9.2e-19	0	Primitive SSC
Actr8	3.99e-23	0.259183	9.25e-19	0	Primitive SSC
Tmem55a	5.5e-23	0.365829	1.28e-18	0	Primitive SSC
Pctp	7.51e-23	0.423992	1.74e-18	0	Primitive SSC
Hps1	8.21e-23	0.27405	1.9e-18	0	Primitive SSC
Phldb1	8.44e-23	0.378969	1.96e-18	0	Primitive SSC
Nr4a1	8.85e-23	0.391074	2.05e-18	0	Primitive SSC
Plxdc2	8.91e-23	0.467374	2.07e-18	0	Primitive SSC
Trp53rka	9.45e-23	0.277491	2.19e-18	0	Primitive SSC
Msmo1	1.01e-22	0.300914	2.35e-18	0	Primitive SSC
Rps6kb2	1.11e-22	0.391763	2.57e-18	0	Primitive SSC
Spry4	1.21e-22	0.447213	2.81e-18	0	Primitive SSC
Rnf157	1.42e-22	0.258265	3.28e-18	0	Primitive SSC
Cacfd1	1.63e-22	0.30892	3.78e-18	0	Primitive SSC
Med14	1.68e-22	0.349671	3.89e-18	0	Primitive SSC
Sort1	1.7e-22	0.279326	3.95e-18	0	Primitive SSC
Slc23a2	2.32e-22	0.28913	5.39e-18	0	Primitive SSC
Chrna4	2.48e-22	0.472562	5.76e-18	0	Primitive SSC
Sesn2	2.53e-22	0.370064	5.88e-18	0	Primitive SSC
Spon1	2.63e-22	0.513252	6.1e-18	0	Primitive SSC
Itpk1	2.65e-22	0.274406	6.14e-18	0	Primitive SSC
Zfp42	2.82e-22	0.288665	6.53e-18	0	Primitive SSC
Spred2	3.01e-22	0.372726	6.99e-18	0	Primitive SSC
Ick	3.04e-22	0.256131	7.05e-18	0	Primitive SSC
Fut10	3.48e-22	0.270416	8.08e-18	0	Primitive SSC
Mageb2	3.72e-22	0.301093	8.63e-18	0	Primitive SSC
Adprm	3.75e-22	0.338042	8.7e-18	0	Primitive SSC
Marveld2	3.83e-22	0.291078	8.88e-18	0	Primitive SSC
Rab4a	4.73e-22	0.539277	1.1e-17	0	Primitive SSC
Jsrp1	4.76e-22	0.251509	1.1e-17	0	Primitive SSC
Amot	5.06e-22	0.343511	1.17e-17	0	Primitive SSC
Stat1	5.27e-22	0.263524	1.22e-17	0	Primitive SSC
Hes6	6.31e-22	0.371163	1.46e-17	0	Primitive SSC
Parp9	7.19e-22	0.30022	1.67e-17	0	Primitive SSC
Sh2b3	8.05e-22	0.289298	1.87e-17	0	Primitive SSC
Zfp90	8.23e-22	0.303695	1.91e-17	0	Primitive SSC
Avl9	8.46e-22	0.25226	1.96e-17	0	Primitive SSC
Kidins220	8.77e-22	0.289977	2.04e-17	0	Primitive SSC
Pramef8	9.73e-22	0.291398	2.26e-17	0	Primitive SSC
Trib1	1.37e-21	0.4611	3.19e-17	0	Primitive SSC
Syngr2	1.66e-21	0.391714	3.86e-17	0	Primitive SSC
2610016A17Rik	1.74e-21	0.448708	4.04e-17	0	Primitive SSC
Trappc11	2.54e-21	0.268922	5.9e-17	0	Primitive SSC
Dalrd3	2.8e-21	0.417122	6.49e-17	0	Primitive SSC
Pdx1	3.25e-21	0.53251	7.54e-17	0	Primitive SSC
Trim68	3.91e-21	0.270752	9.08e-17	0	Primitive SSC
Ier2	3.92e-21	0.317914	9.1e-17	0	Primitive SSC
Klf6	3.95e-21	0.448031	9.17e-17	0	Primitive SSC
Fbxl17	4.26e-21	0.280124	9.87e-17	0	Primitive SSC
Cog6	5.44e-21	0.336234	1.26e-16	0	Primitive SSC
Rasa3	5.69e-21	0.270303	1.32e-16	0	Primitive SSC
Klhl36	6.34e-21	0.432143	1.47e-16	0	Primitive SSC
Orai1	6.35e-21	0.250251	1.47e-16	0	Primitive SSC
Zfp36	8.34e-21	0.435987	1.94e-16	0	Primitive SSC
Suv420h2	8.35e-21	0.252735	1.94e-16	0	Primitive SSC
Erlec1	1.13e-20	0.263069	2.63e-16	0	Primitive SSC
Arl6ip5	1.19e-20	0.452863	2.77e-16	0	Primitive SSC
Itpr3	1.21e-20	0.319165	2.8e-16	0	Primitive SSC
Ttll1	1.24e-20	0.303484	2.88e-16	0	Primitive SSC
Etv4	1.4e-20	0.358279	3.26e-16	0	Primitive SSC
Bcl6b	1.59e-20	0.447911	3.69e-16	0	Primitive SSC
Rdh14	1.71e-20	0.29125	3.97e-16	0	Primitive SSC
Zfp449	1.73e-20	0.373738	4.02e-16	0	Primitive SSC
Dgkg	1.93e-20	0.482425	4.47e-16	0	Primitive SSC
Zic1	2.9e-20	0.506119	6.74e-16	0	Primitive SSC
Gm10439	3.37e-20	0.257096	7.82e-16	0	Primitive SSC
Tnfsf12	3.47e-20	0.398021	8.06e-16	0	Primitive SSC
Nrxn2	3.6e-20	0.381254	8.36e-16	0	Primitive SSC
Ajuba	3.71e-20	0.299935	8.62e-16	0	Primitive SSC
Btbd2	4.94e-20	0.446638	1.15e-15	0	Primitive SSC
Atraid	5.7e-20	0.252274	1.32e-15	0	Primitive SSC
Stat5a	6.01e-20	0.347649	1.39e-15	0	Primitive SSC
Aco1	6.85e-20	0.260577	1.59e-15	0	Primitive SSC
Tbc1d4	7.36e-20	0.369263	1.71e-15	0	Primitive SSC
Slc38a1	9.06e-20	0.307072	2.1e-15	0	Primitive SSC
Strip1	9.43e-20	0.370585	2.19e-15	0	Primitive SSC
D630045J12Rik	9.5e-20	0.255595	2.2e-15	0	Primitive SSC
Inppl1	1.16e-19	0.388994	2.7e-15	0	Primitive SSC
Itfg2	1.37e-19	0.275292	3.19e-15	0	Primitive SSC
Sult5a1	1.46e-19	0.301754	3.39e-15	0	Primitive SSC
Zmiz1	1.48e-19	0.38414	3.43e-15	0	Primitive SSC
Batf	1.51e-19	0.474255	3.51e-15	0	Primitive SSC
Pelo	1.52e-19	0.270967	3.52e-15	0	Primitive SSC
Jph4	1.86e-19	0.273455	4.31e-15	0	Primitive SSC
Jmjd7	2.03e-19	0.263348	4.71e-15	0	Primitive SSC
Auh	2.13e-19	0.267036	4.95e-15	0	Primitive SSC
Tmem9b	2.23e-19	0.252428	5.16e-15	0	Primitive SSC
Thap3	3.03e-19	0.309286	7.04e-15	0	Primitive SSC
Epha2	3.38e-19	0.461748	7.83e-15	0	Primitive SSC
Sh2d3c	3.4e-19	0.302139	7.89e-15	0	Primitive SSC
Hivep2	3.97e-19	0.264882	9.22e-15	0	Primitive SSC
Adgrl2	4.16e-19	0.328352	9.65e-15	0	Primitive SSC
Abhd6	4.49e-19	0.259628	1.04e-14	0	Primitive SSC
Ccdc130	5.54e-19	0.272302	1.28e-14	0	Primitive SSC
Paox	8.26e-19	0.308007	1.92e-14	0	Primitive SSC
Foxk1	8.28e-19	0.322474	1.92e-14	0	Primitive SSC
Tyk2	8.65e-19	0.269706	2.01e-14	0	Primitive SSC
Ptgr2	1.04e-18	0.266419	2.41e-14	0	Primitive SSC
Cd93	1.17e-18	0.455243	2.72e-14	0	Primitive SSC
Crtc1	1.18e-18	0.264667	2.74e-14	0	Primitive SSC
Kif3c	1.27e-18	0.383272	2.95e-14	0	Primitive SSC
Thnsl2	1.45e-18	0.451389	3.37e-14	0	Primitive SSC
Slc39a11	1.91e-18	0.279467	4.43e-14	0	Primitive SSC
Zfp444	2.06e-18	0.259324	4.78e-14	0	Primitive SSC
Nxnl2	2.13e-18	0.46047	4.95e-14	0	Primitive SSC
Ifih1	2.15e-18	0.293276	5e-14	0	Primitive SSC
Fubp3	2.32e-18	0.271613	5.37e-14	0	Primitive SSC
Zfp157	2.56e-18	0.252766	5.93e-14	0	Primitive SSC
Slc44a1	2.7e-18	0.326835	6.26e-14	0	Primitive SSC
Ocln	3.15e-18	0.398554	7.31e-14	0	Primitive SSC
Dcp1b	3.61e-18	0.307246	8.37e-14	0	Primitive SSC
Foxo6	3.81e-18	0.342027	8.83e-14	0	Primitive SSC
Kcnab3	3.87e-18	0.348693	8.98e-14	0	Primitive SSC
Zfp426	4.47e-18	0.300869	1.04e-13	0	Primitive SSC
Dusp7	5.12e-18	0.291355	1.19e-13	0	Primitive SSC
Socs3	7e-18	0.410927	1.62e-13	0	Primitive SSC
Meg3	7.29e-18	0.258466	1.69e-13	0	Primitive SSC
Cda	9.69e-18	0.400202	2.25e-13	0	Primitive SSC
Fbxw17	1.25e-17	0.276215	2.91e-13	0	Primitive SSC
Ikbkb	2.03e-17	0.329397	4.71e-13	0	Primitive SSC
Appl2	2.18e-17	0.292865	5.07e-13	0	Primitive SSC
Gm16702	2.33e-17	0.460785	5.41e-13	0	Primitive SSC
Gripap1	2.78e-17	0.302878	6.45e-13	0	Primitive SSC
Pxk	3.19e-17	0.299761	7.4e-13	0	Primitive SSC
Fbxo18	3.69e-17	0.258968	8.56e-13	0	Primitive SSC
Slc25a20	4.85e-17	0.342168	1.12e-12	0	Primitive SSC
Dgkk	5.15e-17	0.432206	1.19e-12	0	Primitive SSC
Itgb5	6.37e-17	0.255216	1.48e-12	0	Primitive SSC
Tgfb1	6.48e-17	0.290923	1.5e-12	0	Primitive SSC
Acss1	6.78e-17	0.427303	1.57e-12	0	Primitive SSC
Pus7l	7.33e-17	0.308902	1.7e-12	0	Primitive SSC
Calcoco1	9.01e-17	0.289041	2.09e-12	0	Primitive SSC
Mfap1a	9.31e-17	0.264552	2.16e-12	0	Primitive SSC
Wwtr1	9.49e-17	0.257701	2.2e-12	0	Primitive SSC
Impact	1e-16	0.372896	2.32e-12	0	Primitive SSC
Gm36028	1.15e-16	0.356054	2.67e-12	0	Primitive SSC
Mcts1	1.4e-16	0.280103	3.25e-12	0	Primitive SSC
Rmdn1	1.88e-16	0.359147	4.37e-12	0	Primitive SSC
Ank	1.94e-16	0.369356	4.5e-12	0	Primitive SSC
Cyp4f13	2.2e-16	0.362513	5.09e-12	0	Primitive SSC
Dtx3	3.02e-16	0.385459	7e-12	0	Primitive SSC
Mks1	3.22e-16	0.377835	7.47e-12	0	Primitive SSC
Taok3	3.4e-16	0.265333	7.9e-12	0	Primitive SSC
Vps50	5.02e-16	0.254644	1.16e-11	0	Primitive SSC
Smad6	5.1e-16	0.3593	1.18e-11	0	Primitive SSC
H19	6.53e-16	0.3231	1.51e-11	0	Primitive SSC
Prickle1	6.97e-16	0.339821	1.62e-11	0	Primitive SSC
Nlrp4f	7.49e-16	0.294569	1.74e-11	0	Primitive SSC
Lzts1	8.61e-16	0.306832	2e-11	0	Primitive SSC
Spry1	8.67e-16	0.304607	2.01e-11	0	Primitive SSC
Pianp	9.11e-16	0.464327	2.11e-11	0	Primitive SSC
Dusp4	9.15e-16	0.423557	2.12e-11	0	Primitive SSC
Vsig10	9.38e-16	0.290612	2.18e-11	0	Primitive SSC
Pyroxd1	9.67e-16	0.251708	2.24e-11	0	Primitive SSC
Apoe	9.99e-16	0.336052	2.32e-11	0	Primitive SSC
Dync2li1	1.03e-15	0.288361	2.4e-11	0	Primitive SSC
Mapk11	1.23e-15	0.409243	2.85e-11	0	Primitive SSC
Gstt2	1.3e-15	0.296805	3.03e-11	0	Primitive SSC
Pex6	1.53e-15	0.259417	3.55e-11	0	Primitive SSC
Crygs	1.53e-15	0.393508	3.56e-11	0	Primitive SSC
Sp6	1.97e-15	0.448492	4.57e-11	0	Primitive SSC
Cdh4	2.43e-15	0.423781	5.63e-11	0	Primitive SSC
Arhgef16	2.56e-15	0.332639	5.93e-11	0	Primitive SSC
Fggy	2.98e-15	0.341562	6.92e-11	0	Primitive SSC
Gprc5c	4.61e-15	0.395818	1.07e-10	0	Primitive SSC
Atp6ap1	5.15e-15	0.299078	1.2e-10	0	Primitive SSC
Dscr3	5.87e-15	0.292564	1.36e-10	0	Primitive SSC
Rufy1	8.49e-15	0.296264	1.97e-10	0	Primitive SSC
Ankrd13d	8.76e-15	0.413044	2.03e-10	0	Primitive SSC
Slc35a1	1.09e-14	0.269067	2.54e-10	0	Primitive SSC
Jdp2	1.33e-14	0.278949	3.08e-10	0	Primitive SSC
Id3	1.69e-14	0.309105	3.92e-10	0	Primitive SSC
Zic4	1.76e-14	0.345274	4.09e-10	0	Primitive SSC
Prkch	2.02e-14	0.408679	4.69e-10	0	Primitive SSC
Gfpt2	2.55e-14	0.401179	5.91e-10	0	Primitive SSC
Flywch2	2.85e-14	0.33083	6.62e-10	0	Primitive SSC
Prkx	3.02e-14	0.26696	7e-10	0	Primitive SSC
Rilpl1	3.26e-14	0.359988	7.57e-10	0	Primitive SSC
Cyp4f16	3.61e-14	0.399904	8.37e-10	0	Primitive SSC
Prrx2	4.17e-14	0.330665	9.68e-10	0	Primitive SSC
Gm13157	4.23e-14	0.252258	9.82e-10	0	Primitive SSC
Lhfp	4.45e-14	0.410234	1.03e-09	0	Primitive SSC
Barhl2	5.44e-14	0.394124	1.26e-09	0	Primitive SSC
Sptbn2	6.1e-14	0.317375	1.42e-09	0	Primitive SSC
Nfatc2	6.39e-14	0.304285	1.48e-09	0	Primitive SSC
Rcn3	8.59e-14	0.317038	1.99e-09	0	Primitive SSC
Tbck	8.87e-14	0.291085	2.06e-09	0	Primitive SSC
Tm4sf5	1.14e-13	0.292021	2.64e-09	0	Primitive SSC
Car6	1.31e-13	0.352492	3.04e-09	0	Primitive SSC
Rhox2a	1.39e-13	0.304384	3.23e-09	0	Primitive SSC
Pls3	1.94e-13	0.254144	4.49e-09	0	Primitive SSC
Lemd3	2.17e-13	0.256647	5.04e-09	0	Primitive SSC
Cnr1	2.2e-13	0.344749	5.1e-09	0	Primitive SSC
Sdcbp2	2.38e-13	0.264275	5.51e-09	0	Primitive SSC
Gm13470	2.74e-13	0.368561	6.37e-09	0	Primitive SSC
Slc39a1	2.84e-13	0.332781	6.58e-09	0	Primitive SSC
Hgsnat	3.17e-13	0.308601	7.34e-09	0	Primitive SSC
Wdr6	3.59e-13	0.263361	8.33e-09	0	Primitive SSC
Osbpl3	4.65e-13	0.293316	1.08e-08	0	Primitive SSC
Atxn1	5.01e-13	0.381976	1.16e-08	0	Primitive SSC
Ctns	7.62e-13	0.262615	1.77e-08	0	Primitive SSC
Slc38a4	8.59e-13	0.2934	1.99e-08	0	Primitive SSC
Smim10l2a	8.6e-13	0.320276	1.99e-08	0	Primitive SSC
Arhgap44	8.87e-13	0.261221	2.06e-08	0	Primitive SSC
Tcn2	9.03e-13	0.276587	2.1e-08	0	Primitive SSC
Mapre3	9.32e-13	0.261573	2.16e-08	0	Primitive SSC
Il1r2	1.05e-12	0.383473	2.43e-08	0	Primitive SSC
Tmem176b	1.17e-12	0.33506	2.72e-08	0	Primitive SSC
Pip4k2a	1.25e-12	0.263398	2.89e-08	0	Primitive SSC
Igsf21	1.79e-12	0.307072	4.16e-08	0	Primitive SSC
Ggt7	2.1e-12	0.335495	4.88e-08	0	Primitive SSC
Ap1m2	2.19e-12	0.309409	5.08e-08	0	Primitive SSC
Akr1b10	3.38e-12	0.306631	7.84e-08	0	Primitive SSC
Ubash3b	3.69e-12	0.299533	8.57e-08	0	Primitive SSC
Mitd1	3.77e-12	0.294958	8.75e-08	0	Primitive SSC
Nid1	4.3e-12	0.315329	9.97e-08	0	Primitive SSC
Gatsl2	4.46e-12	0.262252	1.03e-07	0	Primitive SSC
Wscd1	4.8e-12	0.295155	1.11e-07	0	Primitive SSC
Jun	5.39e-12	0.356915	1.25e-07	0	Primitive SSC
Fbxo15	5.61e-12	0.292509	1.3e-07	0	Primitive SSC
Rnf122	6.59e-12	0.361249	1.53e-07	0	Primitive SSC
Itga1	6.6e-12	0.290949	1.53e-07	0	Primitive SSC
Plekho2	8.16e-12	0.275014	1.89e-07	0	Primitive SSC
Dbp	9.81e-12	0.263229	2.28e-07	0	Primitive SSC
Ncam1	1.08e-11	0.266084	2.5e-07	0	Primitive SSC
Mb21d2	1.12e-11	0.260536	2.6e-07	0	Primitive SSC
Ndst2	1.31e-11	0.253731	3.04e-07	0	Primitive SSC
Ccdc28b	1.33e-11	0.262149	3.08e-07	0	Primitive SSC
Tecpr1	1.57e-11	0.300181	3.65e-07	0	Primitive SSC
Icam1	2.16e-11	0.291991	5.01e-07	0	Primitive SSC
Shisa5	2.21e-11	0.277663	5.13e-07	0	Primitive SSC
Tpk1	2.48e-11	0.255131	5.76e-07	0	Primitive SSC
Atp6v0e2	2.84e-11	0.328814	6.58e-07	0	Primitive SSC
Mapk12	3.58e-11	0.286243	8.3e-07	0	Primitive SSC
Ccdc125	3.61e-11	0.316038	8.38e-07	0	Primitive SSC
Ncmap	4.02e-11	0.280914	9.32e-07	0	Primitive SSC
Cpn1	4.95e-11	0.266541	1.15e-06	0	Primitive SSC
AY036118	6.2e-11	0.281067	1.44e-06	0	Primitive SSC
Gjb2	6.56e-11	0.315383	1.52e-06	0	Primitive SSC
Lrrc20	8.78e-11	0.271694	2.04e-06	0	Primitive SSC
Rasl10a	9.55e-11	0.272243	2.22e-06	0	Primitive SSC
Fcer1g	1.01e-10	0.258008	2.34e-06	0	Primitive SSC
Zkscan5	1.97e-10	0.285072	4.58e-06	0	Primitive SSC
Mical1	2.18e-10	0.286434	5.05e-06	0	Primitive SSC
Fos	2.21e-10	0.292242	5.13e-06	0	Primitive SSC
Zfp51	3.28e-10	0.26525	7.6e-06	0	Primitive SSC
Fgf9	3.64e-10	0.301545	8.45e-06	0	Primitive SSC
Ephb1	5.73e-10	0.327666	1.33e-05	0	Primitive SSC
Slc2a8	6.93e-10	0.324092	1.61e-05	0	Primitive SSC
Ubxn2b	7.13e-10	0.25696	1.65e-05	0	Primitive SSC
Rhox2g	1.23e-09	0.300004	2.87e-05	0	Primitive SSC
Pcyox1l	1.25e-09	0.282877	2.9e-05	0	Primitive SSC
Cnn2	1.52e-09	0.280739	3.53e-05	0	Primitive SSC
Mpzl2	2.56e-09	0.339717	5.93e-05	0	Primitive SSC
Arhgap9	2.91e-09	0.32801	6.76e-05	0	Primitive SSC
Tmem8	3.94e-09	0.252313	9.15e-05	0	Primitive SSC
Lyplal1	6.82e-09	0.273059	0.000158302	0	Primitive SSC
Ccar2	8.78e-09	0.307897	0.000203593	0	Primitive SSC
Cd99l2	8.91e-09	0.25552	0.000206785	0	Primitive SSC
Dpysl2	1.02e-08	0.256449	0.000237598	0	Primitive SSC
Mmp9	1.25e-08	0.260162	0.000289066	0	Primitive SSC
Optn	2.4e-08	0.267716	0.00055591	0	Primitive SSC
Asb7	3.11e-08	0.292702	0.000721932	0	Primitive SSC
Zfyve28	3.12e-08	0.277025	0.000723856	0	Primitive SSC
Phlda1	3.97e-08	0.257154	0.000920269	0	Primitive SSC
Enpp5	1.14e-07	0.28407	0.00265395	0	Primitive SSC
Vsx1	1.47e-07	0.294101	0.00340066	0	Primitive SSC
Epg5	1.56e-07	0.252058	0.00361265	0	Primitive SSC
Kank4os	1.6e-07	0.254524	0.00370429	0	Primitive SSC
Pnpla6	4.53e-07	0.251329	0.0105043	0	Primitive SSC
Wif1	4.77e-07	0.263438	0.0110731	0	Primitive SSC
Ifitm1	0	1.72182	0	1	Progenitor
Upp1	0	1.55256	0	1	Progenitor
Igfbp6	0	1.33592	0	1	Progenitor
Ddit4	0	1.31299	0	1	Progenitor
Psmb10	0	0.930609	0	1	Progenitor
Sohlh1	7.55920438137107e-322	0.80889	1.7538110085219e-317	1	Progenitor
Phlda2	3.33e-303	1.42415	7.72e-299	1	Progenitor
Sox3	3.44e-303	1.12396	7.99e-299	1	Progenitor
Rpl18	1.92e-290	0.41558	4.45e-286	1	Progenitor
Park7	2.42e-280	0.563025	5.61e-276	1	Progenitor
Egr4	2.22e-273	0.721681	5.14e-269	1	Progenitor
Epb41l4a	2.98e-268	1.2726	6.91e-264	1	Progenitor
Hspg2	1.7e-263	1.18912	3.93e-259	1	Progenitor
Ehmt2	1.03e-262	0.884071	2.39e-258	1	Progenitor
Mobp	4.31e-261	1.32072	1e-256	1	Progenitor
Pfdn5	1.24e-260	0.4906	2.87e-256	1	Progenitor
Eif4ebp1	1.24e-256	0.693962	2.88e-252	1	Progenitor
Faap20	3.98e-250	0.987444	9.23e-246	1	Progenitor
Map1lc3b	2.09e-245	0.553825	4.85e-241	1	Progenitor
Nanos3	2.86e-244	0.960697	6.63e-240	1	Progenitor
Idnk	1.08e-241	1.01633	2.52e-237	1	Progenitor
Stx6	1.04e-235	0.952295	2.41e-231	1	Progenitor
Oasl2	2.4e-235	1.13977	5.58e-231	1	Progenitor
Rpl6	8.04e-225	0.393011	1.87e-220	1	Progenitor
Neurog3	7.06e-220	1.15489	1.64e-215	1	Progenitor
Rcc2	1.22e-216	0.53082	2.83e-212	1	Progenitor
Uchl1	8.82e-216	0.507543	2.05e-211	1	Progenitor
Rpl8	1.13e-213	0.331531	2.63e-209	1	Progenitor
Rarg	2.5e-208	1.1215	5.79e-204	1	Progenitor
Sntg2	4.3e-204	1.08788	9.98e-200	1	Progenitor
Lin28a	1.89e-199	0.867298	4.37e-195	1	Progenitor
Cdk6	9.33e-199	1.14754	2.16e-194	1	Progenitor
Psme1	1.31e-197	0.585418	3.03e-193	1	Progenitor
Eef2	9.15e-196	0.429297	2.12e-191	1	Progenitor
Lgals2	1.64e-195	0.999052	3.81e-191	1	Progenitor
Rbbp6	2.06e-194	0.543205	4.77e-190	1	Progenitor
Onecut2	1.17e-190	1.28504	2.72e-186	1	Progenitor
Cmip	2.53e-189	0.970593	5.87e-185	1	Progenitor
Eno1	7.22e-188	0.579865	1.68e-183	1	Progenitor
Nhp2	1.96e-186	0.475998	4.56e-182	1	Progenitor
Cthrc1	1.45e-185	1.17974	3.36e-181	1	Progenitor
Ddah1	9.44e-182	0.770325	2.19e-177	1	Progenitor
Igsf8	1.09e-181	0.923807	2.53e-177	1	Progenitor
Iah1	2.08e-174	0.572703	4.83e-170	1	Progenitor
Fbxo32	3.08e-169	0.840293	7.15e-165	1	Progenitor
Rpl10a	1.84e-168	0.331504	4.27e-164	1	Progenitor
Tle1	2.1e-168	0.722859	4.87e-164	1	Progenitor
Foxf1	2.67e-168	0.735428	6.19e-164	1	Progenitor
Rrad	5.54e-168	0.912681	1.28e-163	1	Progenitor
Rpl3	1.31e-167	0.366364	3.04e-163	1	Progenitor
Crip2	3.93e-167	0.792222	9.13e-163	1	Progenitor
Rbck1	8.57e-167	0.811062	1.99e-162	1	Progenitor
Eef1a1	3.41e-166	0.284223	7.9e-162	1	Progenitor
Tet3	3.24e-165	0.928322	7.52e-161	1	Progenitor
Tubb2b	1.58e-164	1.01011	3.66e-160	1	Progenitor
Pmm1	1.61e-164	0.540077	3.74e-160	1	Progenitor
Ogt	6.29e-164	0.754007	1.46e-159	1	Progenitor
Wipi1	3.35e-163	0.784714	7.77e-159	1	Progenitor
Rhox10	7.32e-162	0.879091	1.7e-157	1	Progenitor
Agpat5	1.43e-159	0.594496	3.32e-155	1	Progenitor
Mvd	5.3e-157	0.834909	1.23e-152	1	Progenitor
Utf1	4.83e-156	1.09212	1.12e-151	1	Progenitor
D10Wsu102e	3.48e-152	0.48223	8.07e-148	1	Progenitor
Ndrg4	5.92e-149	0.883217	1.37e-144	1	Progenitor
Rps16	2.09e-148	0.264559	4.85e-144	1	Progenitor
Npdc1	5.17e-148	0.907966	1.2e-143	1	Progenitor
Rps14	7.15e-148	0.327596	1.66e-143	1	Progenitor
Rpl18a	3.53e-147	0.35038	8.19e-143	1	Progenitor
Ccnjl	5.79e-146	1.01584	1.34e-141	1	Progenitor
Apba2	2.25e-144	0.98061	5.23e-140	1	Progenitor
Hspa1a	1.02e-140	0.92524	2.36e-136	1	Progenitor
Foxo1	1.45e-140	0.565215	3.37e-136	1	Progenitor
Lmo1	3.44e-140	0.839975	7.99e-136	1	Progenitor
Rps5	1.06e-138	0.278215	2.46e-134	1	Progenitor
Rac3	1.85e-138	0.90152	4.3e-134	1	Progenitor
Mat2b	3.08e-138	0.478353	7.14e-134	1	Progenitor
Nab2	4.77e-138	0.60062	1.11e-133	1	Progenitor
Rps19	1.12e-136	0.292885	2.59e-132	1	Progenitor
Eef2k	1.99e-135	0.817791	4.61e-131	1	Progenitor
Cln3	6.19e-135	0.688649	1.44e-130	1	Progenitor
Gm12216	4.4e-134	0.79057	1.02e-129	1	Progenitor
Got2	6.25e-133	0.712695	1.45e-128	1	Progenitor
Ube2r2	3.87e-132	0.625063	8.98e-128	1	Progenitor
Atp5g1	1.02e-131	0.326934	2.37e-127	1	Progenitor
Pcmt1	2.91e-131	0.509812	6.75e-127	1	Progenitor
Rpl32	2.07e-130	0.258352	4.79e-126	1	Progenitor
Pacsin1	3.92e-129	0.788256	9.08e-125	1	Progenitor
Rtcb	5.49e-129	0.463032	1.27e-124	1	Progenitor
Eef1d	1.58e-128	0.345907	3.66e-124	1	Progenitor
Rpl23	2.09e-128	0.262542	4.84e-124	1	Progenitor
Brdt	5.34e-127	0.701274	1.24e-122	1	Progenitor
Ddah2	7.84e-127	0.815421	1.82e-122	1	Progenitor
Spocd1	2.36e-126	0.883486	5.47e-122	1	Progenitor
Dicer1	3.5e-125	0.61669	8.13e-121	1	Progenitor
Mbnl2	1.13e-123	0.789628	2.62e-119	1	Progenitor
Tcp11l1	2.5e-123	0.873831	5.8e-119	1	Progenitor
Rin2	2.97e-123	0.888216	6.9e-119	1	Progenitor
Six4	9.24e-123	0.924641	2.14e-118	1	Progenitor
Ankrd11	5.34e-122	0.505672	1.24e-117	1	Progenitor
Fbxo31	5.35e-122	0.497661	1.24e-117	1	Progenitor
Ddx25	1.5e-121	0.525964	3.49e-117	1	Progenitor
Mgmt	5.02e-121	0.686632	1.16e-116	1	Progenitor
Rps9	1.3e-120	0.252132	3.02e-116	1	Progenitor
Fkbp6	2.83e-120	0.309886	6.57e-116	1	Progenitor
Mtch1	2.82e-118	0.522141	6.54e-114	1	Progenitor
Ptov1	7.4e-118	0.447124	1.72e-113	1	Progenitor
Col1a1	4.58e-115	0.872124	1.06e-110	1	Progenitor
Polr3h	7.12e-115	0.487614	1.65e-110	1	Progenitor
Itpka	1.16e-114	0.859336	2.69e-110	1	Progenitor
Igfbp2	3.86e-114	0.526043	8.96e-110	1	Progenitor
Nr2e1	4.08e-114	0.771862	9.46e-110	1	Progenitor
Eif4b	4.3e-114	0.472147	9.97e-110	1	Progenitor
Mrpl14	4.3e-114	0.517779	9.97e-110	1	Progenitor
Acaa1b	5.4e-114	0.800476	1.25e-109	1	Progenitor
Fgf8	4.44e-113	0.863918	1.03e-108	1	Progenitor
Ptch1	5.34e-113	0.87773	1.24e-108	1	Progenitor
Polr3e	1.24e-112	0.659496	2.89e-108	1	Progenitor
Pbx1	6.29e-112	0.754654	1.46e-107	1	Progenitor
Galnt12	6.93e-112	0.72222	1.61e-107	1	Progenitor
Cxcl12	7.24e-112	0.848583	1.68e-107	1	Progenitor
Ly6g6e	2.49e-110	0.782417	5.78e-106	1	Progenitor
Spg21	3.56e-110	0.412964	8.27e-106	1	Progenitor
Lzts2	5.42e-110	0.605282	1.26e-105	1	Progenitor
Zmat5	5.99e-109	0.602974	1.39e-104	1	Progenitor
Prkcz	1.62e-108	0.6572	3.75e-104	1	Progenitor
Tapbp	3.08e-108	0.574645	7.14e-104	1	Progenitor
Snx33	3.61e-107	0.850843	8.37e-103	1	Progenitor
Gnb4	1.88e-106	0.599977	4.37e-102	1	Progenitor
Henmt1	1.9e-106	0.655461	4.42e-102	1	Progenitor
Cacnb3	4.47e-106	0.878916	1.04e-101	1	Progenitor
Trib3	7.06e-106	0.804588	1.64e-101	1	Progenitor
Atg16l2	1.18e-105	0.779837	2.74e-101	1	Progenitor
Fdps	1.97e-105	0.42686	4.56e-101	1	Progenitor
Gbp2	2.53e-105	0.792753	5.88e-101	1	Progenitor
Rpl15	2.86e-105	0.356552	6.65e-101	1	Progenitor
Chd3	1.7e-104	0.697719	3.93e-100	1	Progenitor
Palm	2.1e-104	0.761023	4.87e-100	1	Progenitor
Tmtc4	1.6e-103	0.555749	3.72e-99	1	Progenitor
Tomm34	2.87e-103	0.413165	6.67e-99	1	Progenitor
Dbn1	4.65e-103	0.720068	1.08e-98	1	Progenitor
Pdlim7	7.53e-103	0.492122	1.75e-98	1	Progenitor
Akr1b3	2.89e-102	0.366369	6.72e-98	1	Progenitor
Anxa11	9.75e-102	0.58285	2.26e-97	1	Progenitor
Ddx41	1.05e-101	0.50351	2.44e-97	1	Progenitor
Stau1	1.38e-101	0.472893	3.19e-97	1	Progenitor
Kif5c	4.44e-101	0.721436	1.03e-96	1	Progenitor
Bnip3	6.53e-101	0.56151	1.52e-96	1	Progenitor
Dapk3	5.86e-100	0.643204	1.36e-95	1	Progenitor
Pla2g1b	1.67e-99	0.71095	3.88e-95	1	Progenitor
Smagp	2.88e-99	0.425667	6.68e-95	1	Progenitor
Msi2	2.93e-99	0.45804	6.79e-95	1	Progenitor
Dhcr7	3e-98	0.603483	6.95e-94	1	Progenitor
Rpl7a	3.14e-98	0.289086	7.29e-94	1	Progenitor
Vill	7.75e-98	0.77312	1.8e-93	1	Progenitor
Prr7	2.78e-96	0.733333	6.46e-92	1	Progenitor
Rgma	3.94e-96	0.767454	9.14e-92	1	Progenitor
Nxf2	2.38e-95	0.373549	5.52e-91	1	Progenitor
Gnb2l1	4.2e-95	0.320581	9.74e-91	1	Progenitor
Mpc2	1.92e-94	0.270219	4.45e-90	1	Progenitor
Pgls	1.01e-93	0.425451	2.35e-89	1	Progenitor
Psmd7	5.45e-93	0.33923	1.26e-88	1	Progenitor
Fsd1	1.41e-92	0.507639	3.27e-88	1	Progenitor
Ctsf	1.51e-92	0.573545	3.51e-88	1	Progenitor
Fam132a	1.61e-91	0.919272	3.74e-87	1	Progenitor
Coprs	3.28e-91	0.344932	7.6e-87	1	Progenitor
Dlk1	2.82e-90	0.646908	6.54e-86	1	Progenitor
Dnmt3b	5.42e-90	0.555109	1.26e-85	1	Progenitor
Rcor2	6.35e-90	0.573253	1.47e-85	1	Progenitor
Akt1	1.2e-89	0.649997	2.79e-85	1	Progenitor
Slc27a3	4.42e-89	0.70432	1.02e-84	1	Progenitor
Dnd1	8.4e-89	0.403123	1.95e-84	1	Progenitor
Rragd	9.98e-89	0.50655	2.31e-84	1	Progenitor
Sdc4	1.37e-87	0.336878	3.18e-83	1	Progenitor
Rpl36a	8.56e-87	0.278416	1.99e-82	1	Progenitor
Fkbp11	8.7e-87	0.632011	2.02e-82	1	Progenitor
Ifi35	9.36e-87	0.756659	2.17e-82	1	Progenitor
Entpd2	9.71e-87	0.750787	2.25e-82	1	Progenitor
Snai1	2.98e-86	0.74348	6.92e-82	1	Progenitor
Bcl7c	4.32e-86	0.429414	1e-81	1	Progenitor
Aqp5	5.56e-86	0.721244	1.29e-81	1	Progenitor
9130401M01Rik	1.8e-85	0.353198	4.17e-81	1	Progenitor
Ctso	2.28e-85	0.733968	5.3e-81	1	Progenitor
Enc1	6.49e-85	0.684225	1.51e-80	1	Progenitor
Polr2f	1.58e-84	0.266618	3.66e-80	1	Progenitor
Kazn	3.23e-84	0.656578	7.49e-80	1	Progenitor
Pramef12	1.51e-83	0.449685	3.49e-79	1	Progenitor
Syce1l	2.44e-83	0.581595	5.67e-79	1	Progenitor
Pin1	5.04e-83	0.340922	1.17e-78	1	Progenitor
Ninj1	7.44e-83	0.589763	1.73e-78	1	Progenitor
Six1	2.93e-82	0.704966	6.79e-78	1	Progenitor
Mapk3	2.95e-82	0.505951	6.83e-78	1	Progenitor
Mael	6.69e-82	0.324416	1.55e-77	1	Progenitor
Faf2	8.73e-82	0.471162	2.03e-77	1	Progenitor
Slc9a3r2	9.25e-82	0.773798	2.15e-77	1	Progenitor
Rnh1	1.59e-81	0.608327	3.69e-77	1	Progenitor
Mov10l1	3.27e-81	0.416607	7.6e-77	1	Progenitor
Psmb5	6.02e-81	0.26267	1.4e-76	1	Progenitor
Dctpp1	2.32e-80	0.2879	5.39e-76	1	Progenitor
Gm2832	2.55e-80	0.683317	5.92e-76	1	Progenitor
Arl8a	4.28e-80	0.663109	9.93e-76	1	Progenitor
Eif3f	4.91e-80	0.275135	1.14e-75	1	Progenitor
Mrpl23	3.56e-79	0.380189	8.26e-75	1	Progenitor
Zbp1	3.93e-79	0.657152	9.13e-75	1	Progenitor
Cpz	4.17e-79	0.617582	9.68e-75	1	Progenitor
Mgll	5.1e-79	0.597807	1.18e-74	1	Progenitor
Pafah1b3	6.61e-79	0.315866	1.53e-74	1	Progenitor
Rps4x	1.08e-78	0.276825	2.5e-74	1	Progenitor
Mfng	1.44e-78	0.665195	3.34e-74	1	Progenitor
Dppa3	1.54e-78	0.649124	3.56e-74	1	Progenitor
Rspo1	3.31e-78	0.676648	7.68e-74	1	Progenitor
Klf13	3.41e-78	0.48693	7.91e-74	1	Progenitor
Radil	5.44e-78	0.626023	1.26e-73	1	Progenitor
Dkk3	6.14e-78	0.698844	1.42e-73	1	Progenitor
Stox2	6.72e-78	0.723649	1.56e-73	1	Progenitor
Adad2	6.77e-78	0.587676	1.57e-73	1	Progenitor
Uap1l1	7.46e-78	0.601514	1.73e-73	1	Progenitor
Auts2	1.03e-77	0.387047	2.39e-73	1	Progenitor
Rps10	1.29e-77	0.268251	3e-73	1	Progenitor
Siae	2.52e-77	0.670737	5.85e-73	1	Progenitor
Ppp1r14b	5.43e-77	0.353952	1.26e-72	1	Progenitor
Ddx27	5.43e-77	0.42702	1.26e-72	1	Progenitor
Fbxw27	3.52e-76	0.578989	8.16e-72	1	Progenitor
Abcb6	4.04e-76	0.551941	9.37e-72	1	Progenitor
Eppin	7.88e-76	0.555863	1.83e-71	1	Progenitor
A230065H16Rik	8.21e-76	0.929642	1.9e-71	1	Progenitor
Creg2	1.23e-75	0.693281	2.86e-71	1	Progenitor
Cd34	3.34e-75	0.682935	7.75e-71	1	Progenitor
Scd3	1.19e-74	0.690042	2.76e-70	1	Progenitor
Scap	1.23e-74	0.571568	2.84e-70	1	Progenitor
Siva1	1.25e-74	0.278301	2.9e-70	1	Progenitor
Lef1	3.27e-74	0.646624	7.58e-70	1	Progenitor
Rbms2	3.31e-74	0.463314	7.67e-70	1	Progenitor
Erap1	4.85e-74	0.572585	1.13e-69	1	Progenitor
Fras1	7.13e-74	0.63302	1.66e-69	1	Progenitor
Piwil4	1.15e-73	0.687163	2.66e-69	1	Progenitor
9530077C05Rik	2.38e-73	0.559756	5.53e-69	1	Progenitor
Ttc3	1.27e-72	0.388057	2.95e-68	1	Progenitor
Cyba	1.42e-72	0.66201	3.29e-68	1	Progenitor
Bri3	2.4e-72	0.275888	5.57e-68	1	Progenitor
Klc3	2.59e-72	0.564677	6.01e-68	1	Progenitor
Cecr2	4.34e-72	0.398061	1.01e-67	1	Progenitor
Rhpn1	4.59e-72	0.613357	1.07e-67	1	Progenitor
2610524H06Rik	6.99e-72	0.348416	1.62e-67	1	Progenitor
Acaa2	1.66e-71	0.578127	3.86e-67	1	Progenitor
Tmem256	1.82e-71	0.472371	4.22e-67	1	Progenitor
Aph1c	1.83e-71	0.609557	4.24e-67	1	Progenitor
Mov10	1.85e-71	0.519306	4.29e-67	1	Progenitor
Eif2c5	5.92e-71	0.642806	1.37e-66	1	Progenitor
Phf20	7.36e-71	0.351542	1.71e-66	1	Progenitor
Zfp219	7.93e-71	0.631104	1.84e-66	1	Progenitor
Rpl37	1.92e-70	0.258942	4.46e-66	1	Progenitor
Dhcr24	2.26e-70	0.506586	5.25e-66	1	Progenitor
Tcf7l2	5.2e-70	0.611519	1.21e-65	1	Progenitor
Mycn	5.54e-70	0.543446	1.28e-65	1	Progenitor
Mon1a	9.97e-70	0.672346	2.31e-65	1	Progenitor
Gnaz	2.72e-69	0.540452	6.31e-65	1	Progenitor
Hmgb1	3.25e-69	0.254413	7.54e-65	1	Progenitor
Anapc11	3.83e-69	0.279215	8.89e-65	1	Progenitor
Sash1	9.32e-69	0.634494	2.16e-64	1	Progenitor
Aff3	1.72e-68	0.638208	4e-64	1	Progenitor
Cnp	1.82e-68	0.560459	4.22e-64	1	Progenitor
Trnp1	1.89e-68	0.571937	4.4e-64	1	Progenitor
Rtn1	2.86e-68	0.531671	6.64e-64	1	Progenitor
Rspo4	3.39e-68	0.575646	7.86e-64	1	Progenitor
Unc119	3.57e-68	0.417963	8.29e-64	1	Progenitor
Cdc42ep4	4.06e-68	0.648027	9.42e-64	1	Progenitor
Apoa1bp	8.66e-68	0.505325	2.01e-63	1	Progenitor
Fam214a	1.28e-67	0.604759	2.96e-63	1	Progenitor
Nt5c2	1.35e-67	0.454599	3.14e-63	1	Progenitor
Eif6	2.49e-67	0.266619	5.78e-63	1	Progenitor
Cebpg	3.73e-67	0.396844	8.67e-63	1	Progenitor
Ctdspl	3.92e-67	0.62226	9.1e-63	1	Progenitor
Klhdc3	5.71e-67	0.326472	1.32e-62	1	Progenitor
Fam3c	5.75e-67	0.586224	1.33e-62	1	Progenitor
Irf1	1.72e-66	0.553805	4e-62	1	Progenitor
Akr7a5	2.06e-66	0.361611	4.79e-62	1	Progenitor
Isg15	7.29e-66	0.50991	1.69e-61	1	Progenitor
Hmgn5	1.14e-65	0.59558	2.65e-61	1	Progenitor
Cenpv	1.21e-65	0.262891	2.81e-61	1	Progenitor
Usf1	2.73e-65	0.488535	6.33e-61	1	Progenitor
Acp6	3.98e-65	0.516823	9.22e-61	1	Progenitor
Cd274	8.4e-65	0.621592	1.95e-60	1	Progenitor
Kif26a	1.25e-64	0.607412	2.9e-60	1	Progenitor
Psme2	1.35e-64	0.292895	3.14e-60	1	Progenitor
Fscn1	6.55e-64	0.455353	1.52e-59	1	Progenitor
Ina	8.1e-64	0.52224	1.88e-59	1	Progenitor
Dlgap1	2.22e-63	0.596094	5.14e-59	1	Progenitor
Dctd	1.04e-62	0.382546	2.41e-58	1	Progenitor
Qdpr	2.3e-62	0.407917	5.34e-58	1	Progenitor
Tm6sf1	3.56e-62	0.58273	8.26e-58	1	Progenitor
Jtb	1.51e-61	0.408831	3.5e-57	1	Progenitor
Ar	3.83e-61	0.507749	8.89e-57	1	Progenitor
Txnrd3	6.09e-61	0.398604	1.41e-56	1	Progenitor
Shcbp1l	8.78e-61	0.408785	2.04e-56	1	Progenitor
Ly6g6c	3.95e-60	0.573993	9.16e-56	1	Progenitor
Sergef	4.6e-60	0.601607	1.07e-55	1	Progenitor
Fez1	9.39e-60	0.538682	2.18e-55	1	Progenitor
Pgd	1.06e-59	0.410471	2.46e-55	1	Progenitor
Spryd3	1.6e-59	0.529515	3.71e-55	1	Progenitor
Trim12a	1.61e-59	0.582591	3.73e-55	1	Progenitor
Prtg	1.69e-59	0.545215	3.93e-55	1	Progenitor
Tdrd1	4.12e-59	0.449839	9.57e-55	1	Progenitor
Sh3yl1	4.26e-59	0.553127	9.89e-55	1	Progenitor
Mycl	4.49e-59	0.582679	1.04e-54	1	Progenitor
Rassf3	4.85e-59	0.560925	1.13e-54	1	Progenitor
Aspg	5.92e-59	0.589947	1.37e-54	1	Progenitor
Lbhd2	6.86e-59	0.52023	1.59e-54	1	Progenitor
Dguok	9.11e-59	0.34369	2.11e-54	1	Progenitor
1700037H04Rik	1.51e-58	0.345117	3.51e-54	1	Progenitor
Zcwpw1	1.76e-58	0.353931	4.08e-54	1	Progenitor
Mrpl45	1.98e-58	0.353205	4.58e-54	1	Progenitor
Renbp	2.29e-58	0.586686	5.31e-54	1	Progenitor
Rab6b	3.49e-58	0.449552	8.1e-54	1	Progenitor
Trrap	5.83e-58	0.471792	1.35e-53	1	Progenitor
Fam118b	9.15e-58	0.362074	2.12e-53	1	Progenitor
Zbtb16	1.28e-57	0.311302	2.96e-53	1	Progenitor
Ldlrad3	1.31e-57	0.561387	3.05e-53	1	Progenitor
Foxr1	7.81e-57	0.461265	1.81e-52	1	Progenitor
Fzd2	8.16e-57	0.596912	1.89e-52	1	Progenitor
Enah	2.82e-56	0.332005	6.55e-52	1	Progenitor
Sec1	2.96e-56	0.582061	6.87e-52	1	Progenitor
Ifi27	4.1e-56	0.52861	9.52e-52	1	Progenitor
Ubxn6	4.14e-56	0.29717	9.6e-52	1	Progenitor
Hmx1	5.66e-56	0.520456	1.31e-51	1	Progenitor
Acvr2b	7.88e-56	0.448273	1.83e-51	1	Progenitor
Gbp3	1.11e-55	0.542018	2.57e-51	1	Progenitor
Cpsf4l	1.23e-55	0.608913	2.85e-51	1	Progenitor
Trim12c	1.27e-55	0.547975	2.94e-51	1	Progenitor
Mgarp	1.57e-55	0.505215	3.64e-51	1	Progenitor
Bnc2	2.1e-55	0.464579	4.88e-51	1	Progenitor
Lhfpl2	2.12e-55	0.550394	4.91e-51	1	Progenitor
Dnase2a	2.78e-55	0.564879	6.46e-51	1	Progenitor
Zfp516	4e-55	0.573021	9.27e-51	1	Progenitor
Stk25	4.06e-55	0.304025	9.42e-51	1	Progenitor
Kctd20	4.22e-55	0.361952	9.8e-51	1	Progenitor
1190005I06Rik	9.68e-55	0.510324	2.25e-50	1	Progenitor
Zbtb32	1.27e-54	0.477051	2.95e-50	1	Progenitor
Cdk14	1.58e-54	0.581874	3.66e-50	1	Progenitor
Pou2f2	2.43e-54	0.447302	5.64e-50	1	Progenitor
Prmt2	3.56e-54	0.518834	8.26e-50	1	Progenitor
Sod2	4.8e-54	0.285532	1.11e-49	1	Progenitor
Gng13	1.4e-53	0.500352	3.25e-49	1	Progenitor
Cldn3	1.41e-53	0.58083	3.28e-49	1	Progenitor
Hk1	1.76e-53	0.374262	4.09e-49	1	Progenitor
Gse1	3.64e-53	0.525379	8.43e-49	1	Progenitor
Rras	5.55e-53	0.300187	1.29e-48	1	Progenitor
Phf24	1.02e-52	0.547006	2.36e-48	1	Progenitor
Enho	1.33e-52	0.546043	3.09e-48	1	Progenitor
Ccdc106	1.47e-52	0.515114	3.42e-48	1	Progenitor
Fam19a5	2.04e-52	0.48491	4.72e-48	1	Progenitor
Slc25a19	2.12e-52	0.519911	4.92e-48	1	Progenitor
Rpusd1	3.35e-52	0.440853	7.76e-48	1	Progenitor
Noc2l	1.45e-51	0.348431	3.36e-47	1	Progenitor
Osgep	1.52e-51	0.295301	3.53e-47	1	Progenitor
Fbxw13	2.08e-51	0.50847	4.82e-47	1	Progenitor
Cebpb	2.64e-51	0.581078	6.12e-47	1	Progenitor
Tdrd5	2.65e-51	0.456738	6.16e-47	1	Progenitor
D16Ertd472e	3.01e-51	0.436621	6.99e-47	1	Progenitor
Pnma5	4.44e-51	0.53161	1.03e-46	1	Progenitor
Timm13	4.78e-51	0.282865	1.11e-46	1	Progenitor
Fam69b	5.92e-51	0.420054	1.37e-46	1	Progenitor
Mtf2	1.38e-50	0.275128	3.2e-46	1	Progenitor
Ccdc6	1.48e-50	0.390476	3.43e-46	1	Progenitor
Myo7a	1.52e-50	0.5835	3.53e-46	1	Progenitor
Prok2	1.61e-50	0.467841	3.72e-46	1	Progenitor
Rab11fip4	3.85e-50	0.43383	8.94e-46	1	Progenitor
Hbp1	5.16e-50	0.280369	1.2e-45	1	Progenitor
Adap1	6.45e-50	0.496531	1.5e-45	1	Progenitor
2010300C02Rik	6.58e-50	0.559813	1.53e-45	1	Progenitor
Ubfd1	8.93e-50	0.300999	2.07e-45	1	Progenitor
Gcat	1.05e-49	0.336525	2.45e-45	1	Progenitor
Tcf25	1.06e-49	0.287414	2.47e-45	1	Progenitor
Sox10	1.27e-49	0.519276	2.95e-45	1	Progenitor
Chmp7	2.03e-49	0.385289	4.71e-45	1	Progenitor
Cd276	2.12e-49	0.525368	4.92e-45	1	Progenitor
Pdcd4	4.27e-49	0.378917	9.9e-45	1	Progenitor
Pou3f2	5.71e-49	0.485613	1.33e-44	1	Progenitor
Cdkn1b	6.66e-49	0.615355	1.55e-44	1	Progenitor
Fhl1	8.55e-49	0.519882	1.98e-44	1	Progenitor
Tspan33	8.86e-49	0.447494	2.06e-44	1	Progenitor
Setd7	1.07e-48	0.512182	2.49e-44	1	Progenitor
C1qtnf12	1.78e-48	0.487173	4.12e-44	1	Progenitor
Plscr3	2.16e-48	0.518325	5.01e-44	1	Progenitor
Tfap2c	2.17e-48	0.518021	5.03e-44	1	Progenitor
Srebf2	2.38e-48	0.402417	5.52e-44	1	Progenitor
Nsa2	2.47e-48	0.319471	5.73e-44	1	Progenitor
Gata3	3e-48	0.502266	6.95e-44	1	Progenitor
Nr2c2ap	3.47e-48	0.380529	8.04e-44	1	Progenitor
Fbxo41	3.63e-48	0.513731	8.43e-44	1	Progenitor
Smyd3	4.27e-48	0.392338	9.91e-44	1	Progenitor
Ube2d1	4.3e-48	0.546556	9.97e-44	1	Progenitor
Mpp6	4.62e-48	0.301283	1.07e-43	1	Progenitor
Klhl35	5.76e-48	0.490319	1.34e-43	1	Progenitor
Dcaf13	7.24e-48	0.324379	1.68e-43	1	Progenitor
Hip1	1.01e-47	0.426361	2.34e-43	1	Progenitor
Slc6a6	1.07e-47	0.408283	2.48e-43	1	Progenitor
Cd320	1.15e-47	0.302066	2.66e-43	1	Progenitor
Hcfc1r1	1.28e-47	0.354044	2.97e-43	1	Progenitor
Klc4	1.32e-47	0.419474	3.07e-43	1	Progenitor
Plpp2	1.33e-47	0.579246	3.09e-43	1	Progenitor
Zfp428	1.38e-47	0.366384	3.19e-43	1	Progenitor
Ciart	1.38e-47	0.459395	3.2e-43	1	Progenitor
Asb9	1.45e-47	0.405416	3.37e-43	1	Progenitor
Acaa1a	2.14e-47	0.448163	4.98e-43	1	Progenitor
Unc119b	2.54e-47	0.334374	5.9e-43	1	Progenitor
Tmem63c	2.96e-47	0.530619	6.86e-43	1	Progenitor
Nos1ap	3.71e-47	0.501597	8.62e-43	1	Progenitor
Wdfy1	3.82e-47	0.388793	8.86e-43	1	Progenitor
Dgcr6	4.7e-47	0.331102	1.09e-42	1	Progenitor
Cbx2	5.39e-47	0.485361	1.25e-42	1	Progenitor
Zic2	6.16e-47	0.357776	1.43e-42	1	Progenitor
Nop16	6.25e-47	0.312368	1.45e-42	1	Progenitor
Sri	8.01e-47	0.45569	1.86e-42	1	Progenitor
Cd70	9e-47	0.548892	2.09e-42	1	Progenitor
Kdm1a	9.74e-47	0.366514	2.26e-42	1	Progenitor
Kdm5b	1.13e-46	0.27274	2.61e-42	1	Progenitor
Bdh1	1.26e-46	0.536862	2.93e-42	1	Progenitor
Pigp	1.49e-46	0.42638	3.47e-42	1	Progenitor
Npffr1	1.59e-46	0.513444	3.69e-42	1	Progenitor
Rack1	5.45e-46	0.322522	1.26e-41	1	Progenitor
Krt24	6.75e-46	0.549366	1.57e-41	1	Progenitor
Nthl1	8.95e-46	0.424119	2.08e-41	1	Progenitor
Tapbpl	1.28e-45	0.477293	2.97e-41	1	Progenitor
Casc3	1.71e-45	0.406905	3.97e-41	1	Progenitor
Rnf114	1.8e-45	0.312181	4.17e-41	1	Progenitor
Abhd11	1.8e-45	0.380598	4.17e-41	1	Progenitor
Gm2694	2.47e-45	0.283343	5.74e-41	1	Progenitor
Prr19	2.87e-45	0.389945	6.66e-41	1	Progenitor
Cdkn2a	3.5e-45	0.374153	8.13e-41	1	Progenitor
Smim13	4.19e-45	0.430321	9.71e-41	1	Progenitor
Sall1	4.3e-45	0.465122	9.99e-41	1	Progenitor
Capn10	7.32e-45	0.443212	1.7e-40	1	Progenitor
Asb13	7.72e-45	0.43651	1.79e-40	1	Progenitor
Setd3	1.69e-44	0.271385	3.91e-40	1	Progenitor
Rasip1	2.58e-44	0.499218	5.99e-40	1	Progenitor
Adcy10	2.97e-44	0.40774	6.88e-40	1	Progenitor
Ube2e2	3.54e-44	0.448892	8.21e-40	1	Progenitor
Aloxe3	3.6e-44	0.474871	8.35e-40	1	Progenitor
Irx2	3.73e-44	0.472734	8.65e-40	1	Progenitor
Vars	4.51e-44	0.290645	1.05e-39	1	Progenitor
Pgm2	5.77e-44	0.336746	1.34e-39	1	Progenitor
Psmg4	8.2e-44	0.295657	1.9e-39	1	Progenitor
Ttc38	8.23e-44	0.481413	1.91e-39	1	Progenitor
Camk2n1	1.09e-43	0.384734	2.54e-39	1	Progenitor
Kcns1	1.12e-43	0.43154	2.61e-39	1	Progenitor
Tdrd9	1.13e-43	0.456272	2.61e-39	1	Progenitor
Hoxb4	1.46e-43	0.480101	3.38e-39	1	Progenitor
Syce3	1.94e-43	0.344262	4.5e-39	1	Progenitor
6430710C18Rik	1.96e-43	0.500104	4.54e-39	1	Progenitor
Mgst2	2.43e-43	0.437776	5.63e-39	1	Progenitor
Mrps18a	3.31e-43	0.363072	7.68e-39	1	Progenitor
Nr2f6	3.33e-43	0.352737	7.73e-39	1	Progenitor
Tbc1d2b	4.26e-43	0.503977	9.89e-39	1	Progenitor
Nradd	5.89e-43	0.373294	1.37e-38	1	Progenitor
Nucb2	7.28e-43	0.396454	1.69e-38	1	Progenitor
Gtpbp6	9.3e-43	0.424504	2.16e-38	1	Progenitor
Serinc5	1.43e-42	0.51286	3.33e-38	1	Progenitor
Bend7	1.71e-42	0.49688	3.97e-38	1	Progenitor
Pnpo	2.01e-42	0.452812	4.67e-38	1	Progenitor
Tmem5	2.36e-42	0.326614	5.47e-38	1	Progenitor
Ints3	3.22e-42	0.406829	7.48e-38	1	Progenitor
Nub1	3.24e-42	0.296505	7.51e-38	1	Progenitor
Pcp4	3.3e-42	0.41171	7.66e-38	1	Progenitor
Use1	3.82e-42	0.306184	8.85e-38	1	Progenitor
Ogfr	4.57e-42	0.343787	1.06e-37	1	Progenitor
Rnf212	5.05e-42	0.447951	1.17e-37	1	Progenitor
Fli1	6.8e-42	0.475353	1.58e-37	1	Progenitor
Parp10	8.67e-42	0.469624	2.01e-37	1	Progenitor
1600020E01Rik	9.18e-42	0.452063	2.13e-37	1	Progenitor
Phb	9.4e-42	0.319491	2.18e-37	1	Progenitor
Ppp1r32	9.87e-42	0.281857	2.29e-37	1	Progenitor
Cacna1h	1.06e-41	0.456182	2.46e-37	1	Progenitor
Dapk2	1.08e-41	0.332883	2.52e-37	1	Progenitor
Krt23	1.6e-41	0.458169	3.72e-37	1	Progenitor
Fam102a	1.8e-41	0.464737	4.17e-37	1	Progenitor
Tcf15	1.9e-41	0.348004	4.4e-37	1	Progenitor
Cnppd1	2.22e-41	0.331296	5.15e-37	1	Progenitor
Amdhd2	2.33e-41	0.372002	5.41e-37	1	Progenitor
Fbxl2	2.72e-41	0.468883	6.32e-37	1	Progenitor
Gsto1	2.84e-41	0.279615	6.59e-37	1	Progenitor
Rbm20	3.52e-41	0.453942	8.17e-37	1	Progenitor
Plcg2	3.95e-41	0.417301	9.17e-37	1	Progenitor
1300002E11Rik	4.34e-41	0.456677	1.01e-36	1	Progenitor
Tpbg	5.46e-41	0.494032	1.27e-36	1	Progenitor
Xist	5.51e-41	0.452411	1.28e-36	1	Progenitor
Fxr1	6.67e-41	0.255821	1.55e-36	1	Progenitor
E530001K10Rik	6.9e-41	0.673786	1.6e-36	1	Progenitor
Tfdp2	7.04e-41	0.308423	1.63e-36	1	Progenitor
Cdk5rap3	9e-41	0.324346	2.09e-36	1	Progenitor
Hey1	9.48e-41	0.480608	2.2e-36	1	Progenitor
Cblb	1.04e-40	0.496204	2.41e-36	1	Progenitor
Dusp10	1.08e-40	0.422465	2.49e-36	1	Progenitor
Chtf8	1.1e-40	0.397883	2.54e-36	1	Progenitor
Pik3r6	1.36e-40	0.437082	3.16e-36	1	Progenitor
Havcr1	1.49e-40	0.482553	3.46e-36	1	Progenitor
Pcbp4	2.75e-40	0.421507	6.38e-36	1	Progenitor
Nsmaf	2.79e-40	0.43465	6.47e-36	1	Progenitor
Plekha1	2.92e-40	0.344774	6.78e-36	1	Progenitor
Bst2	4.4e-40	0.394801	1.02e-35	1	Progenitor
Plekhf1	5.03e-40	0.507868	1.17e-35	1	Progenitor
Snhg6	5.35e-40	0.395387	1.24e-35	1	Progenitor
Impa2	5.72e-40	0.430896	1.33e-35	1	Progenitor
Hsd17b10	8.02e-40	0.398532	1.86e-35	1	Progenitor
Micu1	8.73e-40	0.422512	2.02e-35	1	Progenitor
Hrh1	9.27e-40	0.396912	2.15e-35	1	Progenitor
Tdh	1.31e-39	0.493056	3.03e-35	1	Progenitor
Isoc1	1.93e-39	0.308053	4.49e-35	1	Progenitor
Plekha6	1.94e-39	0.364283	4.51e-35	1	Progenitor
Piwil2	2.59e-39	0.306973	6.01e-35	1	Progenitor
Cers6	2.86e-39	0.389899	6.64e-35	1	Progenitor
Sap30	3.02e-39	0.462384	7.01e-35	1	Progenitor
Ppp1r9a	3.59e-39	0.502755	8.34e-35	1	Progenitor
Rcan1	4.19e-39	0.381963	9.73e-35	1	Progenitor
Per1	4.22e-39	0.422089	9.8e-35	1	Progenitor
R3hcc1	4.63e-39	0.398827	1.07e-34	1	Progenitor
Aplf	4.97e-39	0.362533	1.15e-34	1	Progenitor
Pld3	6.71e-39	0.43049	1.56e-34	1	Progenitor
Gm26510	6.8e-39	0.455355	1.58e-34	1	Progenitor
Sugt1	6.81e-39	0.322588	1.58e-34	1	Progenitor
Otud5	8.07e-39	0.365294	1.87e-34	1	Progenitor
Ifngr2	8.4e-39	0.449013	1.95e-34	1	Progenitor
Pepd	9.47e-39	0.434626	2.2e-34	1	Progenitor
Qtrt1	1.11e-38	0.468521	2.58e-34	1	Progenitor
Rpl6l	1.15e-38	0.435207	2.66e-34	1	Progenitor
Dlgap4	1.69e-38	0.384392	3.91e-34	1	Progenitor
Cdpf1	2.28e-38	0.351216	5.29e-34	1	Progenitor
Rrp9	2.36e-38	0.290949	5.47e-34	1	Progenitor
Ndrg1	2.42e-38	0.441812	5.61e-34	1	Progenitor
Ascc1	2.49e-38	0.388338	5.78e-34	1	Progenitor
Reln	2.8e-38	0.421065	6.49e-34	1	Progenitor
l7Rn6	4.43e-38	0.483227	1.03e-33	1	Progenitor
Maf1	6.47e-38	0.300388	1.5e-33	1	Progenitor
Atg2a	7.17e-38	0.433993	1.66e-33	1	Progenitor
Dbx2	8.42e-38	0.436859	1.95e-33	1	Progenitor
Wasf2	1.05e-37	0.306705	2.43e-33	1	Progenitor
Lor	1.09e-37	0.502592	2.54e-33	1	Progenitor
Tph1	1.14e-37	0.402737	2.65e-33	1	Progenitor
Tmcc3	1.16e-37	0.457954	2.7e-33	1	Progenitor
Il18	1.35e-37	0.455875	3.12e-33	1	Progenitor
Ksr2	1.79e-37	0.295391	4.16e-33	1	Progenitor
Slc12a8	2.15e-37	0.425866	5e-33	1	Progenitor
Nit2	2.38e-37	0.261291	5.51e-33	1	Progenitor
Dtnb	2.6e-37	0.318558	6.04e-33	1	Progenitor
Gcnt2	2.85e-37	0.40248	6.62e-33	1	Progenitor
Xrcc6bp1	2.96e-37	0.476471	6.88e-33	1	Progenitor
Hydin	3e-37	0.319905	6.97e-33	1	Progenitor
Rcn1	3.12e-37	0.428156	7.24e-33	1	Progenitor
Mgrn1	3.44e-37	0.383535	7.98e-33	1	Progenitor
Mfsd5	3.47e-37	0.471581	8.05e-33	1	Progenitor
Dnmt3l	3.51e-37	0.360789	8.14e-33	1	Progenitor
Pltp	3.93e-37	0.394328	9.11e-33	1	Progenitor
H2-Q2	4.44e-37	0.495846	1.03e-32	1	Progenitor
Pabpc4	5.62e-37	0.398984	1.3e-32	1	Progenitor
Lcmt1	5.83e-37	0.258038	1.35e-32	1	Progenitor
Eml2	6.28e-37	0.373796	1.46e-32	1	Progenitor
Agap3	6.85e-37	0.384278	1.59e-32	1	Progenitor
Esr1	7.09e-37	0.36843	1.64e-32	1	Progenitor
Cdca7l	7.13e-37	0.288787	1.65e-32	1	Progenitor
Adck5	7.23e-37	0.402548	1.68e-32	1	Progenitor
Gss	7.24e-37	0.407008	1.68e-32	1	Progenitor
Ntrk1	9.51e-37	0.400195	2.21e-32	1	Progenitor
Lgmn	9.74e-37	0.295059	2.26e-32	1	Progenitor
5930430L01Rik	1.01e-36	0.44282	2.34e-32	1	Progenitor
Ski	1.07e-36	0.285191	2.47e-32	1	Progenitor
Trp53inp1	1.75e-36	0.341718	4.06e-32	1	Progenitor
Wdr1	2.15e-36	0.260894	4.98e-32	1	Progenitor
Fbxo40	2.25e-36	0.434622	5.23e-32	1	Progenitor
Armcx1	2.35e-36	0.461449	5.46e-32	1	Progenitor
Ssbp4	2.54e-36	0.301496	5.89e-32	1	Progenitor
Gm5091	2.92e-36	0.465591	6.78e-32	1	Progenitor
Smad3	2.94e-36	0.496331	6.81e-32	1	Progenitor
Dlk2	3.25e-36	0.459673	7.55e-32	1	Progenitor
Gm16152	3.43e-36	0.446031	7.96e-32	1	Progenitor
Ubxn8	4.07e-36	0.410387	9.44e-32	1	Progenitor
Bcr	4.11e-36	0.415824	9.53e-32	1	Progenitor
Shtn1	4.17e-36	0.370055	9.66e-32	1	Progenitor
Bcorl1	4.39e-36	0.446244	1.02e-31	1	Progenitor
Crispld2	4.88e-36	0.49026	1.13e-31	1	Progenitor
Bcl6	6.27e-36	0.28961	1.45e-31	1	Progenitor
Nkx1-1	6.27e-36	0.277816	1.46e-31	1	Progenitor
Ubxn2a	6.29e-36	0.437868	1.46e-31	1	Progenitor
Snx9	6.56e-36	0.349461	1.52e-31	1	Progenitor
Ubac2	9.6e-36	0.284504	2.23e-31	1	Progenitor
Narfl	1.21e-35	0.398829	2.8e-31	1	Progenitor
Sfxn1	1.23e-35	0.467115	2.85e-31	1	Progenitor
Rpl13a	1.69e-35	0.362888	3.93e-31	1	Progenitor
Hoxb2	1.81e-35	0.466519	4.2e-31	1	Progenitor
Mvb12a	1.97e-35	0.31585	4.56e-31	1	Progenitor
Dnajc12	2.08e-35	0.427922	4.81e-31	1	Progenitor
Alox12b	2.13e-35	0.454569	4.95e-31	1	Progenitor
Tomm40	2.66e-35	0.256698	6.17e-31	1	Progenitor
March9	2.77e-35	0.483923	6.42e-31	1	Progenitor
Hyal2	2.86e-35	0.324483	6.63e-31	1	Progenitor
Hdac5	2.87e-35	0.360505	6.65e-31	1	Progenitor
Sult4a1	2.96e-35	0.354647	6.87e-31	1	Progenitor
Nedd4l	3.21e-35	0.404025	7.45e-31	1	Progenitor
H2-M3	3.8e-35	0.367255	8.81e-31	1	Progenitor
Fam13c	3.97e-35	0.485546	9.22e-31	1	Progenitor
Rrp7a	6.14e-35	0.330014	1.42e-30	1	Progenitor
Ramp3	7.18e-35	0.325822	1.66e-30	1	Progenitor
Ppp1r18	7.26e-35	0.438938	1.68e-30	1	Progenitor
Rnf165	7.32e-35	0.376441	1.7e-30	1	Progenitor
Zbed5	7.66e-35	0.345986	1.78e-30	1	Progenitor
AU020206	8.78e-35	0.409611	2.04e-30	1	Progenitor
Xlr5a	1e-34	0.309802	2.33e-30	1	Progenitor
Abhd14a	1.03e-34	0.306317	2.38e-30	1	Progenitor
Dexi	1.09e-34	0.375971	2.54e-30	1	Progenitor
Src	1.11e-34	0.414193	2.57e-30	1	Progenitor
Gm7967	1.18e-34	0.502476	2.75e-30	1	Progenitor
Arhgef3	1.24e-34	0.394984	2.87e-30	1	Progenitor
Mrps6	1.53e-34	0.307874	3.55e-30	1	Progenitor
Prrt1	1.96e-34	0.435072	4.56e-30	1	Progenitor
Plgrkt	4.12e-34	0.388962	9.55e-30	1	Progenitor
Rcl1	5.24e-34	0.287698	1.22e-29	1	Progenitor
Atp23	5.39e-34	0.413794	1.25e-29	1	Progenitor
Pgc	5.54e-34	0.426668	1.29e-29	1	Progenitor
Mir670hg	5.68e-34	0.384146	1.32e-29	1	Progenitor
Dnmt3a	6.47e-34	0.370518	1.5e-29	1	Progenitor
Pld6	7.91e-34	0.374985	1.83e-29	1	Progenitor
Crtc3	8.04e-34	0.416257	1.87e-29	1	Progenitor
Hes5	8.24e-34	0.415778	1.91e-29	1	Progenitor
Bop1	9.16e-34	0.302759	2.13e-29	1	Progenitor
Ormdl3	1.12e-33	0.290332	2.6e-29	1	Progenitor
Ifi27l2a	1.13e-33	0.423158	2.63e-29	1	Progenitor
Sdf4	1.21e-33	0.250539	2.8e-29	1	Progenitor
Slc38a5	1.24e-33	0.450615	2.88e-29	1	Progenitor
Atp6v1c2	1.58e-33	0.458355	3.66e-29	1	Progenitor
Tmem219	2e-33	0.355654	4.64e-29	1	Progenitor
Nfs1	2.07e-33	0.339295	4.81e-29	1	Progenitor
Klhl31	2.4e-33	0.375716	5.58e-29	1	Progenitor
Kctd10	2.5e-33	0.30939	5.81e-29	1	Progenitor
Fndc4	2.55e-33	0.423975	5.91e-29	1	Progenitor
Wt1	2.73e-33	0.424807	6.34e-29	1	Progenitor
Ssh1	2.88e-33	0.372457	6.67e-29	1	Progenitor
Pef1	3.24e-33	0.387596	7.52e-29	1	Progenitor
Sertad3	4.48e-33	0.369902	1.04e-28	1	Progenitor
BC005561	5.34e-33	0.274644	1.24e-28	1	Progenitor
Atp1a1	6.49e-33	0.33259	1.51e-28	1	Progenitor
Eif2b3	9.3e-33	0.279754	2.16e-28	1	Progenitor
Ccdc180	9.46e-33	0.374344	2.2e-28	1	Progenitor
Psmb9	1.05e-32	0.451592	2.44e-28	1	Progenitor
Scn5a	1.1e-32	0.359807	2.54e-28	1	Progenitor
Slc44a2	1.11e-32	0.400313	2.57e-28	1	Progenitor
1110038F14Rik	1.15e-32	0.32814	2.67e-28	1	Progenitor
Hspa1b	1.17e-32	0.335709	2.72e-28	1	Progenitor
Brd1	2.09e-32	0.391209	4.84e-28	1	Progenitor
Chpt1	2.73e-32	0.296453	6.35e-28	1	Progenitor
Bri3bp	2.98e-32	0.288813	6.92e-28	1	Progenitor
Irf5	3.03e-32	0.4341	7.02e-28	1	Progenitor
Sbsn	3.44e-32	0.363516	7.99e-28	1	Progenitor
4933415A04Rik	4.07e-32	0.430977	9.43e-28	1	Progenitor
Nr1h2	4.92e-32	0.327296	1.14e-27	1	Progenitor
Cntfr	5.08e-32	0.463139	1.18e-27	1	Progenitor
Wbp4	5.64e-32	0.274107	1.31e-27	1	Progenitor
Arrdc2	8.74e-32	0.422839	2.03e-27	1	Progenitor
Mrpl34	9.55e-32	0.259597	2.22e-27	1	Progenitor
Llgl1	1.4e-31	0.330749	3.24e-27	1	Progenitor
Dhx35	1.49e-31	0.391486	3.45e-27	1	Progenitor
Fabp5	1.6e-31	0.396692	3.71e-27	1	Progenitor
Fam213a	1.71e-31	0.303681	3.97e-27	1	Progenitor
Rgmb	2.06e-31	0.410144	4.78e-27	1	Progenitor
Igsf3	2.07e-31	0.295685	4.81e-27	1	Progenitor
Apbb1	2.32e-31	0.299632	5.38e-27	1	Progenitor
Rasd2	3.04e-31	0.367396	7.06e-27	1	Progenitor
Gm11712	3.39e-31	0.37927	7.87e-27	1	Progenitor
Tjap1	3.43e-31	0.299446	7.95e-27	1	Progenitor
Lhx8	4.76e-31	0.360524	1.1e-26	1	Progenitor
Klf3	4.9e-31	0.390612	1.14e-26	1	Progenitor
Amotl1	5.87e-31	0.270152	1.36e-26	1	Progenitor
Arhgdig	6.41e-31	0.328762	1.49e-26	1	Progenitor
Art5	7.42e-31	0.351598	1.72e-26	1	Progenitor
Ptprf	8.37e-31	0.274482	1.94e-26	1	Progenitor
Ifrd2	9.78e-31	0.330688	2.27e-26	1	Progenitor
Mfhas1	1.12e-30	0.395073	2.61e-26	1	Progenitor
Actn3	1.16e-30	0.382818	2.68e-26	1	Progenitor
Slc22a17	1.27e-30	0.437452	2.95e-26	1	Progenitor
Dgka	1.3e-30	0.414478	3.02e-26	1	Progenitor
Dtnbp1	1.37e-30	0.316052	3.18e-26	1	Progenitor
Espn	1.82e-30	0.349936	4.23e-26	1	Progenitor
Gltscr2	1.9e-30	0.34822	4.42e-26	1	Progenitor
Hexa	2.55e-30	0.264058	5.92e-26	1	Progenitor
Sbds	2.56e-30	0.278925	5.93e-26	1	Progenitor
Pmp22	3.12e-30	0.441371	7.23e-26	1	Progenitor
Nes	4.33e-30	0.430394	1e-25	1	Progenitor
Rftn1	5.24e-30	0.369456	1.22e-25	1	Progenitor
Klhl12	5.79e-30	0.282854	1.34e-25	1	Progenitor
Dennd4b	8.59e-30	0.396774	1.99e-25	1	Progenitor
Lurap1	8.78e-30	0.264947	2.04e-25	1	Progenitor
Dbndd2	8.98e-30	0.367064	2.08e-25	1	Progenitor
Gk5	9.13e-30	0.371111	2.12e-25	1	Progenitor
Abcg1	9.15e-30	0.351604	2.12e-25	1	Progenitor
Acadm	1e-29	0.269809	2.33e-25	1	Progenitor
Tead2	1.25e-29	0.286335	2.9e-25	1	Progenitor
Dvl2	1.28e-29	0.278864	2.97e-25	1	Progenitor
Klhdc4	1.56e-29	0.362071	3.62e-25	1	Progenitor
Slc4a11	1.69e-29	0.408916	3.93e-25	1	Progenitor
Pou5f1	1.73e-29	0.424934	4e-25	1	Progenitor
Hoxb3	1.74e-29	0.352599	4.04e-25	1	Progenitor
Rilpl2	2.11e-29	0.354853	4.9e-25	1	Progenitor
Cebpa	2.26e-29	0.331605	5.24e-25	1	Progenitor
Zfp184	2.53e-29	0.381975	5.88e-25	1	Progenitor
Abcd2	3.35e-29	0.394279	7.78e-25	1	Progenitor
Asl	3.74e-29	0.327464	8.68e-25	1	Progenitor
Rasgef1b	3.77e-29	0.372141	8.74e-25	1	Progenitor
Csdc2	3.86e-29	0.397769	8.96e-25	1	Progenitor
Map3k15	4.02e-29	0.38673	9.33e-25	1	Progenitor
Clcn2	4.8e-29	0.378187	1.11e-24	1	Progenitor
BC022687	5.3e-29	0.265468	1.23e-24	1	Progenitor
Wsb2	6.08e-29	0.287152	1.41e-24	1	Progenitor
Nab1	6.31e-29	0.385259	1.46e-24	1	Progenitor
Plekha5	6.51e-29	0.33567	1.51e-24	1	Progenitor
4930452B06Rik	7.54e-29	0.33254	1.75e-24	1	Progenitor
Plec	7.72e-29	0.370466	1.79e-24	1	Progenitor
AI661453	9.92e-29	0.279106	2.3e-24	1	Progenitor
Lrrc73	1.1e-28	0.270891	2.56e-24	1	Progenitor
Cyhr1	1.34e-28	0.27637	3.1e-24	1	Progenitor
Prpf40b	2.11e-28	0.320242	4.88e-24	1	Progenitor
Rptoros	2.34e-28	0.409283	5.43e-24	1	Progenitor
Hs6st1	2.52e-28	0.323822	5.84e-24	1	Progenitor
Scn8a	2.55e-28	0.297485	5.91e-24	1	Progenitor
Ophn1	2.56e-28	0.33463	5.94e-24	1	Progenitor
Mbp	2.64e-28	0.375635	6.13e-24	1	Progenitor
Zfp266	2.83e-28	0.304107	6.57e-24	1	Progenitor
Gm34006	3.19e-28	0.30205	7.4e-24	1	Progenitor
Taf1c	4.12e-28	0.41385	9.56e-24	1	Progenitor
Asns	4.33e-28	0.284142	1e-23	1	Progenitor
Lrrc28	4.56e-28	0.264758	1.06e-23	1	Progenitor
Zfp639	4.59e-28	0.356446	1.06e-23	1	Progenitor
Sco2	4.74e-28	0.342485	1.1e-23	1	Progenitor
Etfb	5.53e-28	0.362454	1.28e-23	1	Progenitor
Zcchc7	5.61e-28	0.27876	1.3e-23	1	Progenitor
Ubtd1	6.4e-28	0.361971	1.48e-23	1	Progenitor
Bicc1	6.54e-28	0.357966	1.52e-23	1	Progenitor
Shf	7.69e-28	0.387012	1.78e-23	1	Progenitor
Fance	1.03e-27	0.319328	2.38e-23	1	Progenitor
Ano10	1.42e-27	0.309741	3.3e-23	1	Progenitor
Vwa2	1.6e-27	0.381083	3.71e-23	1	Progenitor
Smpdl3b	1.63e-27	0.379146	3.78e-23	1	Progenitor
Fam241b	1.73e-27	0.427638	4.02e-23	1	Progenitor
5730508B09Rik	1.99e-27	0.476319	4.62e-23	1	Progenitor
Plppr3	2.12e-27	0.391058	4.93e-23	1	Progenitor
Gstm1	2.61e-27	0.378054	6.06e-23	1	Progenitor
Arhgap23	2.83e-27	0.340412	6.57e-23	1	Progenitor
Nudt19	3.77e-27	0.317031	8.74e-23	1	Progenitor
Fam241a	3.88e-27	0.376946	9e-23	1	Progenitor
Ralgds	3.89e-27	0.322965	9.02e-23	1	Progenitor
Fmnl2	4.08e-27	0.397338	9.46e-23	1	Progenitor
Shkbp1	4.93e-27	0.367834	1.14e-22	1	Progenitor
Tbcd	6.6e-27	0.424494	1.53e-22	1	Progenitor
Xlr5c	7.08e-27	0.261673	1.64e-22	1	Progenitor
Timp2	7.32e-27	0.319412	1.7e-22	1	Progenitor
Rwdd4a	7.33e-27	0.282935	1.7e-22	1	Progenitor
Figla	7.35e-27	0.324167	1.71e-22	1	Progenitor
Gsdme	7.57e-27	0.346259	1.76e-22	1	Progenitor
Dscaml1	8.82e-27	0.286551	2.05e-22	1	Progenitor
Rara	1.23e-26	0.309986	2.85e-22	1	Progenitor
Ankrd12	1.29e-26	0.271208	2.99e-22	1	Progenitor
Gm26641	1.5e-26	0.298614	3.49e-22	1	Progenitor
Tmem150a	1.68e-26	0.397938	3.9e-22	1	Progenitor
Hoxb7	1.83e-26	0.300646	4.24e-22	1	Progenitor
4930447C04Rik	1.83e-26	0.280374	4.25e-22	1	Progenitor
Nadk	2.17e-26	0.288916	5.04e-22	1	Progenitor
Anks1	2.23e-26	0.314156	5.17e-22	1	Progenitor
Cacng6	2.28e-26	0.336385	5.28e-22	1	Progenitor
Ank3	2.54e-26	0.374742	5.89e-22	1	Progenitor
Hikeshi	2.67e-26	0.384424	6.19e-22	1	Progenitor
Nubp2	2.9e-26	0.251706	6.72e-22	1	Progenitor
Trip10	3.08e-26	0.368531	7.15e-22	1	Progenitor
Relb	3.16e-26	0.328774	7.32e-22	1	Progenitor
Zfyve21	3.33e-26	0.325377	7.74e-22	1	Progenitor
1700028I16Rik	3.51e-26	0.384294	8.14e-22	1	Progenitor
Plppr1	3.95e-26	0.336087	9.17e-22	1	Progenitor
Prep	4.5e-26	0.262215	1.04e-21	1	Progenitor
Npepps	4.7e-26	0.273105	1.09e-21	1	Progenitor
Nudt6	4.75e-26	0.310214	1.1e-21	1	Progenitor
Slc19a1	4.79e-26	0.368552	1.11e-21	1	Progenitor
Tubb2a	4.82e-26	0.36973	1.12e-21	1	Progenitor
Mpp1	5.55e-26	0.362884	1.29e-21	1	Progenitor
Ercc1	5.97e-26	0.315177	1.39e-21	1	Progenitor
Cdc42bpb	7.7e-26	0.384381	1.79e-21	1	Progenitor
Cdip1	8.02e-26	0.300592	1.86e-21	1	Progenitor
Ggct	8.62e-26	0.298311	2e-21	1	Progenitor
Socs1	1.03e-25	0.324259	2.39e-21	1	Progenitor
Sgce	1.1e-25	0.327969	2.56e-21	1	Progenitor
Depdc7	1.18e-25	0.326531	2.75e-21	1	Progenitor
Car5b	1.19e-25	0.309382	2.75e-21	1	Progenitor
Myh6	1.26e-25	0.353197	2.92e-21	1	Progenitor
4933431E20Rik	1.28e-25	0.351616	2.97e-21	1	Progenitor
2010107G23Rik	1.32e-25	0.367629	3.06e-21	1	Progenitor
Usp28	1.36e-25	0.314541	3.16e-21	1	Progenitor
Bcas3	1.39e-25	0.252956	3.21e-21	1	Progenitor
B4galt2	1.39e-25	0.365645	3.23e-21	1	Progenitor
Wdr74	1.43e-25	0.255671	3.32e-21	1	Progenitor
Mvk	1.56e-25	0.357612	3.61e-21	1	Progenitor
Fiz1	1.97e-25	0.2768	4.58e-21	1	Progenitor
Rabep2	2.07e-25	0.346613	4.81e-21	1	Progenitor
Zmym3	2.12e-25	0.264618	4.92e-21	1	Progenitor
1110008L16Rik	2.24e-25	0.373177	5.2e-21	1	Progenitor
Ahi1	2.4e-25	0.262509	5.56e-21	1	Progenitor
Kctd13	3.25e-25	0.263558	7.54e-21	1	Progenitor
Chrdl1	3.44e-25	0.35049	7.97e-21	1	Progenitor
Pstk	3.57e-25	0.260694	8.29e-21	1	Progenitor
Mnd1	4.32e-25	0.340376	1e-20	1	Progenitor
Tcea1	4.58e-25	0.265525	1.06e-20	1	Progenitor
Fbxw9	4.75e-25	0.257149	1.1e-20	1	Progenitor
1700086P04Rik	4.92e-25	0.280918	1.14e-20	1	Progenitor
Smim11	4.98e-25	0.29485	1.15e-20	1	Progenitor
Leprot	5.76e-25	0.251323	1.34e-20	1	Progenitor
Pycr2	6.07e-25	0.257791	1.41e-20	1	Progenitor
Dfna5	6.36e-25	0.498118	1.48e-20	1	Progenitor
Irf8	6.86e-25	0.328386	1.59e-20	1	Progenitor
Matn4	6.88e-25	0.334564	1.6e-20	1	Progenitor
Spns2	7.13e-25	0.349477	1.66e-20	1	Progenitor
Ntf5	7.44e-25	0.321167	1.73e-20	1	Progenitor
Ifitm2	7.9e-25	0.400916	1.83e-20	1	Progenitor
Tmem161a	8.59e-25	0.394056	1.99e-20	1	Progenitor
Ggps1	1.14e-24	0.284334	2.64e-20	1	Progenitor
Rpusd4	1.26e-24	0.327263	2.93e-20	1	Progenitor
Fbln1	1.43e-24	0.287211	3.31e-20	1	Progenitor
Hcn2	1.63e-24	0.314586	3.78e-20	1	Progenitor
Sertad4	1.88e-24	0.293288	4.37e-20	1	Progenitor
Zcchc14	1.95e-24	0.330743	4.53e-20	1	Progenitor
Hnrnpa0	2.07e-24	0.355693	4.81e-20	1	Progenitor
Prkcq	2.2e-24	0.266995	5.1e-20	1	Progenitor
Morc1	2.35e-24	0.279875	5.45e-20	1	Progenitor
Ckap4	2.36e-24	0.250096	5.48e-20	1	Progenitor
Igtp	2.49e-24	0.320359	5.78e-20	1	Progenitor
Slc4a5	2.86e-24	0.353909	6.63e-20	1	Progenitor
L3hypdh	3.62e-24	0.363016	8.4e-20	1	Progenitor
Rasl11b	4.5e-24	0.347189	1.04e-19	1	Progenitor
Prtn3	4.93e-24	0.368111	1.14e-19	1	Progenitor
Rorc	5.24e-24	0.270475	1.22e-19	1	Progenitor
Pou6f1	5.72e-24	0.323316	1.33e-19	1	Progenitor
Ece1	6e-24	0.348128	1.39e-19	1	Progenitor
Podxl2	6.17e-24	0.283281	1.43e-19	1	Progenitor
Tor1b	6.28e-24	0.317191	1.46e-19	1	Progenitor
Grb10	6.29e-24	0.250475	1.46e-19	1	Progenitor
Muc3	7.12e-24	0.341349	1.65e-19	1	Progenitor
Slc9b2	8.32e-24	0.30875	1.93e-19	1	Progenitor
Igfbpl1	8.56e-24	0.338511	1.99e-19	1	Progenitor
Ppp2r5d	8.6e-24	0.283739	2e-19	1	Progenitor
Msi1	9.12e-24	0.332519	2.12e-19	1	Progenitor
Tmco6	9.88e-24	0.335067	2.29e-19	1	Progenitor
Khk	1.13e-23	0.356036	2.63e-19	1	Progenitor
Tyro3	1.17e-23	0.368742	2.71e-19	1	Progenitor
Neil2	1.17e-23	0.279602	2.72e-19	1	Progenitor
Fasn	1.57e-23	0.277547	3.65e-19	1	Progenitor
Myzap	1.85e-23	0.330083	4.29e-19	1	Progenitor
Cdc25c	2.02e-23	0.295062	4.68e-19	1	Progenitor
Metrnl	2.17e-23	0.313344	5.03e-19	1	Progenitor
Xlr3a	2.21e-23	0.279117	5.12e-19	1	Progenitor
Afap1l2	2.22e-23	0.312474	5.16e-19	1	Progenitor
Tgif2	2.66e-23	0.298655	6.16e-19	1	Progenitor
Cdc42bpg	2.67e-23	0.355001	6.19e-19	1	Progenitor
Tmem130	3.97e-23	0.317953	9.2e-19	1	Progenitor
Pygo1	4.35e-23	0.28164	1.01e-18	1	Progenitor
Sult6b1	4.4e-23	0.382402	1.02e-18	1	Progenitor
Zswim1	4.46e-23	0.320716	1.04e-18	1	Progenitor
Hvcn1	4.64e-23	0.403197	1.08e-18	1	Progenitor
Top1mt	6.27e-23	0.344357	1.45e-18	1	Progenitor
Tcn2	6.47e-23	0.272588	1.5e-18	1	Progenitor
Fgd5	8.95e-23	0.311636	2.08e-18	1	Progenitor
Bckdha	9.24e-23	0.266775	2.14e-18	1	Progenitor
Synm	1.27e-22	0.292197	2.94e-18	1	Progenitor
Mapkapk5	1.32e-22	0.313548	3.05e-18	1	Progenitor
Erg	1.37e-22	0.351746	3.17e-18	1	Progenitor
Xrcc1	1.53e-22	0.264262	3.54e-18	1	Progenitor
Usp48	1.7e-22	0.280181	3.94e-18	1	Progenitor
Synj2	1.8e-22	0.281519	4.19e-18	1	Progenitor
Pik3cd	1.86e-22	0.346818	4.31e-18	1	Progenitor
Slc38a2	1.9e-22	0.325657	4.41e-18	1	Progenitor
Pou4f1	2e-22	0.356749	4.65e-18	1	Progenitor
D230025D16Rik	2.02e-22	0.351574	4.69e-18	1	Progenitor
Anxa4	2.03e-22	0.356884	4.7e-18	1	Progenitor
Fastk	2.03e-22	0.250054	4.7e-18	1	Progenitor
Pmepa1	2.04e-22	0.34531	4.74e-18	1	Progenitor
Sdk2	2.6e-22	0.353853	6.04e-18	1	Progenitor
Pccb	2.85e-22	0.299254	6.62e-18	1	Progenitor
Rgl1	2.87e-22	0.300513	6.65e-18	1	Progenitor
Rhobtb1	3.42e-22	0.332399	7.94e-18	1	Progenitor
Lxn	3.57e-22	0.299273	8.29e-18	1	Progenitor
Tmem266	3.86e-22	0.319235	8.96e-18	1	Progenitor
Nmi	3.99e-22	0.319657	9.26e-18	1	Progenitor
Gsta3	4.51e-22	0.348216	1.05e-17	1	Progenitor
Klf11	4.65e-22	0.283927	1.08e-17	1	Progenitor
Myg1	4.73e-22	0.304815	1.1e-17	1	Progenitor
Foxq1	7.26e-22	0.321557	1.68e-17	1	Progenitor
Wars	8.99e-22	0.360961	2.09e-17	1	Progenitor
Asxl3	9.5e-22	0.317776	2.2e-17	1	Progenitor
Rab8b	1.02e-21	0.316119	2.36e-17	1	Progenitor
Fbxo16	1.05e-21	0.36531	2.43e-17	1	Progenitor
2010111I01Rik	1.06e-21	0.33858	2.45e-17	1	Progenitor
Map3k10	1.06e-21	0.361675	2.46e-17	1	Progenitor
Gsn	1.06e-21	0.389068	2.47e-17	1	Progenitor
Akt1s1	1.13e-21	0.294779	2.62e-17	1	Progenitor
Nipsnap1	1.23e-21	0.295509	2.86e-17	1	Progenitor
Zdhhc23	1.48e-21	0.310858	3.42e-17	1	Progenitor
Impdh1	1.52e-21	0.27489	3.52e-17	1	Progenitor
Abcc4	1.54e-21	0.308089	3.57e-17	1	Progenitor
Nob1	1.69e-21	0.257072	3.91e-17	1	Progenitor
Map3k8	1.92e-21	0.328109	4.45e-17	1	Progenitor
Jph3	2e-21	0.301737	4.64e-17	1	Progenitor
Prrc2b	2.39e-21	0.302159	5.55e-17	1	Progenitor
Slc25a22	2.51e-21	0.346015	5.82e-17	1	Progenitor
Smo	3.16e-21	0.292777	7.33e-17	1	Progenitor
H2-Ke6	3.37e-21	0.340239	7.82e-17	1	Progenitor
St6galnac4	3.53e-21	0.34266	8.18e-17	1	Progenitor
Suclg2	3.77e-21	0.295421	8.74e-17	1	Progenitor
Kctd14	3.85e-21	0.250822	8.93e-17	1	Progenitor
Zmynd8	4.83e-21	0.290573	1.12e-16	1	Progenitor
Chd7	5.8e-21	0.261301	1.34e-16	1	Progenitor
Rbp1	6.45e-21	0.412426	1.5e-16	1	Progenitor
Tnks1bp1	7.43e-21	0.314265	1.72e-16	1	Progenitor
Ubald1	7.5e-21	0.266866	1.74e-16	1	Progenitor
Sdc2	7.56e-21	0.323611	1.75e-16	1	Progenitor
Pth1r	7.72e-21	0.295298	1.79e-16	1	Progenitor
Ncdn	8.24e-21	0.369085	1.91e-16	1	Progenitor
Zfp850	8.46e-21	0.283113	1.96e-16	1	Progenitor
Wnt5b	8.88e-21	0.319836	2.06e-16	1	Progenitor
Ly75	8.97e-21	0.288411	2.08e-16	1	Progenitor
Cib2	9.19e-21	0.344891	2.13e-16	1	Progenitor
Efnb3	9.53e-21	0.296511	2.21e-16	1	Progenitor
Capn15	1.19e-20	0.313513	2.76e-16	1	Progenitor
9530026P05Rik	1.46e-20	0.347553	3.4e-16	1	Progenitor
Tkt	1.47e-20	0.314542	3.4e-16	1	Progenitor
Slc6a9	1.76e-20	0.363466	4.08e-16	1	Progenitor
Traf3	2.17e-20	0.314182	5.04e-16	1	Progenitor
Stxbp6	2.6e-20	0.29256	6.02e-16	1	Progenitor
Cpne5	2.68e-20	0.274632	6.22e-16	1	Progenitor
Cmtm7	3.07e-20	0.346097	7.11e-16	1	Progenitor
Vav2	3.3e-20	0.352187	7.67e-16	1	Progenitor
F11r	3.61e-20	0.282763	8.37e-16	1	Progenitor
Mlc1	3.71e-20	0.369239	8.61e-16	1	Progenitor
Ncs1	4.06e-20	0.344605	9.41e-16	1	Progenitor
Numbl	4.23e-20	0.28458	9.81e-16	1	Progenitor
Lamb1	4.27e-20	0.328749	9.92e-16	1	Progenitor
Igf2bp2	4.34e-20	0.313761	1.01e-15	1	Progenitor
Dbndd1	4.8e-20	0.275487	1.11e-15	1	Progenitor
Crip1	4.98e-20	0.307978	1.15e-15	1	Progenitor
Arl4c	5.49e-20	0.294634	1.27e-15	1	Progenitor
Ddr1	5.51e-20	0.312057	1.28e-15	1	Progenitor
Cpxm1	7.27e-20	0.294343	1.69e-15	1	Progenitor
1700021F05Rik	7.36e-20	0.263447	1.71e-15	1	Progenitor
Fam217b	8.04e-20	0.275232	1.87e-15	1	Progenitor
Cilp2	8.13e-20	0.304125	1.89e-15	1	Progenitor
Eml5	8.55e-20	0.254513	1.98e-15	1	Progenitor
Sh2d5	8.64e-20	0.284822	2e-15	1	Progenitor
Lrfn4	8.72e-20	0.358311	2.02e-15	1	Progenitor
Zfp773	8.81e-20	0.321399	2.04e-15	1	Progenitor
Cry2	9.34e-20	0.277209	2.17e-15	1	Progenitor
Large2	1.42e-19	0.346953	3.29e-15	1	Progenitor
Zfyve19	1.6e-19	0.312861	3.7e-15	1	Progenitor
Trp53i11	1.64e-19	0.346758	3.81e-15	1	Progenitor
Wasf3	1.77e-19	0.287331	4.11e-15	1	Progenitor
Dedd2	1.89e-19	0.262231	4.37e-15	1	Progenitor
Pradc1	1.91e-19	0.275777	4.42e-15	1	Progenitor
Pskh1	2.07e-19	0.281172	4.81e-15	1	Progenitor
Rab13	2.88e-19	0.308555	6.67e-15	1	Progenitor
0610038B21Rik	3.13e-19	0.303282	7.26e-15	1	Progenitor
Armcx3	4.55e-19	0.315832	1.05e-14	1	Progenitor
Gmpr2	5.74e-19	0.306548	1.33e-14	1	Progenitor
Inafm1	6.21e-19	0.28772	1.44e-14	1	Progenitor
Gadd45g	7.89e-19	0.313433	1.83e-14	1	Progenitor
Aph1b	8.72e-19	0.255622	2.02e-14	1	Progenitor
N4bp2l1	1.04e-18	0.265229	2.41e-14	1	Progenitor
Gyltl1b	1.04e-18	0.347695	2.41e-14	1	Progenitor
Ppp2r5b	1.07e-18	0.276876	2.48e-14	1	Progenitor
Cd164l2	1.08e-18	0.302801	2.51e-14	1	Progenitor
Prdm16	1.11e-18	0.260234	2.57e-14	1	Progenitor
Armcx4	1.13e-18	0.290044	2.62e-14	1	Progenitor
Il12rb1	1.19e-18	0.280725	2.77e-14	1	Progenitor
Sh3bp4	1.25e-18	0.273587	2.89e-14	1	Progenitor
Slc25a16	1.31e-18	0.279365	3.05e-14	1	Progenitor
Krt17	1.33e-18	0.30864	3.1e-14	1	Progenitor
Clp1	1.39e-18	0.26464	3.23e-14	1	Progenitor
Arrdc4	1.41e-18	0.273519	3.27e-14	1	Progenitor
Zfp523	1.52e-18	0.25209	3.52e-14	1	Progenitor
Aifm2	1.66e-18	0.280067	3.85e-14	1	Progenitor
2310022B05Rik	1.95e-18	0.341962	4.53e-14	1	Progenitor
Pusl1	2.16e-18	0.251595	5.02e-14	1	Progenitor
Rhobtb3	2.42e-18	0.268099	5.61e-14	1	Progenitor
Zfp704	2.45e-18	0.282542	5.67e-14	1	Progenitor
Tspyl2	2.56e-18	0.260544	5.93e-14	1	Progenitor
Zfp940	3.13e-18	0.278255	7.25e-14	1	Progenitor
Tnk2	3.14e-18	0.293439	7.28e-14	1	Progenitor
5430402O13Rik	3.22e-18	0.271399	7.47e-14	1	Progenitor
Tsc1	3.27e-18	0.294874	7.6e-14	1	Progenitor
Pycard	3.76e-18	0.275053	8.71e-14	1	Progenitor
Txndc5	4.09e-18	0.296628	9.48e-14	1	Progenitor
Vegfb	4.3e-18	0.273869	9.97e-14	1	Progenitor
Homer2	4.83e-18	0.308071	1.12e-13	1	Progenitor
Skap1	5.12e-18	0.277477	1.19e-13	1	Progenitor
Zfp61	5.21e-18	0.293039	1.21e-13	1	Progenitor
Rims1	5.48e-18	0.306559	1.27e-13	1	Progenitor
Apba3	5.76e-18	0.271481	1.34e-13	1	Progenitor
Il13ra1	6.69e-18	0.303999	1.55e-13	1	Progenitor
Tmem38a	7.58e-18	0.298048	1.76e-13	1	Progenitor
D230017M19Rik	8.19e-18	0.28325	1.9e-13	1	Progenitor
Gm14661	8.75e-18	0.285385	2.03e-13	1	Progenitor
Alkbh7	8.8e-18	0.276165	2.04e-13	1	Progenitor
Mib2	9.94e-18	0.278167	2.31e-13	1	Progenitor
Esrra	1.01e-17	0.319373	2.34e-13	1	Progenitor
Nol6	1.1e-17	0.257043	2.56e-13	1	Progenitor
Klhl24	1.27e-17	0.257658	2.95e-13	1	Progenitor
Fam134a	1.47e-17	0.295327	3.41e-13	1	Progenitor
Plcd1	1.47e-17	0.326548	3.42e-13	1	Progenitor
Cacna1a	1.69e-17	0.305265	3.92e-13	1	Progenitor
Rsad1	1.89e-17	0.278339	4.39e-13	1	Progenitor
Prss36	2.18e-17	0.314212	5.05e-13	1	Progenitor
Slc2a1	2.44e-17	0.288479	5.66e-13	1	Progenitor
A930011G23Rik	3e-17	0.417632	6.97e-13	1	Progenitor
Mbl2	3.14e-17	0.329629	7.28e-13	1	Progenitor
Fam169b	3.97e-17	0.317123	9.22e-13	1	Progenitor
Hexim2	4.62e-17	0.293159	1.07e-12	1	Progenitor
Mterf2	5.38e-17	0.257702	1.25e-12	1	Progenitor
Hpcal1	7.52e-17	0.315798	1.75e-12	1	Progenitor
Mylpf	7.57e-17	0.31944	1.76e-12	1	Progenitor
Hoxb3os	8.24e-17	0.294293	1.91e-12	1	Progenitor
Btd	8.37e-17	0.29821	1.94e-12	1	Progenitor
Tbc1d32	1.41e-16	0.255903	3.27e-12	1	Progenitor
Polrmt	1.87e-16	0.283056	4.34e-12	1	Progenitor
Atad2b	1.88e-16	0.320247	4.36e-12	1	Progenitor
Tro	2.53e-16	0.30587	5.86e-12	1	Progenitor
Tmem170	4.42e-16	0.270487	1.03e-11	1	Progenitor
Tmub1	5.05e-16	0.298897	1.17e-11	1	Progenitor
Prkab2	6.14e-16	0.256367	1.42e-11	1	Progenitor
Daam1	7.03e-16	0.303873	1.63e-11	1	Progenitor
Gchfr	8.4e-16	0.276581	1.95e-11	1	Progenitor
Pxmp2	9.39e-16	0.274255	2.18e-11	1	Progenitor
Fam53b	9.65e-16	0.293942	2.24e-11	1	Progenitor
Espl1	1.03e-15	0.264127	2.39e-11	1	Progenitor
Pnldc1	1.11e-15	0.252888	2.58e-11	1	Progenitor
Zfp777	1.15e-15	0.281575	2.68e-11	1	Progenitor
Rb1	1.29e-15	0.265399	2.98e-11	1	Progenitor
Gm8730	1.62e-15	0.263342	3.75e-11	1	Progenitor
Adgrg1	2.42e-15	0.251671	5.61e-11	1	Progenitor
Ypel2	2.77e-15	0.288027	6.42e-11	1	Progenitor
Negr1	3.01e-15	0.285721	6.97e-11	1	Progenitor
Ankzf1	3.56e-15	0.253183	8.25e-11	1	Progenitor
AI854703	3.94e-15	0.277282	9.13e-11	1	Progenitor
Steap1	4.21e-15	0.30783	9.76e-11	1	Progenitor
Gusb	4.65e-15	0.261443	1.08e-10	1	Progenitor
C78283	5.22e-15	0.287813	1.21e-10	1	Progenitor
Pdlim4	5.41e-15	0.281125	1.26e-10	1	Progenitor
Ryr1	5.52e-15	0.254022	1.28e-10	1	Progenitor
Spns1	6.55e-15	0.260038	1.52e-10	1	Progenitor
Tpgs1	7.44e-15	0.251307	1.73e-10	1	Progenitor
Nuak2	7.52e-15	0.296802	1.74e-10	1	Progenitor
Cul7	7.75e-15	0.27536	1.8e-10	1	Progenitor
Dclk2	7.75e-15	0.288909	1.8e-10	1	Progenitor
Snhg18	7.82e-15	0.297892	1.81e-10	1	Progenitor
Vti1a	9.69e-15	0.280188	2.25e-10	1	Progenitor
Tmem41a	1.24e-14	0.252731	2.87e-10	1	Progenitor
Irf2bp2	1.9e-14	0.253923	4.42e-10	1	Progenitor
Acad12	2.13e-14	0.275062	4.95e-10	1	Progenitor
Rnf180	2.85e-14	0.260915	6.62e-10	1	Progenitor
Clybl	3.46e-14	0.261975	8.04e-10	1	Progenitor
Pip5k1c	6.26e-14	0.25048	1.45e-09	1	Progenitor
Nutm1	7.23e-14	0.261768	1.68e-09	1	Progenitor
Ttl	7.98e-14	0.256531	1.85e-09	1	Progenitor
Wash1	8.77e-14	0.288067	2.03e-09	1	Progenitor
St3gal2	9.1e-14	0.287663	2.11e-09	1	Progenitor
Prps2	9.41e-14	0.255625	2.18e-09	1	Progenitor
Actn2	9.62e-14	0.251205	2.23e-09	1	Progenitor
Ahsg	9.85e-14	0.283131	2.29e-09	1	Progenitor
Fendrr	1.16e-13	0.341146	2.7e-09	1	Progenitor
Pard3	1.23e-13	0.295818	2.86e-09	1	Progenitor
Washc1	1.26e-13	0.275881	2.93e-09	1	Progenitor
Sv2c	1.92e-13	0.288807	4.44e-09	1	Progenitor
Bcor	2.55e-13	0.292211	5.92e-09	1	Progenitor
Gm16222	2.87e-13	0.326955	6.67e-09	1	Progenitor
Gm10020	3.56e-13	0.350555	8.26e-09	1	Progenitor
Etv6	4.42e-13	0.262401	1.03e-08	1	Progenitor
Tspan15	4.59e-13	0.279696	1.07e-08	1	Progenitor
Ccdc167	4.8e-13	0.254997	1.11e-08	1	Progenitor
Cela2a	5.36e-13	0.270794	1.24e-08	1	Progenitor
Kcnk5	9.61e-13	0.283321	2.23e-08	1	Progenitor
Glipr2	1.34e-12	0.295087	3.11e-08	1	Progenitor
Rnf212b	1.63e-12	0.259734	3.78e-08	1	Progenitor
Ago1	3.29e-12	0.27445	7.63e-08	1	Progenitor
Slc25a1	3.45e-12	0.266694	8.01e-08	1	Progenitor
Mesdc2	6.77e-12	0.276602	1.57e-07	1	Progenitor
Ercc2	2.25e-11	0.253566	5.21e-07	1	Progenitor
Rpl7a-ps5	3.2e-11	0.286322	7.43e-07	1	Progenitor
Ccbl1	7.03e-11	0.351898	1.63e-06	1	Progenitor
Mpp3	9.7e-11	0.26129	2.25e-06	1	Progenitor
Plat	1.27e-10	0.29038	2.94e-06	1	Progenitor
Gsdmd	2.33e-10	0.260393	5.4e-06	1	Progenitor
Erdr1	3.38e-09	0.275285	7.84e-05	1	Progenitor
AI846148	7.62e-09	0.26758	0.000176847	1	Progenitor
Gmnn	9.11e-171	0.686799	2.11e-166	2	Transitional Aundiff
Hmgb2	2.71e-170	0.576512	6.28e-166	2	Transitional Aundiff
Stra8	2.94e-160	1.34256	6.82e-156	2	Transitional Aundiff
Hmgn2	2.07e-156	0.521604	4.8e-152	2	Transitional Aundiff
Stmn1	1.34e-155	0.457382	3.1e-151	2	Transitional Aundiff
Ptma	7.68e-155	0.426835	1.78e-150	2	Transitional Aundiff
Tuba3a	1.04e-146	0.477694	2.41e-142	2	Transitional Aundiff
Top2a	4.33e-138	0.663103	1.01e-133	2	Transitional Aundiff
Tubb4b	3e-128	0.468472	6.96e-124	2	Transitional Aundiff
Tuba3b	4.42e-115	0.411287	1.03e-110	2	Transitional Aundiff
Marcksl1	1.83e-114	0.466915	4.23e-110	2	Transitional Aundiff
Ccna2	8.13e-111	0.534177	1.89e-106	2	Transitional Aundiff
Dnajc9	2.94e-107	0.597335	6.81e-103	2	Transitional Aundiff
Esco2	4.82e-106	0.652582	1.12e-101	2	Transitional Aundiff
Crabp1	3.79e-104	0.614519	8.79e-100	2	Transitional Aundiff
Anp32b	2.97e-94	0.337572	6.89e-90	2	Transitional Aundiff
Prim1	1.6e-92	0.559069	3.72e-88	2	Transitional Aundiff
Nasp	2.45e-91	0.418328	5.69e-87	2	Transitional Aundiff
Cenpf	7.84e-91	0.519985	1.82e-86	2	Transitional Aundiff
Hmgn1	1.5e-88	0.283671	3.48e-84	2	Transitional Aundiff
Ranbp1	5.1e-88	0.366811	1.18e-83	2	Transitional Aundiff
Syce2	2.24e-87	0.400172	5.21e-83	2	Transitional Aundiff
Hells	2.52e-87	0.480143	5.85e-83	2	Transitional Aundiff
Mcm7	2.14e-86	0.413629	4.96e-82	2	Transitional Aundiff
Hmgb1	7.06e-85	0.32936	1.64e-80	2	Transitional Aundiff
Ung	6.73e-80	0.464663	1.56e-75	2	Transitional Aundiff
Birc5	2.38e-79	0.486948	5.53e-75	2	Transitional Aundiff
Clspn	5.44e-77	0.569491	1.26e-72	2	Transitional Aundiff
Srsf2	2.57e-76	0.307062	5.96e-72	2	Transitional Aundiff
Aurkb	2.88e-76	0.538422	6.68e-72	2	Transitional Aundiff
Calm2	4.54e-74	0.298957	1.05e-69	2	Transitional Aundiff
Cdc25a	5.18e-74	0.615226	1.2e-69	2	Transitional Aundiff
Pbk	4.6e-73	0.425657	1.07e-68	2	Transitional Aundiff
Ndufa4	2.28e-71	0.287444	5.29e-67	2	Transitional Aundiff
Mcm2	4.27e-70	0.372301	9.9e-66	2	Transitional Aundiff
Slbp	3.92e-69	0.364206	9.09e-65	2	Transitional Aundiff
Wdhd1	5.52e-69	0.562814	1.28e-64	2	Transitional Aundiff
Cks2	1.69e-68	0.421208	3.92e-64	2	Transitional Aundiff
Fen1	2.77e-68	0.444831	6.43e-64	2	Transitional Aundiff
Dbi	2.86e-68	0.312597	6.64e-64	2	Transitional Aundiff
Hist1h2ap	4.78e-68	1.00912	1.11e-63	2	Transitional Aundiff
Mki67	6.62e-68	0.507223	1.54e-63	2	Transitional Aundiff
Mat2a	1.17e-67	0.380863	2.7e-63	2	Transitional Aundiff
Snrpg	4.96e-67	0.259941	1.15e-62	2	Transitional Aundiff
Lig1	9.52e-67	0.436735	2.21e-62	2	Transitional Aundiff
Mcm6	2.82e-66	0.395324	6.55e-62	2	Transitional Aundiff
Prc1	3.22e-65	0.536448	7.47e-61	2	Transitional Aundiff
Rrm2	3.23e-65	0.50943	7.49e-61	2	Transitional Aundiff
Dnmt1	8.1e-63	0.448739	1.88e-58	2	Transitional Aundiff
Arpp19	1.97e-62	0.276769	4.58e-58	2	Transitional Aundiff
Siah1b	2.4e-62	0.411793	5.56e-58	2	Transitional Aundiff
Polr2f	4.21e-62	0.254028	9.76e-58	2	Transitional Aundiff
Ncl	7.11e-62	0.274219	1.65e-57	2	Transitional Aundiff
Naa50	7.41e-62	0.379451	1.72e-57	2	Transitional Aundiff
Fbxo5	1.59e-61	0.523668	3.69e-57	2	Transitional Aundiff
Tipin	1.77e-61	0.309764	4.11e-57	2	Transitional Aundiff
Tuba1b	8.3e-60	0.396828	1.93e-55	2	Transitional Aundiff
Ccnb1	9.76e-59	0.417037	2.26e-54	2	Transitional Aundiff
Kif20a	3.52e-58	0.439748	8.16e-54	2	Transitional Aundiff
Kif2c	1.1e-56	0.438032	2.56e-52	2	Transitional Aundiff
2810417H13Rik	1.26e-56	0.478805	2.91e-52	2	Transitional Aundiff
Lmnb1	2.23e-56	0.517825	5.18e-52	2	Transitional Aundiff
Srsf7	2.59e-56	0.300579	6e-52	2	Transitional Aundiff
Cenpa	5.39e-56	0.376987	1.25e-51	2	Transitional Aundiff
Lonrf3	1.16e-55	0.641935	2.7e-51	2	Transitional Aundiff
Atp5f1	1.62e-55	0.27226	3.77e-51	2	Transitional Aundiff
Rps27l	1.82e-55	0.283744	4.23e-51	2	Transitional Aundiff
Dut	5.05e-55	0.265188	1.17e-50	2	Transitional Aundiff
Mcm3	9.51e-55	0.411412	2.21e-50	2	Transitional Aundiff
Smc1b	9.61e-55	0.363009	2.23e-50	2	Transitional Aundiff
Yrdc	1.13e-54	0.348741	2.61e-50	2	Transitional Aundiff
Ssna1	1.98e-54	0.294372	4.59e-50	2	Transitional Aundiff
Sh3bgrl3	4.02e-54	0.316865	9.33e-50	2	Transitional Aundiff
Incenp	5.22e-54	0.421776	1.21e-49	2	Transitional Aundiff
Cdca3	7.29e-54	0.349552	1.69e-49	2	Transitional Aundiff
Plk4	7.79e-54	0.491376	1.81e-49	2	Transitional Aundiff
Uhrf1	1.7e-53	0.288975	3.94e-49	2	Transitional Aundiff
Cdc45	2.08e-53	0.505713	4.83e-49	2	Transitional Aundiff
Gm13075	2.74e-52	0.835358	6.36e-48	2	Transitional Aundiff
Mcm5	3.73e-52	0.365252	8.64e-48	2	Transitional Aundiff
Ndufa11	4.48e-52	0.251743	1.04e-47	2	Transitional Aundiff
Mthfd2	6.96e-52	0.407757	1.61e-47	2	Transitional Aundiff
Exo1	1.26e-51	0.448759	2.93e-47	2	Transitional Aundiff
M1ap	6.94e-51	0.516847	1.61e-46	2	Transitional Aundiff
Rrm1	1.29e-50	0.399292	2.99e-46	2	Transitional Aundiff
Atad5	4.2e-50	0.541706	9.75e-46	2	Transitional Aundiff
Coq7	8.04e-50	0.300342	1.87e-45	2	Transitional Aundiff
Lsm6	1.91e-49	0.275413	4.44e-45	2	Transitional Aundiff
Dynll2	1.95e-49	0.277504	4.52e-45	2	Transitional Aundiff
Fam136a	3.88e-49	0.364043	9.01e-45	2	Transitional Aundiff
Phgdh	4.34e-49	0.278405	1.01e-44	2	Transitional Aundiff
Tk1	2e-48	0.318917	4.64e-44	2	Transitional Aundiff
Kif11	1.06e-47	0.486275	2.46e-43	2	Transitional Aundiff
Dscc1	1.13e-47	0.364026	2.61e-43	2	Transitional Aundiff
Usp1	7.03e-47	0.308956	1.63e-42	2	Transitional Aundiff
Uba2	9.84e-47	0.298708	2.28e-42	2	Transitional Aundiff
Psat1	1.46e-46	0.394446	3.39e-42	2	Transitional Aundiff
Tpx2	2.39e-46	0.457329	5.54e-42	2	Transitional Aundiff
Ube2c	3.92e-46	0.37447	9.1e-42	2	Transitional Aundiff
Asb9	5.28e-46	0.319032	1.23e-41	2	Transitional Aundiff
Cdca8	7.64e-46	0.281361	1.77e-41	2	Transitional Aundiff
Spc25	1.84e-45	0.383019	4.26e-41	2	Transitional Aundiff
Hist1h4d	2.01e-45	0.799235	4.65e-41	2	Transitional Aundiff
Pfdn6	3.41e-45	0.263077	7.92e-41	2	Transitional Aundiff
Mrpl18	3.75e-45	0.318115	8.7e-41	2	Transitional Aundiff
Cdt1	4.46e-45	0.355536	1.03e-40	2	Transitional Aundiff
Hist1h1a	4.51e-45	0.712578	1.05e-40	2	Transitional Aundiff
Mrps16	6.45e-45	0.262327	1.5e-40	2	Transitional Aundiff
Cyc1	8.75e-45	0.259406	2.03e-40	2	Transitional Aundiff
Cdk1	8.83e-45	0.363326	2.05e-40	2	Transitional Aundiff
Mrpl54	1.06e-44	0.279143	2.46e-40	2	Transitional Aundiff
Nuf2	1.49e-44	0.425433	3.47e-40	2	Transitional Aundiff
Pole4	1.54e-44	0.328256	3.58e-40	2	Transitional Aundiff
Rad51ap1	2.48e-44	0.416181	5.75e-40	2	Transitional Aundiff
Mis18bp1	4.46e-44	0.376587	1.04e-39	2	Transitional Aundiff
Snhg9	8.73e-44	0.538199	2.03e-39	2	Transitional Aundiff
Mrpl49	3.2e-43	0.34031	7.41e-39	2	Transitional Aundiff
Cenpe	3.36e-43	0.377431	7.79e-39	2	Transitional Aundiff
Dnajc19	4.75e-43	0.327092	1.1e-38	2	Transitional Aundiff
Pcna	1.46e-42	0.307651	3.38e-38	2	Transitional Aundiff
Mybl2	2.55e-42	0.380631	5.91e-38	2	Transitional Aundiff
Exosc2	2.65e-42	0.49064	6.15e-38	2	Transitional Aundiff
Haus4	4.89e-42	0.278342	1.13e-37	2	Transitional Aundiff
Cdca5	8.71e-42	0.427206	2.02e-37	2	Transitional Aundiff
Cdk2	8.96e-42	0.442513	2.08e-37	2	Transitional Aundiff
Bex1	1.62e-41	0.379658	3.77e-37	2	Transitional Aundiff
Alkbh5	2.17e-41	0.317378	5.04e-37	2	Transitional Aundiff
Brca1	2.24e-41	0.504796	5.19e-37	2	Transitional Aundiff
Zcchc3	2.25e-41	0.449145	5.22e-37	2	Transitional Aundiff
Sar1a	2.59e-41	0.261313	6.01e-37	2	Transitional Aundiff
Plk1	2.73e-41	0.378871	6.32e-37	2	Transitional Aundiff
Gm43409	3.38e-41	0.875835	7.85e-37	2	Transitional Aundiff
Ccnf	4.94e-41	0.368792	1.15e-36	2	Transitional Aundiff
Dusp9	5.01e-41	0.292017	1.16e-36	2	Transitional Aundiff
Hist1h2ae	5.31e-41	0.702347	1.23e-36	2	Transitional Aundiff
Dlk1	5.59e-41	0.404094	1.3e-36	2	Transitional Aundiff
Lrr1	6.11e-41	0.447864	1.42e-36	2	Transitional Aundiff
Spc24	9.56e-41	0.369034	2.22e-36	2	Transitional Aundiff
Sh3d19	2.29e-40	0.510041	5.3e-36	2	Transitional Aundiff
Dek	2.78e-40	0.313415	6.45e-36	2	Transitional Aundiff
Cdc6	8.68e-40	0.497477	2.01e-35	2	Transitional Aundiff
Tyms	1.02e-39	0.305787	2.37e-35	2	Transitional Aundiff
Txn1	1.04e-39	0.273455	2.41e-35	2	Transitional Aundiff
AC160336.1	1.06e-39	0.837236	2.45e-35	2	Transitional Aundiff
Dhfr	1.69e-39	0.437333	3.92e-35	2	Transitional Aundiff
Loxl2	1.77e-39	0.836248	4.11e-35	2	Transitional Aundiff
Scaf11	2.04e-39	0.283692	4.73e-35	2	Transitional Aundiff
Usmg5	3.02e-39	0.30233	7.02e-35	2	Transitional Aundiff
Ddx39	4.93e-39	0.264069	1.14e-34	2	Transitional Aundiff
Eif1ad	1.9e-38	0.299659	4.4e-34	2	Transitional Aundiff
Ezh2	7.54e-38	0.357366	1.75e-33	2	Transitional Aundiff
Ncaph2	2.83e-37	0.357398	6.57e-33	2	Transitional Aundiff
Usp26	6.15e-37	0.307226	1.43e-32	2	Transitional Aundiff
Fam49b	7.31e-37	0.290874	1.7e-32	2	Transitional Aundiff
H1fx	7.51e-37	0.384899	1.74e-32	2	Transitional Aundiff
Gcat	7.94e-37	0.286831	1.84e-32	2	Transitional Aundiff
Kif4	2.22e-36	0.455195	5.15e-32	2	Transitional Aundiff
Rpia	2.6e-36	0.323145	6.04e-32	2	Transitional Aundiff
Chd3os	2.67e-36	0.276167	6.2e-32	2	Transitional Aundiff
Hormad1	3.93e-36	0.446543	9.11e-32	2	Transitional Aundiff
Ascl2	4.21e-36	0.416081	9.77e-32	2	Transitional Aundiff
Rrm2b	4.87e-36	0.676701	1.13e-31	2	Transitional Aundiff
Hist1h2aa	5.12e-36	0.699981	1.19e-31	2	Transitional Aundiff
Ptcra	6.01e-36	1.01272	1.39e-31	2	Transitional Aundiff
Orc6	7.1e-36	0.283067	1.65e-31	2	Transitional Aundiff
Rbm44	7.78e-36	0.399275	1.81e-31	2	Transitional Aundiff
Chek1	7.99e-36	0.403166	1.85e-31	2	Transitional Aundiff
Shmt1	8.97e-36	0.27812	2.08e-31	2	Transitional Aundiff
Ttc34	9.1e-36	0.306173	2.11e-31	2	Transitional Aundiff
Galk1	1.28e-35	0.269054	2.97e-31	2	Transitional Aundiff
Asf1b	1.3e-35	0.26408	3.01e-31	2	Transitional Aundiff
Rad51	1.7e-35	0.26835	3.93e-31	2	Transitional Aundiff
Zmynd19	2.72e-35	0.27995	6.32e-31	2	Transitional Aundiff
Vars	2.95e-35	0.250613	6.83e-31	2	Transitional Aundiff
Mlf2	3.46e-35	0.289259	8.03e-31	2	Transitional Aundiff
Pa2g4	6.6e-35	0.259057	1.53e-30	2	Transitional Aundiff
Tex15	8.27e-35	0.356335	1.92e-30	2	Transitional Aundiff
Rnd2	8.47e-35	0.421389	1.97e-30	2	Transitional Aundiff
Traf4	1.08e-34	0.335386	2.5e-30	2	Transitional Aundiff
Smc2	1.73e-34	0.278585	4.02e-30	2	Transitional Aundiff
Rbm46	2.66e-34	0.349638	6.17e-30	2	Transitional Aundiff
Dtl	4.2e-34	0.361188	9.75e-30	2	Transitional Aundiff
Caprin2	4.35e-34	0.299686	1.01e-29	2	Transitional Aundiff
Sgk1	4.48e-34	0.467737	1.04e-29	2	Transitional Aundiff
Gins2	4.93e-34	0.41366	1.14e-29	2	Transitional Aundiff
Timm13	5.07e-34	0.283003	1.18e-29	2	Transitional Aundiff
Cse1l	5.7e-34	0.303935	1.32e-29	2	Transitional Aundiff
Rbbp4	5.8e-34	0.284072	1.34e-29	2	Transitional Aundiff
Alyref	5.9e-34	0.270732	1.37e-29	2	Transitional Aundiff
Smarca5	8.32e-34	0.252637	1.93e-29	2	Transitional Aundiff
Orc1	2.07e-33	0.426338	4.79e-29	2	Transitional Aundiff
Bola2	2.18e-33	0.266659	5.06e-29	2	Transitional Aundiff
Hn1	2.23e-33	0.428806	5.17e-29	2	Transitional Aundiff
Wdr5	3.65e-33	0.250389	8.46e-29	2	Transitional Aundiff
Ddx21	3.82e-33	0.264916	8.86e-29	2	Transitional Aundiff
Nusap1	6.42e-33	0.350925	1.49e-28	2	Transitional Aundiff
Srsf1	6.73e-33	0.284492	1.56e-28	2	Transitional Aundiff
Anln	6.86e-33	0.444817	1.59e-28	2	Transitional Aundiff
Mrps7	7.08e-33	0.256987	1.64e-28	2	Transitional Aundiff
Ttk	8.15e-33	0.313613	1.89e-28	2	Transitional Aundiff
Chchd10	9.52e-33	0.295731	2.21e-28	2	Transitional Aundiff
Cited1	1.28e-32	0.507668	2.96e-28	2	Transitional Aundiff
Etv4	1.49e-32	0.280494	3.46e-28	2	Transitional Aundiff
Brca2	1.67e-32	0.291019	3.87e-28	2	Transitional Aundiff
Cdc34	4.66e-32	0.267348	1.08e-27	2	Transitional Aundiff
Bmp7	5.08e-32	0.411456	1.18e-27	2	Transitional Aundiff
Aunip	7.35e-32	0.30293	1.71e-27	2	Transitional Aundiff
Ccne1	8.59e-32	0.469346	1.99e-27	2	Transitional Aundiff
Lmo1	8.76e-32	0.336052	2.03e-27	2	Transitional Aundiff
Ykt6	9.37e-32	0.381668	2.17e-27	2	Transitional Aundiff
Hnrnpd	9.53e-32	0.290767	2.21e-27	2	Transitional Aundiff
Chaf1a	1.2e-31	0.346326	2.78e-27	2	Transitional Aundiff
Pold1	2.05e-31	0.250731	4.76e-27	2	Transitional Aundiff
Gm29666	2.71e-31	0.68037	6.29e-27	2	Transitional Aundiff
Dnph1	3.42e-31	0.359376	7.93e-27	2	Transitional Aundiff
Faim	4.98e-31	0.296704	1.16e-26	2	Transitional Aundiff
Bard1	5.29e-31	0.409428	1.23e-26	2	Transitional Aundiff
Nek2	5.96e-31	0.378579	1.38e-26	2	Transitional Aundiff
E2f8	6.44e-31	0.447877	1.49e-26	2	Transitional Aundiff
Rangap1	7.19e-31	0.256346	1.67e-26	2	Transitional Aundiff
Arhgdig	8.43e-31	0.299296	1.96e-26	2	Transitional Aundiff
Aurka	1.14e-30	0.292066	2.64e-26	2	Transitional Aundiff
Ska1	1.54e-30	0.300914	3.56e-26	2	Transitional Aundiff
Baz1b	1.54e-30	0.312638	3.56e-26	2	Transitional Aundiff
Pus7	1.87e-30	0.336883	4.34e-26	2	Transitional Aundiff
Gadd45b	2.28e-30	0.364635	5.29e-26	2	Transitional Aundiff
Fam90a1b	2.94e-30	0.359339	6.82e-26	2	Transitional Aundiff
Hist1h2bj	3.15e-30	0.442179	7.32e-26	2	Transitional Aundiff
Alad	3.91e-30	0.300618	9.08e-26	2	Transitional Aundiff
Msh6	4.22e-30	0.377444	9.8e-26	2	Transitional Aundiff
Ercc6l	4.3e-30	0.410603	9.97e-26	2	Transitional Aundiff
Kif23	8.81e-30	0.334923	2.04e-25	2	Transitional Aundiff
Wipi2	1.48e-29	0.257488	3.43e-25	2	Transitional Aundiff
Rbm38	1.95e-29	0.260313	4.53e-25	2	Transitional Aundiff
2900093K20Rik	1.99e-29	0.355163	4.62e-25	2	Transitional Aundiff
Lbr	4.38e-29	0.279979	1.02e-24	2	Transitional Aundiff
Dmc1	4.95e-29	0.364745	1.15e-24	2	Transitional Aundiff
Brip1	5.74e-29	0.390638	1.33e-24	2	Transitional Aundiff
Cdca2	7.88e-29	0.263372	1.83e-24	2	Transitional Aundiff
[truncated: 3,709 more rows]

## Sheet: Top10 Cluster-specific regulons
Cluster identity	Regulon
Primitive SSC (0)	Jdp2 (38g)
Primitive SSC (0)	Dmrt2 (52g)
Primitive SSC (0)	Erf (113g)
Primitive SSC (0)	Pdx1 (51g)
Primitive SSC (0)	Eomes (72g)
Primitive SSC (0)	Hoxc10 (232g)
Primitive SSC (0)	Hoxb6 (330g)
Primitive SSC (0)	Zmiz1 (242g)
Primitive SSC (0)	En1 (385g)
Primitive SSC (0)	Etv5 (620g)
Progenitor (1)	Rarg (83g)
Progenitor (1)	Nr2e1 (42g)
Progenitor (1)	Sox3 (24g)
Progenitor (1)	Zfp219 (77g)
Progenitor (1)	Msx2 (36g)
Progenitor (1)	Sall1 (25g)
Progenitor (1)	Irf1 (874g)
Progenitor (1)	Phf8 (280g)
Progenitor (1)	Klf13 (928g)
Progenitor (1)	Hey1 (248g)
Transitional Aundiff (2)	E2f7 (419g)
Transitional Aundiff (2)	E2f2 (243g)
Transitional Aundiff (2)	E2f8 (590g)
Transitional Aundiff (2)	Brca1 (765g)
Transitional Aundiff (2)	Gabpa (246g)
Transitional Aundiff (2)	Ascl2 (16g)
Transitional Aundiff (2)	Pole4 (720g)
Transitional Aundiff (2)	Hmgb3 (12g)
Transitional Aundiff (2)	Hsf4 (28g)
Transitional Aundiff (2)	Ezh2 (1245g)
Undefined Aundiff (3)	Rfx2 (39g)
Undefined Aundiff (3)	Crem (22g)
Undefined Aundiff (3)	Mixl1 (29g)
Undefined Aundiff (3)	Hoxa10 (29g)
Undefined Aundiff (3)	Pknox1 (27g)
Undefined Aundiff (3)	Creb3l2 (12g)
Undefined Aundiff (3)	Hoxb7 (267g)
Undefined Aundiff (3)	Esrra (132g)
Undefined Aundiff (3)	Hoxb5 (105g)
Undefined Aundiff (3)	Rora (137g)
Proliferative SSC (4 and 5)	Barhl2 (59g)
Proliferative SSC (4 and 5)	Egr3 (23g)
Proliferative SSC (4 and 5)	Hes1 (14g)
Proliferative SSC (4 and 5)	Pbx3 (423g)
Proliferative SSC (4 and 5)	Pou3f3 (42g)
Proliferative SSC (4 and 5)	Atf4 (30g)
Proliferative SSC (4 and 5)	Bach1 (118g)
Proliferative SSC (4 and 5)	Tcf7l1 (208g)
Proliferative SSC (4 and 5)	Hif1a (76g)
Proliferative SSC (4 and 5)	Hmgn3 (65g)
Proliferative SSC (4 and 5)	Dmrt3 (237g)
