# Supplementary material for: Distinctive molecular features of regenerative stem cells in the damaged male germline
Source: Nat Commun. 2022 May 6;13:2500. doi: 10.1038/s41467-022-30130-z (PMC9076627; doi:10.1038/s41467-022-30130-z)
Supplement: Supplementary file 6 — Supplementary Dataset 3 [file 41467_2022_30130_MOESM6_ESM.xlsx]

## Sheet: Fig3a_GFRA1pos_CTRLvsBU_DEG
Gene	p_value	avg_logFC	p_val_adj
Smarca5	1.2907e-115	0.551331	2.99456e-111
Mt2	2.60728e-95	0.502084	6.04915e-91
mt-Nd5	8.53316e-95	0.570856	1.97978e-90
Prrc2c	1.61536e-93	0.559101	3.7478e-89
Hells	2.15687e-88	0.630215	5.00415e-84
Calm1	7.99791e-87	0.539601	1.8556e-82
Hmgb2	1.20745e-86	0.588323	2.80142e-82
Zfp518a	4.90046e-86	0.663347	1.13695e-81
Uchl1	8.61322e-86	-0.601261	1.99835e-81
Dhx9	1.93152e-85	0.650838	4.48132e-81
Epcam	1.41839e-84	0.742619	3.2908e-80
Heatr1	1.0103e-83	0.820279	2.34401e-79
Usp26	1.69937e-83	0.734057	3.94271e-79
Igf2	9.09555e-81	1.63713	2.11026e-76
Rpl41	2.78731e-76	0.325167	6.46684e-72
S100a11	1.42903e-75	1.20574	3.3155e-71
2610507B11Rik	7.24333e-75	0.642021	1.68053e-70
Supt16	3.77891e-74	0.462764	8.76745e-70
Mpzl2	1.31254e-73	1.0099	3.04522e-69
Hspa5	1.56155e-72	0.53012	3.62296e-68
Esco1	3.53857e-71	0.660185	8.20984e-67
Eif4g1	3.25375e-69	0.629903	7.54902e-65
Nefm	1.24072e-68	0.895114	2.87859e-64
H2afy	1.78595e-68	-0.517683	4.14359e-64
Eprs	3.63235e-68	0.437742	8.42742e-64
Hspd1	4.37779e-67	0.435163	1.01569e-62
Ypel3	3.51413e-66	-0.567113	8.15313e-62
Wapl	4.2783e-66	0.443862	9.92609e-62
Rlf	8.03609e-66	0.640191	1.86445e-61
Casc4	9.748e-66	0.536073	2.26163e-61
Ubr5	1.88439e-65	0.651922	4.37198e-61
Bri3	3.59484e-65	-0.508732	8.34039e-61
Ckap5	4.27175e-65	0.647867	9.91088e-61
Pfdn5	2.81542e-64	-0.423033	6.53205e-60
Cd63	6.02434e-64	0.875373	1.39771e-59
Parg	7.08184e-64	0.660934	1.64306e-59
Mki67	1.52745e-63	0.886011	3.54384e-59
Chd4	1.34334e-60	0.428527	3.11667e-56
Snrpg	1.44367e-60	0.330195	3.34945e-56
S100a6	7.35386e-60	1.15749	1.70617e-55
Mt1	3.409e-59	0.434368	7.90921e-55
Rpl39	4.49599e-59	0.603805	1.04311e-54
Sfpq	6.76782e-59	0.441276	1.5702e-54
Arhgap5	7.55273e-59	0.524196	1.75231e-54
Cdc27	1.09494e-58	0.850316	2.54036e-54
Nop58	1.94439e-58	0.597915	4.51117e-54
Rps14	1.75987e-57	-0.31001	4.08308e-53
Zmym4	2.99019e-57	0.464585	6.93755e-53
Rnf17	5.31648e-57	0.456304	1.23348e-52
Atp5f1	7.96161e-57	0.487731	1.84717e-52
Arhgap29	9.31976e-57	0.494356	2.16228e-52
Tex15	1.43024e-56	0.486111	3.31829e-52
Lhx1	8.71802e-56	0.818294	2.02267e-51
Smc4	3.84693e-55	0.646664	8.92527e-51
Txn1	5.08172e-55	0.713669	1.17901e-50
Eif3f	5.41067e-55	-0.414953	1.25533e-50
Cdkn1a	5.47574e-55	1.13706	1.27043e-50
Dnmt1	6.39804e-55	0.507679	1.48441e-50
Fkbp6	6.76628e-55	-0.373088	1.56984e-50
Setx	1.69851e-54	0.457645	3.94072e-50
Pdia3	2.72434e-54	0.365255	6.32073e-50
Hnrnpa3	3.86656e-54	0.474438	8.9708e-50
Minos1	4.06019e-54	0.332537	9.42004e-50
Zfyve9	2.23628e-53	0.657236	5.18838e-49
Kif11	2.58133e-53	0.732391	5.98895e-49
Srrm1	5.08668e-53	0.404669	1.18016e-48
Cox6c	5.1468e-53	0.31838	1.19411e-48
Pcm1	6.57573e-53	0.400918	1.52564e-48
Fam208b	7.86267e-53	0.448525	1.82422e-48
Nsd1	8.25649e-53	0.498511	1.91559e-48
Upp1	9.97878e-53	-1.35	2.31518e-48
Ddx6	1.63672e-52	0.487792	3.79736e-48
Scaf11	2.40189e-52	0.412571	5.57263e-48
Thoc2	3.71448e-52	0.606794	8.61795e-48
Atad2	4.39338e-52	0.529611	1.01931e-47
Naa38	5.30363e-52	0.393115	1.23049e-47
Zfr	1.25579e-51	0.512779	2.91357e-47
Usp34	2.33469e-51	0.328641	5.41671e-47
Fmr1	1.0612e-50	0.493979	2.4621e-46
Top2a	1.11303e-50	0.72818	2.58234e-46
Rpl27	1.42726e-50	0.260608	3.31138e-46
Tmsb10	1.65445e-50	0.42229	3.83849e-46
Gm15262	1.6673e-50	0.768513	3.8683e-46
Acsl3	3.29056e-50	0.481675	7.63443e-46
Eml4	5.56672e-50	0.346082	1.29153e-45
Pspc1	6.51125e-50	0.485346	1.51068e-45
Hspa4	9.84139e-50	0.364173	2.2833e-45
Ncapg	1.22538e-49	0.712748	2.84301e-45
Thrap3	1.55074e-49	0.363969	3.59787e-45
Larp4	2.80868e-49	0.428977	6.51642e-45
Rpl18a	4.57501e-49	-0.349403	1.06145e-44
Atrx	7.93133e-49	0.354248	1.84015e-44
Uhrf1	1.7414e-48	0.495401	4.04022e-44
Akap11	2.1712e-48	0.536123	5.03739e-44
Plk4	2.40524e-48	0.600105	5.5804e-44
Plekhh3	3.17828e-48	0.5427	7.37393e-44
Baz1b	3.20888e-48	0.38514	7.44493e-44
Rock2	3.78852e-48	0.488529	8.78976e-44
Wwp1	4.29373e-48	0.574633	9.96189e-44
Sohlh1	5.59341e-48	-0.623464	1.29773e-43
Oxsr1	7.96221e-48	0.569199	1.84731e-43
Acap2	8.26675e-48	0.68291	1.91797e-43
Tsc22d3	9.24031e-48	-0.435363	2.14385e-43
Smc3	1.40483e-47	0.358821	3.25934e-43
Lgals1	2.11576e-47	0.67679	4.90878e-43
Usp1	3.21401e-47	0.528051	7.45683e-43
Map1lc3a	3.923e-47	-0.444556	9.10174e-43
Rif1	5.42096e-47	0.371031	1.25772e-42
Cenpe	6.94139e-47	0.580307	1.61047e-42
Pramef12	1.06898e-46	-0.730074	2.48013e-42
Matr3	1.96721e-46	0.34549	4.56413e-42
Ptov1	2.54751e-46	-0.463241	5.91048e-42
Cln3	3.07609e-46	-0.76854	7.13685e-42
Kras	3.13303e-46	0.473453	7.26894e-42
Adgrl2	3.17191e-46	0.737492	7.35914e-42
H2afz	3.29882e-46	0.342995	7.65359e-42
Caprin2	4.19341e-46	0.564864	9.72914e-42
Ranbp2	5.91968e-46	0.473364	1.37342e-41
Syncrip	1.08101e-45	0.432316	2.50806e-41
Atad5	1.29016e-45	0.682746	2.99331e-41
Kif4	1.7937e-45	0.813264	4.16156e-41
Fbxo9	2.07548e-45	0.446987	4.81533e-41
Cul5	2.34218e-45	0.491668	5.43408e-41
Map1lc3b	2.63617e-45	-0.399208	6.11618e-41
Tpr	4.59528e-45	0.280896	1.06615e-40
Casp8ap2	4.65377e-45	0.379501	1.07972e-40
Suz12	4.90914e-45	0.55777	1.13897e-40
Eif4g2	1.12041e-44	0.397569	2.59946e-40
Sept7	1.14361e-44	0.362797	2.65328e-40
Rabac1	1.23889e-44	-0.631287	2.87435e-40
Rrm2	1.40315e-44	0.796666	3.25544e-40
Hook1	1.55703e-44	0.447799	3.61246e-40
Zfp638	3.09162e-44	0.426057	7.17288e-40
Ddx25	3.4842e-44	-0.568453	8.0837e-40
Nasp	4.16404e-44	0.426057	9.661e-40
Gnl2	4.6892e-44	0.431037	1.08794e-39
Tnks2	6.03121e-44	0.380707	1.3993e-39
Ccnd2	8.17738e-44	0.35696	1.89723e-39
Anapc11	1.07997e-43	-0.39979	2.50563e-39
Slk	1.35894e-43	0.325779	3.15287e-39
Stag1	2.24329e-43	0.395547	5.20465e-39
Apc	2.33626e-43	0.385653	5.42036e-39
Bclaf1	2.62093e-43	0.382194	6.08081e-39
Anapc4	3.39457e-43	0.358869	7.87574e-39
Btbd7	3.61073e-43	0.359371	8.37725e-39
Tnks	3.93275e-43	0.651742	9.12438e-39
Ddah1	4.61279e-43	-0.751425	1.07021e-38
Trip12	4.95115e-43	0.374965	1.14872e-38
Rad18	5.42126e-43	0.454451	1.25779e-38
Plaur	8.48594e-43	0.888235	1.96882e-38
Chga	8.65491e-43	0.94229	2.00803e-38
Brca2	9.24143e-43	0.429863	2.1441e-38
Ncl	1.19762e-42	0.254666	2.77861e-38
Txnip	1.69831e-42	-0.468696	3.94025e-38
Smagp	1.92512e-42	-0.553499	4.46648e-38
Nup153	2.00969e-42	0.536158	4.66268e-38
Morc3	2.10804e-42	0.446456	4.89087e-38
Kif20b	3.92706e-42	0.742146	9.11118e-38
Kat6a	4.829e-42	0.341205	1.12038e-37
Aaed1	7.80183e-42	-0.519682	1.8101e-37
Sept6	8.97824e-42	0.817245	2.08304e-37
Strbp	9.3665e-42	0.381821	2.17312e-37
Syngr2	9.96682e-42	0.633012	2.3124e-37
Mtss1	1.29892e-41	0.583012	3.01362e-37
Ndufa4	1.62354e-41	0.305344	3.76677e-37
Rock1	2.61224e-41	0.321677	6.06066e-37
Cbx5	2.77586e-41	0.511173	6.44027e-37
Klhdc3	3.39751e-41	-0.425735	7.88257e-37
Tk1	4.71744e-41	0.435459	1.09449e-36
mt-Atp8	4.93822e-41	0.37567	1.14572e-36
Xpo1	5.23959e-41	0.395606	1.21564e-36
Rhoc	5.59413e-41	0.569189	1.29789e-36
Rest	6.78996e-41	0.305616	1.57534e-36
Taf1	7.65219e-41	0.38227	1.77538e-36
Ndufa1	8.17801e-41	0.733286	1.89738e-36
Rhbdl3	8.34081e-41	0.582818	1.93515e-36
Fsd1	9.72448e-41	-0.604866	2.25618e-36
Smc2	1.03368e-40	0.456576	2.39824e-36
Cir1	2.0938e-40	-0.420335	4.85784e-36
Cox7a2l	2.20868e-40	-0.404212	5.12437e-36
Hist1h1a	2.67167e-40	0.669829	6.19854e-36
Psme1	3.63188e-40	-0.414416	8.42632e-36
Sod2	5.26871e-40	-0.425079	1.22239e-35
Pnrc1	5.65526e-40	-0.409024	1.31208e-35
Prrx2	5.86399e-40	0.683767	1.3605e-35
Nedd4	7.44212e-40	0.39712	1.72665e-35
Stk25	9.03939e-40	-0.480833	2.09723e-35
Usp37	9.38578e-40	0.416943	2.17759e-35
Gcc2	9.40116e-40	0.438236	2.18116e-35
Gcsh	1.34016e-39	-0.398042	3.10931e-35
Polr2b	1.63726e-39	0.341998	3.79862e-35
Ncapd3	2.81541e-39	0.376054	6.53203e-35
Pds5a	3.48927e-39	0.602973	8.09545e-35
Rhox2a	3.8434e-39	0.569014	8.91707e-35
Sptbn1	4.7178e-39	0.39269	1.09458e-34
Ssb	4.82316e-39	0.291073	1.11902e-34
H3f3b	5.2976e-39	0.324156	1.2291e-34
Aspm	5.76309e-39	0.789307	1.33709e-34
Pcna	6.31922e-39	0.405516	1.46612e-34
Coprs	7.95347e-39	-0.33879	1.84528e-34
Mfge8	8.63941e-39	-0.599901	2.00443e-34
Sdad1	9.45219e-39	0.344908	2.193e-34
Xpc	1.01854e-38	-0.340051	2.36311e-34
Ccdc186	1.43827e-38	0.258367	3.33692e-34
Ctnna1	1.53656e-38	0.440952	3.56497e-34
Copb1	1.76149e-38	0.44357	4.08682e-34
Tmem59l	1.84829e-38	0.465982	4.28822e-34
Psmb10	2.34327e-38	-0.527095	5.43661e-34
Smarcc1	2.46566e-38	0.347979	5.72057e-34
Gabarap	2.93081e-38	-0.405687	6.79976e-34
Cd2ap	3.63714e-38	0.325164	8.43854e-34
Kif15	5.049e-38	0.743784	1.17142e-33
Pebp1	5.47297e-38	-0.285956	1.26978e-33
Wdr75	7.56804e-38	0.378257	1.75586e-33
S100a10	9.22589e-38	0.778396	2.1405e-33
Esco2	1.18088e-37	0.568558	2.73976e-33
Kif21a	1.30038e-37	0.75679	3.01702e-33
Fnbp1l	1.59162e-37	0.343704	3.69273e-33
Mcph1	1.86428e-37	0.600946	4.32532e-33
Zfp106	2.13684e-37	0.45528	4.95768e-33
Hsp90b1	2.33589e-37	0.325879	5.41949e-33
Ubc	2.36706e-37	-0.308238	5.49181e-33
Dtna	2.42028e-37	-0.62224	5.61529e-33
Arl4a	2.52297e-37	-0.363995	5.85355e-33
Sycp1	3.00971e-37	0.416367	6.98284e-33
Hectd1	3.59504e-37	0.39208	8.34086e-33
Setd5	3.62897e-37	0.36573	8.41958e-33
Ppfia1	3.78439e-37	0.357962	8.78016e-33
Hmgn2	4.02904e-37	0.319411	9.34778e-33
Cntrl	4.59582e-37	0.44205	1.06628e-32
Nufip2	7.26695e-37	0.426258	1.68601e-32
Fbxo32	8.73158e-37	-0.768274	2.02581e-32
Kif2a	8.78535e-37	0.353254	2.03829e-32
Ankrd31	8.90241e-37	0.419998	2.06545e-32
Ift43	9.0003e-37	-0.480309	2.08816e-32
Ramp2	9.11688e-37	0.698413	2.11521e-32
Kmt2a	1.01032e-36	0.351287	2.34405e-32
Kpna3	1.10917e-36	0.368853	2.57338e-32
Hlf	1.15651e-36	0.483906	2.68322e-32
Smc1b	1.16695e-36	0.416887	2.70744e-32
Ezh2	1.34206e-36	0.577826	3.11371e-32
Ranbp1	1.37844e-36	0.325176	3.19812e-32
Myo1b	1.48183e-36	0.539644	3.43801e-32
Mgmt	1.49228e-36	-0.667042	3.46224e-32
Ctsf	1.49704e-36	-0.642388	3.47328e-32
Tmf1	1.98475e-36	0.595085	4.60481e-32
Asphd2	2.12226e-36	-0.362147	4.92385e-32
Pbrm1	2.19411e-36	0.428042	5.09056e-32
Selk	2.63451e-36	-0.498531	6.11233e-32
Hist1h4d	3.05386e-36	0.527619	7.08526e-32
Txnrd1	3.08731e-36	0.52822	7.16287e-32
Rtcb	3.49784e-36	-0.362909	8.11534e-32
mt-Nd4l	5.09233e-36	0.545923	1.18147e-31
Slc25a5	7.46289e-36	0.475937	1.73146e-31
Nrbp1	7.69983e-36	-0.364421	1.78644e-31
Anln	9.12885e-36	0.674086	2.11798e-31
Usf1	1.04829e-35	-0.486315	2.43213e-31
Oasl2	1.46123e-35	-0.958648	3.39021e-31
Pmaip1	1.48611e-35	0.729691	3.44793e-31
Gle1	1.97595e-35	-0.446502	4.58439e-31
Dis3	2.19467e-35	0.46062	5.09186e-31
Set	2.30528e-35	0.340278	5.34848e-31
Fbxo31	2.39923e-35	-0.429556	5.56645e-31
Ehmt2	2.95157e-35	-0.468808	6.84793e-31
Fam49b	3.03889e-35	0.332352	7.05052e-31
Faap20	3.07176e-35	-0.712948	7.1268e-31
Ptpn13	3.75231e-35	0.537525	8.70573e-31
Prim1	4.42259e-35	0.432067	1.02609e-30
Rps27l	4.6103e-35	0.359954	1.06963e-30
Rbbp6	5.05054e-35	-0.320847	1.17178e-30
Lrrc42	5.36258e-35	-0.32901	1.24417e-30
Kctd18	5.88517e-35	-0.367821	1.36542e-30
Itgb1	6.85873e-35	0.432331	1.59129e-30
Agpat5	7.53017e-35	-0.361325	1.74707e-30
Cdc25a	8.24292e-35	0.533383	1.91244e-30
Trim37	9.16868e-35	0.408564	2.12723e-30
Magea5	9.73373e-35	0.570863	2.25832e-30
Zcchc11	1.12584e-34	0.316708	2.61205e-30
Hist1h1e	1.29783e-34	1.13069	3.0111e-30
Arpc2	1.6371e-34	0.303074	3.79824e-30
Wbp2	2.20813e-34	-0.583226	5.12307e-30
Lcmt1	2.37542e-34	-0.379527	5.51121e-30
Rrp1b	3.00766e-34	0.379169	6.97807e-30
Bub1	3.38352e-34	0.536817	7.85011e-30
Elavl2	3.42566e-34	0.404074	7.94787e-30
Sohlh2	4.14773e-34	0.523948	9.62315e-30
Jmjd1c	5.07277e-34	0.289058	1.17693e-29
Azi2	5.4295e-34	0.450714	1.2597e-29
Krcc1	5.72201e-34	0.535113	1.32756e-29
Smyd3	5.90957e-34	-0.489403	1.37108e-29
Fam118b	6.2295e-34	-0.455428	1.44531e-29
Dync1li2	6.6607e-34	0.361216	1.54535e-29
Otud4	7.45538e-34	0.439229	1.72972e-29
Ptgr1	8.09234e-34	0.477856	1.8775e-29
Mapk3	8.10871e-34	-0.562278	1.8813e-29
Ube2r2	8.21834e-34	-0.488148	1.90674e-29
Senp1	1.03569e-33	0.480436	2.40291e-29
Usmg5	1.16376e-33	0.405235	2.70004e-29
Msi2	1.18626e-33	-0.286717	2.75225e-29
Huwe1	1.34689e-33	0.412081	3.12492e-29
Gnaz	1.45166e-33	-0.854287	3.36801e-29
Foxo1	1.45944e-33	-0.346357	3.38605e-29
Cul3	1.48473e-33	0.279745	3.44471e-29
Drosha	1.6545e-33	0.356891	3.83861e-29
Scml2	1.88801e-33	0.357825	4.38036e-29
Nxph4	1.96773e-33	0.598409	4.56533e-29
Pop1	2.27426e-33	0.426104	5.27652e-29
Dgcr6	2.51264e-33	-0.518842	5.82958e-29
Hexa	2.99387e-33	-0.524237	6.94608e-29
Ktn1	3.2021e-33	0.400156	7.42919e-29
Akr1b3	3.25556e-33	-0.395409	7.55324e-29
Brca1	3.51352e-33	0.53614	8.15171e-29
Hp1bp3	3.68308e-33	0.291965	8.54511e-29
Park7	3.69952e-33	-0.296511	8.58326e-29
Pnn	3.72299e-33	0.327552	8.63771e-29
Kdm5a	4.1284e-33	0.283238	9.5783e-29
Sp3	4.98509e-33	0.47387	1.15659e-28
Trim24	5.1222e-33	0.446397	1.1884e-28
Hspa14	5.3728e-33	0.364168	1.24654e-28
Idnk	5.46618e-33	-0.821708	1.26821e-28
Hnrnpa2b1	5.53989e-33	0.313639	1.28531e-28
Sumo3	6.37708e-33	-0.459508	1.47955e-28
Gnas	6.67922e-33	0.45899	1.54965e-28
Wdr36	7.07211e-33	0.450419	1.6408e-28
4932438A13Rik	7.75351e-33	0.456162	1.79889e-28
Bcas3	7.76383e-33	-0.61784	1.80129e-28
Foxf1	8.43487e-33	-0.460481	1.95697e-28
Abtb1	9.48087e-33	-0.564815	2.19966e-28
Kif18a	1.18715e-32	0.549257	2.7543e-28
Zmat5	1.42822e-32	-0.517408	3.31361e-28
Bambi	1.44843e-32	-0.592367	3.36049e-28
Srpr	1.93423e-32	0.389817	4.4876e-28
Prpf40a	1.95841e-32	0.350426	4.5437e-28
Hcfc1r1	2.04773e-32	-0.474133	4.75093e-28
Syne2	2.08455e-32	0.47468	4.83636e-28
Gspt1	2.52445e-32	0.350659	5.85699e-28
Chn1	2.81479e-32	-0.391464	6.53058e-28
Ublcp1	3.04773e-32	0.408604	7.07104e-28
Myo9a	3.3992e-32	0.45267	7.88648e-28
Siva1	4.65852e-32	-0.327594	1.08082e-27
Arcn1	4.76602e-32	0.395041	1.10577e-27
Smc5	5.13947e-32	0.393244	1.19241e-27
Sez6	5.41781e-32	0.463943	1.25699e-27
Ssr4	5.4324e-32	0.400137	1.26037e-27
Csnk1a1	5.48934e-32	0.277819	1.27358e-27
Fignl1	5.66858e-32	0.477837	1.31517e-27
Mcm3	6.08935e-32	0.399519	1.41279e-27
Lin28a	6.1225e-32	-0.663731	1.42048e-27
Ascc3	6.2492e-32	0.419704	1.44988e-27
Mrps18a	6.83452e-32	-0.446588	1.58568e-27
Setd2	7.17342e-32	0.374804	1.66431e-27
Aldoa	7.25408e-32	0.347689	1.68302e-27
Rrbp1	8.01236e-32	0.305367	1.85895e-27
Flot2	8.65435e-32	-0.512099	2.0079e-27
Mest	9.6944e-32	0.522217	2.2492e-27
Usp8	1.33594e-31	0.34117	3.09952e-27
Fndc3a	1.44004e-31	0.545534	3.34105e-27
Mrpl14	1.56829e-31	-0.362657	3.63859e-27
Haus3	1.71843e-31	0.402649	3.98693e-27
Pafah1b3	1.90025e-31	-0.325579	4.40878e-27
Cebpg	2.04025e-31	-0.369219	4.73359e-27
Mtr	2.18395e-31	-0.28771	5.06698e-27
Dhx36	2.25423e-31	0.378298	5.23004e-27
Gstm5	2.62099e-31	-0.325747	6.08097e-27
Atp2b1	2.92573e-31	0.398746	6.78799e-27
Arfgef1	3.19544e-31	0.381092	7.41375e-27
Ash1l	3.2938e-31	0.337554	7.64194e-27
Tubgcp2	3.47381e-31	0.435834	8.0596e-27
Arl6ip1	3.56061e-31	0.452714	8.26097e-27
Ehmt1	4.26955e-31	0.379222	9.90579e-27
Llgl1	4.77726e-31	-0.575496	1.10837e-26
Trpm7	4.91076e-31	0.342041	1.13935e-26
U2surp	5.44652e-31	0.320005	1.26365e-26
Trim59	6.01633e-31	0.580044	1.39585e-26
Hbp1	6.26806e-31	-0.316581	1.45425e-26
Npat	6.80388e-31	0.511956	1.57857e-26
Wipi1	7.10382e-31	-0.636792	1.64816e-26
Bex4	7.92971e-31	-0.382592	1.83977e-26
Atp5h	7.94904e-31	0.288012	1.84426e-26
Nt5c2	8.3341e-31	-0.404115	1.93359e-26
Chek1	8.38157e-31	0.52193	1.94461e-26
Maf1	8.38462e-31	-0.521323	1.94531e-26
Arrb2	8.66278e-31	-0.491214	2.00985e-26
Mob2	9.22776e-31	-0.41968	2.14093e-26
Dhcr7	1.01067e-30	-0.667036	2.34487e-26
Ccdc88a	1.16385e-30	0.317335	2.70025e-26
Iah1	1.27425e-30	-0.379133	2.9564e-26
Csnk2a1	1.44253e-30	0.331236	3.34681e-26
Pdzd8	1.63323e-30	0.409911	3.78925e-26
Rad50	1.7376e-30	0.255667	4.0314e-26
Usp12	2.21566e-30	0.355076	5.14056e-26
Pds5b	2.27848e-30	0.469598	5.2863e-26
Zfp729b	2.44953e-30	0.635601	5.68316e-26
Sox3	2.51599e-30	-0.772121	5.83736e-26
Vcpip1	2.5602e-30	0.374657	5.93991e-26
Ier2	2.68152e-30	0.471382	6.22139e-26
Gm12216	2.78489e-30	-0.832416	6.46122e-26
Nub1	3.05425e-30	-0.313266	7.08616e-26
Atp6v1f	3.05533e-30	-0.289455	7.08867e-26
Wdhd1	3.253e-30	0.437486	7.5473e-26
Aldh1a3	3.83856e-30	0.5959	8.90584e-26
Dguok	3.91546e-30	-0.385623	9.08425e-26
Epn2	3.99409e-30	0.350538	9.26669e-26
Phf21a	4.39636e-30	-0.503886	1.02e-25
Elf2	4.55365e-30	0.359331	1.05649e-25
Fam173a	4.97424e-30	0.340895	1.15407e-25
Phf13	5.22746e-30	-0.32005	1.21282e-25
Ctdsp2	5.624e-30	-0.389087	1.30483e-25
Zmym3	6.61526e-30	-0.377192	1.53481e-25
Rfc1	7.20164e-30	0.309539	1.67085e-25
Topbp1	7.90098e-30	0.375589	1.83311e-25
Lman1	9.05021e-30	0.288526	2.09974e-25
Stx5a	1.01888e-29	-0.440422	2.3639e-25
Bud13	1.17713e-29	0.408726	2.73105e-25
Crip2	1.24539e-29	-0.72609	2.88942e-25
Slc38a1	1.43878e-29	0.485197	3.33811e-25
Msh6	1.4817e-29	0.436429	3.4377e-25
Rexo1	1.55441e-29	0.346021	3.6064e-25
Tars	1.56064e-29	0.402357	3.62085e-25
Mier1	1.58924e-29	0.259984	3.6872e-25
Ogfr	1.67391e-29	-0.425914	3.88363e-25
Hcfc1	1.69599e-29	0.398767	3.93486e-25
Son	2.1084e-29	0.284161	4.89171e-25
Magea8	2.19397e-29	0.381191	5.09023e-25
Ppid	2.27288e-29	0.353965	5.27331e-25
Supt4a	2.27954e-29	-0.288233	5.28877e-25
Tlk2	2.29992e-29	0.335239	5.33604e-25
Tle1	2.35333e-29	-0.342607	5.45996e-25
Cnot4	2.52758e-29	0.29139	5.86423e-25
Il17rd	2.60809e-29	0.593208	6.05103e-25
Rbpj	2.748e-29	0.430379	6.37564e-25
Ctdspl2	2.79382e-29	0.355124	6.48195e-25
Prkx	3.10535e-29	0.67531	7.20472e-25
Ybx3	3.42931e-29	0.516788	7.95633e-25
Herc1	3.77674e-29	0.254149	8.76241e-25
Imp3	4.45307e-29	-0.351127	1.03316e-24
Mea1	4.48361e-29	-0.32493	1.04024e-24
Fam98b	4.59271e-29	0.381567	1.06555e-24
Gabpa	4.63552e-29	0.369543	1.07549e-24
Tgfb1	4.67653e-29	0.522837	1.085e-24
Mael	4.67858e-29	-0.350459	1.08548e-24
Nus1	4.80064e-29	0.416418	1.1138e-24
Map1s	5.3892e-29	-0.403409	1.25035e-24
Arpc1b	5.46496e-29	0.493715	1.26793e-24
Arl5a	5.61134e-29	0.492229	1.30189e-24
Ddx42	5.7389e-29	0.275563	1.33148e-24
Eif3a	5.84281e-29	0.288077	1.35559e-24
Rapgef6	6.21504e-29	0.349729	1.44195e-24
Taldo1	6.43631e-29	-0.284448	1.49329e-24
Yme1l1	6.56937e-29	0.257878	1.52416e-24
Ormdl3	7.24941e-29	-0.38678	1.68193e-24
Spg21	7.40599e-29	-0.408927	1.71826e-24
Pold4	7.44927e-29	0.284629	1.72831e-24
Cdk12	7.71677e-29	0.304961	1.79037e-24
Gmps	8.3682e-29	0.283653	1.94151e-24
Ccnd1	8.70707e-29	0.495797	2.02013e-24
Dppa5a	8.84554e-29	0.445558	2.05225e-24
C920006O11Rik	9.82027e-29	0.531326	2.2784e-24
Atr	1.06648e-28	0.334166	2.47434e-24
Klf13	1.11725e-28	-0.302836	2.59212e-24
Tuba3b	1.13359e-28	0.318925	2.63005e-24
Arg2	1.1627e-28	0.552107	2.69759e-24
Dtx2	1.17373e-28	-0.434046	2.72316e-24
Nlrp4c	1.23008e-28	0.384782	2.85391e-24
Dnajc19	1.24254e-28	0.383566	2.88282e-24
Hypk	1.24736e-28	0.30594	2.89399e-24
Cox7a2	1.29516e-28	0.256958	3.00489e-24
Lsm12	1.31656e-28	0.262111	3.05455e-24
Tlk1	1.47592e-28	0.269744	3.42427e-24
Rbfa	1.4906e-28	-0.2998	3.45833e-24
Ppm1b	1.51025e-28	-0.462035	3.50394e-24
Rbm25	1.662e-28	0.254685	3.856e-24
Timp1	1.72438e-28	0.599198	4.00073e-24
Slc16a1	1.75759e-28	0.557253	4.07777e-24
Rbms2	1.83931e-28	-0.664913	4.26739e-24
Rras	2.7767e-28	-0.342363	6.44223e-24
Prkcz	2.7919e-28	-0.585641	6.47749e-24
Gpbp1	2.8031e-28	0.302018	6.50348e-24
Mrpl34	2.96307e-28	-0.32498	6.87463e-24
Pbx1	3.00956e-28	-0.805613	6.98248e-24
Henmt1	3.03384e-28	-0.497668	7.03881e-24
Btg2	3.07947e-28	0.465938	7.14468e-24
Cep83	3.15435e-28	0.302795	7.31842e-24
Ptpra	3.36712e-28	0.255761	7.81205e-24
Slirp	3.3973e-28	0.332904	7.88207e-24
Nfe2l2	3.83318e-28	0.356484	8.89336e-24
Galnt7	3.96882e-28	0.612315	9.20806e-24
Traf7	4.03665e-28	-0.389762	9.36542e-24
Mcm4	4.17071e-28	0.388197	9.67647e-24
Ncor1	4.34776e-28	0.313043	1.00872e-23
Nuf2	4.43165e-28	0.445431	1.02819e-23
Ctnnbip1	4.43421e-28	-0.292124	1.02878e-23
Psma3	4.69343e-28	0.264708	1.08892e-23
Lgmn	5.01501e-28	-0.451015	1.16353e-23
Fam208a	5.48635e-28	0.539186	1.27289e-23
Nanos3	5.61953e-28	-0.632861	1.30379e-23
Apbb1	6.06624e-28	-0.614072	1.40743e-23
Nid2	6.12037e-28	0.445349	1.41999e-23
Kpna4	6.17169e-28	0.470447	1.43189e-23
H1f0	6.34676e-28	0.458719	1.47251e-23
Dcakd	6.38661e-28	-0.394269	1.48176e-23
Tm9sf3	7.0352e-28	0.276419	1.63224e-23
Eef2	7.24217e-28	-0.30341	1.68025e-23
Dnm1l	7.37022e-28	0.435583	1.70997e-23
B4gat1	7.67321e-28	0.378036	1.78026e-23
Cep55	8.10628e-28	0.507241	1.88074e-23
Prr19	9.41123e-28	-0.497792	2.1835e-23
Lpin2	1.0186e-27	0.317755	2.36325e-23
Skil	1.02075e-27	0.440482	2.36824e-23
Atoh8	1.15206e-27	-0.74565	2.67289e-23
Magi3	1.223e-27	0.559289	2.83748e-23
Rps26	1.32095e-27	0.308254	3.06472e-23
Cenpf	1.4461e-27	0.482702	3.3551e-23
Xrcc1	1.52262e-27	-0.369804	3.53264e-23
Arhgap9	1.54353e-27	0.447003	3.58115e-23
Dzip3	1.61208e-27	0.499745	3.74018e-23
Cpsf2	1.61808e-27	0.351071	3.75412e-23
Aamp	1.64077e-27	-0.282985	3.80674e-23
Tpx2	1.70793e-27	0.607944	3.96256e-23
Bcl6b	1.72916e-27	0.608645	4.01182e-23
Cdk13	1.78089e-27	0.343393	4.13185e-23
Snrnp200	1.83171e-27	0.277841	4.24975e-23
Hnrnpab	2.04426e-27	0.257914	4.74288e-23
Nucks1	2.0789e-27	0.435728	4.82327e-23
Brwd3	2.19745e-27	0.2728	5.09831e-23
Rasa2	2.19833e-27	0.296691	5.10034e-23
Pcdh1	2.21633e-27	0.614546	5.1421e-23
Prr14l	2.25383e-27	0.521386	5.22912e-23
Trappc1	2.25637e-27	0.254452	5.23502e-23
Fam178b	2.30709e-27	-0.409163	5.35269e-23
Prdm2	2.56587e-27	0.399954	5.95308e-23
Zmym1	2.59584e-27	0.299954	6.02261e-23
Nol9	2.59808e-27	0.364594	6.0278e-23
Zc3h13	2.77301e-27	0.277425	6.43367e-23
Sfrp2	2.7748e-27	0.57562	6.43781e-23
Mvb12a	2.86463e-27	-0.43767	6.64622e-23
Kat8	3.01706e-27	-0.396093	6.99987e-23
Tsc22d2	3.098e-27	0.298339	7.18766e-23
Epha2	3.27367e-27	0.320016	7.59523e-23
Asnsd1	3.28149e-27	-0.368208	7.61339e-23
Tbca	3.3314e-27	0.290286	7.72917e-23
Trip11	3.43711e-27	0.506612	7.97444e-23
Lzts2	3.44003e-27	-0.650698	7.98121e-23
Crabp1	3.67826e-27	-0.417206	8.53394e-23
AI837181	3.73538e-27	-0.431721	8.66645e-23
Nradd	3.97747e-27	-0.44867	9.22812e-23
Dlgap4	4.111e-27	-0.593717	9.53792e-23
Fxr2	4.68762e-27	-0.279884	1.08757e-22
Mien1	4.81284e-27	-0.375894	1.11663e-22
Cnppd1	5.44911e-27	-0.516124	1.26425e-22
Ccdc12	5.89735e-27	-0.356112	1.36824e-22
Setd3	5.96389e-27	-0.254769	1.38368e-22
Serf1	6.16802e-27	-0.296814	1.43104e-22
Abce1	6.62664e-27	0.315564	1.53745e-22
Snrpd1	7.40418e-27	0.37398	1.71784e-22
2310035C23Rik	8.2772e-27	0.440393	1.92039e-22
Stk31	9.59484e-27	0.283657	2.2261e-22
C1d	1.05057e-26	0.316962	2.43744e-22
Rnf216	1.06423e-26	0.25932	2.46913e-22
Phlda1	1.13135e-26	0.432929	2.62484e-22
Bnip3	1.1589e-26	-0.485778	2.68877e-22
Cenpv	1.23178e-26	-0.284782	2.85785e-22
Bex1	1.24202e-26	-0.449117	2.88162e-22
Tfrc	1.24885e-26	0.427491	2.89747e-22
Dnajb12	1.29087e-26	0.549888	2.99494e-22
Sept11	1.32253e-26	0.506482	3.06841e-22
Lcorl	1.3564e-26	0.415319	3.14697e-22
Ppp1r12a	1.38394e-26	0.27241	3.21089e-22
Uso1	1.39126e-26	0.327184	3.22787e-22
Ubap1	1.51093e-26	-0.41492	3.50552e-22
Uri1	1.58161e-26	0.360245	3.6695e-22
Ddx41	1.59392e-26	-0.385047	3.69806e-22
Dek	1.60808e-26	0.351759	3.7309e-22
Prc1	1.86857e-26	0.524707	4.33527e-22
Usp9x	2.19804e-26	0.308597	5.09967e-22
Cenpm	2.37041e-26	0.268813	5.49958e-22
Fgd6	2.47087e-26	0.463316	5.73266e-22
Pmm1	2.93986e-26	-0.35211	6.82077e-22
Itga6	2.96807e-26	0.403807	6.88621e-22
Unc119	3.23173e-26	-0.415311	7.49795e-22
Blm	3.24204e-26	0.280991	7.52187e-22
Gpi1	3.2686e-26	-0.277862	7.58347e-22
AI314180	3.36738e-26	0.258387	7.81266e-22
Gm2694	3.7528e-26	-0.367321	8.70688e-22
Rbbp8	3.82326e-26	0.299699	8.87034e-22
Cep170	4.07086e-26	0.393096	9.44479e-22
Spin1	4.43926e-26	-0.271306	1.02995e-21
Enho	4.48865e-26	-0.652023	1.04141e-21
Lrrcc1	4.50126e-26	0.29738	1.04434e-21
Ofd1	4.64409e-26	0.332997	1.07747e-21
Clspn	4.82546e-26	0.374396	1.11955e-21
Mcrs1	4.93255e-26	-0.32275	1.1444e-21
Auts2	5.00697e-26	-0.266609	1.16167e-21
Bdp1	5.11981e-26	0.313537	1.18785e-21
Hormad1	5.22671e-26	0.413394	1.21265e-21
Taok1	5.50044e-26	0.333067	1.27616e-21
Ddah2	6.05551e-26	-0.543522	1.40494e-21
Cdc42bpa	6.23558e-26	0.307038	1.44672e-21
Rpl6l	6.56725e-26	-0.582544	1.52367e-21
Fbxo6	6.75238e-26	0.287369	1.56662e-21
Ptdss2	6.77192e-26	-0.383736	1.57115e-21
Hdlbp	6.94466e-26	0.307347	1.61123e-21
Utp20	7.378e-26	0.322294	1.71177e-21
Cfdp1	8.56669e-26	-0.297842	1.98756e-21
Ctsl	9.13996e-26	-0.359013	2.12056e-21
Efemp2	9.3858e-26	0.259749	2.1776e-21
Ccdc92	9.51403e-26	-0.440093	2.20735e-21
Tmem132c	1.00504e-25	0.259737	2.33179e-21
Zfp407	1.02252e-25	0.304419	2.37235e-21
Pa2g4	1.15914e-25	0.31717	2.68932e-21
Dhfr	1.32204e-25	0.276598	3.06726e-21
Etnk1	1.38711e-25	0.375359	3.21824e-21
Bhlhe40	1.40422e-25	0.523906	3.25792e-21
Myo18a	1.41203e-25	0.468749	3.27606e-21
Txn2	1.46695e-25	-0.357023	3.40347e-21
Ehd1	1.60993e-25	-0.297955	3.73521e-21
Icam1	1.70872e-25	0.511748	3.96441e-21
Iqgap1	1.74476e-25	0.426507	4.04801e-21
Fiz1	1.76656e-25	-0.450052	4.09859e-21
Slc25a11	1.80273e-25	0.339919	4.18252e-21
Fst	1.80339e-25	0.345958	4.18406e-21
Dnajc13	1.82566e-25	0.433889	4.23572e-21
Mark3	1.91387e-25	0.299814	4.44038e-21
Mapkap1	1.95219e-25	0.346112	4.52928e-21
Uxs1	2.15729e-25	0.254463	5.00513e-21
Pycr2	2.2638e-25	-0.286195	5.25223e-21
Sh2b1	2.28358e-25	-0.494507	5.29813e-21
BC005561	2.2966e-25	-0.270981	5.32834e-21
Tmem218	2.31872e-25	-0.532669	5.37966e-21
Pkn2	2.46419e-25	0.286635	5.71717e-21
Uchl5	2.49019e-25	0.317846	5.77748e-21
Uba6	2.5231e-25	0.311037	5.85385e-21
Trnt1	2.54317e-25	0.296713	5.90041e-21
Chaf1a	2.54706e-25	0.313138	5.90943e-21
Ddx55	2.65629e-25	0.405745	6.16285e-21
Mrpl1	2.72387e-25	0.267917	6.31965e-21
Nek1	2.84686e-25	0.258373	6.605e-21
Spred1	2.97745e-25	0.315871	6.90799e-21
March2	3.05044e-25	-0.317724	7.07732e-21
Ect2	3.08307e-25	0.476073	7.15303e-21
Cab39	3.26854e-25	0.253461	7.58334e-21
Srrt	3.32533e-25	0.294913	7.71509e-21
Polr3h	3.38605e-25	-0.315315	7.85598e-21
Dnajc21	3.60644e-25	0.273805	8.36731e-21
Pex19	3.7602e-25	-0.369151	8.72405e-21
Pgm2	4.04112e-25	-0.310494	9.37581e-21
Haus6	4.29335e-25	0.489443	9.961e-21
Smc1a	4.33961e-25	0.452631	1.00683e-20
Taf5l	4.49403e-25	-0.439336	1.04266e-20
Fam111a	4.65426e-25	0.679665	1.07983e-20
Suco	4.92368e-25	0.515927	1.14234e-20
Man2a1	5.73477e-25	0.48759	1.33052e-20
Erlec1	6.00142e-25	0.254661	1.39239e-20
Prpsap1	6.09679e-25	-0.352046	1.41452e-20
Cep295	6.23084e-25	0.276564	1.44562e-20
Prkag2	6.46268e-25	-0.394423	1.49941e-20
Rilpl2	6.97313e-25	-0.531917	1.61784e-20
Timm44	7.40052e-25	-0.346146	1.71699e-20
Tpm1	7.4449e-25	0.364753	1.72729e-20
1700037H04Rik	7.56315e-25	-0.424975	1.75473e-20
Ubxn6	8.04968e-25	-0.305198	1.86761e-20
Thap11	8.17573e-25	-0.296101	1.89685e-20
Mlh3	8.36397e-25	0.428183	1.94053e-20
Cdk2ap1	8.84488e-25	0.308209	2.0521e-20
Baz2a	9.15798e-25	0.294187	2.12474e-20
Btbd10	9.37216e-25	0.333602	2.17444e-20
Zyx	9.48727e-25	0.277621	2.20114e-20
Nsf	9.50652e-25	0.395052	2.20561e-20
Etf1	9.62053e-25	0.257921	2.23206e-20
Ccna2	9.78234e-25	0.452548	2.2696e-20
AY036118	1.01227e-24	-0.417169	2.34858e-20
Zfp534	1.12907e-24	0.647329	2.61956e-20
Orc6	1.29661e-24	0.296642	3.00827e-20
Anxa11	1.30483e-24	-0.337117	3.02734e-20
Cmip	1.31804e-24	-0.590629	3.05797e-20
Fam81a	1.3264e-24	0.527004	3.07739e-20
Tcf3	1.37958e-24	-0.282531	3.20075e-20
Ppp2r1a	1.60932e-24	-0.351935	3.73379e-20
Aspscr1	1.7389e-24	-0.33385	4.03442e-20
Sugt1	1.83203e-24	-0.387084	4.25049e-20
Ccne1	1.87654e-24	0.425013	4.35376e-20
Rpusd1	1.89681e-24	-0.370488	4.40079e-20
Bin1	1.89885e-24	0.406114	4.40552e-20
Zfp800	1.93526e-24	0.430424	4.48999e-20
Acp1	2.01766e-24	0.342765	4.68117e-20
Zfp664	2.07319e-24	0.276576	4.81001e-20
Wif1	2.08241e-24	0.519356	4.8314e-20
2610524H06Rik	2.319e-24	-0.268119	5.3803e-20
Alkbh7	2.33644e-24	-0.415582	5.42077e-20
Rhox2f	2.64986e-24	0.522399	6.14793e-20
Ccp110	2.66207e-24	0.34666	6.17627e-20
Lyrm2	2.73876e-24	0.348552	6.35419e-20
Phtf1	3.05074e-24	0.286028	7.07803e-20
Hsph1	3.05203e-24	0.349153	7.08102e-20
Pms1	3.06311e-24	0.504403	7.10671e-20
Rab6b	3.09168e-24	-0.390289	7.173e-20
Wdr1	3.12708e-24	-0.30272	7.25514e-20
Nme2	3.21857e-24	0.340498	7.46742e-20
Mvd	3.22776e-24	-0.625648	7.48873e-20
Ppig	3.24711e-24	0.277757	7.53361e-20
Dhcr24	3.27266e-24	-0.592388	7.59291e-20
Pdlim7	3.33129e-24	-0.364933	7.72891e-20
Smim11	3.4374e-24	-0.353421	7.97512e-20
Lbh	3.54012e-24	0.398351	8.21342e-20
Dapk2	3.63641e-24	-0.47636	8.43683e-20
Fdps	3.641e-24	-0.298155	8.44749e-20
Cul1	3.82555e-24	0.25493	8.87566e-20
Ppp2r2c	3.94072e-24	0.460569	9.14287e-20
Map4	4.14824e-24	0.268122	9.62434e-20
Hprt	4.24132e-24	0.287306	9.84029e-20
Srebf2	4.4782e-24	-0.322248	1.03899e-19
Msn	4.50355e-24	0.370402	1.04487e-19
Ola1	4.58925e-24	0.264278	1.06475e-19
Cyfip1	4.62966e-24	0.408218	1.07413e-19
Ccar1	4.81845e-24	0.284642	1.11793e-19
Rev3l	5.03717e-24	0.299641	1.16867e-19
Mtmr14	5.09536e-24	-0.375023	1.18217e-19
Bard1	5.15609e-24	0.403438	1.19626e-19
Pgd	5.2249e-24	-0.313144	1.21223e-19
Fam49a	5.27715e-24	0.349925	1.22435e-19
Lcor	5.29679e-24	0.392944	1.22891e-19
Casc5	5.62033e-24	0.846024	1.30397e-19
Kif23	5.72607e-24	0.487542	1.3285e-19
Utp14b	6.06692e-24	0.470435	1.40759e-19
Cdk1	6.10688e-24	0.467057	1.41686e-19
Rrm1	6.31281e-24	0.282507	1.46464e-19
Wdtc1	7.00463e-24	-0.38268	1.62514e-19
Fbxo5	7.15553e-24	0.418924	1.66015e-19
Psmc3ip	7.22645e-24	0.338672	1.67661e-19
Pggt1b	7.27359e-24	0.416032	1.68755e-19
Tubb6	7.34353e-24	0.474808	1.70377e-19
Ddx17	7.56804e-24	0.352965	1.75586e-19
Rdx	7.5687e-24	0.339176	1.75602e-19
Col4a3bp	7.66791e-24	0.254927	1.77903e-19
Limd2	7.77868e-24	0.304305	1.80473e-19
Gsta4	8.56446e-24	0.363704	1.98704e-19
Polb	9.11828e-24	-0.257011	2.11553e-19
Golga5	9.76041e-24	0.251781	2.26451e-19
Plcg2	1.00369e-23	-0.605283	2.32865e-19
Canx	1.00981e-23	0.298733	2.34286e-19
Pgpep1	1.04764e-23	-0.454997	2.43063e-19
Mcm10	1.15552e-23	0.288741	2.68092e-19
Ints6	1.19783e-23	0.312336	2.77908e-19
Taf10	1.21411e-23	0.337572	2.81685e-19
Bid	1.2904e-23	-0.42155	2.99385e-19
Slbp	1.34166e-23	0.270514	3.11277e-19
Dusp6	1.34276e-23	0.265962	3.11533e-19
Mrpl52	1.35516e-23	0.337036	3.1441e-19
Ncoa6	1.37489e-23	0.399561	3.18988e-19
Prr7	1.52158e-23	-0.649958	3.53021e-19
Sephs2	1.57993e-23	0.395169	3.66559e-19
Tle4	1.59326e-23	0.286697	3.69651e-19
Birc6	1.60213e-23	0.291917	3.7171e-19
Atic	1.61532e-23	0.314885	3.7477e-19
Psmf1	1.65501e-23	-0.437911	3.8398e-19
Fdft1	1.66661e-23	-0.406906	3.86671e-19
Rbm38	1.67402e-23	-0.281821	3.8839e-19
Rbm28	1.72453e-23	0.292588	4.00108e-19
Nid1	1.74148e-23	0.469766	4.04041e-19
Aldoc	1.74921e-23	-0.40607	4.05833e-19
Ddx43	1.82736e-23	0.252212	4.23965e-19
Trim33	1.86607e-23	0.32747	4.32946e-19
Med20	1.94345e-23	-0.339427	4.509e-19
Adad2	1.9447e-23	-0.579519	4.51191e-19
Ski	1.97222e-23	-0.321231	4.57574e-19
Ptgr2	1.97969e-23	0.309513	4.59308e-19
Ccnjl	1.99921e-23	-0.865709	4.63837e-19
Sar1b	2.01376e-23	0.280065	4.67211e-19
Zbtb32	2.02512e-23	-0.50848	4.69849e-19
Ccng1	2.04853e-23	0.827495	4.75279e-19
Chmp5	2.05343e-23	-0.251808	4.76416e-19
Abracl	2.18238e-23	0.452221	5.06335e-19
Tmem53	2.19599e-23	-0.627568	5.09492e-19
Frmd8	2.26053e-23	-0.40263	5.24465e-19
Mbnl3	2.32074e-23	0.450886	5.38435e-19
Stk38	2.6015e-23	0.488351	6.03574e-19
Setdb2	2.61859e-23	0.587703	6.07538e-19
Card19	2.73953e-23	-0.295946	6.35597e-19
Mdm4	2.81152e-23	0.281602	6.523e-19
Aggf1	2.84555e-23	0.271361	6.60195e-19
Fus	2.85398e-23	0.255663	6.62151e-19
Hmox1	3.05327e-23	-0.420532	7.0839e-19
Ap1g1	3.06774e-23	0.361051	7.11746e-19
Dmrt3	3.12689e-23	0.336962	7.25469e-19
Tpp2	3.39056e-23	0.279678	7.86644e-19
Kdm7a	3.61256e-23	0.325057	8.38151e-19
H2afj	3.71654e-23	0.460095	8.62275e-19
Osbpl9	3.8459e-23	-0.272377	8.92287e-19
Napa	3.84618e-23	-0.461577	8.92351e-19
Sgol2a	3.96077e-23	0.76105	9.18939e-19
Hs3st3b1	4.00064e-23	0.381181	9.2819e-19
Cby1	4.21186e-23	-0.276942	9.77194e-19
Ero1l	4.26338e-23	0.283849	9.89147e-19
Ctcf	4.27535e-23	0.291369	9.91923e-19
Fam178a	4.51838e-23	0.699081	1.04831e-18
Rab11b	4.52238e-23	-0.347631	1.04924e-18
Klc3	4.73717e-23	-0.659801	1.09907e-18
Pdzd11	4.9415e-23	0.30221	1.14648e-18
Akr7a5	5.0354e-23	-0.300085	1.16826e-18
March7	5.03585e-23	0.286339	1.16837e-18
Rnf10	5.50826e-23	0.263013	1.27797e-18
9130401M01Rik	5.62048e-23	-0.253263	1.30401e-18
Ncapg2	5.62858e-23	0.405703	1.30589e-18
Dph5	5.81923e-23	0.295803	1.35012e-18
Tubb4b	5.87205e-23	0.295519	1.36237e-18
Pdcd6ip	6.03761e-23	0.284211	1.40079e-18
Cd109	6.34994e-23	0.343983	1.47325e-18
Rasl11a	6.36681e-23	0.312456	1.47716e-18
Ipo8	6.37172e-23	0.349602	1.4783e-18
Cd320	6.61955e-23	-0.258102	1.5358e-18
Trim6	6.75854e-23	0.349583	1.56805e-18
Cyb5r3	6.7601e-23	-0.274101	1.56841e-18
Kif20a	6.85209e-23	0.433802	1.58975e-18
Lrpprc	6.97478e-23	0.286631	1.61822e-18
Tax1bp3	7.11217e-23	-0.288779	1.65009e-18
Rfc5	7.16776e-23	0.302174	1.66299e-18
Wwc1	7.17765e-23	0.422864	1.66529e-18
Cbr1	7.24408e-23	-0.326262	1.6807e-18
Ubxn10	7.36885e-23	-0.483417	1.70965e-18
Agap3	7.4712e-23	-0.458316	1.73339e-18
Fbxo2	7.5977e-23	0.410171	1.76274e-18
Galnt1	7.67057e-23	0.296178	1.77965e-18
Crebrf	7.93471e-23	-0.321134	1.84093e-18
Mum1	7.99667e-23	-0.263243	1.85531e-18
Ssh2	8.21217e-23	0.391646	1.90531e-18
Rps4x	8.59703e-23	-0.319832	1.9946e-18
Ep300	8.6489e-23	0.329954	2.00663e-18
Nol11	8.70814e-23	0.336704	2.02037e-18
Mbnl2	8.77415e-23	-0.515201	2.03569e-18
Cyhr1	8.91811e-23	-0.348067	2.06909e-18
Tulp4	8.94481e-23	0.267871	2.07528e-18
Dusp5	9.72573e-23	0.307576	2.25647e-18
Tjap1	9.95615e-23	-0.456867	2.30993e-18
Uba2	1.01029e-22	0.272616	2.34398e-18
Cltb	1.01624e-22	-0.444653	2.35777e-18
Egln2	1.07521e-22	-0.307966	2.49459e-18
Brk1	1.08757e-22	-0.277359	2.52328e-18
Ndufc1	1.20624e-22	0.297871	2.7986e-18
Api5	1.24266e-22	0.267211	2.88309e-18
Ubald1	1.27161e-22	-0.483137	2.95026e-18
Fzr1	1.29139e-22	-0.301404	2.99615e-18
Cdc5l	1.31721e-22	0.272261	3.05606e-18
Jarid2	1.35648e-22	0.287025	3.14717e-18
Mgat2	1.38562e-22	0.342568	3.21478e-18
Fcho2	1.43702e-22	0.310287	3.33404e-18
Arl3	1.53534e-22	-0.325637	3.56215e-18
Rsrp1	1.55885e-22	-0.252191	3.61669e-18
Haus2	1.56226e-22	0.35591	3.6246e-18
9030624J02Rik	1.5889e-22	-0.266415	3.6864e-18
Eif3g	1.64395e-22	-0.284586	3.81413e-18
Mrgbp	1.66027e-22	-0.315528	3.852e-18
Tapbp	1.66775e-22	-0.578156	3.86935e-18
Ccdc88c	1.71453e-22	0.347171	3.97788e-18
Trap1a	1.8823e-22	0.286662	4.36713e-18
Dtnb	1.89361e-22	-0.37797	4.39337e-18
Rnf114	1.95409e-22	-0.288682	4.53369e-18
Slf1	1.97555e-22	0.478026	4.58347e-18
Txnrd3	2.03552e-22	-0.320513	4.72262e-18
Slc39a10	2.12818e-22	0.423783	4.93758e-18
Sestd1	2.33016e-22	0.359429	5.4062e-18
Etfa	2.40614e-22	0.2807	5.58248e-18
Ssbp1	2.5502e-22	0.288833	5.91673e-18
Rcl1	2.59191e-22	-0.276628	6.01349e-18
Pla2g1b	2.60028e-22	-0.741692	6.03291e-18
Eno1	2.61397e-22	-0.335432	6.06467e-18
Ap1m1	2.62623e-22	-0.31824	6.09312e-18
Ankib1	2.62807e-22	0.476319	6.09738e-18
Fam32a	2.66122e-22	-0.292451	6.17429e-18
Tpd52	2.68593e-22	-0.355985	6.23162e-18
Xpo7	2.74274e-22	0.276387	6.36344e-18
Ramp3	2.7702e-22	-0.729185	6.42715e-18
Arl2bp	2.85852e-22	-0.331379	6.63206e-18
Tbpl1	2.96141e-22	-0.277871	6.87076e-18
Mov10	2.9828e-22	-0.303086	6.9204e-18
Hist1h2ae	3.07201e-22	0.567066	7.12736e-18
Mrps34	3.27233e-22	0.311633	7.59213e-18
Eid1	3.28391e-22	0.396646	7.619e-18
F2rl1	3.33239e-22	0.557956	7.73148e-18
Hist1h1b	3.36667e-22	0.822236	7.81101e-18
Klhl20	3.38093e-22	0.399222	7.84409e-18
Ogt	3.39867e-22	-0.351012	7.88524e-18
Notch1	3.65076e-22	0.434889	8.47012e-18
Cnpy2	3.67906e-22	0.289565	8.53579e-18
Pdzd2	3.75325e-22	-0.381155	8.70792e-18
Ythdc2	3.8823e-22	0.418262	9.00731e-18
Ufl1	3.91173e-22	0.266085	9.07561e-18
Eea1	4.11943e-22	0.277271	9.5575e-18
Sccpdh	4.2678e-22	-0.253205	9.90172e-18
Rex2	4.31071e-22	0.667064	1.00013e-17
Unc119b	4.35192e-22	-0.273544	1.00969e-17
Rcan1	4.43537e-22	-0.467974	1.02905e-17
Mak16	4.59344e-22	0.273487	1.06572e-17
Mtap	4.75574e-22	0.340902	1.10338e-17
Syn2	4.91524e-22	-0.606947	1.14038e-17
Ergic3	4.99718e-22	-0.384571	1.1594e-17
Tiparp	5.24962e-22	0.252123	1.21796e-17
Upf3b	5.31901e-22	0.422807	1.23406e-17
Mrpl33	5.33415e-22	0.296634	1.23758e-17
Isg20l2	5.3503e-22	0.363539	1.24132e-17
Fyttd1	5.53818e-22	0.256334	1.28491e-17
Mier2	6.14154e-22	-0.468336	1.4249e-17
Slc12a2	6.21224e-22	0.406458	1.4413e-17
Irx1	6.28289e-22	-0.760108	1.45769e-17
Ret	6.77286e-22	-0.36403	1.57137e-17
Zbtb11	7.3042e-22	0.391758	1.69465e-17
Trib1	7.41333e-22	0.295892	1.71997e-17
Uqcrq	7.47244e-22	0.274335	1.73368e-17
Mapk7	7.65283e-22	-0.341901	1.77553e-17
Stx6	8.03699e-22	-0.469263	1.86466e-17
Tmem29	8.07083e-22	-0.297145	1.87251e-17
Nup155	8.10713e-22	0.377269	1.88094e-17
Btaf1	8.93451e-22	0.458492	2.0729e-17
Dmxl1	9.51613e-22	0.335176	2.20784e-17
Cbln2	9.82948e-22	-0.633739	2.28054e-17
Ddx50	1.04245e-21	0.276585	2.41858e-17
Phf1	1.1118e-21	-0.465574	2.5795e-17
Rnh1	1.17573e-21	-0.435929	2.7278e-17
D10Jhu81e	1.18934e-21	-0.451592	2.75939e-17
Fam195b	1.2081e-21	-0.4409	2.80291e-17
Hmmr	1.23305e-21	0.584337	2.86081e-17
Nsg1	1.24499e-21	0.530292	2.88849e-17
Pten	1.25195e-21	0.295108	2.90465e-17
Fam222b	1.26639e-21	-0.250886	2.93814e-17
Tex11	1.29643e-21	0.285702	3.00784e-17
Prep	1.32656e-21	-0.353145	3.07776e-17
Coro1b	1.38477e-21	-0.31484	3.21281e-17
Rbm27	1.38816e-21	0.294576	3.22067e-17
Eif4ebp2	1.39899e-21	0.306338	3.24579e-17
Sipa1	1.4567e-21	-0.315025	3.37968e-17
Mettl16	1.49049e-21	0.290192	3.45808e-17
Ropn1l	1.50294e-21	-0.391854	3.48698e-17
Dbf4	1.51499e-21	0.297873	3.51492e-17
Fam76b	1.59096e-21	0.285925	3.69118e-17
Fam134a	1.61823e-21	-0.536614	3.75445e-17
Klc4	1.67767e-21	-0.562844	3.89235e-17
Plk1	1.67935e-21	0.450749	3.89625e-17
Fam220a	1.75956e-21	-0.31842	4.08236e-17
Yif1a	1.89802e-21	0.252779	4.40359e-17
Ica1	2.05664e-21	-0.331301	4.77162e-17
Magea2	2.09797e-21	0.491534	4.86751e-17
Hnrnpd	2.18624e-21	0.290051	5.07231e-17
Vma21	2.31244e-21	0.277144	5.3651e-17
Prmt2	2.37547e-21	-0.66646	5.51133e-17
D10Wsu102e	2.37574e-21	-0.284863	5.51195e-17
Phkg2	2.38346e-21	-0.409705	5.52986e-17
Sec61a1	2.41854e-21	-0.300534	5.61126e-17
Rraga	2.54321e-21	0.361069	5.90051e-17
Igfbp2	2.59414e-21	-0.437047	6.01866e-17
Ssbp2	2.69538e-21	-0.339665	6.25356e-17
Tomm7	2.72676e-21	0.326344	6.32635e-17
Rhox2c	2.78217e-21	0.418613	6.45491e-17
Zbtb20	3.21953e-21	-0.475133	7.46963e-17
Ptms	3.45655e-21	0.284283	8.01954e-17
Tob1	3.48976e-21	0.453585	8.0966e-17
Tmem108	3.61094e-21	-0.420986	8.37774e-17
Nup214	3.69218e-21	0.320699	8.56622e-17
Tm4sf5	3.79063e-21	-0.628598	8.79464e-17
Kif2c	3.80069e-21	0.294546	8.81799e-17
Relb	3.87066e-21	-0.554082	8.98032e-17
Clpx	3.94112e-21	0.260991	9.1438e-17
Peli2	3.95877e-21	-0.308671	9.18475e-17
Mkl2	3.99442e-21	0.265836	9.26746e-17
Oxct1	4.27933e-21	-0.287446	9.92848e-17
Ibtk	4.41791e-21	0.427947	1.025e-16
1810058I24Rik	4.54735e-21	-0.281895	1.05503e-16
Polr1c	4.79399e-21	-0.292117	1.11225e-16
Sass6	4.82934e-21	0.409255	1.12045e-16
Echs1	5.00452e-21	0.302607	1.1611e-16
Sfmbt2	5.11756e-21	0.255089	1.18733e-16
Nr3c1	5.41159e-21	0.33444	1.25554e-16
Ankhd1	5.42605e-21	0.334522	1.2589e-16
Smim10l1	5.4307e-21	0.366409	1.25998e-16
Supt3	5.73291e-21	-0.273737	1.33009e-16
Vps35	5.96454e-21	0.278909	1.38383e-16
Gpc3	6.16887e-21	0.454617	1.43124e-16
Adam10	6.40435e-21	0.457927	1.48587e-16
Pttg1	6.4135e-21	-0.289525	1.488e-16
Ecm1	6.65217e-21	0.508228	1.54337e-16
Ube3a	6.68859e-21	0.250072	1.55182e-16
Zswim1	7.38242e-21	-0.482567	1.7128e-16
Usp7	7.46838e-21	0.270233	1.73274e-16
Klf7	7.68023e-21	-0.290236	1.78189e-16
Pex16	7.68219e-21	-0.259748	1.78234e-16
Slc7a1	8.45104e-21	0.28757	1.96073e-16
Gabpb2	8.5834e-21	0.322604	1.99143e-16
Atp11c	8.60379e-21	0.519333	1.99616e-16
Melk	8.66763e-21	0.260258	2.01098e-16
Polr2m	8.77746e-21	-0.292583	2.03646e-16
Birc5	8.88635e-21	0.329933	2.06172e-16
Zfos1	9.02958e-21	-0.603744	2.09495e-16
Cdipt	9.10675e-21	-0.397463	2.11286e-16
Bola1	9.30409e-21	0.275929	2.15864e-16
1700013H16Rik	9.46214e-21	0.465142	2.19531e-16
Atg101	9.61606e-21	-0.314982	2.23102e-16
Xiap	9.9653e-21	0.313229	2.31205e-16
Foxc2	1.05554e-20	-0.381508	2.44895e-16
Abi1	1.08471e-20	0.258441	2.51663e-16
Gga1	1.09153e-20	-0.329743	2.53247e-16
Rpl13a	1.14228e-20	-0.559887	2.6502e-16
Rap2c	1.16062e-20	0.273504	2.69275e-16
Syap1	1.17053e-20	0.333664	2.71574e-16
Fthl17c	1.17532e-20	0.273526	2.72687e-16
Kif14	1.18736e-20	0.347665	2.7548e-16
Nup54	1.19594e-20	0.255382	2.7747e-16
Mrpl18	1.24585e-20	0.301227	2.89051e-16
Pclaf	1.26266e-20	0.722651	2.9295e-16
Hist1h4i	1.31574e-20	0.348486	3.05264e-16
Zfp280d	1.32966e-20	0.340487	3.08495e-16
Amz2	1.38183e-20	-0.320984	3.20598e-16
Kat2a	1.40633e-20	-0.299096	3.26282e-16
Nme7	1.42169e-20	-0.347734	3.29847e-16
Capg	1.43125e-20	0.262234	3.32064e-16
Ints8	1.44191e-20	0.273572	3.34537e-16
Rogdi	1.46217e-20	-0.317989	3.39239e-16
Helz	1.4662e-20	0.28376	3.40173e-16
Cd24a	1.58175e-20	-0.779719	3.66983e-16
Kif22	1.60805e-20	0.284983	3.73083e-16
Mrpl45	1.61598e-20	-0.275859	3.74924e-16
Mthfd1	1.63884e-20	0.316166	3.80228e-16
Dbx2	1.72905e-20	-0.696531	4.01157e-16
5730455P16Rik	1.81319e-20	0.31545	4.20677e-16
1700017B05Rik	1.84436e-20	-0.531315	4.27909e-16
Acly	1.86345e-20	-0.278978	4.32339e-16
Igfbp6	1.94832e-20	-0.797621	4.52029e-16
Vasp	1.987e-20	0.313991	4.61003e-16
Eif2b2	2.02545e-20	-0.282053	4.69925e-16
Dap	2.07821e-20	-0.520069	4.82166e-16
Snx12	2.4125e-20	-0.319892	5.59723e-16
Cdc37l1	2.50102e-20	0.2961	5.80262e-16
Cntln	2.53214e-20	0.448335	5.87481e-16
Zfp326	2.63103e-20	0.377734	6.10425e-16
Ccdc174	2.68722e-20	-0.279809	6.23461e-16
Rcn2	2.7622e-20	0.307999	6.40859e-16
Hyal2	2.77792e-20	-0.380707	6.44506e-16
Amd1	2.78183e-20	0.347518	6.45412e-16
Snap47	2.78973e-20	-0.256572	6.47244e-16
Ddx3x	2.79807e-20	0.306048	6.49181e-16
Rnmt	2.86403e-20	0.260858	6.64483e-16
Cdh15	2.8688e-20	0.268793	6.65591e-16
Brip1	2.87017e-20	0.507561	6.65908e-16
Dtwd1	2.96354e-20	-0.332083	6.87571e-16
Hdac5	3.08189e-20	-0.543733	7.1503e-16
Sgta	3.19326e-20	-0.320116	7.40869e-16
Macrod2	3.21073e-20	-0.385289	7.44922e-16
Pld3	3.28077e-20	-0.510671	7.61172e-16
Phlda3	3.30969e-20	0.54835	7.67882e-16
Foxo3	3.33296e-20	-0.274543	7.7328e-16
Sycp2	3.38621e-20	0.468108	7.85634e-16
Atp2a2	3.5797e-20	0.251633	8.30527e-16
1110032A03Rik	3.94722e-20	-0.300438	9.15795e-16
Grtp1	4.1011e-20	-0.388698	9.51497e-16
Alg13	4.25822e-20	0.377516	9.87949e-16
Klhl36	4.3021e-20	-0.26472	9.9813e-16
Gaa	4.57086e-20	-0.395325	1.06049e-15
Fbxo3	4.83597e-20	-0.489691	1.12199e-15
Eri3	4.86739e-20	-0.357217	1.12928e-15
Prune	5.02489e-20	-0.429603	1.16583e-15
Trafd1	5.12775e-20	-0.425934	1.18969e-15
Rad21	5.60829e-20	0.253605	1.30118e-15
Slc43a3	5.67576e-20	0.255922	1.31683e-15
Fbn2	5.68748e-20	0.397047	1.31955e-15
Tex264	5.8344e-20	-0.308399	1.35364e-15
Cdkn1c	5.83549e-20	-0.344027	1.35389e-15
Lyst	6.1282e-20	0.497886	1.4218e-15
Ice2	6.17363e-20	0.306662	1.43234e-15
Larp4b	6.26458e-20	0.295448	1.45345e-15
Ppfibp1	6.327e-20	0.425287	1.46793e-15
Igfbpl1	6.40419e-20	-0.647273	1.48584e-15
Rap2b	6.77665e-20	0.411931	1.57225e-15
Rtn1	6.87759e-20	-0.54622	1.59567e-15
Dppa4	7.12562e-20	-0.375436	1.65322e-15
Smarcad1	7.24621e-20	0.340736	1.68119e-15
Rap1a	7.32959e-20	0.295084	1.70054e-15
Itpk1	7.32993e-20	-0.331534	1.70062e-15
Sacs	7.36123e-20	0.411589	1.70788e-15
Ist1	7.40257e-20	-0.262107	1.71747e-15
Cdk2ap2	7.86443e-20	-0.282838	1.82463e-15
Rnf168	7.93704e-20	0.468931	1.84147e-15
D11Wsu47e	8.12663e-20	-0.363791	1.88546e-15
Thumpd1	8.18994e-20	0.269693	1.90015e-15
Timeless	8.30249e-20	0.269089	1.92626e-15
Uqcr11	8.51484e-20	0.275717	1.97553e-15
H1fx	8.58461e-20	0.463912	1.99172e-15
Pcyt1a	8.6458e-20	0.30745	2.00591e-15
Mob1b	8.68592e-20	0.268622	2.01522e-15
Hist1h1c	8.76949e-20	0.420666	2.03461e-15
Elac2	9.22805e-20	-0.256063	2.141e-15
Jade1	9.31638e-20	0.302095	2.16149e-15
Nkap	9.87943e-20	0.255746	2.29213e-15
Rffl	1.01133e-19	-0.283806	2.34639e-15
Siah2	1.01504e-19	-0.405633	2.355e-15
Ino80	1.02508e-19	0.328744	2.3783e-15
Arhgap1	1.02703e-19	-0.25539	2.38281e-15
Phf12	1.04063e-19	0.28972	2.41437e-15
Mtif2	1.04526e-19	0.292709	2.42511e-15
Lsm14b	1.05412e-19	-0.279856	2.44565e-15
Bbs4	1.14191e-19	-0.346996	2.64934e-15
Coq3	1.14575e-19	0.285057	2.65825e-15
Atp6v1b2	1.15218e-19	-0.294298	2.67318e-15
Ckap2l	1.17467e-19	0.404899	2.72536e-15
Ip6k1	1.18292e-19	-0.318956	2.74449e-15
Nagk	1.18447e-19	-0.290759	2.74808e-15
Slain2	1.21989e-19	0.303416	2.83026e-15
Rbsn	1.23188e-19	0.330298	2.85809e-15
Zfp260	1.24912e-19	-0.32475	2.89809e-15
Rad51ap1	1.27805e-19	0.251982	2.96521e-15
Wwp2	1.31772e-19	-0.279835	3.05724e-15
Sall4	1.34981e-19	-0.255466	3.1317e-15
Nup160	1.35668e-19	0.379136	3.14763e-15
Tmod3	1.37292e-19	0.298204	3.18532e-15
Smyd5	1.37544e-19	-0.397678	3.19115e-15
Mepce	1.41022e-19	-0.382781	3.27185e-15
Prmt6	1.44161e-19	0.292056	3.34469e-15
Chd7	1.45854e-19	-0.391303	3.38396e-15
Exoc4	1.46739e-19	0.372135	3.4045e-15
Usb1	1.48868e-19	-0.327344	3.45389e-15
Itsn2	1.49312e-19	0.37389	3.46418e-15
Nab2	1.68365e-19	-0.268898	3.90624e-15
Srp68	1.72075e-19	-0.318437	3.9923e-15
Camk2n1	1.77629e-19	-0.405001	4.12117e-15
Mboat7	1.87784e-19	-0.406414	4.35677e-15
Cbr3	1.91243e-19	0.35749	4.43703e-15
Psenen	1.95304e-19	-0.276551	4.53125e-15
Dyrk1b	1.98522e-19	-0.549616	4.6059e-15
Dtl	2.12338e-19	0.255014	4.92645e-15
Dnpep	2.14697e-19	-0.339765	4.98119e-15
Mastl	2.1566e-19	0.272224	5.00354e-15
Tmem106a	2.1996e-19	-0.37881	5.1033e-15
Ercc6l	2.24681e-19	0.317666	5.21282e-15
Jtb	2.28157e-19	-0.286974	5.29347e-15
Dmc1	2.29941e-19	0.33379	5.33486e-15
Rhox10	2.32075e-19	-0.584193	5.38438e-15
Rragd	2.33076e-19	-0.372052	5.40761e-15
Kctd10	2.45106e-19	-0.265063	5.6867e-15
Proser2	2.46271e-19	-0.258531	5.71373e-15
Itpr1	2.47964e-19	0.2731	5.753e-15
Spsb3	2.4993e-19	-0.278083	5.79862e-15
Psmd9	2.50963e-19	-0.266353	5.82259e-15
Plvap	2.56093e-19	-0.478328	5.94161e-15
Atp5e	2.73179e-19	0.283866	6.33803e-15
Rab11fip4	2.82461e-19	-0.416789	6.55338e-15
Tead2	2.87465e-19	-0.268221	6.66947e-15
Fbxo11	2.98093e-19	0.378918	6.91605e-15
Stag2	3.10022e-19	0.274302	7.19283e-15
Tmem258	3.11025e-19	0.250926	7.2161e-15
Bloc1s5	3.30143e-19	-0.445754	7.65965e-15
Spa17	3.31312e-19	-0.257658	7.68677e-15
Eif4b	3.3541e-19	-0.27054	7.78185e-15
Ints3	3.39468e-19	-0.318699	7.87599e-15
Chmp7	3.7989e-19	-0.260004	8.81382e-15
Tomm34	3.84738e-19	-0.269152	8.92632e-15
Med25	3.92228e-19	-0.299137	9.10009e-15
Dab1	3.93698e-19	0.406273	9.13418e-15
Fbxw9	3.96236e-19	-0.381644	9.19307e-15
Tspan14	4.22258e-19	-0.355671	9.7968e-15
Atp6v0d1	4.26302e-19	-0.278739	9.89063e-15
Rabgap1	4.35518e-19	0.265225	1.01044e-14
Rhpn1	4.70916e-19	-0.562334	1.09257e-14
Tmem120a	4.73162e-19	-0.26065	1.09778e-14
Usp9y	4.775e-19	0.319792	1.10785e-14
Lonp1	5.08817e-19	-0.287791	1.18051e-14
Hbegf	5.16277e-19	0.356623	1.19781e-14
Prpf40b	5.22609e-19	-0.419255	1.2125e-14
Fer	5.30887e-19	0.308878	1.23171e-14
Specc1l	5.71072e-19	0.311007	1.32495e-14
Ccdc71	5.80658e-19	-0.255409	1.34719e-14
Smarcd3	5.84462e-19	-0.447738	1.35601e-14
Cadm4	6.06637e-19	0.488372	1.40746e-14
Dkc1	6.3008e-19	0.323827	1.46185e-14
Robo1	6.32878e-19	0.344038	1.46834e-14
Tmem160	6.63362e-19	0.309618	1.53907e-14
Hmces	6.93383e-19	-0.268734	1.60872e-14
Zfx	6.938e-19	0.3698	1.60969e-14
Cyb5a	7.02767e-19	-0.302408	1.63049e-14
Plekhb2	7.06155e-19	-0.324209	1.63835e-14
Dcaf11	7.33988e-19	-0.423819	1.70293e-14
Cpne5	7.60262e-19	-0.375218	1.76388e-14
Ggh	7.8298e-19	-0.292402	1.81659e-14
Slc25a4	7.83603e-19	0.283551	1.81804e-14
C330027C09Rik	8.56753e-19	0.388161	1.98775e-14
Gtpbp10	8.98968e-19	0.330454	2.0857e-14
Crlf1	9.09253e-19	0.280742	2.10956e-14
Rnf113a1	9.47729e-19	0.451794	2.19883e-14
Pbx4	9.67414e-19	-0.548829	2.2445e-14
Fam110a	9.85243e-19	-0.308814	2.28586e-14
Pet2	9.87996e-19	0.338436	2.29225e-14
Ubp1	1.0159e-18	0.292448	2.35699e-14
R3hdm4	1.06268e-18	0.309117	2.46552e-14
Dcps	1.0634e-18	-0.351753	2.46719e-14
Crbn	1.1015e-18	-0.279323	2.55558e-14
Mfap1b	1.1135e-18	-0.352939	2.58342e-14
Gclc	1.13331e-18	0.277222	2.62939e-14
Dazap2	1.17686e-18	-0.291841	2.73043e-14
Rbck1	1.25598e-18	-0.446538	2.914e-14
Phf11d	1.26161e-18	0.296786	2.92707e-14
Egr1	1.29698e-18	0.394868	3.00913e-14
Ndc80	1.31428e-18	0.284532	3.04926e-14
Pygo2	1.37336e-18	-0.383182	3.18634e-14
Dpep3	1.38383e-18	-0.311237	3.21063e-14
Saraf	1.50508e-18	-0.299429	3.49193e-14
Slc35c2	1.68108e-18	-0.323967	3.90029e-14
Kiz	1.69731e-18	-0.267911	3.93792e-14
Sbf2	1.86031e-18	0.285091	4.3161e-14
Thap4	1.87241e-18	-0.335562	4.34418e-14
Crmp1	1.88077e-18	0.429353	4.36358e-14
Homer1	1.91141e-18	0.316595	4.43466e-14
Sepw1	1.92502e-18	-0.435894	4.46624e-14
Gpcpd1	2.09222e-18	0.336535	4.85416e-14
Ubl7	2.17782e-18	-0.266982	5.05276e-14
Msrb1	2.19696e-18	-0.315667	5.09716e-14
Diaph3	2.21383e-18	0.441261	5.13631e-14
Nefl	2.2974e-18	0.382351	5.33021e-14
Acaa2	2.30595e-18	-0.391267	5.35005e-14
Slc16a9	2.46568e-18	0.379152	5.72063e-14
Psme4	2.51954e-18	0.389856	5.84559e-14
Pced1b	2.58508e-18	-0.400856	5.99765e-14
Dnal4	2.74036e-18	-0.311437	6.3579e-14
Chml	2.74424e-18	0.379805	6.3669e-14
Grpel2	2.91039e-18	-0.275445	6.7524e-14
A830080D01Rik	2.93382e-18	0.592641	6.80675e-14
Ppwd1	2.97192e-18	0.267774	6.89515e-14
Snx8	3.00346e-18	-0.319894	6.96832e-14
Rhebl1	3.08256e-18	-0.284872	7.15186e-14
Dhx29	3.24432e-18	0.334232	7.52714e-14
Fam46a	3.31152e-18	0.459269	7.68307e-14
Lgals2	3.3363e-18	-0.580874	7.74056e-14
Polr3e	3.36892e-18	-0.351956	7.81622e-14
Yy1	3.41035e-18	0.255646	7.91235e-14
Dvl2	3.57297e-18	-0.307952	8.28966e-14
D030056L22Rik	3.73706e-18	-0.256751	8.67036e-14
Dlgap5	3.89597e-18	0.457906	9.03905e-14
Lmna	3.97108e-18	0.317647	9.21331e-14
Paxbp1	4.11404e-18	0.267106	9.54497e-14
Add3	4.38877e-18	0.279542	1.01824e-13
Dclre1a	4.78567e-18	0.45487	1.11032e-13
Fastkd1	4.79451e-18	0.29676	1.11237e-13
Ap2a1	4.82997e-18	-0.271788	1.1206e-13
Junb	4.90644e-18	0.463574	1.13834e-13
Mgat4a	5.02771e-18	0.339359	1.16648e-13
Ost4	5.28481e-18	0.307736	1.22613e-13
Bnc2	5.38786e-18	-0.286501	1.25004e-13
Ccne2	5.40556e-18	0.39931	1.25414e-13
Smurf2	5.45086e-18	0.319143	1.26466e-13
Ctxn1	5.48988e-18	-0.333456	1.27371e-13
Pacsin1	5.50292e-18	-0.544175	1.27673e-13
Mfap3	5.51399e-18	-0.278752	1.2793e-13
Nol10	6.57236e-18	0.314738	1.52485e-13
Exoc1	6.58628e-18	0.264562	1.52808e-13
Dctd	6.60862e-18	-0.266084	1.53327e-13
2310036O22Rik	7.0125e-18	-0.351	1.62697e-13
Pddc1	7.08382e-18	-0.499248	1.64352e-13
Bach1	7.1142e-18	0.433481	1.65057e-13
Ankle2	7.35878e-18	0.288204	1.70731e-13
Wdr73	7.72007e-18	-0.280746	1.79113e-13
Cuedc2	7.72561e-18	-0.357729	1.79242e-13
2310061I04Rik	7.82132e-18	-0.270708	1.81463e-13
Lpcat1	8.24452e-18	-0.323064	1.91281e-13
Pigq	8.42094e-18	0.307897	1.95374e-13
Gml2	8.46224e-18	0.344539	1.96332e-13
Dip2b	8.69422e-18	0.342043	2.01715e-13
Brpf1	8.83259e-18	0.39531	2.04925e-13
Fancm	8.87183e-18	0.489335	2.05835e-13
Wdr44	8.89487e-18	0.448474	2.0637e-13
Zwilch	9.05146e-18	0.36436	2.10003e-13
Appl1	9.27985e-18	0.272737	2.15302e-13
Ercc6l2	9.39905e-18	0.376588	2.18067e-13
2810001G20Rik	9.7923e-18	-0.266874	2.27191e-13
Psap	9.90252e-18	-0.286763	2.29748e-13
Lmbr1l	9.90887e-18	-0.40214	2.29896e-13
Mpzl1	9.98696e-18	-0.286866	2.31707e-13
Fchsd1	1.00083e-17	-0.442712	2.32202e-13
Ccnb1	1.02227e-17	0.342026	2.37178e-13
Cenpc1	1.02741e-17	0.314572	2.38369e-13
Lrrc51	1.04911e-17	-0.30809	2.43403e-13
AU022252	1.056e-17	-0.344139	2.45004e-13
Pik3ip1	1.06139e-17	-0.476174	2.46253e-13
Pef1	1.06527e-17	-0.508023	2.47152e-13
Adrb1	1.0699e-17	0.337875	2.48226e-13
Avpi1	1.08356e-17	-0.324788	2.51396e-13
Slc26a10	1.09335e-17	0.271252	2.53668e-13
B230219D22Rik	1.10024e-17	0.328054	2.55266e-13
Pgs1	1.16816e-17	-0.27392	2.71024e-13
Med24	1.16922e-17	-0.303916	2.7127e-13
Arhgap20	1.21037e-17	0.335435	2.80818e-13
Plin2	1.24693e-17	-0.567244	2.89299e-13
Tmem106c	1.24969e-17	-0.342203	2.89941e-13
Usf2	1.27271e-17	-0.273934	2.95281e-13
Cdc73	1.3432e-17	0.344479	3.11635e-13
Plod2	1.39893e-17	0.296275	3.24565e-13
Tunar	1.39977e-17	-0.381114	3.2476e-13
Cdpf1	1.41242e-17	-0.256906	3.27696e-13
Pigyl	1.48049e-17	-0.425464	3.43488e-13
Zdhhc5	1.50449e-17	0.345697	3.49056e-13
Kdm6b	1.53494e-17	0.250267	3.56123e-13
Rhox2h	1.59883e-17	0.351541	3.70944e-13
Mlec	1.66364e-17	0.255313	3.85981e-13
Cdc6	1.68842e-17	0.384231	3.91731e-13
Timm8a2	1.78238e-17	-0.319549	4.13529e-13
Csk	1.8121e-17	-0.292919	4.20425e-13
Arhgap26	1.89404e-17	0.300146	4.39437e-13
H2-Ab1	1.91414e-17	0.347521	4.441e-13
Arl14epl	1.9436e-17	-0.31741	4.50934e-13
Ak8	1.95893e-17	-0.611374	4.54492e-13
Cry1	1.97543e-17	-0.359773	4.58319e-13
Ttk	2.02925e-17	0.278857	4.70807e-13
Cbx8	2.09254e-17	-0.266129	4.8549e-13
Pygl	2.09683e-17	-0.343404	4.86485e-13
Tmed5	2.10549e-17	0.324559	4.88494e-13
Barx1	2.1061e-17	0.323042	4.88636e-13
Acat2	2.11186e-17	-0.279874	4.89972e-13
Ncaph	2.14231e-17	0.278227	4.97037e-13
Ttf2	2.17748e-17	0.292926	5.05197e-13
Igsf21	2.18425e-17	-0.253369	5.06768e-13
Pou2f2	2.18705e-17	-0.551531	5.07418e-13
Pnpla2	2.2217e-17	-0.331361	5.15457e-13
Pfdn1	2.2359e-17	-0.255933	5.18752e-13
Igtp	2.32506e-17	-0.633572	5.39436e-13
Emb	2.36653e-17	0.430281	5.49059e-13
Cdca4	2.41107e-17	-0.271234	5.59393e-13
Noc3l	2.46984e-17	0.315079	5.73027e-13
Fgf9	2.49227e-17	0.284999	5.7823e-13
Clip1	2.5265e-17	0.273676	5.86173e-13
Rad54l2	2.57421e-17	0.338616	5.97243e-13
Ptcd2	2.58641e-17	-0.27717	6.00072e-13
Lrr1	2.64726e-17	0.312952	6.14191e-13
Osbpl8	2.67751e-17	0.358808	6.21208e-13
Dcaf4	2.73331e-17	-0.275074	6.34154e-13
Xbp1	2.80096e-17	-0.264145	6.49851e-13
Prpf8	3.04126e-17	0.255754	7.05602e-13
Nucb2	3.04966e-17	-0.312474	7.07553e-13
Exosc2	3.33403e-17	0.335651	7.73529e-13
Oscp1	3.35536e-17	-0.275838	7.78478e-13
Tmem209	3.37174e-17	0.254127	7.82277e-13
Hist1h3c	3.40391e-17	0.265735	7.89741e-13
Slc12a7	3.47808e-17	-0.38474	8.06949e-13
Dock7	3.48502e-17	0.29445	8.0856e-13
Rcor2	3.52464e-17	-0.409633	8.17752e-13
Prmt5	3.54007e-17	-0.265788	8.21332e-13
Cox17	3.76341e-17	0.278968	8.73148e-13
Nelfcd	3.8058e-17	-0.282449	8.82983e-13
Lamc1	3.82373e-17	0.262167	8.87144e-13
Cenpt	3.91457e-17	-0.262087	9.0822e-13
Crtap	4.01999e-17	0.280442	9.32677e-13
Socs5	4.08933e-17	0.316553	9.48766e-13
Cyp26a1	4.12923e-17	0.251544	9.58022e-13
Srgap2	4.43072e-17	0.430579	1.02797e-12
Alg9	4.4751e-17	-0.400048	1.03827e-12
Ppif	4.5091e-17	-0.253069	1.04616e-12
Banp	4.60012e-17	-0.250169	1.06727e-12
Bank1	4.64974e-17	0.338308	1.07879e-12
Ahcy	4.68884e-17	0.353438	1.08786e-12
Zkscan14	4.70128e-17	-0.412933	1.09074e-12
Fign	4.76161e-17	0.385125	1.10474e-12
Cdca3	4.79922e-17	0.285571	1.11347e-12
Klc2	4.80766e-17	-0.307367	1.11542e-12
Wnt3	5.08302e-17	0.357932	1.17931e-12
Cox8c	5.18933e-17	0.328769	1.20398e-12
Nr1d1	5.24657e-17	-0.438179	1.21726e-12
Nupl1	5.43134e-17	0.576027	1.26013e-12
Tmtc3	5.8285e-17	0.395896	1.35227e-12
Cnpy3	5.98851e-17	-0.349261	1.38939e-12
Evl	6.04957e-17	-0.340729	1.40356e-12
Agk	6.07105e-17	0.26121	1.40854e-12
Ccdc28a	6.46351e-17	-0.326273	1.4996e-12
Ago3	6.88993e-17	0.289167	1.59853e-12
Ctdp1	7.13279e-17	-0.282266	1.65488e-12
Por	7.34009e-17	-0.320006	1.70297e-12
Cdkn3	7.36037e-17	0.467734	1.70768e-12
Cdk5rap2	7.60594e-17	0.2675	1.76466e-12
Rspo4	7.84528e-17	-0.47987	1.82018e-12
Tnip1	8.37037e-17	-0.388325	1.94201e-12
Ift46	8.57329e-17	-0.263062	1.98909e-12
Slc7a5	8.78573e-17	-0.255637	2.03838e-12
Tmem87a	8.90384e-17	0.332225	2.06578e-12
Ttll1	9.13399e-17	-0.433029	2.11918e-12
Med11	9.213e-17	-0.347903	2.13751e-12
Top2b	9.25617e-17	0.421945	2.14752e-12
Kbtbd3	9.56409e-17	-0.25822	2.21896e-12
Spag9	9.91482e-17	0.369685	2.30034e-12
1700123O20Rik	1.04419e-16	-0.261777	2.42262e-12
Depdc7	1.06842e-16	-0.264343	2.47884e-12
Pitrm1	1.07411e-16	0.303275	2.49204e-12
Srp19	1.07699e-16	0.286058	2.49872e-12
Ticrr	1.13272e-16	0.379445	2.62801e-12
Tcn2	1.14197e-16	-0.603549	2.64948e-12
Gtse1	1.14373e-16	0.252141	2.65357e-12
Zfp593	1.20401e-16	0.25621	2.79343e-12
Limk1	1.26077e-16	-0.297494	2.9251e-12
Phlda2	1.26458e-16	-0.679319	2.93395e-12
Asna1	1.31774e-16	-0.269049	3.05728e-12
Rangap1	1.35169e-16	0.343411	3.13607e-12
Dopey1	1.3528e-16	0.398682	3.13863e-12
Capn10	1.36598e-16	-0.359021	3.1692e-12
Mif4gd	1.37882e-16	-0.354173	3.199e-12
Upf3a	1.39062e-16	0.335236	3.22638e-12
Trnp1	1.44327e-16	-0.458205	3.34852e-12
Mcc	1.46592e-16	0.369223	3.40107e-12
Fam160b1	1.46888e-16	0.26331	3.40795e-12
Ube2e2	1.47625e-16	-0.29342	3.42506e-12
D930015E06Rik	1.50124e-16	0.538496	3.48302e-12
Macf1	1.5566e-16	0.265061	3.61147e-12
Smg9	1.59394e-16	-0.418366	3.69811e-12
Saysd1	1.59728e-16	-0.282811	3.70584e-12
Ice1	1.6186e-16	0.337318	3.75531e-12
Sphk1	1.62169e-16	-0.326378	3.76249e-12
2810417H13Rik	1.62422e-16	0.633607	3.76834e-12
G6pc3	1.64417e-16	-0.336679	3.81465e-12
Hk2	1.778e-16	0.360408	4.12515e-12
Tmem39b	1.83106e-16	-0.303343	4.24824e-12
Adamts10	1.90351e-16	0.264857	4.41633e-12
Cep63	1.92967e-16	0.299037	4.47703e-12
Gm8186	1.96369e-16	0.336972	4.55597e-12
Snu13	1.97559e-16	0.505016	4.58356e-12
Zbed5	2.02637e-16	-0.27993	4.70138e-12
Smad7	2.06334e-16	0.362537	4.78715e-12
Enkur	2.08588e-16	-0.512336	4.83944e-12
Neurog3	2.15623e-16	-0.68021	5.00266e-12
Fam206a	2.21414e-16	0.297947	5.13702e-12
Impdh1	2.24038e-16	-0.283199	5.19791e-12
Sbk1	2.29365e-16	-0.273625	5.32149e-12
Gm21411	2.37884e-16	0.397609	5.51916e-12
Brms1	2.43989e-16	-0.291296	5.66079e-12
Pdlim4	2.63485e-16	-0.53537	6.11311e-12
Dpm3	2.66158e-16	0.297168	6.17513e-12
Efcab10	2.85525e-16	-0.476029	6.62446e-12
Per1	2.95168e-16	-0.443063	6.8482e-12
Slc35a4	2.95328e-16	-0.318446	6.8519e-12
Emc10	2.9555e-16	-0.256332	6.85705e-12
Cenpj	2.96903e-16	0.268078	6.88844e-12
Hspg2	3.11706e-16	-0.688457	7.23189e-12
Tgs1	3.16664e-16	0.265544	7.34691e-12
Thap3	3.19395e-16	-0.3567	7.41028e-12
Cdip1	3.23975e-16	-0.301967	7.51654e-12
Bbc3	3.35339e-16	0.301725	7.7802e-12
Pgm3	3.37526e-16	0.275435	7.83093e-12
Map4k3	3.55139e-16	0.268449	8.23958e-12
Ano10	3.80941e-16	-0.48237	8.83822e-12
Dhrs1	3.82747e-16	-0.278691	8.88011e-12
Nudt6	3.90478e-16	-0.275333	9.05948e-12
Lrrc28	4.08433e-16	-0.292669	9.47606e-12
Lemd3	4.2397e-16	0.269941	9.83653e-12
En1	4.44632e-16	0.360427	1.03159e-11
Rab40c	4.49927e-16	-0.250449	1.04388e-11
Casp9	4.5181e-16	-0.437164	1.04824e-11
Pcyt2	4.53606e-16	-0.251495	1.05241e-11
Aamdc	4.68882e-16	-0.308145	1.08785e-11
Neil3	4.76247e-16	0.418153	1.10494e-11
Brf1	4.80684e-16	-0.258958	1.11524e-11
Rac3	4.92046e-16	-0.65337	1.1416e-11
Rassf7	4.92371e-16	-0.374908	1.14235e-11
Ppp6r1	4.97416e-16	0.268876	1.15405e-11
Papolg	5.08689e-16	0.309365	1.18021e-11
Pip5k1c	5.10734e-16	-0.394185	1.18495e-11
Mrpl58	5.2418e-16	0.548647	1.21615e-11
Foxm1	5.45219e-16	0.299132	1.26496e-11
Fh1	5.48503e-16	0.251416	1.27258e-11
Grina	5.67497e-16	-0.371409	1.31665e-11
Bst2	5.88984e-16	-0.36159	1.3665e-11
Ndel1	5.92033e-16	-0.253834	1.37358e-11
Got2	5.96363e-16	-0.28412	1.38362e-11
Fcer1g	6.03803e-16	0.395458	1.40088e-11
Cox20	6.12521e-16	0.270271	1.42111e-11
Rab36	6.14974e-16	-0.504732	1.4268e-11
Slc38a2	6.2607e-16	-0.272275	1.45255e-11
Cdk5rap3	6.37881e-16	-0.265376	1.47995e-11
Lrp6	6.49074e-16	0.260671	1.50592e-11
Mterf3	6.53867e-16	0.335489	1.51704e-11
Zc3h18	6.59942e-16	0.288461	1.53113e-11
Rabepk	6.76869e-16	-0.262799	1.5704e-11
Fam234a	7.0419e-16	-0.527023	1.63379e-11
Slc30a5	7.60399e-16	0.360265	1.7642e-11
Prdm16	7.60686e-16	-0.349818	1.76487e-11
Tnpo3	7.70625e-16	0.26534	1.78793e-11
Gsto2	7.85759e-16	-0.396381	1.82304e-11
Cep192	7.96897e-16	0.257079	1.84888e-11
Dpcd	8.00753e-16	-0.400091	1.85783e-11
Xpo6	8.3709e-16	-0.261176	1.94213e-11
Exo1	8.46157e-16	0.334412	1.96317e-11
Snx15	8.48971e-16	-0.382701	1.9697e-11
Rnf20	8.50709e-16	0.271472	1.97373e-11
Map7d3	8.71959e-16	0.422171	2.02303e-11
Plagl1	8.80232e-16	0.333189	2.04223e-11
2610305D13Rik	8.83302e-16	0.421384	2.04935e-11
Tmem219	8.94644e-16	-0.311814	2.07566e-11
Slc36a4	9.7936e-16	0.365977	2.27221e-11
Armcx2	1.00192e-15	-0.306976	2.32456e-11
Snhg20	1.05602e-15	-0.251109	2.45008e-11
Ccdc25	1.13253e-15	0.256085	2.62759e-11
Hes6	1.13333e-15	-0.49321	2.62944e-11
Ddit4	1.13834e-15	-0.590803	2.64107e-11
Espn	1.13975e-15	0.292009	2.64434e-11
Edrf1	1.15973e-15	0.25472	2.69068e-11
Ciart	1.16456e-15	-0.369632	2.70189e-11
Dido1	1.26787e-15	0.296047	2.94158e-11
Inafm1	1.26925e-15	-0.314498	2.94479e-11
Spry4	1.2753e-15	0.284457	2.95881e-11
Pam	1.27783e-15	0.381955	2.96469e-11
D430019H16Rik	1.29581e-15	-0.494121	3.0064e-11
Diaph1	1.3104e-15	0.308589	3.04026e-11
Dpf1	1.35786e-15	0.25968	3.15038e-11
Fam69b	1.5251e-15	-0.28823	3.53839e-11
Tgif2	1.53705e-15	-0.298222	3.5661e-11
Cc2d1b	1.58349e-15	-0.26056	3.67386e-11
Snap25	1.60596e-15	0.280872	3.726e-11
Pdha2	1.61901e-15	0.285894	3.75626e-11
Gng13	1.65779e-15	-0.316464	3.84624e-11
Rapgef2	1.73308e-15	0.368076	4.02091e-11
Nthl1	1.74579e-15	-0.261533	4.0504e-11
Ylpm1	1.75777e-15	0.263908	4.0782e-11
H13	1.78893e-15	-0.314659	4.15049e-11
Ddias	1.84828e-15	0.269908	4.2882e-11
N4bp1	1.8595e-15	0.294593	4.31422e-11
Whsc1	1.88075e-15	0.540541	4.36352e-11
Hk1	1.88987e-15	-0.344682	4.38468e-11
Eloc	1.98668e-15	0.528476	4.60931e-11
March2	1.99191e-15	-0.258621	4.62143e-11
Gm6563	2.03388e-15	0.305526	4.71881e-11
Jun	2.09662e-15	0.490421	4.86438e-11
Rhob	2.32629e-15	0.284364	5.39722e-11
Gemin8	2.35012e-15	-0.253358	5.45251e-11
Homer2	2.46502e-15	-0.32423	5.71909e-11
Rab26os	2.53288e-15	-0.422025	5.87654e-11
Pramef8	2.57942e-15	-0.28363	5.9845e-11
Rad54b	2.58592e-15	0.263739	5.9996e-11
Arrdc3	2.80021e-15	0.295835	6.49678e-11
Lin9	2.84411e-15	0.253059	6.59862e-11
Ssbp4	2.91265e-15	0.258407	6.75763e-11
Prickle1	2.91777e-15	0.28204	6.76951e-11
Helq	3.12848e-15	0.439271	7.25838e-11
Ccdc130	3.17046e-15	-0.319936	7.35579e-11
Bap1	3.30587e-15	-0.257366	7.66995e-11
Nlrx1	3.36206e-15	-0.303334	7.8003e-11
Rtfdc1	3.45409e-15	-0.344306	8.01383e-11
Mb21d1	3.51072e-15	0.29042	8.14522e-11
Ndrg1	3.57031e-15	-0.460409	8.28348e-11
Pik3r2	3.58371e-15	-0.25887	8.31456e-11
Fmn1	3.62741e-15	0.32423	8.41595e-11
Ptch1	3.63338e-15	-0.4516	8.4298e-11
Hnrnph3	3.63448e-15	0.303852	8.43236e-11
Arhgef12	3.65593e-15	0.27271	8.48212e-11
Nt5m	3.65812e-15	-0.261737	8.4872e-11
Cldn34b1	3.73613e-15	0.311003	8.6682e-11
Slc29a2	3.77403e-15	-0.341094	8.75613e-11
Mbd6	3.8297e-15	-0.277212	8.88529e-11
B9d2	4.0702e-15	-0.303896	9.44327e-11
Zfp821	4.07995e-15	-0.342415	9.4659e-11
3110082I17Rik	4.21331e-15	-0.271339	9.77529e-11
H2-M3	4.22335e-15	-0.530738	9.79861e-11
Atp5o.1	4.30768e-15	0.467708	9.99425e-11
Golga3	4.39895e-15	0.250663	1.0206e-10
Asl	4.40587e-15	-0.282519	1.02221e-10
Pbx3	4.41633e-15	0.379859	1.02463e-10
Bsdc1	4.43899e-15	-0.326952	1.02989e-10
Bckdha	4.56352e-15	-0.30216	1.05878e-10
Mdk	4.56773e-15	0.406306	1.05976e-10
Cep290	4.61859e-15	0.339689	1.07156e-10
Prkag1	4.66516e-15	-0.271893	1.08236e-10
Gcdh	4.70173e-15	0.262587	1.09085e-10
Ripk4	4.79415e-15	-0.415886	1.11229e-10
Dgcr14	4.87072e-15	-0.330024	1.13006e-10
Ift122	4.95848e-15	-0.34823	1.15042e-10
Fam13b	4.97106e-15	0.357624	1.15334e-10
Sgf29	5.02741e-15	-0.261569	1.16641e-10
Mef2a	5.04907e-15	0.253121	1.17143e-10
Wee1	5.15316e-15	0.259082	1.19558e-10
Tmem214	5.51501e-15	-0.311505	1.27954e-10
Nav1	5.61424e-15	0.314652	1.30256e-10
Zmym2	5.66834e-15	0.299226	1.31511e-10
Mbnl1	5.67171e-15	0.342925	1.31589e-10
Slc5a3	5.90509e-15	0.281357	1.37004e-10
Tril	6.37569e-15	0.293881	1.47922e-10
Ap1b1	6.47023e-15	-0.264704	1.50116e-10
Rhox2g	6.5077e-15	0.257986	1.50985e-10
Zswim3	6.61699e-15	-0.34339	1.53521e-10
Cdkl2	6.90061e-15	0.315099	1.60101e-10
St6galnac3	6.91457e-15	-0.331914	1.60425e-10
Rprd1b	7.15639e-15	0.257424	1.66035e-10
Cox16	7.17505e-15	0.32217	1.66468e-10
Enc1	7.51432e-15	-0.351102	1.7434e-10
1600020E01Rik	7.64986e-15	-0.391257	1.77484e-10
Nespas	7.65922e-15	0.360277	1.77702e-10
Gm26699	7.88652e-15	-0.297638	1.82975e-10
Tgif1	8.72501e-15	-0.265219	2.02429e-10
Tuba1c	9.03142e-15	0.329491	2.09538e-10
Itgav	9.2385e-15	0.333966	2.14342e-10
Tpm4	9.48346e-15	0.327896	2.20026e-10
Spata24	9.51927e-15	-0.274069	2.20857e-10
Jpt1	9.57291e-15	0.614038	2.22101e-10
Gfod2	9.84711e-15	-0.483032	2.28463e-10
Hmgn5	1.01855e-14	-0.495996	2.36314e-10
Apoa1bp	1.06621e-14	-0.326473	2.47371e-10
Zfp668	1.18526e-14	-0.39631	2.74992e-10
Ifi27	1.19078e-14	-0.534484	2.76272e-10
Ptp4a3	1.2374e-14	-0.323368	2.87089e-10
Rftn1	1.23971e-14	-0.357068	2.87625e-10
Ypel1	1.25067e-14	-0.302347	2.90169e-10
Ube2c	1.2784e-14	0.451014	2.96602e-10
Ccdc15	1.32105e-14	0.353272	3.06497e-10
Selenom	1.39794e-14	0.504195	3.24337e-10
Sh3bp4	1.46493e-14	-0.322014	3.39878e-10
Gm10282	1.48719e-14	0.266042	3.45044e-10
Elp6	1.52251e-14	-0.270335	3.53238e-10
Dlc1	1.53149e-14	0.321224	3.55322e-10
Sidt2	1.60984e-14	-0.250948	3.73499e-10
Cdh2	1.62957e-14	0.490314	3.78077e-10
Mesdc2	1.65534e-14	-0.343059	3.84056e-10
Gltscr2	1.69666e-14	-0.353623	3.93643e-10
Zc3h10	1.84186e-14	-0.377795	4.27331e-10
Gm8730	1.84704e-14	-0.269327	4.28532e-10
Atp5k	1.85482e-14	0.370191	4.30338e-10
Man1a2	1.90319e-14	0.268968	4.41559e-10
Ammecr1l	1.92052e-14	-0.323072	4.45581e-10
Mpped2	1.9888e-14	-0.290826	4.61422e-10
1810044D09Rik	2.01143e-14	-0.257576	4.66671e-10
Syce1l	2.01578e-14	-0.570578	4.67682e-10
Dkkl1	2.04837e-14	-0.268695	4.75243e-10
Ninj1	2.10299e-14	-0.391651	4.87914e-10
Slc25a19	2.27411e-14	-0.288916	5.27615e-10
BC022687	2.3568e-14	-0.333189	5.46801e-10
Rcbtb2	2.36369e-14	0.263545	5.484e-10
Ralgds	2.45533e-14	-0.306024	5.6966e-10
Smim24	2.48447e-14	-0.277046	5.76423e-10
Dscr3	2.54841e-14	-0.256407	5.91256e-10
Scap	2.56079e-14	-0.297041	5.94128e-10
Caly	2.60876e-14	-0.420546	6.05258e-10
Myef2	2.61079e-14	0.257564	6.0573e-10
Irf2bp1	2.65511e-14	0.299354	6.16011e-10
Clcn3	2.66104e-14	0.260881	6.17389e-10
Arhgap11a	2.82916e-14	0.338256	6.56395e-10
Dzip1	2.8771e-14	0.328535	6.67515e-10
Nin	2.98472e-14	0.391375	6.92485e-10
BC049762	2.99285e-14	-0.33607	6.94371e-10
Hsf2bp	3.10781e-14	-0.255111	7.21043e-10
Znrd1as	3.15143e-14	-0.255407	7.31163e-10
Tmem69	3.19274e-14	0.275703	7.40748e-10
Apoe	3.25586e-14	-0.422314	7.55392e-10
P4ha1	3.26919e-14	0.322042	7.58485e-10
Mrc1	3.58574e-14	0.302731	8.31927e-10
Ubr3	3.7661e-14	0.33218	8.73773e-10
Lmbrd2	3.83173e-14	0.262879	8.88999e-10
Gen1	3.90052e-14	0.370545	9.0496e-10
Sos1	3.99286e-14	0.388299	9.26383e-10
Ccdc61	4.22837e-14	-0.295845	9.81023e-10
Usp44	4.24716e-14	0.370297	9.85384e-10
Idh1	4.26242e-14	-0.334912	9.88925e-10
Igbp1	4.32466e-14	-0.324961	1.00337e-09
Gm6268	4.45531e-14	0.31818	1.03368e-09
Dync2li1	4.54988e-14	-0.419479	1.05562e-09
9530077C05Rik	4.62226e-14	-0.34611	1.07241e-09
Smek2	4.6546e-14	0.432207	1.07991e-09
Ankrd49	4.70452e-14	0.261923	1.0915e-09
Ppp1r16a	4.90775e-14	-0.405298	1.13865e-09
Usp24	4.91764e-14	0.262358	1.14094e-09
Zfp667	5.06529e-14	-0.355753	1.1752e-09
Mad1l1	5.11185e-14	-0.284003	1.186e-09
Zfp560	5.51764e-14	-0.336206	1.28015e-09
Zfyve1	5.5572e-14	-0.311337	1.28933e-09
Sec1	5.61079e-14	-0.495749	1.30176e-09
Irf1	5.68115e-14	-0.280344	1.31808e-09
Sesn2	5.68275e-14	-0.2512	1.31846e-09
Trappc10	5.77663e-14	0.322615	1.34024e-09
Batf3	6.13225e-14	-0.395992	1.42274e-09
Smim8	7.19054e-14	0.267928	1.66828e-09
Xrcc6bp1	7.29233e-14	-0.26219	1.69189e-09
Dlk2	7.35976e-14	-0.543605	1.70754e-09
Cd68	7.37079e-14	0.299186	1.7101e-09
Gm973	7.41029e-14	-0.318389	1.71926e-09
Gzf1	7.7969e-14	0.389803	1.80896e-09
Dhx35	8.20758e-14	-0.394709	1.90424e-09
Rab3a	8.85601e-14	-0.270636	2.05468e-09
Zfyve16	9.00165e-14	0.343538	2.08847e-09
Cbx7	9.15276e-14	-0.386342	2.12353e-09
Slc38a9	9.18094e-14	-0.264909	2.13007e-09
Tubb5	9.2508e-14	-0.305223	2.14628e-09
Tom1	9.40542e-14	-0.417331	2.18215e-09
Erbb2ip	9.81391e-14	0.470204	2.27692e-09
Dusp4	9.87259e-14	0.317266	2.29054e-09
Comt	1.00067e-13	0.297691	2.32166e-09
Slc44a2	1.01851e-13	-0.510423	2.36304e-09
Nsmf	1.02313e-13	-0.320218	2.37377e-09
Aim1l	1.05341e-13	-0.357887	2.44401e-09
Ldhc	1.09144e-13	-0.360028	2.53226e-09
Plk2	1.11296e-13	0.37435	2.58218e-09
Apba2	1.11979e-13	-0.571135	2.59802e-09
Zfp518b	1.14437e-13	0.283105	2.65506e-09
Zfp773	1.22119e-13	-0.374761	2.83329e-09
Jsrp1	1.24071e-13	-0.251661	2.87857e-09
Rfx1	1.26169e-13	-0.359305	2.92725e-09
Vipas39	1.26484e-13	-0.36761	2.93456e-09
Aebp1	1.28193e-13	0.288675	2.9742e-09
Lnpep	1.29836e-13	0.364575	3.01234e-09
Rex1bd	1.32883e-13	0.53918	3.08302e-09
Cpt2	1.34013e-13	-0.25004	3.10923e-09
Pisd	1.34239e-13	-0.26861	3.11449e-09
Armc9	1.39208e-13	-0.292084	3.22976e-09
Kit	1.51009e-13	0.338338	3.50356e-09
Aff3	1.52368e-13	-0.495369	3.5351e-09
Cth	1.53547e-13	0.262848	3.56244e-09
Vps11	1.537e-13	-0.276726	3.566e-09
Gpr108	1.54397e-13	-0.3236	3.58218e-09
Pik3c2b	1.65493e-13	0.303386	3.83961e-09
Insig2	1.72183e-13	-0.308554	3.99482e-09
Ubqln2	1.7345e-13	0.378458	4.02422e-09
Klf16	1.73465e-13	-0.288612	4.02457e-09
Ttll12	1.74121e-13	-0.270526	4.03978e-09
Gm45716	1.77803e-13	0.618773	4.12522e-09
Klhdc4	1.8257e-13	-0.354204	4.2358e-09
Adprm	1.83021e-13	-0.306792	4.24627e-09
Atad2b	1.92212e-13	0.27437	4.45951e-09
Abcg2	1.92293e-13	0.302663	4.4614e-09
Ddx11	2.04844e-13	0.298048	4.75258e-09
Prkdc	2.06792e-13	0.322877	4.79779e-09
Zfp444	2.21116e-13	-0.268205	5.1301e-09
Ina	2.21167e-13	-0.320802	5.1313e-09
Pex6	2.25997e-13	-0.314224	5.24335e-09
Twist1	2.2675e-13	0.314109	5.26083e-09
Hexb	2.49134e-13	-0.33143	5.78017e-09
Gm17586	2.56555e-13	-0.259643	5.95233e-09
Zscan21	2.579e-13	-0.263073	5.98353e-09
Tspan9	2.64988e-13	-0.290437	6.14798e-09
Fam213a	2.67034e-13	-0.415993	6.19545e-09
Tcf7l2	2.83057e-13	-0.433411	6.5672e-09
Asxl2	2.86459e-13	0.290514	6.64613e-09
Gcnt4	2.90257e-13	0.313125	6.73426e-09
Zfp948	2.9122e-13	0.298741	6.75659e-09
Tacc1	2.96279e-13	0.28092	6.87396e-09
Fam132a	3.33442e-13	-0.594949	7.73618e-09
Arl8a	3.4128e-13	-0.549246	7.91805e-09
Wdfy3	3.50836e-13	0.27346	8.13975e-09
Fbxo36	3.55424e-13	-0.283947	8.24619e-09
Prkrir	3.5624e-13	0.491912	8.26512e-09
Mroh1	3.58486e-13	-0.299658	8.31724e-09
Ric8	3.62025e-13	-0.46481	8.39935e-09
Ccnb2	3.72874e-13	0.261784	8.65104e-09
Fkbp9	3.73019e-13	-0.296667	8.65441e-09
Slc35d2	3.80805e-13	-0.262953	8.83507e-09
Pradc1	3.9819e-13	-0.365287	9.23841e-09
Clstn1	4.04244e-13	-0.301843	9.37885e-09
Cog2	4.19262e-13	-0.259944	9.7273e-09
Smek1	4.35657e-13	0.45708	1.01077e-08
Heatr3	4.51574e-13	0.296579	1.0477e-08
Acadl	4.61475e-13	0.28438	1.07067e-08
Bmp7	4.83647e-13	-0.268391	1.12211e-08
Mgl2	4.89513e-13	-0.329117	1.13572e-08
Gm13247	4.92217e-13	0.484384	1.14199e-08
Tmem88	4.93912e-13	0.256755	1.14593e-08
Ctns	5.09367e-13	-0.513049	1.18178e-08
1700001C19Rik	5.44741e-13	-0.516121	1.26385e-08
Prr11	5.55801e-13	0.423228	1.28951e-08
Dmrt2	5.56437e-13	-0.331963	1.29099e-08
Gas2l3	5.61205e-13	0.262857	1.30205e-08
Palm	5.7338e-13	-0.544545	1.3303e-08
Ube3b	5.94426e-13	-0.282056	1.37913e-08
Slc9a3r2	6.00603e-13	-0.329764	1.39346e-08
Mtfr2	6.01149e-13	0.361791	1.39473e-08
Rpgrip1l	6.01321e-13	0.321283	1.39513e-08
Polrmt	6.15354e-13	-0.328751	1.42768e-08
Ier5l	6.6326e-13	0.27983	1.53883e-08
Nprl2	6.69996e-13	-0.302908	1.55446e-08
Slc22a17	6.74316e-13	-0.362233	1.56448e-08
Rassf1	6.76542e-13	-0.269959	1.56965e-08
Zc3h3	7.51268e-13	-0.268943	1.74302e-08
Mmaa	7.5282e-13	-0.303702	1.74662e-08
Arhgap21	7.69281e-13	0.322508	1.78481e-08
Wrn	7.77533e-13	0.278459	1.80395e-08
A330017A19Rik	7.99419e-13	-0.473245	1.85473e-08
Casp3	8.17646e-13	0.285668	1.89702e-08
Asb9	8.28872e-13	-0.425614	1.92307e-08
Dlk1	8.29903e-13	-0.306346	1.92546e-08
Clu	8.55271e-13	-0.438191	1.98431e-08
Lhpp	8.9223e-13	-0.352777	2.07006e-08
Paip1	9.05847e-13	0.330699	2.10166e-08
CN725425	9.11194e-13	0.40123	2.11406e-08
Fam189b	9.30006e-13	-0.307042	2.15771e-08
Nceh1	9.70553e-13	0.378968	2.25178e-08
Phykpl	9.91841e-13	0.293873	2.30117e-08
Sbsn	1.0024e-12	-0.503214	2.32567e-08
Csrp2	1.01399e-12	0.261144	2.35255e-08
Usp11	1.03204e-12	-0.391579	2.39443e-08
Qsox1	1.04615e-12	-0.304275	2.42717e-08
mt-Nd3	1.13219e-12	0.269874	2.62678e-08
1700086P04Rik	1.14361e-12	-0.392742	2.65328e-08
Mapre3	1.146e-12	-0.472679	2.65884e-08
Fam53b	1.14804e-12	-0.280059	2.66357e-08
Alpl	1.16202e-12	-0.464115	2.69599e-08
Gm26917	1.17056e-12	0.575267	2.71582e-08
Selenot	1.21071e-12	0.261401	2.80898e-08
Tsc1	1.23066e-12	-0.285054	2.85526e-08
Rbm19	1.25537e-12	0.35981	2.91258e-08
Map2k5	1.29465e-12	-0.28249	3.00372e-08
Rnf212	1.35798e-12	-0.362509	3.15065e-08
Plcb4	1.36727e-12	0.269013	3.1722e-08
Fam214a	1.43998e-12	-0.299427	3.34089e-08
Hdac4	1.44576e-12	-0.27801	3.3543e-08
Cmtm2a	1.4485e-12	-0.34499	3.36067e-08
Gm16152	1.45338e-12	-0.612418	3.372e-08
Cxcl16	1.46827e-12	-0.551377	3.40653e-08
Nfkbil1	1.52454e-12	-0.400336	3.53709e-08
Hils1	1.53498e-12	-0.318736	3.5613e-08
Cdk20	1.55762e-12	-0.45545	3.61383e-08
Tpgs1	1.57855e-12	-0.394338	3.6624e-08
Otub2	1.63686e-12	-0.454	3.79767e-08
Lrrc27	1.64136e-12	-0.377729	3.80813e-08
Gpatch1	1.64832e-12	0.270665	3.82428e-08
Fjx1	1.65425e-12	0.355747	3.83802e-08
Secisbp2l	1.69852e-12	0.356533	3.94073e-08
Rcn3	1.72523e-12	-0.282474	4.0027e-08
Pde1c	1.77433e-12	-0.261106	4.11663e-08
Grk2	1.80903e-12	0.384193	4.19713e-08
Mgrn1	1.88448e-12	-0.401363	4.37217e-08
Ddx23	1.90803e-12	0.263584	4.42682e-08
Nusap1	2.01676e-12	0.390485	4.67908e-08
App	2.15351e-12	0.417323	4.99637e-08
Msantd4	2.15556e-12	-0.25692	5.00111e-08
Tspan33	2.15792e-12	-0.365865	5.00658e-08
Uhrf1bp1l	2.29866e-12	0.312494	5.33312e-08
Cfap53	2.32412e-12	-0.474185	5.39219e-08
Nacc2	2.46187e-12	-0.413252	5.71178e-08
Iqgap2	2.51181e-12	0.295263	5.82766e-08
Atp7a	2.52338e-12	0.263037	5.85449e-08
Epb41l4a	2.72412e-12	-0.486893	6.32023e-08
Map3k10	2.79346e-12	-0.315084	6.48111e-08
Eif2c5	2.82149e-12	-0.362383	6.54613e-08
Mgll	3.16533e-12	-0.291656	7.34389e-08
Hes5	3.35766e-12	-0.502455	7.7901e-08
Txndc5	3.43475e-12	-0.305497	7.96896e-08
Sesn1	3.48688e-12	-0.299356	8.0899e-08
Zfp955b	3.54047e-12	0.510227	8.21425e-08
Orai1	3.68679e-12	-0.308104	8.55373e-08
Rnf38	3.74269e-12	-0.287884	8.68342e-08
Pla2g6	3.84932e-12	-0.389423	8.9308e-08
Tmem216	3.86084e-12	-0.384578	8.95754e-08
Gas8	3.87696e-12	-0.262429	8.99493e-08
Nlk	3.92274e-12	0.255846	9.10115e-08
Capsl	4.00727e-12	-0.331377	9.29727e-08
Egr4	4.04187e-12	-0.294821	9.37754e-08
Tcp11	4.19666e-12	-0.256903	9.73667e-08
Glis1	4.50716e-12	-0.349004	1.04571e-07
Phkb	4.50927e-12	0.310954	1.0462e-07
Scamp1	4.5367e-12	-0.330666	1.05256e-07
Pqlc2	4.76113e-12	-0.271983	1.10463e-07
Blcap	4.76768e-12	-0.258928	1.10615e-07
Pdx1	4.80415e-12	-0.488582	1.11461e-07
Trf	4.8251e-12	0.449446	1.11947e-07
Edem3	4.86e-12	0.344912	1.12757e-07
Angptl6	5.00889e-12	-0.276436	1.16211e-07
Sergef	5.05489e-12	-0.361278	1.17278e-07
Eef2k	5.07739e-12	-0.516983	1.178e-07
Lztr1	5.10507e-12	-0.256466	1.18443e-07
Cep250	5.2367e-12	0.379425	1.21497e-07
Pcbd1	5.3001e-12	0.280687	1.22968e-07
Tnfrsf25	5.43189e-12	0.323468	1.26025e-07
Sult4a1	5.52844e-12	-0.377474	1.28265e-07
Tuba1a	5.6171e-12	-0.37716	1.30322e-07
Hist1h2aa	6.16604e-12	0.577151	1.43058e-07
Bpgm	6.28182e-12	-0.289633	1.45745e-07
Hadh	6.29146e-12	0.291474	1.45968e-07
Ift172	6.29961e-12	-0.28878	1.46157e-07
Dexi	6.35753e-12	-0.409795	1.47501e-07
2900026A02Rik	6.41694e-12	-0.260036	1.48879e-07
Pik3cb	6.57067e-12	0.250216	1.52446e-07
Tfdp1	7.04365e-12	0.251487	1.6342e-07
Pgam2	7.11566e-12	-0.32319	1.6509e-07
Stim2	7.42411e-12	0.383764	1.72247e-07
Cd70	7.64922e-12	-0.48487	1.7747e-07
Pepd	8.23063e-12	-0.346649	1.90959e-07
Gm9732	8.30174e-12	-0.38683	1.92609e-07
1700029F12Rik	8.46186e-12	-0.288048	1.96324e-07
Nbea	8.8198e-12	0.272932	2.04628e-07
Bcl7a	8.87272e-12	-0.380577	2.05856e-07
Sfrp1	9.37377e-12	-0.306866	2.17481e-07
Phf19	9.99646e-12	0.254363	2.31928e-07
Rccd1	1.02526e-11	-0.34431	2.3787e-07
Irf2	1.08633e-11	-0.377539	2.5204e-07
Lipt1	1.10653e-11	-0.353025	2.56726e-07
Stil	1.12061e-11	0.394937	2.59992e-07
Dusp18	1.12099e-11	-0.480377	2.6008e-07
Procr	1.12448e-11	0.266388	2.6089e-07
Fbxo16	1.15459e-11	-0.378329	2.67877e-07
Chst10	1.18304e-11	-0.521119	2.74476e-07
Batf	1.18909e-11	-0.481024	2.75881e-07
Hist1h2ag	1.20229e-11	0.2707	2.78943e-07
Tspan13	1.24664e-11	-0.28683	2.89234e-07
Hgs	1.30162e-11	-0.3074	3.0199e-07
Ssfa2	1.41067e-11	0.274891	3.27289e-07
Sh3yl1	1.41984e-11	-0.359527	3.29417e-07
Renbp	1.42635e-11	-0.427813	3.30927e-07
Tbc1d25	1.42985e-11	-0.274994	3.3174e-07
Gm21994	1.43057e-11	0.418423	3.31907e-07
BC023829	1.4437e-11	-0.392204	3.34954e-07
Pax8	1.44793e-11	-0.469235	3.35935e-07
Mtbp	1.52212e-11	0.315168	3.53147e-07
Arid4a	1.56149e-11	0.318587	3.62282e-07
Pctp	1.58159e-11	-0.26343	3.66945e-07
Gm26641	1.69692e-11	-0.440432	3.93703e-07
Npdc1	1.701e-11	-0.390658	3.9465e-07
Btbd2	1.77737e-11	-0.269578	4.12367e-07
Numbl	1.79256e-11	-0.271384	4.15893e-07
Rasip1	1.84979e-11	-0.271583	4.2917e-07
Spocd1	1.89042e-11	-0.507498	4.38596e-07
Sash1	2.26388e-11	-0.402218	5.25243e-07
Cobll1	2.28591e-11	0.357628	5.30353e-07
AK010878	2.55259e-11	-0.32216	5.92226e-07
Mvk	2.57918e-11	-0.334053	5.98395e-07
Zhx1	2.63819e-11	0.382239	6.12086e-07
Spryd3	2.68788e-11	-0.351028	6.23615e-07
Zfp672	2.70396e-11	0.25576	6.27345e-07
Ndufaf8	2.83669e-11	0.443476	6.58141e-07
Actrt2	2.8733e-11	-0.442794	6.66633e-07
Abcb8	2.91766e-11	-0.256934	6.76927e-07
Brdt	2.92212e-11	-0.29709	6.77962e-07
Dnaaf1	2.99015e-11	-0.343406	6.93745e-07
Gm9843	3.00073e-11	-0.299984	6.96199e-07
Igsf8	3.11835e-11	-0.272062	7.23488e-07
Scn1b	3.16077e-11	0.257636	7.3333e-07
Ercc6	3.23357e-11	0.349377	7.50221e-07
March9	3.25113e-11	-0.352863	7.54294e-07
Bicc1	3.45569e-11	-0.317826	8.01756e-07
Sigmar1	3.65182e-11	-0.337835	8.47259e-07
Gm10076	3.73163e-11	0.281542	8.65777e-07
Rrad	3.79125e-11	-0.323432	8.79607e-07
Atp8a1	3.79337e-11	0.293529	8.801e-07
Slc41a2	3.99886e-11	-0.323918	9.27775e-07
Ctage5	4.09185e-11	0.381775	9.49351e-07
1300002E11Rik	4.32974e-11	-0.375195	1.00454e-06
Mettl20	4.41909e-11	-0.530359	1.02527e-06
Cd164l2	4.66094e-11	-0.414643	1.08138e-06
Zgrf1	4.72043e-11	0.276308	1.09519e-06
Spata3	4.73986e-11	-0.383254	1.0997e-06
Lcmt2	4.76694e-11	0.262121	1.10598e-06
Gm11712	5.13765e-11	-0.438922	1.19199e-06
Dedd2	5.26665e-11	-0.406069	1.22191e-06
Ppp2r4	5.26842e-11	-0.261342	1.22233e-06
AC158554.1	5.34078e-11	0.343245	1.23911e-06
Vldlr	5.3521e-11	0.33743	1.24174e-06
Selenoh	6.37853e-11	0.434877	1.47988e-06
Tanc1	6.54514e-11	0.276206	1.51854e-06
Svip	6.56822e-11	-0.265482	1.52389e-06
4930452B06Rik	6.96824e-11	-0.289298	1.6167e-06
Gm14139	7.06144e-11	0.292524	1.63833e-06
Spns1	7.22795e-11	-0.283992	1.67696e-06
Gnb2l1	7.50821e-11	-0.294725	1.74198e-06
Socs3	7.86297e-11	-0.30595	1.82429e-06
Slc30a1	7.99158e-11	-0.268598	1.85413e-06
Irgc1	8.67621e-11	-0.319927	2.01297e-06
1110051M20Rik	9.4434e-11	-0.275177	2.19096e-06
Adck3	9.45793e-11	-0.441756	2.19434e-06
Terf2ip	9.57193e-11	-0.284646	2.22078e-06
Spata19	1.00623e-10	-0.400707	2.33455e-06
Taf1c	1.01953e-10	-0.264788	2.36541e-06
AI507597	1.04338e-10	-0.466656	2.42074e-06
Fmn2	1.12585e-10	-0.471928	2.61209e-06
Vimp	1.14787e-10	-0.326351	2.66317e-06
Ccdc106	1.20201e-10	-0.337128	2.78878e-06
Camsap2	1.25014e-10	0.261502	2.90044e-06
Gusb	1.25599e-10	-0.299939	2.91402e-06
Gstm6	1.25698e-10	-0.340934	2.91632e-06
Nicn1	1.30948e-10	-0.421835	3.03812e-06
Reep6	1.40357e-10	-0.293873	3.25642e-06
Lpar3	1.48881e-10	-0.31364	3.45419e-06
Mapk8ip1	1.6255e-10	-0.33747	3.77132e-06
Erap1	1.69138e-10	-0.348208	3.92416e-06
Kdm6a	1.70199e-10	0.29186	3.94878e-06
Prkch	1.73e-10	-0.432116	4.01378e-06
2010107G23Rik	1.73113e-10	-0.354896	4.01639e-06
Pcnxl4	1.76838e-10	-0.295001	4.10282e-06
Fam90a1b	1.78806e-10	-0.383564	4.14849e-06
Zcchc14	1.85375e-10	-0.31053	4.30089e-06
Hmx1	1.90812e-10	-0.460579	4.42703e-06
Iffo1	1.93603e-10	-0.302056	4.49178e-06
Clybl	1.96263e-10	-0.323025	4.5535e-06
Fuk	1.98549e-10	-0.263311	4.60653e-06
Gpr89	2.05865e-10	0.326051	4.77627e-06
Cpsf3l	2.23947e-10	-0.274364	5.19579e-06
Cthrc1	2.29315e-10	-0.488341	5.32034e-06
Zfp738	2.34372e-10	0.404094	5.43766e-06
Vps28	2.44622e-10	0.343728	5.67547e-06
1700016K19Rik	2.48437e-10	-0.325066	5.76399e-06
Adar	2.67692e-10	-0.28702	6.21071e-06
Tbcel	2.69655e-10	-0.295601	6.25626e-06
Ctso	2.72428e-10	-0.489012	6.3206e-06
Lrrc18	2.77309e-10	-0.374845	6.43384e-06
E2f8	2.77881e-10	0.42015	6.44711e-06
Aifm2	3.05059e-10	-0.351767	7.07768e-06
Kif18b	3.4015e-10	0.278113	7.89181e-06
Bad	3.47975e-10	-0.277801	8.07338e-06
Hsdl1	3.5753e-10	-0.3863	8.29505e-06
Sap130	3.7458e-10	-0.312833	8.69063e-06
Ptprg	3.78092e-10	0.330129	8.77211e-06
Ropn1	3.83276e-10	-0.331089	8.89238e-06
1110017D15Rik	3.85527e-10	-0.413253	8.94462e-06
Rnf122	3.85621e-10	-0.317993	8.9468e-06
1700048O20Rik	4.04063e-10	0.320575	9.37467e-06
Tmem150a	4.13565e-10	-0.335091	9.59512e-06
Efna4	4.16007e-10	-0.264729	9.65177e-06
Cdk6	4.1609e-10	-0.530293	9.65371e-06
Fbxo41	4.27897e-10	-0.278963	9.92764e-06
Ndst2	4.36373e-10	-0.358014	1.01243e-05
Zcchc3	4.39967e-10	-0.319055	1.02077e-05
[truncated: 303 more rows]

## Sheet: FigS4a_Eomespos_CTRLvsBU_DEG
Gene	p_value	avg_logFC	p_val_adj
Mt2	3.74834e-60	0.565513	8.69653e-56
Rpl41	1.88078e-54	0.402977	4.36359e-50
Mt1	2.64778e-53	0.608376	6.14311e-49
H2afy	1.08662e-50	-0.681748	2.52107e-46
Usp26	1.32234e-49	0.787611	3.06797e-45
Epcam	6.18121e-49	0.776958	1.4341e-44
Dhx9	6.81593e-46	0.675164	1.58136e-41
S100a11	2.17236e-45	1.20889	5.0401e-41
Hmgb2	3.71897e-45	0.578169	8.62839e-41
Hells	2.99452e-44	0.606184	6.94759e-40
Calm1	6.87175e-44	0.533023	1.59432e-39
Rps14	2.47046e-43	-0.389089	5.73172e-39
Nop58	4.80983e-42	0.665701	1.11593e-37
Heatr1	7.9807e-42	0.764597	1.8516e-37
Prrc2c	1.41554e-41	0.515269	3.2842e-37
Uchl1	9.06339e-41	-0.569969	2.1028e-36
Esco1	1.184e-40	0.621753	2.747e-36
Supt16	1.50184e-40	0.402478	3.48443e-36
Mpzl2	7.01655e-40	0.879288	1.62791e-35
2610507B11Rik	9.02402e-40	0.566951	2.09366e-35
Zfp518a	2.29899e-39	0.616927	5.33389e-35
Smarca5	3.69039e-39	0.445821	8.56208e-35
Tmsb10	6.53917e-39	0.538399	1.51715e-34
S100a6	1.24794e-38	1.10925	2.89535e-34
Fam208b	1.49479e-38	0.505761	3.46805e-34
Hspd1	1.9484e-38	0.453727	4.52047e-34
mt-Nd5	2.22655e-37	0.497116	5.16581e-33
Cox6c	2.39418e-37	0.37654	5.55473e-33
Ddah1	2.81294e-37	-0.99968	6.5263e-33
Ubc	7.76928e-37	-0.427082	1.80255e-32
Hnrnpa3	2.44726e-36	0.571842	5.67788e-32
Nefm	3.18714e-36	0.788661	7.39448e-32
Cd63	3.87225e-36	0.851526	8.98402e-32
Lhx1	4.95145e-36	0.651794	1.14879e-31
Parg	1.2058e-35	0.642298	2.79759e-31
Syngr2	1.35565e-35	0.744934	3.14524e-31
Minos1	1.51422e-35	0.38101	3.51315e-31
Plaur	2.25061e-35	1.1051	5.22164e-31
Atp5f1	1.14739e-34	0.509822	2.66206e-30
Tk1	2.13127e-34	0.567567	4.94475e-30
Pspc1	2.27629e-34	0.546735	5.28121e-30
Rlf	3.03142e-34	0.553305	7.03319e-30
Eif4g1	8.5586e-34	0.576405	1.98568e-29
Smc4	9.14124e-34	0.674451	2.12086e-29
Pramef12	1.10003e-33	-0.880102	2.55217e-29
Sohlh1	1.42301e-33	-0.790195	3.30153e-29
Fkbp6	2.0732e-33	-0.426641	4.81002e-29
Mki67	2.19837e-33	0.774152	5.10044e-29
Prrx2	3.66139e-33	0.620384	8.49478e-29
Nxph4	4.49784e-33	0.92537	1.04354e-28
Rpl18a	6.23635e-33	-0.414065	1.4469e-28
Eprs	8.23248e-33	0.431342	1.91002e-28
Ypel3	1.47169e-32	-0.563771	3.41446e-28
Zmym4	2.0862e-32	0.443065	4.8402e-28
Casc4	2.22729e-32	0.452355	5.16755e-28
Rock2	2.92828e-32	0.644381	6.7939e-28
Smc3	3.19423e-32	0.419152	7.41093e-28
Suz12	3.91818e-32	0.525511	9.09058e-28
Snrpg	5.27745e-32	0.32165	1.22442e-27
Kras	8.49613e-32	0.440612	1.97119e-27
Rnf17	1.07221e-31	0.412854	2.48763e-27
Plekhh3	1.14653e-31	0.486196	2.66006e-27
Tmem59l	1.30506e-31	0.552183	3.02787e-27
Cox7a2l	1.43334e-31	-0.494796	3.32549e-27
Nasp	1.57444e-31	0.522481	3.65286e-27
Ddx25	2.20994e-31	-0.630074	5.12729e-27
Tsc22d3	3.19554e-31	-0.498589	7.41398e-27
Plk4	8.65596e-31	0.606384	2.00827e-26
Rpl39	9.68246e-31	0.629832	2.24643e-26
Atad2	1.97459e-30	0.492426	4.58125e-26
Thoc2	2.19636e-30	0.542976	5.09577e-26
Pdia3	2.52777e-30	0.359069	5.86468e-26
Cln3	3.27317e-30	-0.828777	7.59409e-26
Ckap5	3.57417e-30	0.511274	8.29243e-26
Lgals1	3.61648e-30	0.685301	8.39061e-26
Fmr1	3.62369e-30	0.497269	8.40732e-26
Hspa5	5.4944e-30	0.477726	1.27476e-25
Naa38	7.1107e-30	0.408525	1.64975e-25
Upp1	7.79745e-30	-1.59589	1.80909e-25
Xpo1	8.04255e-30	0.399514	1.86595e-25
Ddx6	8.33151e-30	0.495777	1.93299e-25
Aldoa	8.47644e-30	0.452912	1.96662e-25
Morc3	1.01264e-29	0.48989	2.34943e-25
Pcm1	1.03575e-29	0.43474	2.40304e-25
Gm12216	1.21093e-29	-1.13008	2.80947e-25
Sumo3	1.40545e-29	-0.667857	3.26078e-25
Ubr5	1.58669e-29	0.512251	3.68129e-25
Fsd1	1.64451e-29	-0.705336	3.81542e-25
Slk	2.94078e-29	0.302069	6.82291e-25
Ndufa1	2.96872e-29	0.851342	6.88772e-25
Ptpn13	3.1813e-29	0.500211	7.38095e-25
Cbx5	3.66711e-29	0.494079	8.50806e-25
Wapl	4.03788e-29	0.421171	9.36829e-25
Chga	4.13607e-29	0.926128	9.59611e-25
Arhgap5	5.07334e-29	0.4444	1.17706e-24
Cdkn1a	6.39948e-29	1.0352	1.48474e-24
Txn1	6.64732e-29	0.685401	1.54225e-24
Kif11	7.7016e-29	0.783987	1.78685e-24
Larp4	1.01719e-28	0.390673	2.35997e-24
Itgb1	1.04285e-28	0.49997	2.41951e-24
Smc2	1.21601e-28	0.490861	2.82125e-24
Zfyve9	1.26173e-28	0.557515	2.92733e-24
Nucks1	1.41295e-28	0.565836	3.27818e-24
Nufip2	1.84727e-28	0.522171	4.28586e-24
Sfpq	1.88912e-28	0.449305	4.38294e-24
Sycp1	1.96527e-28	0.531785	4.55962e-24
Eif3f	2.29365e-28	-0.430006	5.32149e-24
Chd4	2.40488e-28	0.403048	5.57956e-24
mt-Nd4l	2.54961e-28	0.78996	5.91535e-24
Bri3	3.38554e-28	-0.476467	7.85478e-24
Hectd1	3.67372e-28	0.396906	8.52341e-24
Syncrip	3.69031e-28	0.437802	8.56188e-24
Copb1	4.90169e-28	0.430783	1.13724e-23
Smagp	5.67467e-28	-0.622103	1.31658e-23
Akap11	5.88691e-28	0.520575	1.36582e-23
mt-Atp8	7.5238e-28	0.357538	1.7456e-23
Rhoc	1.0848e-27	0.578912	2.51685e-23
Pop1	1.14317e-27	0.436486	2.65227e-23
Arpc1b	1.30711e-27	0.651409	3.03263e-23
Zmat5	1.31017e-27	-0.536307	3.03973e-23
Zfp106	1.47549e-27	0.474618	3.42328e-23
Nsd1	1.4874e-27	0.474356	3.45093e-23
Kif21a	1.52802e-27	0.858216	3.54516e-23
Kif20b	1.5876e-27	0.753369	3.68339e-23
Aspm	1.70938e-27	0.843075	3.96592e-23
Rif1	2.14547e-27	0.343025	4.97771e-23
Cir1	2.43224e-27	-0.445163	5.64304e-23
Btbd7	3.51294e-27	0.433107	8.15037e-23
Eef2	3.61498e-27	-0.426599	8.38712e-23
Rtcb	3.88802e-27	-0.430399	9.0206e-23
Ctsf	4.00959e-27	-0.669575	9.30266e-23
Ccnd2	4.04188e-27	0.378456	9.37758e-23
Nt5c2	4.49636e-27	-0.522369	1.0432e-22
Nub1	4.90858e-27	-0.323178	1.13884e-22
Maf1	5.41659e-27	-0.701267	1.2567e-22
Srrm1	6.73045e-27	0.371601	1.56153e-22
Pnrc1	7.9182e-27	-0.491942	1.8371e-22
Map1lc3a	8.80359e-27	-0.497772	2.04252e-22
Psme1	8.96183e-27	-0.464904	2.07923e-22
Arl4a	9.12165e-27	-0.475802	2.11631e-22
Cnot4	9.44602e-27	0.319448	2.19157e-22
Mapk3	9.88452e-27	-0.679639	2.29331e-22
Stk25	1.03506e-26	-0.530421	2.40145e-22
Sept6	1.66345e-26	0.717484	3.85937e-22
Hlf	1.83857e-26	0.493096	4.26566e-22
Dhcr7	1.8401e-26	-0.895939	4.26922e-22
Cul5	2.20064e-26	0.517374	5.10571e-22
Fam118b	2.3282e-26	-0.56485	5.40167e-22
Pmaip1	2.64314e-26	0.695382	6.13236e-22
Prim1	3.00395e-26	0.306354	6.96945e-22
Wbp2	3.10948e-26	-0.629951	7.21429e-22
Apc	3.61751e-26	0.356273	8.39299e-22
Usf1	3.64263e-26	-0.591776	8.45127e-22
Lzts2	4.98135e-26	-0.877407	1.15572e-21
Tpr	5.22211e-26	0.317972	1.21158e-21
Casp8ap2	5.24853e-26	0.355008	1.21771e-21
Cdc27	5.60248e-26	0.666186	1.29983e-21
Epn2	6.67846e-26	0.34701	1.54947e-21
Atad5	9.35446e-26	0.622461	2.17033e-21
Lgmn	9.35808e-26	-0.592791	2.17117e-21
Acsl3	9.63462e-26	0.459656	2.23533e-21
Mael	1.00799e-25	-0.483118	2.33863e-21
Rhox2a	1.17631e-25	0.545356	2.72915e-21
Mtss1	1.19619e-25	0.540182	2.77528e-21
Faap20	1.3517e-25	-0.812637	3.13609e-21
Fbxo32	1.35608e-25	-0.902247	3.14623e-21
U2surp	1.41208e-25	0.367443	3.27616e-21
Gm15262	1.77694e-25	0.666746	4.12267e-21
Usp12	1.79261e-25	0.463573	4.15903e-21
Sod2	1.8053e-25	-0.460068	4.18847e-21
Nup153	1.87392e-25	0.548697	4.34769e-21
Usp34	2.13171e-25	0.303676	4.94579e-21
Selk	2.34628e-25	-0.759002	5.44361e-21
Zfr	2.48688e-25	0.422371	5.76981e-21
Rhbdl3	2.71543e-25	0.613518	6.30007e-21
Kif15	3.02294e-25	0.815145	7.01353e-21
Cd2ap	3.1558e-25	0.346015	7.32176e-21
Cul3	3.26726e-25	0.388813	7.58036e-21
Dhx40	3.55121e-25	-0.295521	8.23917e-21
Haus3	3.90638e-25	0.332629	9.0632e-21
Dis3	3.91849e-25	0.448696	9.0913e-21
Ubb	4.09689e-25	-0.273525	9.50519e-21
Ssb	4.17119e-25	0.295313	9.67759e-21
Lrrcc1	4.33899e-25	0.383324	1.00669e-20
Tnks	4.60144e-25	0.554652	1.06758e-20
Tle1	4.75967e-25	-0.498549	1.10429e-20
Stag1	5.49624e-25	0.44307	1.27518e-20
Setx	6.02463e-25	0.35514	1.39777e-20
Nedd4	6.11593e-25	0.442291	1.41896e-20
Arhgap29	6.43124e-25	0.383902	1.49211e-20
Ncapg	6.48953e-25	0.633546	1.50564e-20
Sept7	7.37055e-25	0.36281	1.71004e-20
Bambi	7.6477e-25	-0.733685	1.77434e-20
Oxsr1	9.74076e-25	0.458946	2.25995e-20
Oxct1	1.00061e-24	-0.441889	2.32151e-20
Ncapd3	1.01824e-24	0.348133	2.36241e-20
Pfdn5	1.03364e-24	-0.388195	2.39814e-20
Ndufa4	1.18736e-24	0.333447	2.75479e-20
Usp1	1.2301e-24	0.461203	2.85396e-20
Abtb1	1.23468e-24	-0.616455	2.86458e-20
Baz1b	1.30709e-24	0.322465	3.03258e-20
Kif18a	1.41417e-24	0.699634	3.28102e-20
Gnas	1.48267e-24	0.556275	3.43993e-20
Ublcp1	1.51334e-24	0.455264	3.51109e-20
Foxo1	1.54461e-24	-0.331832	3.58364e-20
Tubb4b	1.55236e-24	0.453114	3.60163e-20
Arpc2	1.79901e-24	0.302243	4.17388e-20
Uhrf1	1.89632e-24	0.439262	4.39966e-20
Usp37	1.94315e-24	0.355449	4.5083e-20
Ttc33	2.01424e-24	-0.409987	4.67324e-20
Dnmt1	2.14152e-24	0.430271	4.96853e-20
Brca2	2.16035e-24	0.396562	5.01223e-20
Ube2r2	2.475e-24	-0.442868	5.74225e-20
Pold4	2.54873e-24	0.39042	5.9133e-20
Magea8	2.64622e-24	0.5409	6.13949e-20
Otud4	2.77461e-24	0.408104	6.43738e-20
Wdr75	2.81816e-24	0.362619	6.53841e-20
Ncl	3.00542e-24	0.298434	6.97288e-20
Cenpe	3.16097e-24	0.519168	7.33376e-20
Mrpl14	3.28195e-24	-0.385394	7.61444e-20
Gcsh	3.51355e-24	-0.431692	8.15179e-20
Tex15	4.00311e-24	0.449175	9.28762e-20
Nol9	4.17491e-24	0.388454	9.6862e-20
Rrm2	5.25056e-24	0.660364	1.21818e-19
Pkn2	5.45797e-24	0.268279	1.2663e-19
Rbbp6	6.5619e-24	-0.397385	1.52243e-19
Dguok	7.37551e-24	-0.534009	1.71119e-19
Wdr36	8.11022e-24	0.344804	1.88165e-19
Tmf1	8.15189e-24	0.643641	1.89132e-19
Hbp1	8.5905e-24	-0.429727	1.99308e-19
Uqcr11	8.72854e-24	0.391221	2.02511e-19
Adgrl2	9.30366e-24	0.533967	2.15854e-19
Fbxo9	9.75468e-24	0.368946	2.26318e-19
Atr	1.07864e-23	0.402979	2.50255e-19
Ift43	1.1073e-23	-0.484321	2.56904e-19
Dek	1.12857e-23	0.446571	2.6184e-19
Suco	1.17013e-23	0.665345	2.71482e-19
Mettl16	1.1926e-23	0.435166	2.76695e-19
Phf13	1.20397e-23	-0.402298	2.79333e-19
Rpl13a	1.21967e-23	-0.817267	2.82977e-19
Dtx2	1.22232e-23	-0.531283	2.83591e-19
Hist1h1a	1.31433e-23	0.658601	3.04937e-19
Gcc2	1.3782e-23	0.429739	3.19757e-19
Unc119	1.40938e-23	-0.513827	3.2699e-19
Ramp2	1.5662e-23	0.66537	3.63374e-19
Txnip	1.62443e-23	-0.432333	3.76884e-19
H2afz	1.87017e-23	0.303702	4.33897e-19
Atp6v1f	2.01502e-23	-0.370077	4.67505e-19
Zcchc11	2.01765e-23	0.390273	4.68115e-19
Pcdh1	2.07017e-23	0.738246	4.803e-19
Eml4	2.11903e-23	0.300906	4.91635e-19
Ascc3	2.18964e-23	0.377005	5.08019e-19
Thrap3	2.69482e-23	0.317852	6.25225e-19
Dmrt3	2.71556e-23	0.434265	6.30036e-19
Atrx	2.71724e-23	0.343967	6.30427e-19
Prkcz	2.80567e-23	-0.680939	6.50945e-19
Etfa	2.97641e-23	0.410906	6.90557e-19
Agpat5	3.15773e-23	-0.340571	7.32624e-19
Bex4	3.61622e-23	-0.531471	8.38998e-19
Rabac1	3.75976e-23	-0.615636	8.72301e-19
Aaed1	3.93304e-23	-0.430203	9.12505e-19
Ash1l	4.68605e-23	0.398377	1.08721e-18
March2	4.7373e-23	-0.468954	1.0991e-18
Taf1	5.87937e-23	0.284979	1.36407e-18
Ncor1	6.3111e-23	0.36238	1.46424e-18
Mob2	6.4758e-23	-0.462386	1.50245e-18
Taf10	7.65193e-23	0.471556	1.77532e-18
Pdlim7	8.52059e-23	-0.498339	1.97686e-18
Psmb10	9.17582e-23	-0.542235	2.12888e-18
Kat6a	9.32312e-23	0.308364	2.16306e-18
Cntrl	1.00844e-22	0.416713	2.33967e-18
Atf1	1.07632e-22	0.345557	2.49718e-18
Zmym1	1.10789e-22	0.253151	2.57041e-18
Bclaf1	1.13783e-22	0.429312	2.63988e-18
Pbx1	1.16358e-22	-0.948268	2.69961e-18
Asphd2	1.35285e-22	-0.400679	3.13874e-18
Mrpl52	1.366e-22	0.458785	3.16927e-18
Prpf40a	1.47733e-22	0.376771	3.42755e-18
Ogfr	1.49499e-22	-0.508491	3.46854e-18
Stk31	1.54146e-22	0.296953	3.57634e-18
Cebpg	1.58378e-22	-0.324087	3.67454e-18
Klhdc3	1.59216e-22	-0.417801	3.69397e-18
Hspa4	1.75593e-22	0.358148	4.07392e-18
Ddx41	1.76332e-22	-0.477999	4.09107e-18
Polr3h	1.9095e-22	-0.345275	4.43023e-18
Gabpb2	1.93825e-22	0.285725	4.49692e-18
Xpc	1.96515e-22	-0.325647	4.55935e-18
Foxf1	2.17619e-22	-0.473653	5.04899e-18
Pfn1	2.44351e-22	0.268967	5.6692e-18
Echs1	2.59191e-22	0.276238	6.01349e-18
Matr3	2.59687e-22	0.310305	6.02501e-18
Igf2	2.66818e-22	1.25978	6.19045e-18
Phf1	2.681e-22	-0.644141	6.22019e-18
Mrpl34	2.72453e-22	-0.366993	6.32117e-18
Arg2	2.79774e-22	0.711299	6.49105e-18
Pnn	2.89076e-22	0.364528	6.70686e-18
Rraga	2.9697e-22	0.468182	6.88999e-18
Mcph1	3.23839e-22	0.467098	7.51339e-18
Apbb1	3.51689e-22	-0.691266	8.15954e-18
Bub1	4.13679e-22	0.457248	9.59776e-18
Dtna	4.15323e-22	-0.632535	9.6359e-18
Birc6	4.53406e-22	0.312828	1.05195e-17
Esco2	4.56076e-22	0.489188	1.05814e-17
Kif4	4.99429e-22	0.60964	1.15872e-17
Rpusd1	5.25489e-22	-0.426583	1.21919e-17
Tgfb1	5.31868e-22	0.482512	1.23399e-17
Topbp1	5.34993e-22	0.286464	1.24124e-17
Bcas3	5.65076e-22	-0.617735	1.31103e-17
Dgcr6	5.99603e-22	-0.552245	1.39114e-17
Top2a	6.15964e-22	0.653592	1.4291e-17
Ptms	6.30651e-22	0.50133	1.46317e-17
Mfge8	6.38312e-22	-0.563014	1.48095e-17
Smyd3	6.39154e-22	-0.424548	1.4829e-17
Pacsin2	6.72592e-22	-0.398269	1.56048e-17
Zfp407	7.42374e-22	0.278662	1.72238e-17
Cmip	7.77361e-22	-0.614146	1.80355e-17
Smc5	8.282e-22	0.305125	1.92151e-17
Ssr4	8.66419e-22	0.456684	2.01018e-17
Henmt1	8.80305e-22	-0.524929	2.0424e-17
Map1lc3b	9.22105e-22	-0.379572	2.13937e-17
Tmem218	9.65835e-22	-0.648506	2.24083e-17
Huwe1	9.79663e-22	0.435731	2.27292e-17
Wwp1	1.03831e-21	0.444985	2.40899e-17
Upf3b	1.10128e-21	0.465289	2.55508e-17
Ctdspl2	1.12972e-21	0.283126	2.62107e-17
H3f3b	1.17723e-21	0.366636	2.73129e-17
S100a10	1.17851e-21	0.712904	2.73427e-17
Gspt1	1.24727e-21	0.329874	2.8938e-17
Magea5	1.3217e-21	0.501246	3.06647e-17
Kif22	1.40191e-21	0.31617	3.25257e-17
Idnk	1.51672e-21	-0.899904	3.51894e-17
Bud13	1.54739e-21	0.419997	3.5901e-17
Fiz1	1.61755e-21	-0.516455	3.75288e-17
Mdm4	1.76389e-21	0.279596	4.0924e-17
Hsp90b1	1.78467e-21	0.342497	4.14062e-17
Rapgef6	1.81914e-21	0.385616	4.22058e-17
Mrpl58	1.90674e-21	0.877128	4.42382e-17
Hook1	1.96611e-21	0.410677	4.56157e-17
Pcmt1	1.99646e-21	-0.250321	4.63199e-17
Bin1	2.11042e-21	0.438143	4.89639e-17
Cox7a2	2.15638e-21	0.295689	5.00301e-17
Acap2	2.26374e-21	0.552057	5.2521e-17
Sarnp	2.35667e-21	-0.311544	5.46771e-17
Zfp638	2.42966e-21	0.399184	5.63705e-17
Sfrp2	2.63409e-21	0.718597	6.11135e-17
Hexa	2.66371e-21	-0.553855	6.18008e-17
Smc1b	2.7036e-21	0.393502	6.27262e-17
Strbp	2.73439e-21	0.350919	6.34406e-17
Eif3g	2.96274e-21	-0.370395	6.87384e-17
Tapbp	3.02411e-21	-0.806489	7.01624e-17
Vps13a	3.15007e-21	0.262443	7.30847e-17
Nanos3	3.22264e-21	-0.687801	7.47684e-17
Srebf2	3.22303e-21	-0.290632	7.47776e-17
Hnrnpa2b1	3.25543e-21	0.348001	7.55293e-17
Gnb4	3.26924e-21	-0.396022	7.58495e-17
Brwd3	3.26924e-21	0.376352	7.58497e-17
Fbxo31	3.39529e-21	-0.430812	7.87742e-17
Gle1	3.5675e-21	-0.327303	8.27695e-17
Rpl6l	3.60393e-21	-0.908442	8.36148e-17
Atg101	3.67103e-21	-0.361258	8.51715e-17
Eif2s1	3.72834e-21	0.324658	8.65013e-17
Gnaz	3.74129e-21	-0.933758	8.68018e-17
R3hdm2	4.14036e-21	0.313567	9.60606e-17
Krcc1	4.38394e-21	0.43732	1.01712e-16
H1fx	4.74671e-21	0.67494	1.10128e-16
Ddx50	4.81578e-21	0.338624	1.11731e-16
Aldoc	4.95428e-21	-0.54195	1.14944e-16
Morc1	5.08777e-21	-0.275259	1.18041e-16
Usp8	5.11567e-21	0.28558	1.18689e-16
Tbpl1	5.24716e-21	-0.357123	1.21739e-16
Xrcc1	5.36062e-21	-0.359274	1.24372e-16
Sp6	5.41849e-21	0.384208	1.25714e-16
1700037H04Rik	5.42773e-21	-0.502293	1.25929e-16
Ep300	5.5008e-21	0.398263	1.27624e-16
Prr14l	6.00852e-21	0.445102	1.39404e-16
Rbbp8	6.06566e-21	0.273158	1.40729e-16
Usmg5	6.08767e-21	0.434811	1.4124e-16
Lbh	6.18008e-21	0.40983	1.43384e-16
Uqcrq	6.70194e-21	0.396005	1.55492e-16
Trim37	6.73514e-21	0.418949	1.56262e-16
Arfgef1	6.74726e-21	0.316043	1.56543e-16
Rhox10	6.84334e-21	-0.851156	1.58772e-16
Tomm7	6.87498e-21	0.500729	1.59506e-16
Ccdc88a	6.95032e-21	0.316694	1.61254e-16
Sept11	7.56246e-21	0.514058	1.75457e-16
Stx5a	7.69056e-21	-0.448522	1.78429e-16
Cdc42bpa	7.91382e-21	0.38215	1.83609e-16
Sptbn1	8.05176e-21	0.298815	1.86809e-16
Ncapg2	8.15708e-21	0.413053	1.89252e-16
Snrpd1	8.28293e-21	0.459723	1.92172e-16
Ptov1	8.30488e-21	-0.441577	1.92682e-16
Flot2	8.76634e-21	-0.473735	2.03388e-16
Fam98b	8.90324e-21	0.37983	2.06564e-16
Ints6	1.0023e-20	0.335659	2.32545e-16
Nrbp1	1.05433e-20	-0.378284	2.44616e-16
Dnajc19	1.07267e-20	0.47079	2.4887e-16
Ranbp2	1.1008e-20	0.428094	2.55397e-16
Nup62	1.15962e-20	-0.294351	2.69044e-16
Tmod2	1.22482e-20	-0.358624	2.8417e-16
Anln	1.23412e-20	0.666573	2.86327e-16
Csnk2a1	1.23873e-20	0.347991	2.87397e-16
Bnip3	1.31434e-20	-0.537261	3.0494e-16
Slc50a1	1.35344e-20	0.396091	3.14013e-16
Aggf1	1.44497e-20	0.271877	3.35248e-16
Lrrc42	1.46931e-20	-0.355779	3.40894e-16
Ctcf	1.47626e-20	0.336586	3.42507e-16
Psmf1	1.50656e-20	-0.494377	3.49538e-16
Btg2	1.50828e-20	0.397657	3.49937e-16
Ybx3	1.51476e-20	0.588463	3.5144e-16
Myg1	1.55918e-20	-0.282105	3.61745e-16
Snx8	1.57198e-20	-0.446277	3.64715e-16
Fnbp1l	1.66816e-20	0.341519	3.8703e-16
Llgl1	1.74087e-20	-0.617792	4.039e-16
Usp9x	1.75196e-20	0.28903	4.06472e-16
Pak2	1.76201e-20	0.387502	4.08804e-16
Ankrd31	1.79107e-20	0.28952	4.15546e-16
Pcna	1.8139e-20	0.301158	4.20843e-16
Rbm25	1.88056e-20	0.30771	4.36309e-16
Sdad1	1.90787e-20	0.349447	4.42645e-16
Srpr	1.97895e-20	0.430632	4.59136e-16
Mrpl33	2.01845e-20	0.333934	4.68301e-16
Cdk13	2.03329e-20	0.356297	4.71744e-16
Mgmt	2.08048e-20	-0.593275	4.82692e-16
Clspn	2.11132e-20	0.385767	4.89847e-16
Pms1	2.11668e-20	0.521976	4.91091e-16
Fam173a	2.30457e-20	0.394589	5.34683e-16
Pex19	2.4208e-20	-0.413572	5.6165e-16
Arl2bp	2.5121e-20	-0.499933	5.82832e-16
Etnk1	2.51445e-20	0.434628	5.83377e-16
B4gat1	2.55075e-20	0.374968	5.918e-16
Timp1	2.56668e-20	0.625531	5.95495e-16
Fam49a	2.579e-20	0.335289	5.98354e-16
Ctnnbip1	2.58908e-20	-0.337532	6.00693e-16
Hmces	2.66899e-20	-0.336804	6.19233e-16
Glmn	2.82687e-20	0.274117	6.55862e-16
Dnm1l	2.91121e-20	0.435027	6.7543e-16
Birc5	2.9149e-20	0.522541	6.76286e-16
Rbms2	2.99409e-20	-0.813043	6.9466e-16
Mrps34	3.04515e-20	0.410296	7.06504e-16
Rcl1	3.10838e-20	-0.412332	7.21175e-16
Uso1	3.11168e-20	0.360657	7.21941e-16
Tjap1	3.35639e-20	-0.533706	7.78717e-16
Msl3l2	3.3567e-20	0.269119	7.78789e-16
Tmem160	3.37753e-20	0.427976	7.83621e-16
Yme1l1	3.41534e-20	0.27813	7.92393e-16
Rad50	3.65564e-20	0.290258	8.48145e-16
Wipi1	3.68156e-20	-0.640762	8.5416e-16
Psmc3ip	3.91182e-20	0.455521	9.07582e-16
Etv5	4.11208e-20	-0.25569	9.54044e-16
Efcab10	4.41169e-20	-0.748931	1.02356e-15
Faf2	4.50564e-20	-0.256312	1.04535e-15
Clpb	4.68096e-20	-0.288307	1.08603e-15
Tmc6	4.73782e-20	0.27634	1.09922e-15
Tars	4.82498e-20	0.386689	1.11944e-15
Fam178b	4.95623e-20	-0.464114	1.14989e-15
Hist1h4d	5.00475e-20	0.480972	1.16115e-15
Desi1	5.01314e-20	-0.262597	1.1631e-15
Adh5	5.29316e-20	-0.270397	1.22807e-15
Cep295	5.58383e-20	0.314485	1.2955e-15
Crip2	5.72165e-20	-0.774924	1.32748e-15
Nup54	5.97392e-20	0.271711	1.38601e-15
Kat2a	6.10684e-20	-0.455584	1.41685e-15
Otud5	6.19249e-20	-0.382321	1.43672e-15
Lpin2	6.21817e-20	0.347754	1.44268e-15
Ehmt1	6.34149e-20	0.392624	1.47129e-15
Ehmt2	6.9635e-20	-0.487045	1.6156e-15
Cby1	7.20164e-20	-0.398842	1.67085e-15
Ick	7.33092e-20	0.348368	1.70085e-15
Crbn	7.35535e-20	-0.414015	1.70651e-15
Fam134a	7.37345e-20	-0.896213	1.71071e-15
Oaz2	7.3781e-20	-0.406794	1.71179e-15
Slc25a11	7.53822e-20	0.282759	1.74894e-15
Pmm1	8.00094e-20	-0.418529	1.8563e-15
Hook3	8.13816e-20	0.314352	1.88813e-15
Dlc1	8.17271e-20	0.45947	1.89615e-15
Tmem106c	8.48804e-20	-0.406753	1.96931e-15
Utp14b	8.48839e-20	0.508141	1.96939e-15
Dppa5a	9.06124e-20	0.51597	2.1023e-15
Atp5o.1	9.16558e-20	0.79262	2.12651e-15
Rrbp1	9.22557e-20	0.334886	2.14042e-15
Eif3a	9.28305e-20	0.330083	2.15376e-15
Cdk1	9.415e-20	0.54276	2.18437e-15
Ppig	9.97323e-20	0.349069	2.31389e-15
Drosha	1.00913e-19	0.342238	2.34129e-15
Setd3	1.03224e-19	-0.273988	2.39489e-15
Smarcc1	1.05781e-19	0.316255	2.45422e-15
Rrp9	1.07367e-19	-0.295487	2.49101e-15
Anapc4	1.16528e-19	0.283551	2.70357e-15
Mien1	1.18436e-19	-0.427085	2.74782e-15
Rexo1	1.2202e-19	0.419522	2.83099e-15
Mtmr14	1.29912e-19	-0.461801	3.01408e-15
Csnk1a1	1.34508e-19	0.261227	3.12072e-15
Alkbh7	1.35386e-19	-0.494328	3.14108e-15
Arfgap1	1.39325e-19	-0.385659	3.23248e-15
Oasl2	1.41879e-19	-1.04488	3.29174e-15
Chn1	1.44533e-19	-0.395103	3.3533e-15
Pycr2	1.44572e-19	-0.369324	3.35421e-15
Hdlbp	1.49397e-19	0.337246	3.46617e-15
Bhlhe40	1.54093e-19	0.708397	3.57511e-15
Rpain	1.61437e-19	-0.316126	3.74549e-15
Mrpl1	1.63898e-19	0.26229	3.80261e-15
Napa	1.64182e-19	-0.549024	3.80919e-15
Tpd52	1.64523e-19	-0.456094	3.8171e-15
Cnppd1	1.73743e-19	-0.577909	4.03101e-15
Arcn1	1.78126e-19	0.380552	4.13271e-15
Dync1li2	1.82264e-19	0.275647	4.22871e-15
Taok1	1.84647e-19	0.392999	4.284e-15
Efemp2	1.85314e-19	0.261382	4.29948e-15
Syne2	1.89461e-19	0.359581	4.39569e-15
Kif2a	1.96808e-19	0.283117	4.56615e-15
Gfra1	1.99591e-19	0.2597	4.63072e-15
Anapc11	2.01574e-19	-0.339242	4.67672e-15
Psme2	2.08634e-19	-0.325166	4.84052e-15
Eif4g2	2.12235e-19	0.378153	4.92406e-15
Sp3	2.1228e-19	0.450948	4.9251e-15
Eloc	2.13925e-19	0.808179	4.96327e-15
Myo1b	2.31572e-19	0.442075	5.37269e-15
Rps26	2.31802e-19	0.400294	5.37805e-15
Sez6	2.32672e-19	0.324472	5.39823e-15
Mrpl10	2.35514e-19	0.33397	5.46415e-15
Atp5h	2.38442e-19	0.307667	5.5321e-15
Agk	2.4092e-19	0.421874	5.58959e-15
Lsm14a	2.41199e-19	0.352876	5.59607e-15
Med14	2.49296e-19	0.305491	5.78392e-15
Klf13	2.52703e-19	-0.326677	5.86297e-15
Rnf114	2.61154e-19	-0.41632	6.05904e-15
Spin1	2.61811e-19	-0.297339	6.07428e-15
Nmt2	2.80192e-19	-0.267786	6.50074e-15
Zbtb32	3.08066e-19	-0.606508	7.14745e-15
Kmt2a	3.08364e-19	0.291438	7.15435e-15
Dapk2	3.16666e-19	-0.597841	7.34696e-15
Pclaf	3.17466e-19	0.886746	7.36554e-15
Setd5	3.2673e-19	0.277559	7.58046e-15
AY036118	3.31098e-19	-0.285187	7.6818e-15
Txnrd1	3.37882e-19	0.462279	7.83919e-15
Mysm1	3.40844e-19	0.290141	7.90793e-15
Hyal2	3.45835e-19	-0.533744	8.02372e-15
Ppfia1	3.47597e-19	0.341816	8.0646e-15
Tlk2	3.57002e-19	0.338434	8.28281e-15
Phlda1	3.71365e-19	0.260456	8.61603e-15
Faf1	4.00466e-19	-0.319996	9.29121e-15
Smim20	4.0593e-19	-0.297386	9.41797e-15
Rrp1b	4.07348e-19	0.38986	9.45087e-15
Zfp593	4.09802e-19	0.370337	9.50781e-15
Nme2	4.20103e-19	0.29382	9.74681e-15
Crcp	4.21794e-19	-0.286182	9.78604e-15
Msn	4.4238e-19	0.356455	1.02637e-14
Use1	4.4359e-19	-0.253951	1.02917e-14
Nxf2	4.70718e-19	-0.29493	1.09211e-14
Trim24	4.84281e-19	0.433431	1.12358e-14
Fgd6	5.35763e-19	0.369107	1.24302e-14
Rbck1	5.51571e-19	-0.520853	1.2797e-14
Nid1	5.70394e-19	0.54743	1.32337e-14
Sugt1	5.73154e-19	-0.419125	1.32977e-14
Notch1	6.11155e-19	0.469464	1.41794e-14
Igsf21	6.19747e-19	-0.409982	1.43787e-14
Ost4	6.3124e-19	0.439276	1.46454e-14
Fam208a	6.36329e-19	0.523121	1.47635e-14
Mest	6.37684e-19	0.402068	1.47949e-14
Nup214	6.76705e-19	0.342713	1.57002e-14
Gm45716	6.8188e-19	0.920536	1.58203e-14
Hnrnpab	7.16389e-19	0.271047	1.66209e-14
Gm2694	7.3457e-19	-0.376531	1.70428e-14
Exosc2	7.45292e-19	0.500585	1.72915e-14
Pdcd4	7.66919e-19	-0.257238	1.77933e-14
2310035C23Rik	7.77449e-19	0.486436	1.80376e-14
Bex1	7.81898e-19	-0.526585	1.81408e-14
Rock1	7.87815e-19	0.293526	1.82781e-14
Cox7c	7.97942e-19	0.255368	1.85131e-14
Smim11	7.98384e-19	-0.305766	1.85233e-14
Hypk	8.24012e-19	0.331064	1.91179e-14
Sh2b1	8.26515e-19	-0.591992	1.9176e-14
Ktn1	8.30815e-19	0.39257	1.92757e-14
H1f0	8.41834e-19	0.567165	1.95314e-14
Atp2b1	8.84552e-19	0.381488	2.05225e-14
Prmt2	9.12028e-19	-0.825748	2.116e-14
Nme7	9.56144e-19	-0.369756	2.21835e-14
Fdft1	9.65399e-19	-0.487614	2.23982e-14
Dbf4	9.71964e-19	0.346746	2.25505e-14
Ddx43	9.81293e-19	0.303788	2.2767e-14
Tomm40	1.00293e-18	-0.32917	2.3269e-14
Irf1	1.00802e-18	-0.598909	2.33871e-14
Lpcat1	1.01342e-18	-0.506597	2.35124e-14
Aspscr1	1.06048e-18	-0.258616	2.46043e-14
Cdh15	1.0823e-18	0.370507	2.51105e-14
Pced1b	1.12511e-18	-0.525776	2.61037e-14
Arhgap9	1.15983e-18	0.330308	2.69093e-14
Fxr2	1.17263e-18	-0.305747	2.72062e-14
Cep170	1.18192e-18	0.42345	2.74218e-14
1810058I24Rik	1.18776e-18	-0.298505	2.75573e-14
Rab6b	1.19754e-18	-0.372037	2.77842e-14
Ddx55	1.19797e-18	0.328452	2.77941e-14
Trim33	1.20618e-18	0.339387	2.79846e-14
Jpt1	1.27925e-18	0.927187	2.968e-14
Anxa11	1.32463e-18	-0.267048	3.07327e-14
Nfe2l2	1.36874e-18	0.29471	3.17561e-14
Rnf138	1.4429e-18	-0.352556	3.34767e-14
Melk	1.46783e-18	0.267018	3.4055e-14
Npat	1.48612e-18	0.390984	3.44794e-14
Rbfox2	1.49119e-18	-0.334303	3.45971e-14
Cdk2ap1	1.49129e-18	0.32674	3.45995e-14
Smc1a	1.51281e-18	0.463949	3.50988e-14
Iah1	1.57354e-18	-0.343137	3.65076e-14
Tnpo1	1.57597e-18	0.251687	3.65642e-14
Cadm4	1.58112e-18	0.671085	3.66835e-14
Zfp397	1.59203e-18	0.250193	3.69368e-14
Kansl2	1.59502e-18	-0.270797	3.70061e-14
Ramp3	1.6448e-18	-0.913737	3.81609e-14
Psmd9	1.65274e-18	-0.348618	3.83452e-14
2610524H06Rik	1.65845e-18	-0.302571	3.84778e-14
Phf21a	1.66153e-18	-0.58679	3.85492e-14
Tdrd1	1.67319e-18	-0.29766	3.88197e-14
Dmc1	1.74494e-18	0.447154	4.04843e-14
Tcf3	1.79133e-18	-0.325533	4.15607e-14
Nradd	1.83323e-18	-0.484748	4.25329e-14
Kctd20	1.85777e-18	-0.293506	4.31021e-14
Asnsd1	1.92502e-18	-0.434215	4.46623e-14
Ppwd1	1.98211e-18	0.371067	4.59869e-14
Lyrm2	2.02401e-18	0.390974	4.6959e-14
Ncbp1	2.03108e-18	0.299592	4.7123e-14
Wdr1	2.07705e-18	-0.303908	4.81896e-14
Cisd3	2.10754e-18	-0.287327	4.8897e-14
Ap1m1	2.13181e-18	-0.46687	4.94601e-14
Ptp4a3	2.14058e-18	-0.478644	4.96636e-14
Acly	2.16253e-18	-0.426588	5.01729e-14
Rex1bd	2.16843e-18	0.80819	5.03098e-14
Ogt	2.28686e-18	-0.471883	5.30574e-14
Ppif	2.29689e-18	-0.311154	5.32901e-14
Hcfc1r1	2.38922e-18	-0.401061	5.54324e-14
Fdps	2.41203e-18	-0.364719	5.59616e-14
Chchd3	2.41819e-18	-0.284944	5.61045e-14
H19	2.46524e-18	-0.407948	5.71961e-14
Ctdsp2	2.56113e-18	-0.411216	5.94208e-14
Phf14	2.59033e-18	0.288869	6.00983e-14
Pabpc1	2.61828e-18	0.252906	6.07466e-14
Ier2	2.65184e-18	0.415702	6.15253e-14
Nom1	2.73091e-18	0.360182	6.33599e-14
Wdhd1	2.79678e-18	0.397942	6.48881e-14
Ppp2r1a	2.82468e-18	-0.418203	6.55354e-14
Spsb3	2.88672e-18	-0.370476	6.69749e-14
Lcor	2.90162e-18	0.345835	6.73204e-14
Ski	2.90845e-18	-0.401087	6.74788e-14
Ssbp1	2.92738e-18	0.329485	6.79182e-14
Hmgn2	2.99037e-18	0.317015	6.93796e-14
Sgta	3.02026e-18	-0.329947	7.0073e-14
Tnfaip1	3.07384e-18	-0.283535	7.13162e-14
Hk2	3.09702e-18	0.52278	7.1854e-14
Lin28a	3.10512e-18	-0.59345	7.20418e-14
Usp7	3.16057e-18	0.343863	7.33283e-14
Diaph1	3.19585e-18	0.371396	7.4147e-14
Mlh3	3.23865e-18	0.51755	7.514e-14
Dnajc2	3.27729e-18	0.287341	7.60364e-14
Bcl6b	3.34369e-18	0.556596	7.7577e-14
Cdk12	3.34961e-18	0.336001	7.77144e-14
Fst	3.38327e-18	0.25793	7.84953e-14
Ints4	3.43924e-18	-0.389211	7.97937e-14
Park7	3.53705e-18	-0.350148	8.20631e-14
Elavl2	3.56667e-18	0.285422	8.27503e-14
Fndc3a	3.58311e-18	0.514941	8.31317e-14
Pds5b	3.63208e-18	0.444768	8.42679e-14
Cyb5r3	3.73726e-18	-0.348946	8.67082e-14
Rsrp1	3.85267e-18	-0.26596	8.93858e-14
Smim8	3.9339e-18	0.400934	9.12705e-14
Tax1bp3	3.96014e-18	-0.387335	9.18792e-14
Cep83	3.99994e-18	0.314258	9.28027e-14
Nid2	4.15703e-18	0.26417	9.64473e-14
Galnt7	4.38114e-18	0.587057	1.01647e-13
Vcpip1	4.55653e-18	0.322086	1.05716e-13
Kctd18	4.57117e-18	-0.302867	1.06056e-13
Prr19	4.5752e-18	-0.43864	1.06149e-13
5730455P16Rik	4.57544e-18	0.495085	1.06155e-13
Slc25a5	4.63586e-18	0.377176	1.07557e-13
Rela	4.73211e-18	-0.360094	1.0979e-13
Tomm34	4.87523e-18	-0.360193	1.1311e-13
Bbs4	4.88771e-18	-0.42167	1.134e-13
Amz2	5.02961e-18	-0.395873	1.16692e-13
Bdp1	5.1138e-18	0.394372	1.18645e-13
Cbr1	5.11799e-18	-0.340873	1.18742e-13
Dppa4	5.18398e-18	-0.444021	1.20273e-13
Tpm1	5.18691e-18	0.359464	1.20341e-13
Wdtc1	5.23769e-18	-0.572722	1.2152e-13
Cdca7l	5.30222e-18	-0.330552	1.23017e-13
Trappc13	5.66955e-18	-0.256472	1.31539e-13
Nudt19	5.95043e-18	-0.256092	1.38056e-13
Myo9a	6.05289e-18	0.384462	1.40433e-13
Ppm1b	6.14602e-18	-0.452491	1.42594e-13
Rcan1	6.47597e-18	-0.438055	1.50249e-13
Fam98a	6.53556e-18	0.316673	1.51631e-13
Depdc7	6.87634e-18	-0.462898	1.59538e-13
Phactr4	6.90158e-18	0.252681	1.60123e-13
Hnrnpl	7.00594e-18	0.326414	1.62545e-13
Rabif	7.17636e-18	-0.282749	1.66499e-13
Atp5e	7.27652e-18	0.409291	1.68823e-13
Bud23	7.37839e-18	0.6538	1.71186e-13
Dmap1	7.691e-18	-0.268257	1.78439e-13
Glt8d1	7.70045e-18	-0.256701	1.78658e-13
Coprs	7.75171e-18	-0.314972	1.79847e-13
Urod	7.83559e-18	-0.265886	1.81794e-13
Tmem110	7.8522e-18	-0.278829	1.82179e-13
Chek1	8.55199e-18	0.554286	1.98415e-13
Crabp1	8.58259e-18	-0.473491	1.99125e-13
Atp6v1b2	8.71593e-18	-0.393008	2.02218e-13
Prpf40b	8.73048e-18	-0.505924	2.02556e-13
Slc38a1	8.8993e-18	0.390258	2.06473e-13
Prkag2	9.12087e-18	-0.381984	2.11613e-13
Atp11b	9.1818e-18	0.263081	2.13027e-13
Coq3	9.44499e-18	0.338389	2.19133e-13
Btaf1	9.4677e-18	0.538728	2.1966e-13
Kpna4	9.54077e-18	0.479395	2.21355e-13
Mrgbp	9.55684e-18	-0.257577	2.21728e-13
Mrps18a	9.5589e-18	-0.396518	2.21776e-13
Snap47	9.7327e-18	-0.323329	2.25808e-13
Phtf1	9.93267e-18	0.295773	2.30448e-13
Pgd	1.04751e-17	-0.356372	2.43034e-13
Fam222b	1.05305e-17	-0.258661	2.44318e-13
Rad18	1.1025e-17	0.25735	2.55791e-13
Fbxo3	1.10278e-17	-0.497063	2.55856e-13
Spred1	1.10697e-17	0.28481	2.56829e-13
Ccng1	1.13032e-17	0.937198	2.62246e-13
Frmd8	1.15021e-17	-0.483341	2.6686e-13
Nus1	1.16754e-17	0.297602	2.7088e-13
Utp20	1.17024e-17	0.332716	2.71508e-13
Mybbp1a	1.21642e-17	0.26077	2.82222e-13
Selenom	1.23461e-17	0.740516	2.86441e-13
Mvd	1.23603e-17	-0.680467	2.86771e-13
Grtp1	1.24527e-17	-0.503067	2.88915e-13
Dap	1.27278e-17	-0.562452	2.95298e-13
Tctex1d2	1.31013e-17	-0.254521	3.03964e-13
Lgals2	1.31399e-17	-0.791814	3.04858e-13
Arrb2	1.3158e-17	-0.418734	3.05278e-13
Uchl5	1.31983e-17	0.270329	3.06213e-13
Socs5	1.41633e-17	0.422403	3.28602e-13
Setd2	1.44188e-17	0.37726	3.34531e-13
Skap2	1.44987e-17	-0.279807	3.36384e-13
Mov10	1.50412e-17	-0.314429	3.48971e-13
Rbpj	1.51412e-17	0.31351	3.51291e-13
Ddah2	1.52818e-17	-0.586068	3.54553e-13
Saysd1	1.57381e-17	-0.420985	3.6514e-13
Aig1	1.58432e-17	-0.314349	3.67577e-13
Zfp280d	1.61208e-17	0.372873	3.74018e-13
Limd2	1.67016e-17	0.294945	3.87493e-13
Lypla2	1.72299e-17	-0.251668	3.99752e-13
Cdca4	1.74688e-17	-0.396922	4.05293e-13
Pdzd11	1.7595e-17	0.301013	4.08221e-13
Tmem59	1.75993e-17	0.301775	4.08322e-13
Snrpf	1.78117e-17	0.317301	4.13248e-13
Copz1	1.79899e-17	-0.343481	4.17384e-13
mt-Nd2	1.7993e-17	0.272643	4.17455e-13
Mrpl57	1.80001e-17	0.300019	4.17621e-13
Hist1h1e	1.87857e-17	1.08381	4.35846e-13
Isg20l2	1.96818e-17	0.393229	4.56637e-13
Phf12	2.07745e-17	0.273916	4.81988e-13
Ofd1	2.10224e-17	0.36003	4.87742e-13
Bcl7b	2.1263e-17	-0.314594	4.93322e-13
Ubxn6	2.12848e-17	-0.326139	4.93828e-13
Ppm1a	2.20088e-17	0.251615	5.10627e-13
Col4a3bp	2.20247e-17	0.271158	5.10995e-13
Caap1	2.23753e-17	0.329321	5.1913e-13
Gm26699	2.29367e-17	-0.568918	5.32154e-13
Sephs2	2.41535e-17	0.477718	5.60385e-13
Ubap1	2.42001e-17	-0.361538	5.61465e-13
Rfc1	2.466e-17	0.283567	5.72138e-13
Cep55	2.48534e-17	0.489097	5.76625e-13
Prc1	2.4908e-17	0.514139	5.77892e-13
Ormdl3	2.56678e-17	-0.289788	5.95518e-13
Pdcd6ip	2.61133e-17	0.257889	6.05856e-13
AI314180	2.62267e-17	0.310709	6.08486e-13
Dvl2	2.71001e-17	-0.332705	6.28749e-13
Stx6	2.76034e-17	-0.332621	6.40427e-13
9030624J02Rik	2.76576e-17	-0.42093	6.41683e-13
Acadm	2.78405e-17	-0.257639	6.45927e-13
Jmjd1c	2.89214e-17	0.306261	6.71005e-13
Prr7	3.05431e-17	-0.714539	7.08629e-13
Ino80	3.07304e-17	0.374123	7.12977e-13
Slirp	3.08337e-17	0.294305	7.15372e-13
Pafah1b3	3.22183e-17	-0.28701	7.47498e-13
Rasa2	3.23208e-17	0.314182	7.49875e-13
Nampt	3.31274e-17	-0.277833	7.68588e-13
Rabgap1	3.3157e-17	0.330482	7.69275e-13
Ropn1l	3.58303e-17	-0.425043	8.31299e-13
Sec61g	3.58901e-17	0.257511	8.32687e-13
Zbed5	3.656e-17	-0.374593	8.48229e-13
Enho	3.71885e-17	-0.606455	8.62811e-13
Fam192a	3.76853e-17	-0.252408	8.74336e-13
Lmbr1l	3.99051e-17	-0.551879	9.25838e-13
Itfg2	4.00855e-17	-0.292916	9.30025e-13
Smim10l1	4.01648e-17	0.391655	9.31863e-13
Pdzd8	4.03771e-17	0.262972	9.3679e-13
Tmem158	4.05435e-17	0.321563	9.40649e-13
Tmc8	4.21972e-17	0.345001	9.79018e-13
Cdk16	4.26329e-17	-0.284702	9.89125e-13
Igsf3	4.32117e-17	-0.361342	1.00256e-12
Bcl2l1	4.61566e-17	-0.279128	1.07088e-12
Pds5a	4.73828e-17	0.402431	1.09933e-12
Wbp1	5.06247e-17	-0.253661	1.17454e-12
Dnajb12	5.09861e-17	0.516229	1.18293e-12
Med20	5.12812e-17	-0.369478	1.18978e-12
Chid1	5.16912e-17	0.309433	1.19929e-12
Supt3	5.22357e-17	-0.257417	1.21192e-12
Ehd1	5.31069e-17	-0.350877	1.23213e-12
Mboat7	5.39933e-17	-0.540622	1.2527e-12
Fbxo2	5.55638e-17	0.585513	1.28914e-12
Ccdc92	5.60643e-17	-0.363152	1.30075e-12
Ptpn12	5.81175e-17	0.402229	1.34838e-12
Sohlh2	5.8867e-17	0.415727	1.36577e-12
Cdc25a	6.30996e-17	0.433075	1.46397e-12
Iws1	6.35289e-17	0.257959	1.47393e-12
Pithd1	6.37142e-17	-0.392354	1.47823e-12
Tmx2	6.67606e-17	-0.340557	1.54891e-12
Phkg2	6.7674e-17	-0.465411	1.5701e-12
Prkx	6.78816e-17	0.560017	1.57492e-12
Mob1b	6.82084e-17	0.283124	1.5825e-12
Churc1	6.93277e-17	0.294092	1.60847e-12
Foxc2	6.9633e-17	-0.42954	1.61556e-12
Slc12a2	7.11295e-17	0.455242	1.65027e-12
BC005561	7.15433e-17	-0.296366	1.65988e-12
Gnb2l1	7.25812e-17	-0.600834	1.68396e-12
Brca1	7.29326e-17	0.525256	1.69211e-12
Grk2	7.54787e-17	0.543987	1.75118e-12
G6pc3	7.56669e-17	-0.552084	1.75555e-12
Rilpl2	7.73548e-17	-0.488298	1.79471e-12
Thap11	7.76992e-17	-0.304925	1.8027e-12
Acss2	8.05549e-17	-0.276409	1.86895e-12
Ubqln1	8.18923e-17	-0.342869	1.89998e-12
Snu13	8.37825e-17	0.770223	1.94384e-12
Bmi1	8.53568e-17	-0.2664	1.98036e-12
H13	8.61246e-17	-0.399867	1.99818e-12
Dazap2	8.82398e-17	-0.320238	2.04725e-12
Prdx3	8.88954e-17	0.332244	2.06246e-12
Card19	8.94077e-17	-0.313181	2.07435e-12
Gga1	9.18782e-17	-0.404488	2.13167e-12
Uqcrb	9.20943e-17	0.269943	2.13668e-12
Fam81a	9.28877e-17	0.468553	2.15509e-12
Dkkl1	9.71746e-17	-0.332846	2.25455e-12
Mta3	9.78139e-17	-0.293316	2.26938e-12
Gm6563	9.80874e-17	0.262939	2.27573e-12
March7	9.89559e-17	0.301036	2.29588e-12
Pramef8	9.98451e-17	-0.433718	2.31651e-12
Cltb	1.0123e-16	-0.565574	2.34864e-12
Zdhhc16	1.03086e-16	-0.420413	2.39171e-12
Prmt5	1.03959e-16	-0.292068	2.41196e-12
Pgs1	1.05513e-16	-0.359639	2.448e-12
Ccar1	1.05937e-16	0.288259	2.45785e-12
Dnajc25	1.05977e-16	0.332213	2.45878e-12
Vps26a	1.08999e-16	-0.317287	2.5289e-12
Igfbpl1	1.09221e-16	-0.685121	2.53405e-12
Anp32b	1.10454e-16	0.250754	2.56264e-12
Gnl2	1.11628e-16	0.34192	2.58987e-12
H2afj	1.14512e-16	0.448002	2.65679e-12
Bag6	1.1624e-16	-0.338013	2.69687e-12
Prkag1	1.17015e-16	-0.438109	2.71487e-12
Ndufaf6	1.184e-16	-0.335766	2.747e-12
Tfpt	1.18983e-16	-0.27787	2.76053e-12
Eif4ebp2	1.20444e-16	0.338129	2.79443e-12
Eif4b	1.27367e-16	-0.301217	2.95504e-12
Zfp800	1.28439e-16	0.397047	2.97991e-12
Ranbp1	1.31401e-16	0.303107	3.04863e-12
Rogdi	1.34924e-16	-0.39164	3.13037e-12
Tubgcp5	1.35845e-16	0.286634	3.15174e-12
Xiap	1.36989e-16	0.256518	3.17829e-12
Gm8186	1.39797e-16	0.501857	3.24343e-12
Caprin2	1.42178e-16	0.401008	3.29868e-12
Ubald1	1.46022e-16	-0.48	3.38785e-12
Rps27l	1.48076e-16	0.316612	3.43551e-12
Dtnb	1.5389e-16	-0.41058	3.57041e-12
B4galnt1	1.54524e-16	0.395501	3.58511e-12
Manbal	1.59034e-16	-0.338904	3.68975e-12
Srrd	1.60143e-16	-0.271116	3.71548e-12
Ptgr1	1.60194e-16	0.386436	3.71667e-12
Man2a1	1.60898e-16	0.450503	3.73299e-12
Polr2b	1.61638e-16	0.277675	3.75017e-12
Sfmbt2	1.6279e-16	0.289221	3.77689e-12
Prelid3b	1.63987e-16	0.754509	3.80466e-12
Dcps	1.65631e-16	-0.422711	3.84281e-12
Rnf168	1.66556e-16	0.442298	3.86427e-12
Fam220a	1.71349e-16	-0.322474	3.97548e-12
Pip5k1c	1.72887e-16	-0.401709	4.01114e-12
Acads	1.74096e-16	-0.299796	4.03921e-12
F2rl1	1.7905e-16	0.649468	4.15415e-12
Nol10	1.8535e-16	0.404198	4.30032e-12
Tex11	1.85671e-16	0.271889	4.30775e-12
Cox8c	1.96484e-16	0.399862	4.55862e-12
Cep19	2.01902e-16	-0.348235	4.68433e-12
Txn2	2.069e-16	-0.434265	4.8003e-12
Akr1b3	2.07034e-16	-0.382	4.80339e-12
Fam32a	2.08382e-16	-0.363977	4.83468e-12
Tbca	2.10186e-16	0.278252	4.87653e-12
Fbxw9	2.12586e-16	-0.403144	4.93222e-12
Ccdc88c	2.14541e-16	0.391623	4.97756e-12
Rbm27	2.18101e-16	0.280376	5.06016e-12
Fignl1	2.18397e-16	0.321669	5.06703e-12
Rrp36	2.19059e-16	0.280443	5.0824e-12
Rhox7b	2.20309e-16	-0.326148	5.11139e-12
Jtb	2.2208e-16	-0.355914	5.15248e-12
Rab4a	2.23977e-16	-0.310541	5.19649e-12
Hormad1	2.24086e-16	0.419384	5.19902e-12
Gabarapl2	2.28829e-16	-0.252122	5.30905e-12
Lmna	2.3072e-16	0.27027	5.35292e-12
Wasf1	2.30903e-16	-0.288828	5.35719e-12
Ndufc1	2.32456e-16	0.365509	5.39322e-12
Ube2z	2.48721e-16	-0.322263	5.77056e-12
Acp6	2.52432e-16	-0.316596	5.85667e-12
Eea1	2.54201e-16	0.256197	5.89772e-12
Itpk1	2.54323e-16	-0.38086	5.90055e-12
Usp28	2.55726e-16	-0.276624	5.93311e-12
Fam13b	2.589e-16	0.533676	6.00674e-12
Mtap	2.60249e-16	0.412607	6.03803e-12
Smpd2	2.6202e-16	-0.293321	6.07912e-12
Foxo3	2.62639e-16	-0.330538	6.09349e-12
Alpl	2.66386e-16	-0.695718	6.18043e-12
Zwilch	2.68793e-16	0.324	6.23628e-12
Rps6	2.71725e-16	-0.292373	6.30429e-12
Higd2a	2.84076e-16	-0.289851	6.59085e-12
Traf7	2.92851e-16	-0.317245	6.79443e-12
Dab1	2.95287e-16	0.480972	6.85096e-12
Bid	3.05265e-16	-0.433318	7.08245e-12
Med24	3.20493e-16	-0.336739	7.43576e-12
Tdrd12	3.21215e-16	0.340665	7.4525e-12
Arl6ip1	3.21809e-16	0.505427	7.46629e-12
Nob1	3.29649e-16	-0.303697	7.64819e-12
Dym	3.30107e-16	-0.350247	7.65881e-12
Tubgcp2	3.31355e-16	0.267686	7.68776e-12
Hnrnpd	3.34004e-16	0.394511	7.74923e-12
Qdpr	3.34167e-16	-0.2734	7.75301e-12
Magi3	3.37709e-16	0.532818	7.83518e-12
Dzip3	3.39819e-16	0.349706	7.88414e-12
Cdpf1	3.4128e-16	-0.381068	7.91804e-12
Pdzd2	3.45202e-16	-0.424681	8.00903e-12
Nr2c2ap	3.50295e-16	-0.253621	8.1272e-12
Brdt	3.50328e-16	-0.554979	8.12795e-12
Hmgcl	3.50871e-16	-0.324961	8.14056e-12
Ddit4	3.52604e-16	-0.560118	8.18076e-12
Emb	3.54389e-16	0.54987	8.22218e-12
Ica1	3.65897e-16	-0.328125	8.48917e-12
Rasl11a	3.7341e-16	0.25803	8.66348e-12
Pa2g4	3.77564e-16	0.344619	8.75986e-12
Srprb	3.77738e-16	-0.29835	8.76389e-12
Irak1bp1	3.78859e-16	-0.326982	8.78991e-12
Zc3hc1	3.87216e-16	-0.26772	8.98381e-12
Tor1aip2	4.01671e-16	-0.272656	9.31916e-12
Borcs7	4.03945e-16	0.307443	9.37193e-12
Tmem53	4.07439e-16	-0.606903	9.45299e-12
Slc30a5	4.09343e-16	0.383107	9.49718e-12
Aldh2	4.31904e-16	-0.26464	1.00206e-11
Sphk1	4.37365e-16	-0.340441	1.01473e-11
C1qtnf4	4.40465e-16	-0.273614	1.02192e-11
4931406P16Rik	4.40466e-16	0.269638	1.02193e-11
Tmem60	4.4429e-16	-0.300601	1.0308e-11
Acp1	4.44339e-16	0.257092	1.03091e-11
Aasdhppt	4.51969e-16	-0.32082	1.04861e-11
Hs3st3b1	4.64123e-16	0.311169	1.07681e-11
Ubl7	4.73386e-16	-0.317106	1.0983e-11
Msh6	4.85351e-16	0.315775	1.12606e-11
Akt1s1	4.96116e-16	-0.279323	1.15104e-11
Vat1	5.01876e-16	-0.285894	1.1644e-11
Zfp260	5.03194e-16	-0.294094	1.16746e-11
Icam1	5.04038e-16	0.466779	1.16942e-11
Slc35a4	5.29287e-16	-0.399723	1.228e-11
Selenoh	5.3468e-16	0.726082	1.24051e-11
Fbn2	5.42361e-16	0.523731	1.25833e-11
1700013H16Rik	5.5052e-16	0.553353	1.27726e-11
Ssbp2	5.65187e-16	-0.446859	1.31129e-11
Usp47	5.66628e-16	0.301461	1.31463e-11
Tob1	5.74299e-16	0.493245	1.33243e-11
Mvb12a	5.80955e-16	-0.388168	1.34787e-11
C330027C09Rik	5.82742e-16	0.429154	1.35202e-11
Rnh1	5.84704e-16	-0.497915	1.35657e-11
B230219D22Rik	5.87087e-16	0.32827	1.3621e-11
Ninj1	5.8731e-16	-0.455988	1.36262e-11
Cd24a	6.21231e-16	-0.961389	1.44132e-11
Nsmce3	6.31868e-16	0.50271	1.466e-11
Imp3	6.35026e-16	-0.370835	1.47332e-11
Akr7a5	6.35495e-16	-0.303749	1.47441e-11
Elf2	6.38038e-16	0.261098	1.48031e-11
Gclc	6.44945e-16	0.295336	1.49634e-11
Cyth2	6.70291e-16	-0.308056	1.55514e-11
Lsm10	6.73878e-16	-0.326621	1.56347e-11
4932438A13Rik	6.89197e-16	0.316269	1.59901e-11
Exo1	7.1137e-16	0.358323	1.65045e-11
Ttc34	7.29779e-16	-0.366502	1.69316e-11
Snhg9	7.29896e-16	0.349438	1.69343e-11
Map1s	7.33836e-16	-0.293839	1.70257e-11
Derl1	7.44826e-16	-0.271197	1.72807e-11
Hcfc1	7.58574e-16	0.269184	1.75997e-11
Kpna3	7.60677e-16	0.292072	1.76485e-11
Tmem209	7.61379e-16	0.366288	1.76647e-11
Ccm2	7.76666e-16	-0.320636	1.80194e-11
Dhx29	8.01861e-16	0.34955	1.8604e-11
Med25	8.05283e-16	-0.338669	1.86834e-11
Irf2bp1	8.14148e-16	0.432629	1.88891e-11
Pygo2	8.32316e-16	-0.364089	1.93106e-11
Fastkd1	8.33204e-16	0.390031	1.93312e-11
Polr3e	8.36363e-16	-0.285515	1.94045e-11
Mbnl3	8.70914e-16	0.456818	2.02061e-11
Pggt1b	8.73078e-16	0.298714	2.02563e-11
Coro1c	8.78262e-16	-0.264163	2.03766e-11
Jade1	8.8392e-16	0.263872	2.05078e-11
Orc1	8.85202e-16	0.302969	2.05376e-11
Dnajc13	8.94085e-16	0.385741	2.07437e-11
Mrpl16	9.069e-16	0.310419	2.1041e-11
Plvap	9.26029e-16	-0.637949	2.14848e-11
Son	9.27328e-16	0.254019	2.15149e-11
Arhgap1	9.51959e-16	-0.299072	2.20864e-11
Lrrc51	9.71295e-16	-0.405032	2.2535e-11
Tuba3b	1.00571e-15	0.358024	2.33335e-11
Timm44	1.00831e-15	-0.321833	2.33937e-11
Rdx	1.0456e-15	0.284502	2.42589e-11
Rnf4	1.06114e-15	0.252996	2.46195e-11
Stau1	1.09445e-15	-0.267468	2.53923e-11
Surf1	1.10174e-15	0.321523	2.55615e-11
Mcat	1.12542e-15	-0.30989	2.61109e-11
Kat8	1.13629e-15	-0.347251	2.63631e-11
Zc3h13	1.14124e-15	0.382899	2.64779e-11
Mfap1b	1.14722e-15	-0.480053	2.66167e-11
Hsp90ab1	1.14899e-15	0.282843	2.66577e-11
Macf1	1.17409e-15	0.39221	2.72401e-11
Cyb5a	1.19628e-15	-0.439451	2.77549e-11
Itsn2	1.21591e-15	0.320622	2.82104e-11
Nab2	1.2209e-15	-0.334066	2.83262e-11
Aga	1.2302e-15	0.317044	2.85418e-11
Trpm7	1.23254e-15	0.314073	2.85961e-11
Hsf2bp	1.26319e-15	-0.290589	2.93074e-11
Ccne1	1.27128e-15	0.37211	2.94949e-11
Cenpf	1.28372e-15	0.521949	2.97836e-11
Snx15	1.29383e-15	-0.53485	3.00181e-11
Ints3	1.30681e-15	-0.332767	3.03193e-11
N4bp1	1.30944e-15	0.343758	3.03802e-11
Egln2	1.34949e-15	-0.273967	3.13096e-11
Tex264	1.35402e-15	-0.335868	3.14146e-11
Spc24	1.36339e-15	0.275486	3.1632e-11
Dnal4	1.37342e-15	-0.267525	3.18647e-11
Prpsap1	1.3921e-15	-0.380291	3.22982e-11
Setdb2	1.4027e-15	0.543508	3.25441e-11
Sh3bp1	1.40866e-15	-0.254258	3.26823e-11
Eif2s2	1.41149e-15	0.29065	3.27481e-11
Dmxl1	1.45805e-15	0.283727	3.38281e-11
Cdipt	1.46743e-15	-0.426912	3.40458e-11
Aplf	1.47556e-15	-0.268559	3.42346e-11
Pttg1	1.49544e-15	-0.345315	3.46957e-11
Jun	1.4972e-15	0.572835	3.47365e-11
Senp1	1.50212e-15	0.347814	3.48506e-11
Mapk7	1.51805e-15	-0.300961	3.52203e-11
Thumpd1	1.52995e-15	0.265083	3.54964e-11
Chaf1a	1.57418e-15	0.271446	3.65226e-11
Rpa3	1.57716e-15	0.278972	3.65917e-11
Atic	1.59156e-15	0.272144	3.69258e-11
Podxl2	1.61912e-15	-0.344899	3.75652e-11
Cry1	1.62633e-15	-0.437963	3.77324e-11
Mxi1	1.68382e-15	-0.306569	3.90663e-11
Adam10	1.68972e-15	0.4951	3.92031e-11
Kank3	1.69693e-15	0.32611	3.93705e-11
Gtpbp10	1.73646e-15	0.298037	4.02876e-11
Upf3a	1.77527e-15	0.351996	4.1188e-11
Klc4	1.77906e-15	-0.643848	4.12761e-11
Ndufa5	1.79149e-15	0.358191	4.15643e-11
Arhgap20	1.82437e-15	0.365145	4.23271e-11
Dyrk1b	1.84238e-15	-0.644768	4.27452e-11
Lemd3	1.87894e-15	0.488776	4.35933e-11
Mettl2	1.88347e-15	-0.253311	4.36983e-11
Nlrp4c	1.88869e-15	0.277117	4.38196e-11
Klf11	1.89915e-15	-0.402307	4.40621e-11
Tmtc4	1.90312e-15	-0.368212	4.41544e-11
Gsto2	1.94655e-15	-0.360738	4.51619e-11
Zfp850	1.97075e-15	-0.304528	4.57233e-11
Itpr1	2.01037e-15	0.416424	4.66426e-11
Zfp326	2.05462e-15	0.388412	4.76693e-11
Klf7	2.10997e-15	-0.378634	4.89534e-11
Nudt3	2.13483e-15	0.283956	4.95301e-11
Large2	2.1599e-15	0.318785	5.01119e-11
Ppfibp1	2.18421e-15	0.327998	5.06758e-11
Pak4	2.2e-15	-0.278372	5.10423e-11
Map7d3	2.23237e-15	0.577796	5.17933e-11
1810055G02Rik	2.24474e-15	-0.386158	5.20801e-11
Bnc2	2.28143e-15	-0.301833	5.29315e-11
Helz	2.28402e-15	0.314221	5.29916e-11
Ddb1	2.29865e-15	-0.256526	5.33311e-11
Taf5l	2.37479e-15	-0.390602	5.50975e-11
Map4k3	2.38361e-15	0.272746	5.53022e-11
Tpx2	2.46157e-15	0.580965	5.71108e-11
Psme4	2.49027e-15	0.354702	5.77768e-11
Coa7	2.5311e-15	-0.263232	5.87241e-11
Nsg1	2.55382e-15	0.615749	5.92512e-11
Srgap2	2.59989e-15	0.534319	6.03201e-11
Rbm28	2.61248e-15	0.290193	6.06121e-11
Jarid2	2.64472e-15	0.32098	6.13601e-11
Ttf2	2.67761e-15	0.368712	6.21233e-11
Nudcd1	2.71143e-15	0.34139	6.29078e-11
Cpa2	2.73227e-15	0.37806	6.33913e-11
Il17rd	2.74242e-15	0.504593	6.36269e-11
Mier2	2.84251e-15	-0.532009	6.5949e-11
Rhox2f	2.84286e-15	0.537555	6.59572e-11
Coro1b	2.86183e-15	-0.259291	6.63974e-11
Ccna2	2.86571e-15	0.412656	6.64874e-11
Cenpc1	2.93116e-15	0.36902	6.80059e-11
Cenpv	2.93845e-15	-0.297106	6.81749e-11
Ttk	2.97914e-15	0.328003	6.91191e-11
Ier3	3.06488e-15	0.309201	7.11084e-11
Rbfa	3.06746e-15	-0.280908	7.1168e-11
Eid1	3.10514e-15	0.404482	7.20423e-11
Blm	3.13848e-15	0.312154	7.2816e-11
Nfx1	3.14338e-15	0.305088	7.29296e-11
Alg13	3.16265e-15	0.371833	7.33767e-11
D10Jhu81e	3.24681e-15	-0.442068	7.53293e-11
Ythdc2	3.31124e-15	0.303615	7.6824e-11
C920006O11Rik	3.34362e-15	0.285838	7.75753e-11
Bnc1	3.39765e-15	0.284875	7.88289e-11
Tsn	3.49418e-15	-0.28286	8.10684e-11
Atg10	3.64623e-15	-0.288551	8.45962e-11
Ap2s1	3.65247e-15	-0.285388	8.47409e-11
Rtn1	3.72244e-15	-0.6548	8.63644e-11
Cdkn2aipnl	3.76981e-15	-0.268932	8.74634e-11
Pcyt1a	3.78911e-15	0.284652	8.79111e-11
Aldh1a3	3.80095e-15	0.42781	8.81859e-11
Plk3	3.82982e-15	0.275624	8.88556e-11
Gng13	3.84169e-15	-0.373818	8.91311e-11
Ubac2	3.85369e-15	-0.271431	8.94095e-11
Igfbp6	3.87004e-15	-0.850834	8.97888e-11
Kdelr1	3.91544e-15	-0.258973	9.08421e-11
Ahcy	3.92456e-15	0.447947	9.10538e-11
Sec62	3.93989e-15	0.311498	9.14093e-11
Ift46	3.9877e-15	-0.313873	9.25186e-11
Nefl	3.9904e-15	0.495517	9.25812e-11
Ube2j1	4.09458e-15	-0.285582	9.49984e-11
Ddx3x	4.1533e-15	0.326999	9.63608e-11
Tmem245	4.48364e-15	0.331003	1.04025e-10
Syn2	4.59409e-15	-0.700556	1.06587e-10
Txnrd3	4.72126e-15	-0.335158	1.09538e-10
4933434E20Rik	4.8121e-15	-0.270397	1.11646e-10
Ccdc12	4.87527e-15	-0.342698	1.13111e-10
Dcaf12	4.94141e-15	-0.328493	1.14646e-10
Ezh1	4.99555e-15	0.282411	1.15902e-10
Zbtb16	5.02082e-15	-0.27396	1.16488e-10
Ttyh3	5.1184e-15	-0.267811	1.18752e-10
Ccnd3	5.13461e-15	-0.270724	1.19128e-10
Nespas	5.18094e-15	0.418729	1.20203e-10
Spg21	5.18706e-15	-0.344751	1.20345e-10
Ccdc130	5.20279e-15	-0.433239	1.2071e-10
Rnf144a	5.21837e-15	0.319416	1.21071e-10
Arl5a	5.2919e-15	0.33805	1.22777e-10
Stk38	5.37481e-15	0.376957	1.24701e-10
P4hb	5.38184e-15	-0.263104	1.24864e-10
Noc3l	5.44267e-15	0.411319	1.26275e-10
Dcaf4	5.47272e-15	-0.328301	1.26973e-10
Fahd1	5.48699e-15	0.340799	1.27304e-10
Gm16702	5.61834e-15	-0.26437	1.30351e-10
Usp50	5.63824e-15	0.298063	1.30813e-10
Acadvl	5.76626e-15	0.267567	1.33783e-10
Mak16	5.77216e-15	0.298242	1.3392e-10
AU019823	5.86222e-15	0.337738	1.36009e-10
Ska1	5.89374e-15	0.27484	1.36741e-10
Gabarap	5.89915e-15	-0.342206	1.36866e-10
Nkiras2	5.99171e-15	-0.26498	1.39014e-10
Atoh8	6.04653e-15	-0.76986	1.40285e-10
Trim26	6.23908e-15	-0.285028	1.44753e-10
Brk1	6.39619e-15	-0.335334	1.48398e-10
Vma21	6.41323e-15	0.288853	1.48793e-10
Mfap3	6.45449e-15	-0.408861	1.49751e-10
Fancl	6.51518e-15	0.329673	1.51159e-10
Hmox1	6.52289e-15	-0.429006	1.51338e-10
Prpf8	6.57655e-15	0.274183	1.52583e-10
Troap	6.57778e-15	0.259098	1.52611e-10
Proser2	6.68054e-15	-0.255807	1.54995e-10
Magea2	6.73447e-15	0.444709	1.56247e-10
Zbtb20	6.83522e-15	-0.627194	1.58584e-10
Rnf181	6.91869e-15	-0.283919	1.60521e-10
Lcmt1	6.95134e-15	-0.326917	1.61278e-10
Rwdd1	6.96074e-15	0.279068	1.61496e-10
Slc25a28	6.98789e-15	-0.343061	1.62126e-10
Por	7.09834e-15	-0.395561	1.64689e-10
Atp5k	7.24459e-15	0.48844	1.68082e-10
Epb41l4a	7.25839e-15	-0.743237	1.68402e-10
Ciart	7.29761e-15	-0.332055	1.69312e-10
Lmnb1	7.31162e-15	0.364611	1.69637e-10
Mcts1	7.41055e-15	0.261898	1.71932e-10
Eomes	7.47042e-15	-0.35311	1.73321e-10
Arhgef12	7.49128e-15	0.310861	1.73805e-10
Pld3	7.69491e-15	-0.467632	1.7853e-10
Gstm5	7.86168e-15	-0.318125	1.82399e-10
Cntln	7.89065e-15	0.627712	1.83071e-10
Tfrc	8.08815e-15	0.312177	1.87653e-10
Twist1	8.15087e-15	0.425244	1.89108e-10
Tfdp1	8.29173e-15	0.421093	1.92377e-10
Sec61a1	8.3801e-15	-0.340719	1.94427e-10
Tprgl	8.68273e-15	-0.302327	2.01448e-10
Arhgdia	8.69417e-15	-0.269009	2.01713e-10
Plin2	8.88231e-15	-0.687881	2.06078e-10
Rab11fip4	8.9408e-15	-0.515182	2.07436e-10
Reep3	9.03771e-15	0.310689	2.09684e-10
Ist1	9.21324e-15	-0.306664	2.13756e-10
Babam2	9.40346e-15	0.628597	2.1817e-10
Spry4	9.44262e-15	0.367347	2.19078e-10
Pkig	9.46495e-15	-0.254233	2.19596e-10
Commd1	9.50015e-15	0.279292	2.20413e-10
Set	9.50611e-15	0.306817	2.20551e-10
Iqgap1	9.75609e-15	0.374216	2.26351e-10
Ezh2	9.77155e-15	0.476372	2.2671e-10
Mfsd10	9.8115e-15	-0.261092	2.27637e-10
Prrc2a	9.9044e-15	0.256013	2.29792e-10
Chmp7	9.95521e-15	-0.354321	2.30971e-10
1700018B24Rik	1.01067e-14	0.301681	2.34485e-10
Usp36	1.01343e-14	-0.259576	2.35125e-10
Rab40c	1.01393e-14	-0.331366	2.35242e-10
Abce1	1.04697e-14	0.305805	2.42907e-10
Pten	1.05535e-14	0.26437	2.44852e-10
2310036O22Rik	1.09142e-14	-0.586512	2.53221e-10
Cyp26a1	1.13385e-14	0.361952	2.63064e-10
Smarcd3	1.14549e-14	-0.520197	2.65766e-10
Cyfip1	1.15927e-14	0.362149	2.68963e-10
Klc3	1.15952e-14	-0.628794	2.6902e-10
Tex13b	1.16258e-14	0.654049	2.6973e-10
Polr2m	1.16579e-14	-0.305064	2.70475e-10
Cc2d1a	1.16833e-14	-0.446917	2.71064e-10
Ndufaf8	1.17042e-14	0.711495	2.71549e-10
Gpcpd1	1.18156e-14	0.340645	2.74134e-10
Mef2b	1.20039e-14	0.449503	2.78503e-10
Bckdha	1.20501e-14	-0.377058	2.79574e-10
Rcor2	1.20827e-14	-0.49245	2.8033e-10
Grpel2	1.21045e-14	-0.254824	2.80836e-10
Mrps28	1.22236e-14	0.278229	2.83599e-10
Brms1	1.25637e-14	-0.286394	2.91491e-10
Cdkn3	1.25833e-14	0.576401	2.91944e-10
Ttll1	1.26473e-14	-0.607096	2.9343e-10
Rbm4b	1.2739e-14	-0.27013	2.95559e-10
Sbk1	1.27967e-14	-0.262885	2.96897e-10
Ercc6l	1.28957e-14	0.379688	2.99194e-10
Pde6d	1.31366e-14	-0.320387	3.04782e-10
Pygb	1.3241e-14	-0.453005	3.07205e-10
Psap	1.33763e-14	-0.369138	3.10344e-10
Taf4b	1.36029e-14	0.377733	3.15601e-10
Ppp2r2c	1.36077e-14	0.38907	3.15712e-10
Mgat4a	1.37336e-14	0.455994	3.18633e-10
Rhox2g	1.42102e-14	0.344435	3.29691e-10
Pbrm1	1.43938e-14	0.299541	3.3395e-10
Crmp1	1.47422e-14	0.457473	3.42034e-10
Peli2	1.48133e-14	-0.311702	3.43684e-10
Ppp1cb	1.48412e-14	-0.275	3.4433e-10
C87436	1.56351e-14	-0.350988	3.6275e-10
Fam195b	1.57402e-14	-0.650623	3.65188e-10
Casp7	1.65869e-14	-0.394824	3.84832e-10
Tm2d3	1.66837e-14	-0.260438	3.8708e-10
Lmbr1	1.67088e-14	-0.339616	3.8766e-10
Ube2g1	1.6809e-14	-0.279157	3.89986e-10
Bst2	1.69161e-14	-0.378469	3.92471e-10
AI837181	1.69371e-14	-0.356749	3.92957e-10
Impa2	1.6966e-14	-0.323616	3.93629e-10
Npc2	1.71116e-14	-0.332258	3.97007e-10
Cox17	1.71225e-14	0.371852	3.97259e-10
Cep350	1.74784e-14	0.389353	4.05517e-10
Xbp1	1.7674e-14	-0.281086	4.10053e-10
Gtf3c1	1.77546e-14	0.306565	4.11925e-10
Nme6	1.79281e-14	-0.282995	4.15949e-10
Tkt	1.80222e-14	-0.277398	4.18133e-10
Kif2c	1.84815e-14	0.35936	4.2879e-10
Tab3	1.89978e-14	0.319623	4.40768e-10
Kif20a	1.95614e-14	0.409103	4.53845e-10
Lrp6	1.97556e-14	0.315943	4.58349e-10
Mia2	1.97992e-14	0.298093	4.59361e-10
Slc25a4	2.00458e-14	0.295556	4.65082e-10
Paxbp1	2.02474e-14	0.300864	4.69759e-10
Plekhb2	2.03332e-14	-0.408877	4.71751e-10
Trip11	2.03503e-14	0.46378	4.72147e-10
Ddx17	2.0383e-14	0.302267	4.72906e-10
Ipo5	2.07699e-14	-0.295875	4.81882e-10
Plcg2	2.10296e-14	-0.650368	4.87909e-10
Tbc1d17	2.16713e-14	-0.316843	5.02796e-10
Oscp1	2.17376e-14	-0.273303	5.04335e-10
Alg9	2.20957e-14	-0.361315	5.12642e-10
Slc26a10	2.23687e-14	0.320875	5.18977e-10
Trafd1	2.28844e-14	-0.381671	5.30941e-10
Sall4	2.29427e-14	-0.35088	5.32293e-10
Ola1	2.30513e-14	0.273446	5.34814e-10
Ireb2	2.32315e-14	0.352372	5.38995e-10
Prdm2	2.36692e-14	0.310151	5.49148e-10
Ice1	2.48743e-14	0.290991	5.7711e-10
Tuba1c	2.56965e-14	0.546799	5.96184e-10
Gins4	2.59372e-14	-0.265905	6.0177e-10
Rragd	2.6255e-14	-0.43475	6.09143e-10
Mlf1	2.64668e-14	-0.348744	6.14057e-10
Supt4a	2.66091e-14	-0.287165	6.17357e-10
Gtpbp2	2.67506e-14	-0.296238	6.2064e-10
Sox3	2.75752e-14	-0.719652	6.39772e-10
Smco4	2.76095e-14	0.277962	6.40568e-10
Rhox2c	2.83277e-14	0.414196	6.57231e-10
Gm8730	2.83468e-14	-0.705636	6.57675e-10
Trnp1	2.9162e-14	-0.453357	6.76587e-10
Cenpm	2.92543e-14	0.257244	6.7873e-10
Mbnl2	2.94936e-14	-0.562742	6.84282e-10
Ptdss2	2.9522e-14	-0.316181	6.8494e-10
Habp4	2.96357e-14	-0.376691	6.87578e-10
Mkl2	2.99145e-14	0.326001	6.94046e-10
Slf1	2.99899e-14	0.309141	6.95796e-10
Galnt1	3.02982e-14	0.289392	7.02948e-10
Zfp770	3.04439e-14	0.311257	7.0633e-10
Azi2	3.09815e-14	0.302159	7.18801e-10
Fam90a1b	3.12039e-14	-0.617977	7.23961e-10
Ctxn1	3.16166e-14	-0.364617	7.33537e-10
Vamp4	3.17577e-14	-0.255298	7.36812e-10
Fgf9	3.2213e-14	0.398349	7.47373e-10
Atp2c1	3.31875e-14	0.313502	7.69983e-10
Slc7a5	3.36971e-14	-0.309173	7.81807e-10
Tfap4	3.48043e-14	-0.252385	8.07495e-10
Srp68	3.51622e-14	-0.294944	8.15799e-10
Acat2	3.52206e-14	-0.277739	8.17153e-10
Tmem39b	3.58731e-14	-0.267843	8.32292e-10
Ect2	3.58785e-14	0.419676	8.32417e-10
Zfp729b	3.67083e-14	0.525833	8.51668e-10
Magohb	3.71964e-14	0.261706	8.62993e-10
Selenot	3.7543e-14	0.465236	8.71036e-10
9530077C05Rik	3.8895e-14	-0.407396	9.02403e-10
Pick1	3.90938e-14	-0.286045	9.07016e-10
Foxo6	3.91566e-14	0.357161	9.08472e-10
Homer2	3.94142e-14	-0.429175	9.14448e-10
Polr1c	3.97066e-14	-0.350253	9.21233e-10
Fer	4.02215e-14	0.257956	9.33178e-10
Sem1	4.11381e-14	0.670355	9.54446e-10
Grcc10	4.12326e-14	-0.27979	9.56637e-10
Dlgap4	4.20583e-14	-0.501369	9.75795e-10
Top1	4.24987e-14	0.317312	9.86012e-10
Capn10	4.28984e-14	-0.331925	9.95285e-10
Ppp2r5e	4.42508e-14	0.292937	1.02666e-09
Macrod2	4.47218e-14	-0.398195	1.03759e-09
Psenen	4.50377e-14	-0.291605	1.04492e-09
Zc3h10	4.64673e-14	-0.416467	1.07809e-09
BC022687	4.67168e-14	-0.474227	1.08388e-09
1700017B05Rik	4.67559e-14	-0.434294	1.08478e-09
Rftn1	4.71713e-14	-0.518612	1.09442e-09
Ptprf	4.76177e-14	-0.306742	1.10478e-09
Cxxc1	4.76307e-14	-0.299417	1.10508e-09
Jam3	4.76963e-14	-0.427234	1.1066e-09
Dip2b	4.80416e-14	0.296612	1.11461e-09
Ccp110	4.96667e-14	0.297927	1.15232e-09
Trim68	4.97568e-14	-0.481505	1.15441e-09
Arhgap44	5.03003e-14	-0.46214	1.16702e-09
Tm4sf5	5.031e-14	-0.717553	1.16724e-09
Nuf2	5.04379e-14	0.263219	1.17021e-09
Zc3h18	5.09395e-14	0.303487	1.18185e-09
Sipa1	5.12014e-14	-0.276683	1.18792e-09
Rbm26	5.15544e-14	0.257811	1.19611e-09
Pgm2	5.26217e-14	-0.331899	1.22088e-09
Cenpx	5.27843e-14	0.646342	1.22465e-09
Ckap2l	5.3215e-14	0.321563	1.23464e-09
Dctn5	5.33776e-14	-0.266728	1.23841e-09
Mtmr9	5.40595e-14	-0.270523	1.25423e-09
Fh1	5.51169e-14	0.300756	1.27877e-09
Rab5b	5.52955e-14	-0.325773	1.28291e-09
Fcho2	5.71314e-14	0.354393	1.32551e-09
Setd1a	5.79692e-14	-0.255533	1.34494e-09
Bsdc1	5.8617e-14	-0.260755	1.35997e-09
Hspa14	5.90109e-14	0.301604	1.36911e-09
Ccnd1	6.03195e-14	0.410762	1.39947e-09
Relb	6.16752e-14	-0.479033	1.43093e-09
Skil	6.56387e-14	0.368102	1.52288e-09
Ndufv3	6.72068e-14	-0.256043	1.55926e-09
Maip1	6.79417e-14	0.457612	1.57631e-09
Ercc6l2	6.80387e-14	0.408677	1.57857e-09
Myo18a	6.85727e-14	0.29337	1.59096e-09
Chmp1a	6.94751e-14	-0.277118	1.61189e-09
Wwc1	7.06979e-14	0.395379	1.64026e-09
2310061I04Rik	7.35954e-14	-0.308185	1.70749e-09
Kif14	7.42226e-14	0.35841	1.72204e-09
Msrb1	7.50921e-14	-0.289563	1.74221e-09
Plscr3	7.60594e-14	-0.284305	1.76465e-09
Eva1b	7.78713e-14	-0.257671	1.80669e-09
Zdhhc5	7.80721e-14	0.407603	1.81135e-09
Klf10	8.00661e-14	-0.357124	1.85761e-09
Dtwd1	8.10872e-14	-0.307065	1.8813e-09
Gtpbp1	8.11528e-14	-0.396172	1.88283e-09
Abraxas1	8.17867e-14	0.303011	1.89753e-09
Pam	8.22648e-14	0.426203	1.90862e-09
Mthfd1	8.31685e-14	0.366485	1.92959e-09
Ttll12	8.34899e-14	-0.340356	1.93705e-09
Dhx36	8.51024e-14	0.287152	1.97446e-09
Adad2	8.56629e-14	-0.472838	1.98747e-09
Nucb2	8.60838e-14	-0.429426	1.99723e-09
Tubb6	8.63386e-14	0.264774	2.00314e-09
Rpl36	8.78659e-14	0.312466	2.03858e-09
Mif4gd	8.8071e-14	-0.303931	2.04334e-09
Ret	8.83158e-14	-0.288116	2.04902e-09
Commd10	9.04686e-14	-0.308792	2.09896e-09
Dusp18	9.20474e-14	-0.668051	2.13559e-09
Smim24	9.21582e-14	-0.42339	2.13816e-09
Ercc6	9.40256e-14	0.513709	2.18149e-09
Hist1h4i	9.42345e-14	0.346731	2.18634e-09
Sertad2	9.44919e-14	-0.291631	2.19231e-09
Ddx23	9.51998e-14	0.345024	2.20873e-09
Sass6	9.53276e-14	0.378283	2.21169e-09
Ascc1	9.56029e-14	-0.307777	2.21808e-09
Tbc1d10a	9.61951e-14	-0.305876	2.23182e-09
Ahsa2	9.71944e-14	0.265348	2.25501e-09
F2r	9.73214e-14	0.494163	2.25795e-09
Plk1	1.00996e-13	0.429644	2.3432e-09
Stat6	1.01254e-13	0.279975	2.3492e-09
Gon7	1.01506e-13	0.515628	2.35505e-09
Crebrf	1.02856e-13	-0.304332	2.38636e-09
Cmss1	1.03468e-13	0.571824	2.40056e-09
Pik3r2	1.03534e-13	-0.29598	2.4021e-09
Aurkb	1.0853e-13	0.292937	2.51801e-09
Pacsin1	1.09412e-13	-0.615901	2.53847e-09
Auh	1.09894e-13	-0.509091	2.54966e-09
Copg2	1.13415e-13	-0.305284	2.63134e-09
Nup155	1.13637e-13	0.372725	2.63649e-09
Rsl1d1	1.14485e-13	0.25734	2.65617e-09
Gsta4	1.14636e-13	0.259028	2.65966e-09
Polr3a	1.14949e-13	0.328049	2.66692e-09
Edrf1	1.15277e-13	0.339372	2.67454e-09
Aifm3	1.16363e-13	-0.265276	2.69974e-09
Dcun1d3	1.17078e-13	-0.283792	2.71632e-09
Oard1	1.17683e-13	-0.301325	2.73035e-09
Haus6	1.20757e-13	0.411598	2.80168e-09
Ctdsp1	1.20767e-13	-0.31219	2.80191e-09
Romo1	1.22022e-13	0.299194	2.83104e-09
Zbtb8a	1.2232e-13	-0.309913	2.83794e-09
Dcakd	1.22754e-13	-0.370528	2.84802e-09
Dlk1	1.26761e-13	-0.370846	2.94098e-09
Gstm1	1.26769e-13	-0.283264	2.94117e-09
Gngt2	1.27614e-13	0.311382	2.96076e-09
Mad1l1	1.27634e-13	-0.306855	2.96124e-09
Hivep2	1.31848e-13	0.284805	3.05901e-09
Mum1	1.33823e-13	-0.291665	3.10482e-09
Gm10076	1.35026e-13	0.505045	3.13273e-09
Ndc80	1.36159e-13	0.275825	3.15903e-09
Numb	1.36379e-13	0.363357	3.16413e-09
Lcorl	1.39229e-13	0.25669	3.23025e-09
Ndufa3	1.39238e-13	0.318874	3.23046e-09
Rab11b	1.39296e-13	-0.369512	3.23182e-09
Leo1	1.42517e-13	0.256276	3.30653e-09
Endog	1.42794e-13	-0.309018	3.31296e-09
Rpl4	1.43534e-13	-0.262155	3.33012e-09
Enkur	1.43745e-13	-0.568705	3.33503e-09
Nup160	1.44652e-13	0.349158	3.35606e-09
Nbn	1.45244e-13	0.274544	3.36981e-09
Fut11	1.45489e-13	-0.287063	3.37549e-09
Tceal9	1.52267e-13	0.504475	3.53275e-09
Cfdp1	1.54923e-13	-0.289875	3.59437e-09
Zfx	1.5597e-13	0.318985	3.61867e-09
Ubxn10	1.57091e-13	-0.367426	3.64466e-09
Fbxo36	1.58036e-13	-0.356602	3.66659e-09
Rhpn1	1.58937e-13	-0.553239	3.6875e-09
Fam193a	1.62294e-13	0.368163	3.76539e-09
Ccnjl	1.66401e-13	-0.776882	3.86066e-09
Pet2	1.67004e-13	0.349852	3.87466e-09
Cd68	1.69429e-13	0.59508	3.93093e-09
Epb41l4b	1.72314e-13	-0.312903	3.99787e-09
Acaca	1.73151e-13	-0.33775	4.01728e-09
Cdc5l	1.75461e-13	0.253187	4.07088e-09
Taldo1	1.77147e-13	-0.272844	4.10999e-09
Rcbtb2	1.80729e-13	0.299246	4.19309e-09
Slc25a19	1.83857e-13	-0.414143	4.26566e-09
Gm17018	1.84996e-13	0.436465	4.2921e-09
Atp6v0a1	1.85782e-13	0.400812	4.31033e-09
Rac3	1.87715e-13	-0.774448	4.35518e-09
Mpzl1	1.88903e-13	-0.388203	4.38273e-09
Cnpy2	1.89632e-13	0.256791	4.39966e-09
Snx5	1.89672e-13	0.255566	4.40057e-09
Oser1	1.90144e-13	-0.275366	4.41154e-09
Sppl3	1.90956e-13	-0.252534	4.43038e-09
Rad54l2	1.9141e-13	0.30997	4.44091e-09
Brpf1	1.99995e-13	0.371982	4.64008e-09
Agap3	2.07202e-13	-0.414765	4.8073e-09
Serf1	2.10896e-13	-0.281245	4.89299e-09
Zfp707	2.14498e-13	-0.270655	4.97657e-09
Mrpl18	2.14667e-13	0.259949	4.9805e-09
Tlcd1	2.15445e-13	0.293946	4.99854e-09
Kazn	2.16173e-13	-0.340271	5.01544e-09
Scaf11	2.18955e-13	0.283329	5.07999e-09
Znrd1as	2.19033e-13	-0.36768	5.08178e-09
Tmem189	2.28364e-13	-0.348573	5.29827e-09
Kdm6b	2.28828e-13	0.267288	5.30904e-09
Eif2b2	2.30772e-13	-0.302816	5.35413e-09
Ranbp3	2.32106e-13	-0.257483	5.3851e-09
Jpt2	2.40733e-13	0.581323	5.58525e-09
Rassf1	2.41049e-13	-0.439268	5.59258e-09
Wee1	2.42021e-13	0.379852	5.61514e-09
Rap2b	2.4224e-13	0.405608	5.62021e-09
Scml2	2.42487e-13	0.298461	5.62594e-09
Mtf1	2.43935e-13	-0.258515	5.65952e-09
Ankle2	2.45229e-13	0.320632	5.68955e-09
AC158554.1	2.48016e-13	0.511398	5.75422e-09
Lsm14b	2.5451e-13	-0.252903	5.90489e-09
Slc5a3	2.60856e-13	0.4392	6.05212e-09
Hist1h2ae	2.63281e-13	0.489294	6.10839e-09
Slc39a10	2.69072e-13	0.499043	6.24273e-09
Naxe	2.75517e-13	0.586098	6.39228e-09
Fbxo15	2.80665e-13	-0.251454	6.51171e-09
Cdk5rap2	2.84254e-13	0.299263	6.59497e-09
Pnpla2	2.86703e-13	-0.318374	6.6518e-09
Slc36a4	2.88539e-13	0.402111	6.69438e-09
Ift122	2.88779e-13	-0.438287	6.69997e-09
Vps28	2.92674e-13	0.61163	6.79033e-09
Trim59	2.95248e-13	0.393418	6.85005e-09
Pdha2	2.95986e-13	0.329127	6.86718e-09
Shroom3	2.96312e-13	-0.306511	6.87474e-09
Tnip1	3.04209e-13	-0.442355	7.05795e-09
Selenok	3.0646e-13	0.439885	7.11018e-09
Rnf157	3.06666e-13	-0.309978	7.11496e-09
Tpst1	3.08879e-13	-0.258087	7.1663e-09
Siva1	3.10583e-13	-0.337382	7.20583e-09
mt-Nd3	3.11698e-13	0.399867	7.2317e-09
Mterf3	3.1586e-13	0.311709	7.32827e-09
Vrk3	3.24604e-13	-0.368494	7.53115e-09
Armcx2	3.33787e-13	-0.361162	7.74418e-09
Casp9	3.40856e-13	-0.416936	7.90819e-09
Pald1	3.43751e-13	-0.331732	7.97536e-09
Pgpep1	3.46588e-13	-0.373593	8.0412e-09
Limk1	3.5312e-13	-0.302926	8.19273e-09
Banp	3.56396e-13	-0.30479	8.26874e-09
Cox16	3.58712e-13	0.353491	8.32248e-09
Saraf	3.75852e-13	-0.352563	8.72014e-09
Ppid	3.89956e-13	0.2905	9.04737e-09
Acaa2	3.99284e-13	-0.374628	9.26378e-09
Impdh1	4.03313e-13	-0.36517	9.35726e-09
Fblim1	4.04281e-13	0.262818	9.37973e-09
Mtg1	4.04621e-13	0.275914	9.38762e-09
Tead2	4.08047e-13	-0.271652	9.46709e-09
Tceb2	4.13648e-13	-0.290603	9.59705e-09
Timm8a1	4.16066e-13	0.507511	9.65315e-09
Smarcb1	4.23769e-13	-0.296515	9.83186e-09
Nup98	4.32227e-13	0.251914	1.00281e-08
Bcorl1	4.3366e-13	-0.285563	1.00613e-08
1700012C14Rik	4.36021e-13	0.283895	1.01161e-08
Cenps	4.50082e-13	0.556616	1.04424e-08
Abraxas2	4.50694e-13	0.428019	1.04566e-08
Arf3	4.54726e-13	-0.267439	1.05501e-08
Osbpl8	4.61588e-13	0.428129	1.07093e-08
Pgam2	4.75729e-13	-0.411112	1.10374e-08
Haus2	4.77128e-13	0.377435	1.10699e-08
Golga3	4.82306e-13	0.27491	1.119e-08
1700029F12Rik	4.83624e-13	-0.294752	1.12206e-08
Zswim1	4.87579e-13	-0.507146	1.13123e-08
Ubxn4	4.90921e-13	0.2595	1.13899e-08
Fgl1	4.98603e-13	0.297129	1.15681e-08
Cdca2	4.99791e-13	0.283116	1.15957e-08
Dkc1	5.00363e-13	0.261502	1.16089e-08
Specc1l	5.07048e-13	0.258766	1.1764e-08
Rrad	5.1681e-13	-0.593799	1.19905e-08
Cpne5	5.24412e-13	-0.316553	1.21669e-08
Csk	5.24531e-13	-0.324564	1.21696e-08
Cnpy3	5.27763e-13	-0.339547	1.22446e-08
Nsun4	5.29701e-13	-0.307746	1.22896e-08
Sox18	5.53132e-13	0.432425	1.28332e-08
Cog4	5.54029e-13	-0.284822	1.2854e-08
Ndel1	5.57571e-13	-0.258049	1.29362e-08
Psmd11	5.67879e-13	0.261055	1.31754e-08
Camkk2	5.69899e-13	-0.324443	1.32222e-08
Dusp4	5.72283e-13	0.3262	1.32775e-08
Tbce	5.77655e-13	0.263333	1.34022e-08
Phldb1	5.7979e-13	-0.339651	1.34517e-08
Prep	5.81927e-13	-0.293624	1.35013e-08
Mapk6	5.88581e-13	0.324793	1.36557e-08
Heatr3	5.9257e-13	0.253625	1.37482e-08
1810022K09Rik	6.18267e-13	0.450322	1.43444e-08
Stat5a	6.25094e-13	-0.253501	1.45028e-08
Epb41	6.25778e-13	0.258183	1.45187e-08
Rangap1	6.30062e-13	0.360257	1.46181e-08
Usb1	6.40985e-13	-0.275771	1.48715e-08
Abracl	6.44552e-13	0.314578	1.49542e-08
Cdk2ap2	6.5357e-13	-0.29829	1.51635e-08
Lars2	6.90248e-13	-0.263787	1.60145e-08
P4ha1	7.06125e-13	0.423336	1.63828e-08
Cep250	7.22127e-13	0.445993	1.67541e-08
Selenof	7.3536e-13	0.607407	1.70611e-08
Nthl1	7.47655e-13	-0.330333	1.73463e-08
Pink1	7.49992e-13	-0.308409	1.74006e-08
Neurog3	7.62289e-13	-0.883852	1.76859e-08
Syap1	7.62309e-13	0.286308	1.76863e-08
Mgat1	7.67198e-13	-0.406725	1.77998e-08
Ankrd54	7.7604e-13	-0.255718	1.80049e-08
Tmem115	8.10973e-13	-0.556314	1.88154e-08
Abcb6	8.16761e-13	-0.367765	1.89497e-08
B4galt2	8.23032e-13	-0.40501	1.90952e-08
Tgif2	8.25562e-13	-0.371162	1.91539e-08
Hbegf	8.31795e-13	0.396826	1.92985e-08
Tmem80	8.38213e-13	-0.638902	1.94474e-08
Tmem258	8.48915e-13	0.283429	1.96957e-08
Pcnx4	8.52171e-13	0.294945	1.97712e-08
Evl	8.54112e-13	-0.288951	1.98163e-08
Fam46a	8.56274e-13	0.438651	1.98664e-08
Ibtk	8.57647e-13	0.422181	1.98983e-08
Nr5a2	8.73406e-13	0.499993	2.02639e-08
Slc35c2	8.78672e-13	-0.295342	2.03861e-08
Tunar	8.91897e-13	-0.402869	2.06929e-08
Hnrnph3	9.06757e-13	0.305656	2.10377e-08
Itch	9.08714e-13	0.376139	2.10831e-08
Sh3yl1	9.09692e-13	-0.538736	2.11058e-08
Myadm	9.38796e-13	0.30232	2.1781e-08
Cpt2	9.38854e-13	-0.383797	2.17824e-08
Tfeb	9.53805e-13	0.257	2.21292e-08
Ube2e2	9.60861e-13	-0.352435	2.22929e-08
Dhcr24	9.73411e-13	-0.633956	2.25841e-08
Neil2	9.78877e-13	-0.317539	2.27109e-08
Dpep3	1.00022e-12	-0.29284	2.3206e-08
Pef1	1.02978e-12	-0.496543	2.38919e-08
Dzip1	1.0309e-12	0.283938	2.39178e-08
Cnot9	1.03625e-12	0.40682	2.40421e-08
Hdac5	1.05217e-12	-0.520523	2.44114e-08
Utp11	1.06462e-12	0.605991	2.47002e-08
Edc4	1.08028e-12	-0.278684	2.50636e-08
Mgst3	1.08236e-12	-0.320713	2.51119e-08
Cthrc1	1.08537e-12	-0.627954	2.51817e-08
Mfn1	1.0913e-12	-0.29639	2.53192e-08
Tusc2	1.10782e-12	-0.267216	2.57026e-08
Atm	1.11691e-12	0.261307	2.59134e-08
Ostc	1.13286e-12	0.308491	2.62834e-08
Hdac4	1.13626e-12	-0.274413	2.63623e-08
Mapre3	1.13959e-12	-0.587782	2.64396e-08
Tspan33	1.14034e-12	-0.554383	2.6457e-08
D11Wsu47e	1.14288e-12	-0.328539	2.6516e-08
Ripk4	1.14692e-12	-0.56806	2.66096e-08
Zmym3	1.15537e-12	-0.265992	2.68057e-08
Wdr70	1.17561e-12	0.28535	2.72754e-08
Snap25	1.18172e-12	0.472099	2.74171e-08
Trip12	1.18379e-12	0.252785	2.74652e-08
Acaa1b	1.19176e-12	-0.57308	2.76501e-08
Atp11c	1.19702e-12	0.480965	2.77721e-08
Clstn1	1.20648e-12	-0.2981	2.79916e-08
Tspan14	1.21998e-12	-0.291253	2.83047e-08
Fam76b	1.22137e-12	0.317495	2.83369e-08
Sall3	1.25262e-12	0.427276	2.90619e-08
Usp44	1.26254e-12	0.431353	2.92923e-08
Hikeshi	1.35247e-12	0.328329	3.13786e-08
Gm973	1.36486e-12	-0.447603	3.16661e-08
Pdlim4	1.37416e-12	-0.496085	3.18818e-08
Trim28	1.38365e-12	-0.295383	3.2102e-08
Mfsd4a	1.38608e-12	0.360887	3.21584e-08
Tnip2	1.3989e-12	-0.345992	3.24559e-08
Dnmt3b	1.44043e-12	-0.288341	3.34194e-08
Sh3kbp1	1.44866e-12	0.314865	3.36104e-08
Aamp	1.47868e-12	-0.296465	3.43069e-08
Slc35b2	1.48736e-12	0.27659	3.45082e-08
Tmem5	1.49469e-12	-0.250768	3.46784e-08
AC160336.1	1.49476e-12	0.860979	3.46799e-08
Nsun3	1.50673e-12	0.407273	3.49577e-08
Dbx2	1.54795e-12	-0.714877	3.5914e-08
Gemin8	1.55833e-12	-0.28379	3.61548e-08
Fmr1nb	1.58773e-12	0.250274	3.68369e-08
Fto	1.59458e-12	-0.337075	3.69958e-08
Cbx1	1.6007e-12	0.275566	3.71379e-08
Ccdc181	1.61373e-12	-0.268516	3.74402e-08
Sec14l1	1.64511e-12	-0.338951	3.81681e-08
Arrdc3	1.65499e-12	0.27054	3.83975e-08
2700060E02Rik	1.65633e-12	-0.519565	3.84286e-08
Mcm3	1.71312e-12	0.250329	3.97461e-08
Mea1	1.71458e-12	-0.310656	3.97801e-08
Cwf19l2	1.71979e-12	0.282719	3.99008e-08
Zscan21	1.76206e-12	-0.334037	4.08816e-08
Wif1	1.76758e-12	0.546295	4.10097e-08
Scap	1.86093e-12	-0.321032	4.31754e-08
Selenos	1.87376e-12	0.333331	4.3473e-08
Cbln2	1.89106e-12	-0.663845	4.38744e-08
Cenpw	1.90783e-12	0.25034	4.42636e-08
AU041133	1.93552e-12	0.340441	4.49061e-08
Tbc1d10b	1.96913e-12	-0.280305	4.56859e-08
Rhox2d	2.0221e-12	0.289164	4.69147e-08
Nsmf	2.02285e-12	-0.423616	4.69322e-08
Sacs	2.02345e-12	0.287464	4.69461e-08
Gas8	2.07602e-12	-0.310344	4.81658e-08
Slc16a9	2.14202e-12	0.261283	4.96969e-08
Cdip1	2.18483e-12	-0.272065	5.06902e-08
Zfp105	2.20074e-12	-0.357867	5.10593e-08
Ctnna1	2.22477e-12	0.297205	5.16168e-08
Irx1	2.26572e-12	-0.672131	5.25671e-08
Chd7	2.32826e-12	-0.392164	5.40179e-08
Mapk8ip1	2.32972e-12	-0.551737	5.40518e-08
Fmc1	2.32999e-12	0.400137	5.4058e-08
Dynlrb1	2.35419e-12	-0.315036	5.46195e-08
Zfp930	2.37518e-12	0.293087	5.51065e-08
Fabp9	2.42253e-12	-0.353139	5.6205e-08
Ier5l	2.43558e-12	0.414943	5.65079e-08
Mis18bp1	2.49431e-12	0.296368	5.78704e-08
Otub2	2.51673e-12	-0.326512	5.83908e-08
Tpm4	2.62369e-12	0.400163	6.08722e-08
Lnpep	2.65087e-12	0.34505	6.15027e-08
Atxn2	2.69565e-12	0.297106	6.25417e-08
Hdgfl3	3.05572e-12	0.588268	7.08958e-08
Crlf1	3.07306e-12	0.256168	7.1298e-08
Wnt3	3.12368e-12	0.364558	7.24725e-08
Pygl	3.13653e-12	-0.410786	7.27707e-08
Pik3ip1	3.16943e-12	-0.547902	7.3534e-08
Pitrm1	3.31197e-12	0.300859	7.6841e-08
Zkscan14	3.35526e-12	-0.436623	7.78453e-08
Egln1	3.36655e-12	0.29505	7.81073e-08
Igfbp2	3.40011e-12	-0.398611	7.88859e-08
Micalcl	3.40211e-12	-0.543034	7.89324e-08
Tbcel	3.41217e-12	-0.417038	7.91658e-08
Lrrc49	3.4129e-12	-0.291229	7.91827e-08
Atp23	3.42345e-12	0.370296	7.94275e-08
Brip1	3.44114e-12	0.393162	7.9838e-08
Det1	3.57918e-12	-0.353916	8.30406e-08
Wdr73	3.59515e-12	-0.260205	8.34111e-08
Acadl	3.64752e-12	0.280838	8.4626e-08
Rnf113a1	3.69749e-12	0.444379	8.57855e-08
Blvra	3.70532e-12	-0.318305	8.59672e-08
Rpl9-ps6	3.76335e-12	-0.293917	8.73135e-08
Rab3a	3.84188e-12	-0.28964	8.91355e-08
Snx12	3.87937e-12	-0.298707	9.00052e-08
Ascl2	3.89679e-12	-0.392084	9.04095e-08
Pik3cb	3.89763e-12	0.344028	9.0429e-08
Lrrc27	3.91976e-12	-0.41688	9.09423e-08
Arl14epl	3.96071e-12	-0.315741	9.18925e-08
Wdr53	4.00592e-12	-0.311049	9.29414e-08
Chml	4.05851e-12	0.373995	9.41614e-08
Rbsn	4.10222e-12	0.274091	9.51756e-08
Spint5	4.17311e-12	0.293904	9.68202e-08
Dcaf11	4.1883e-12	-0.349356	9.71729e-08
Cuedc2	4.23609e-12	-0.256037	9.82814e-08
Ergic3	4.39417e-12	-0.298817	1.01949e-07
Ina	4.41526e-12	-0.427122	1.02438e-07
Lyst	4.45158e-12	0.382796	1.03281e-07
Nop53	4.52161e-12	0.526151	1.04906e-07
Mcc	4.78237e-12	0.4061	1.10956e-07
Trappc3	4.80398e-12	-0.26056	1.11457e-07
Pisd	4.86965e-12	-0.436859	1.12981e-07
Retreg2	4.97467e-12	0.2819	1.15417e-07
Mks1	5.07575e-12	-0.292576	1.17763e-07
Dnpep	5.15525e-12	-0.303685	1.19607e-07
Trir	5.17471e-12	0.56262	1.20058e-07
Klhl20	5.235e-12	0.329757	1.21457e-07
Itga6	5.33189e-12	0.317443	1.23705e-07
Ap1b1	5.41459e-12	-0.424422	1.25624e-07
Cops9	5.4488e-12	0.502344	1.26418e-07
Smad7	5.45785e-12	0.30964	1.26628e-07
Efl1	5.50638e-12	0.368257	1.27754e-07
Hes6	5.61438e-12	-0.49199	1.30259e-07
Deaf1	5.7035e-12	-0.259096	1.32327e-07
5730480H06Rik	5.76014e-12	0.318085	1.33641e-07
Gm6268	5.78556e-12	0.409881	1.34231e-07
Avpi1	5.80314e-12	-0.319367	1.34639e-07
Rprd1b	6.03416e-12	0.266227	1.39999e-07
Fam160b1	6.04789e-12	0.321633	1.40317e-07
Lrr1	6.22133e-12	0.291789	1.44341e-07
Ccdc152	6.25735e-12	0.300137	1.45177e-07
Rtraf	6.28157e-12	0.600294	1.45739e-07
Eral1	6.3648e-12	-0.361154	1.4767e-07
Gxylt1	6.42324e-12	0.274346	1.49025e-07
Pbx4	6.50615e-12	-0.537583	1.50949e-07
Slc16a1	6.57377e-12	0.381899	1.52518e-07
Slc12a7	6.61479e-12	-0.371696	1.5347e-07
Ralgds	6.63953e-12	-0.349007	1.54044e-07
Plk2	6.65574e-12	0.565199	1.5442e-07
Mtif2	6.69357e-12	0.285822	1.55298e-07
Ankrd49	6.7154e-12	0.364666	1.55804e-07
Rpusd4	6.77241e-12	-0.317499	1.57127e-07
St6galnac3	6.78046e-12	-0.378479	1.57313e-07
Rtkn2	6.85451e-12	0.313314	1.59031e-07
Ppp6r1	6.89494e-12	0.332227	1.59969e-07
Hmgb3	7.05591e-12	0.25255	1.63704e-07
Ing4	7.11415e-12	-0.39437	1.65055e-07
Ypel1	7.35171e-12	-0.320242	1.70567e-07
Tmem109	7.4514e-12	-0.300702	1.7288e-07
Abcg2	7.51363e-12	0.314093	1.74324e-07
Hils1	7.58782e-12	-0.363162	1.76045e-07
Rack1	7.77709e-12	0.595144	1.80436e-07
Pdk1	7.7802e-12	-0.255306	1.80508e-07
Ctdp1	7.81579e-12	-0.259601	1.81334e-07
Ampd2	7.91181e-12	-0.271922	1.83562e-07
Mcrs1	8.02725e-12	-0.335095	1.8624e-07
Zfp420	8.19657e-12	-0.269676	1.90169e-07
Clip1	8.23717e-12	0.311961	1.91111e-07
Washc3	8.27717e-12	0.508206	1.92039e-07
Zfp979	8.2785e-12	0.541892	1.92069e-07
Klhl11	8.53717e-12	0.250195	1.98071e-07
Ankhd1	8.57645e-12	0.306078	1.98982e-07
Elob	8.678e-12	0.588361	2.01338e-07
Rnf10	9.12675e-12	0.303879	2.1175e-07
Egr3	9.23373e-12	0.439518	2.14232e-07
Utp4	9.26073e-12	0.45524	2.14858e-07
Ticrr	9.41378e-12	0.309255	2.18409e-07
Naa25	9.84125e-12	0.264753	2.28327e-07
Rpl22	1.00963e-11	0.287513	2.34244e-07
Rflnb	1.02624e-11	0.415932	2.38097e-07
5033406O09Rik	1.03433e-11	0.295049	2.39976e-07
Btbd2	1.04281e-11	-0.260894	2.41943e-07
Phlda3	1.05284e-11	0.478308	2.44271e-07
Pigyl	1.07003e-11	-0.464824	2.48257e-07
Kdm1b	1.08275e-11	-0.337528	2.51209e-07
Top2b	1.12443e-11	0.441188	2.6088e-07
Anapc2	1.15089e-11	-0.279063	2.67017e-07
Mrpl45	1.16683e-11	-0.311731	2.70715e-07
Zfp534	1.22391e-11	0.537875	2.83958e-07
Csnk2a2	1.24431e-11	0.380434	2.88693e-07
Spata24	1.24512e-11	-0.279834	2.88881e-07
Uhrf1bp1l	1.25289e-11	0.27762	2.90683e-07
Fam207a	1.27631e-11	-0.253436	2.96117e-07
Wrn	1.28034e-11	0.417832	2.97053e-07
Fmn1	1.29113e-11	0.328422	2.99554e-07
Dctd	1.32747e-11	-0.314938	3.07986e-07
Bcl7a	1.32971e-11	-0.326609	3.08507e-07
Tmem108	1.34261e-11	-0.328003	3.11499e-07
Gaa	1.35977e-11	-0.407505	3.15481e-07
Lancl1	1.4061e-11	-0.33118	3.26229e-07
Pet100	1.40724e-11	0.251413	3.26495e-07
Mcrip1	1.43774e-11	0.453836	3.33571e-07
Nr1d1	1.44141e-11	-0.468933	3.34423e-07
D17Wsu92e	1.45721e-11	0.299606	3.38086e-07
Slc35d2	1.4706e-11	-0.337231	3.41194e-07
Stard3nl	1.49861e-11	-0.263354	3.47692e-07
Psme3	1.55264e-11	-0.306384	3.60229e-07
Pou2f2	1.55486e-11	-0.63648	3.60743e-07
Ssbp4	1.59166e-11	0.297893	3.6928e-07
Pla2g1b	1.59403e-11	-0.708241	3.6983e-07
Plpbp	1.62098e-11	0.313839	3.76083e-07
Dync2li1	1.6258e-11	-0.436019	3.77203e-07
Fam189b	1.63834e-11	-0.425784	3.80111e-07
Nav1	1.64201e-11	0.340245	3.80964e-07
Riok2	1.64507e-11	0.401394	3.81673e-07
Eef1akmt1	1.65995e-11	0.432253	3.85125e-07
Qsox1	1.66577e-11	-0.270412	3.86476e-07
Prdm16	1.67846e-11	-0.368989	3.89419e-07
Tspan9	1.67916e-11	-0.413947	3.89582e-07
Cdkn2a	1.68689e-11	0.25413	3.91374e-07
Prr5	1.70824e-11	-0.301278	3.96328e-07
Map2k7	1.72103e-11	-0.288592	3.99297e-07
Caly	1.7385e-11	-0.522023	4.0335e-07
Akt1	1.78543e-11	-0.264279	4.14238e-07
D430019H16Rik	1.78979e-11	-0.37466	4.1525e-07
Clcn3	1.80749e-11	0.278178	4.19355e-07
Erg28	1.82112e-11	0.446597	4.22518e-07
Mindy3	1.82168e-11	0.468919	4.22649e-07
Fam234a	1.83045e-11	-0.450902	4.24684e-07
Rufy3	1.85906e-11	0.300411	4.31321e-07
Arf2	1.87812e-11	0.281644	4.35742e-07
Prkab1	1.90374e-11	-0.341627	4.41686e-07
Zfp157	1.91658e-11	-0.286024	4.44667e-07
Ak1	1.93112e-11	-0.525508	4.48039e-07
Syce2	1.97299e-11	-0.295639	4.57752e-07
Svip	1.97676e-11	-0.378311	4.58627e-07
Nfya	1.98766e-11	0.295944	4.61157e-07
Abcb8	2.05951e-11	-0.510107	4.77827e-07
Mrc1	2.06532e-11	0.454921	4.79175e-07
9130401M01Rik	2.08742e-11	-0.262766	4.84303e-07
Fam111a	2.08962e-11	0.436974	4.84812e-07
Dgat1	2.10898e-11	0.265273	4.89305e-07
Fam217b	2.22259e-11	-0.253498	5.15663e-07
Eya3	2.2557e-11	-0.363955	5.23346e-07
Tmem106a	2.33101e-11	-0.413767	5.40817e-07
Eipr1	2.36838e-11	0.401657	5.49487e-07
Tonsl	2.40982e-11	-0.317734	5.59102e-07
3110021N24Rik	2.41146e-11	-0.41517	5.59483e-07
Plpp5	2.45065e-11	0.350748	5.68576e-07
Eri3	2.50718e-11	-0.296509	5.8169e-07
Nfs1	2.53054e-11	-0.257268	5.8711e-07
Cmc1	2.53126e-11	0.255666	5.87278e-07
Apba2	2.54378e-11	-0.719754	5.90183e-07
Map2k5	2.54667e-11	-0.357351	5.90853e-07
Arhgap11a	2.55343e-11	0.454023	5.9242e-07
Rfc5	2.65578e-11	0.286796	6.16166e-07
Retreg3	2.68539e-11	0.392815	6.23038e-07
Map3k20	2.69799e-11	0.326675	6.25961e-07
Sepw1	2.74766e-11	-0.649432	6.37484e-07
Iqcf3	2.775e-11	-0.428649	6.43828e-07
Gcdh	2.77667e-11	0.282678	6.44215e-07
Edem3	2.86729e-11	0.461679	6.6524e-07
D030056L22Rik	2.87921e-11	-0.332571	6.68006e-07
Kif23	2.89048e-11	0.412407	6.70621e-07
Dhx35	2.90634e-11	-0.401062	6.74299e-07
Rab26os	2.92514e-11	-0.477306	6.78662e-07
Ppp5c	2.98572e-11	-0.28686	6.92716e-07
Prkaca	3.06186e-11	-0.430501	7.10382e-07
Inafm1	3.06669e-11	-0.252062	7.11502e-07
Aaas	3.09562e-11	-0.251377	7.18215e-07
Hist1h1b	3.09738e-11	0.669098	7.18622e-07
Cdc73	3.11192e-11	0.253832	7.21998e-07
Zfp821	3.15983e-11	-0.282678	7.33111e-07
Reep6	3.16803e-11	-0.474917	7.35015e-07
Capsl	3.21191e-11	-0.588516	7.45195e-07
Trip4	3.23654e-11	0.279903	7.5091e-07
Klhdc4	3.36513e-11	-0.284664	7.80743e-07
Ift172	3.37091e-11	-0.368025	7.82085e-07
Plcb4	3.55773e-11	0.389538	8.25428e-07
Tmem206	3.59281e-11	-0.460131	8.33567e-07
Edem2	3.72113e-11	-0.279603	8.63339e-07
Rnf212b	3.72412e-11	0.281532	8.64033e-07
Cop1	3.81026e-11	0.293747	8.84019e-07
Hpf1	3.82794e-11	0.479919	8.8812e-07
Acot7	3.85033e-11	-0.285876	8.93315e-07
Lhpp	3.90184e-11	-0.35317	9.05265e-07
Net1	4.01802e-11	0.268548	9.32222e-07
2700094K13Rik	4.08404e-11	-0.341517	9.47538e-07
Rhox1	4.1853e-11	0.259365	9.71031e-07
Fam221a	4.30222e-11	-0.32148	9.98158e-07
Ptcd2	4.30405e-11	-0.256581	9.98582e-07
Fmnl3	4.33022e-11	-0.292849	1.00466e-06
Mbd6	4.34729e-11	-0.321078	1.00861e-06
Dgcr14	4.3982e-11	-0.345498	1.02043e-06
Pex6	4.44362e-11	-0.309794	1.03096e-06
Ahsa1	4.52015e-11	-0.259869	1.04872e-06
Ccnb1	4.54986e-11	0.39006	1.05561e-06
Tmem41a	4.61202e-11	-0.276055	1.07003e-06
Celf2	4.61982e-11	-0.250873	1.07184e-06
Pacs2	4.72774e-11	-0.367526	1.09688e-06
Hk1	4.73353e-11	-0.487313	1.09823e-06
Tcp11	4.75973e-11	-0.369762	1.10431e-06
Zdhhc9	4.79605e-11	-0.317405	1.11273e-06
Ccnb2	4.79995e-11	0.334191	1.11364e-06
Arl4d	4.85921e-11	-0.3737	1.12739e-06
Zc3h3	4.86315e-11	-0.46967	1.1283e-06
Gpc3	4.8685e-11	0.455607	1.12954e-06
Fam214a	4.91454e-11	-0.309244	1.14022e-06
Smg9	5.09017e-11	-0.338525	1.18097e-06
Bclaf3	5.09443e-11	0.340075	1.18196e-06
Dpm3	5.13248e-11	0.302127	1.19079e-06
Fam120a	5.16749e-11	0.337486	1.19891e-06
Hic2	5.31611e-11	-0.250144	1.23339e-06
Ecm1	5.31736e-11	0.473171	1.23368e-06
Tollip	5.36467e-11	-0.253533	1.24466e-06
Mavs	5.36851e-11	-0.342844	1.24555e-06
Enc1	5.4882e-11	-0.383982	1.27332e-06
Spryd3	5.58906e-11	-0.43848	1.29672e-06
Map3k8	5.64564e-11	-0.360704	1.30985e-06
Neto2	5.68109e-11	0.291535	1.31807e-06
Alkbh1	5.72689e-11	-0.2754	1.3287e-06
Ammecr1l	5.8578e-11	-0.401466	1.35907e-06
Ifi27	6.14134e-11	-0.664552	1.42485e-06
1700048O20Rik	6.15206e-11	0.405728	1.42734e-06
Phlda2	6.17157e-11	-0.787277	1.43187e-06
Gstm6	6.2941e-11	-0.373845	1.46029e-06
1810044D09Rik	6.53567e-11	-0.270082	1.51634e-06
Exoc1	6.72439e-11	0.304443	1.56013e-06
Dlgap5	6.74793e-11	0.417691	1.56559e-06
Siah2	6.7608e-11	-0.315302	1.56857e-06
Eif2c5	6.85048e-11	-0.472498	1.58938e-06
Ttc17	6.89678e-11	-0.261494	1.60012e-06
Cep89	6.92075e-11	0.337903	1.60568e-06
Erap1	7.05933e-11	-0.539578	1.63783e-06
Gstp1	7.16106e-11	0.286974	1.66144e-06
Virma	7.20093e-11	0.35388	1.67069e-06
Gm6880	7.25718e-11	0.32121	1.68374e-06
Pdx1	7.35971e-11	-0.456672	1.70753e-06
Rbm19	7.42766e-11	0.280765	1.72329e-06
Dennd2a	7.84846e-11	-0.316056	1.82092e-06
Lsm7	7.98923e-11	0.388655	1.85358e-06
Fbxo45	7.99265e-11	0.299457	1.85437e-06
Tmem219	8.02801e-11	-0.273031	1.86258e-06
H2-Ab1	8.05535e-11	0.337814	1.86892e-06
Cep290	8.41694e-11	0.337804	1.95281e-06
Nfkbil1	8.43771e-11	-0.485038	1.95763e-06
Clybl	8.58748e-11	-0.292754	1.99238e-06
Smurf2	8.60293e-11	0.272655	1.99597e-06
Mmaa	8.6319e-11	-0.282694	2.00269e-06
Hist1h3c	8.63474e-11	0.380176	2.00335e-06
Polg2	8.85943e-11	-0.267066	2.05548e-06
Dclre1a	8.92942e-11	0.461983	2.07171e-06
Tacc1	8.94615e-11	0.306287	2.0756e-06
Abcc1	9.11121e-11	0.269915	2.11389e-06
Cetn3	9.2283e-11	-0.272699	2.14106e-06
Rbpms	9.27644e-11	0.281833	2.15223e-06
Mib1	9.35449e-11	0.386983	2.17033e-06
Igsf8	9.55881e-11	-0.45867	2.21774e-06
Gen1	9.6213e-11	0.399638	2.23224e-06
Cth	9.63432e-11	0.303055	2.23526e-06
Acer3	9.67499e-11	0.267741	2.2447e-06
Gm10020	9.8888e-11	-0.821521	2.2943e-06
Asl	1.00351e-10	-0.406454	2.32824e-06
Mtfr2	1.02763e-10	0.277896	2.38421e-06
Klf16	1.07782e-10	-0.278057	2.50064e-06
Etfrf1	1.0948e-10	0.341541	2.54004e-06
Dstyk	1.11493e-10	-0.364024	2.58676e-06
Ubqln2	1.13186e-10	0.431807	2.62602e-06
Ints5.1	1.14937e-10	0.366489	2.66666e-06
Gm47283	1.18165e-10	0.348675	2.74155e-06
Wars	1.19414e-10	-0.254068	2.77052e-06
Afdn	1.1993e-10	0.39036	2.7825e-06
Gbp2	1.24107e-10	-0.705597	2.8794e-06
Rapgef2	1.25193e-10	0.370643	2.90461e-06
Cep135	1.27353e-10	0.307089	2.95473e-06
Prkch	1.2779e-10	-0.383813	2.96485e-06
Gatd1	1.28639e-10	0.296209	2.98455e-06
Fnbp1	1.29186e-10	0.323976	2.99724e-06
Washc1	1.31304e-10	0.358458	3.0464e-06
Rasgef1b	1.31503e-10	-0.27731	3.05101e-06
Parp6	1.32451e-10	-0.397102	3.073e-06
Gsto1	1.3354e-10	-0.261319	3.09826e-06
Chm	1.38128e-10	0.255898	3.2047e-06
Nin	1.40405e-10	0.374711	3.25753e-06
Bpgm	1.4372e-10	-0.282163	3.33446e-06
Adamts10	1.46107e-10	0.34798	3.38982e-06
Batf3	1.50122e-10	-0.41445	3.48297e-06
Plagl2	1.50532e-10	-0.268384	3.4925e-06
Mtmr11	1.54621e-10	0.392587	3.58737e-06
Rfx1	1.57723e-10	-0.35725	3.65933e-06
Mtpap	1.62295e-10	-0.262683	3.7654e-06
Sec24c	1.6671e-10	-0.381488	3.86784e-06
Bin3	1.67028e-10	-0.26217	3.87521e-06
D230025D16Rik	1.67602e-10	-0.358711	3.88852e-06
Irak1	1.69684e-10	0.270128	3.93684e-06
Ints11	1.70453e-10	0.408312	3.95469e-06
Orai1	1.70769e-10	-0.361309	3.96202e-06
Rhob	1.71969e-10	0.264466	3.98986e-06
Ccdc61	1.78579e-10	-0.320934	4.14322e-06
Ephb1	1.80117e-10	0.283929	4.17889e-06
Hadh	1.8253e-10	0.416408	4.23488e-06
Riox1	1.84218e-10	0.471864	4.27404e-06
1110034G24Rik	1.9526e-10	-0.433819	4.53022e-06
Zfp667	1.96444e-10	-0.419244	4.5577e-06
Senp8	1.96993e-10	-0.362106	4.57044e-06
Ulk1	1.99816e-10	-0.308914	4.63594e-06
Pantr1	2.02846e-10	0.281314	4.70623e-06
Dgka	2.06295e-10	-0.304112	4.78626e-06
Ntmt1	2.10801e-10	-0.266755	4.8908e-06
[truncated: 616 more rows]

## Sheet: FigS4b_Cluster0_DEG
Gene	p_value	avg_logFC	p_val_adj
mt-Nd5	8.76572e-76	0.700234	2.03374e-71
Epcam	9.73155e-75	0.917736	2.25782e-70
S100a11	1.17028e-71	1.50254	2.71517e-67
Uchl1	3.41908e-71	-0.621144	7.93262e-67
Calm1	5.54665e-69	0.652512	1.28688e-64
Hmgb2	3.24451e-68	0.629631	7.5276e-64
Zfp518a	1.46322e-63	0.746432	3.39482e-59
Prrc2c	1.11528e-62	0.652244	2.58755e-58
Ccnd2	2.70846e-61	0.575036	6.28391e-57
Heatr1	3.43947e-60	0.96151	7.97991e-56
2610507B11Rik	5.58116e-60	0.822651	1.29489e-55
Plekhh3	9.94489e-60	0.81289	2.30731e-55
Mpzl2	2.06636e-59	1.02407	4.79417e-55
Smarca5	4.86991e-59	0.531528	1.12987e-54
Hells	7.27167e-59	0.702775	1.6871e-54
Igf2	1.87667e-58	1.57848	4.35405e-54
Chd4	4.79502e-58	0.614077	1.11249e-53
Mt2	1.24644e-57	0.448926	2.89186e-53
Rpl41	1.11793e-56	0.361617	2.59371e-52
Pfdn5	1.40492e-55	-0.469699	3.25955e-51
S100a6	3.60457e-55	1.3045	8.36297e-51
Lhx1	3.33816e-54	0.952319	7.74488e-50
Dhx9	9.97502e-54	0.710439	2.3143e-49
Fkbp6	1.39514e-53	-0.406032	3.23686e-49
Nefm	6.82943e-53	0.988842	1.5845e-48
Rpl18a	1.10248e-52	-0.382759	2.55787e-48
H2afy	4.5455e-51	-0.547333	1.0546e-46
Uhrf1	2.44269e-50	0.764089	5.66728e-46
Rps14	3.52229e-50	-0.320601	8.17205e-46
Hnrnpa3	2.80695e-49	0.612995	6.51239e-45
Tmsb10	2.84515e-49	0.547492	6.60104e-45
Rpl39	3.48019e-49	0.640095	8.07439e-45
Adgrl2	9.61477e-49	0.958478	2.23072e-44
Ubr5	1.40756e-48	0.698599	3.26569e-44
Wapl	2.65065e-48	0.504906	6.14977e-44
Syngr2	1.6204e-47	0.874561	3.7595e-43
Nop58	1.73386e-47	0.657549	4.02272e-43
Cox6c	6.50808e-47	0.408696	1.50994e-42
Esco1	1.03307e-46	0.665321	2.39682e-42
Eif3f	1.28055e-46	-0.401636	2.97101e-42
Usp26	1.63749e-46	0.592463	3.79913e-42
Casc4	3.42752e-46	0.561058	7.95219e-42
Ypel3	5.32299e-46	-0.530757	1.23499e-41
Thoc2	1.0552e-45	0.727673	2.44818e-41
Ddx6	1.33493e-45	0.608524	3.09716e-41
Eif4g1	2.94447e-45	0.693971	6.83147e-41
Cd63	2.99814e-45	0.873909	6.95599e-41
Ndufa4	4.98569e-45	0.4299	1.15673e-40
Pcm1	1.11041e-44	0.522175	2.57626e-40
Eprs	1.16838e-44	0.513528	2.71076e-40
Rlf	1.3333e-44	0.693275	3.09339e-40
Arhgap5	2.41799e-44	0.554886	5.60997e-40
Upp1	5.18953e-44	-1.4868	1.20402e-39
Hspd1	7.45968e-44	0.455091	1.73072e-39
Usp34	9.93114e-44	0.465473	2.30412e-39
Pramef12	1.503e-43	-0.832656	3.48711e-39
Nsd1	1.62551e-42	0.609245	3.77134e-38
Tex15	2.82711e-42	0.578352	6.55919e-38
Parg	4.15085e-42	0.672484	9.63039e-38
Bcl6b	8.19147e-42	0.919213	1.9005e-37
Tsc22d3	1.05765e-41	-0.420935	2.45385e-37
Akr1b3	2.40837e-41	-0.523217	5.58765e-37
Cox7a2l	2.81659e-41	-0.466943	6.53476e-37
Pdia3	6.11218e-41	0.439565	1.41809e-36
Minos1	9.59695e-41	0.412511	2.22659e-36
Rnf17	1.50439e-40	0.566817	3.49032e-36
Gm15262	3.34229e-40	0.815028	7.75445e-36
Eef2	3.48262e-40	-0.368128	8.08004e-36
Zmym4	8.69776e-40	0.579756	2.01797e-35
Atad2	1.0414e-39	0.643354	2.41614e-35
Btbd7	1.7229e-39	0.492357	3.99729e-35
Tnks	1.99014e-39	0.742244	4.61732e-35
Zfr	2.6307e-39	0.613697	6.10349e-35
Tk1	3.37297e-39	0.635922	7.82563e-35
Hook1	4.13003e-39	0.561107	9.58208e-35
Tmem59l	7.69003e-39	0.599679	1.78416e-34
Ptov1	9.41378e-39	-0.508867	2.18409e-34
Tnks2	1.22057e-38	0.477756	2.83185e-34
Map1lc3b	1.56107e-38	-0.436455	3.62183e-34
Txn1	1.80849e-38	0.742947	4.19589e-34
Mgmt	2.33973e-38	-0.817069	5.42841e-34
Cdc27	3.16177e-38	0.843883	7.33562e-34
Rrm2	4.77872e-38	0.902518	1.10871e-33
Scaf11	4.78512e-38	0.491618	1.1102e-33
Mfge8	7.61835e-38	-0.728645	1.76753e-33
Ncapd3	1.59236e-37	0.412879	3.69445e-33
Supt16	1.74011e-37	0.416312	4.03724e-33
Acap2	3.77156e-37	0.737981	8.7504e-33
Strbp	4.21254e-37	0.479771	9.77352e-33
Cul5	6.41148e-37	0.535155	1.48753e-32
Foxo1	6.90035e-37	-0.5497	1.60095e-32
Sohlh1	6.96376e-37	-0.607342	1.61566e-32
Ubc	6.98794e-37	-0.355727	1.62127e-32
Hspa5	8.29378e-37	0.522201	1.92424e-32
Rock1	1.03957e-36	0.436673	2.41191e-32
Rif1	1.08287e-36	0.397981	2.51236e-32
Prrx2	1.43393e-36	0.790574	3.32687e-32
Atp5f1	1.76893e-36	0.509747	4.10409e-32
Sfpq	2.32337e-36	0.438426	5.39045e-32
H3f3b	2.55097e-36	0.305093	5.91851e-32
Kras	2.67653e-36	0.487386	6.20983e-32
Fam208b	3.73422e-36	0.445131	8.66377e-32
Eml4	4.85764e-36	0.344635	1.12702e-31
Ubxn6	6.10725e-36	-0.394087	1.41694e-31
Fmr1	7.19593e-36	0.539221	1.66953e-31
Psme1	7.67991e-36	-0.446167	1.78182e-31
Sod2	8.82597e-36	-0.482874	2.04771e-31
Psmb10	9.23267e-36	-0.621331	2.14207e-31
Gm42418	1.04247e-35	0.250881	2.41863e-31
Dnmt1	1.06117e-35	0.528973	2.46203e-31
Ier2	1.38488e-35	0.632711	3.21307e-31
Fbxo31	1.54801e-35	-0.507017	3.59154e-31
Ubb	1.76383e-35	-0.269264	4.09227e-31
Baz1b	1.98712e-35	0.510091	4.61032e-31
Krcc1	2.65566e-35	0.6071	6.1614e-31
Topbp1	3.63661e-35	0.548722	8.43731e-31
Ddx25	5.15399e-35	-0.602792	1.19578e-30
Srrm1	5.4159e-35	0.457777	1.25654e-30
Sept7	6.01743e-35	0.437381	1.3961e-30
mt-Atp8	9.46548e-35	0.517873	2.19609e-30
Thrap3	1.03821e-34	0.406906	2.40876e-30
Nup153	1.39413e-34	0.676014	3.23453e-30
Ramp2	1.60929e-34	0.690493	3.7337e-30
Fnbp1l	1.71166e-34	0.427562	3.97121e-30
Snrpg	1.73839e-34	0.349181	4.03323e-30
Txnip	1.79919e-34	-0.43338	4.1743e-30
Kif21a	1.87033e-34	0.817641	4.33934e-30
Pspc1	2.19397e-34	0.546913	5.09022e-30
Syncrip	2.33546e-34	0.440074	5.41851e-30
Dync1li2	2.53009e-34	0.459166	5.87007e-30
Tpr	3.19686e-34	0.365775	7.41704e-30
Usmg5	3.54358e-34	0.548603	8.22146e-30
Ckap5	4.17587e-34	0.498653	9.68842e-30
Akap11	4.37687e-34	0.623792	1.01548e-29
Gnas	4.89421e-34	0.567072	1.13551e-29
Rhoc	4.93769e-34	0.684737	1.14559e-29
Mael	5.90351e-34	-0.442153	1.36967e-29
Anapc4	6.10541e-34	0.389398	1.41652e-29
Stag1	6.87753e-34	0.456368	1.59566e-29
H2afv	9.38024e-34	-0.319734	2.17631e-29
Naa38	1.20424e-33	0.400352	2.79396e-29
Sept6	1.23007e-33	0.776769	2.85389e-29
Morc3	1.64791e-33	0.495037	3.82332e-29
Kat6a	2.09665e-33	0.52908	4.86445e-29
Msi2	2.40961e-33	-0.334003	5.59053e-29
Setx	2.59075e-33	0.455868	6.01079e-29
Zfp638	2.67297e-33	0.43972	6.20156e-29
Mtss1	2.72123e-33	0.633897	6.31352e-29
Bclaf1	2.94055e-33	0.439361	6.82236e-29
Brca2	3.21525e-33	0.551967	7.4597e-29
Suz12	3.53754e-33	0.558548	8.20746e-29
Pmaip1	3.78902e-33	0.601826	8.7909e-29
Gcc2	4.32679e-33	0.59286	1.00386e-28
Cebpg	7.17913e-33	-0.458098	1.66563e-28
Usf1	7.45149e-33	-0.584477	1.72882e-28
Kpna4	8.26454e-33	0.676382	1.91746e-28
Fam49b	1.04443e-32	0.421773	2.42317e-28
Bri3	1.07074e-32	-0.408086	2.48422e-28
Ehmt2	1.17307e-32	-0.525357	2.72165e-28
Pnrc1	1.2367e-32	-0.36403	2.86926e-28
Prim1	1.25276e-32	0.62659	2.90652e-28
Trim24	1.62915e-32	0.552668	3.77979e-28
Top2a	1.74028e-32	0.794994	4.03761e-28
Ndufa1	2.99124e-32	0.788583	6.93997e-28
Rrbp1	3.46668e-32	0.456262	8.04305e-28
Arcn1	3.85157e-32	0.487464	8.93603e-28
Ybx3	4.4471e-32	0.600232	1.03177e-27
Agpat5	4.59727e-32	-0.411002	1.06661e-27
Supt4a	5.38652e-32	-0.37082	1.24973e-27
Rbbp6	6.53766e-32	-0.392539	1.5168e-27
Rad50	6.8033e-32	0.33437	1.57843e-27
Stk25	6.81751e-32	-0.481775	1.58173e-27
Setd5	7.19777e-32	0.398744	1.66995e-27
Oxsr1	7.77734e-32	0.579377	1.80442e-27
Cdkn1a	8.85736e-32	1.12867	2.055e-27
Selk	8.96839e-32	-0.566303	2.08076e-27
Aaed1	1.07319e-31	-0.493415	2.48992e-27
Copb1	1.09066e-31	0.482036	2.53043e-27
Ascc3	1.1128e-31	0.593807	2.5818e-27
Rtcb	1.12963e-31	-0.394106	2.62085e-27
Acsl3	1.21659e-31	0.486776	2.82262e-27
Taldo1	1.37631e-31	-0.366866	3.19317e-27
mt-Nd4l	1.55837e-31	0.672819	3.61558e-27
Fbxo9	1.66503e-31	0.464603	3.86304e-27
Foxf1	2.02433e-31	-0.543535	4.69665e-27
Cbx5	2.12867e-31	0.573492	4.93873e-27
Lgals1	2.13256e-31	0.654347	4.94775e-27
Ranbp2	2.18326e-31	0.542364	5.06538e-27
Gnl2	2.25498e-31	0.387575	5.23178e-27
Pnn	2.71757e-31	0.396105	6.30503e-27
Cir1	3.05313e-31	-0.41025	7.08356e-27
Hspa4	3.08239e-31	0.376273	7.15145e-27
Fsd1	4.35278e-31	-0.608917	1.00989e-26
Klhdc3	4.6524e-31	-0.508206	1.0794e-26
Slbp	5.14073e-31	0.436398	1.1927e-26
Larp4	6.62006e-31	0.553728	1.53592e-26
Arhgap29	7.84574e-31	0.444489	1.82029e-26
Rhbdl3	8.21975e-31	0.576378	1.90706e-26
Usp37	8.84544e-31	0.505843	2.05223e-26
Rest	8.90452e-31	0.376628	2.06594e-26
Ptgr1	9.41434e-31	0.571912	2.18422e-26
Mki67	1.16337e-30	0.933566	2.69913e-26
D030056L22Rik	1.48653e-30	-0.404095	3.4489e-26
Tgfb1	1.59255e-30	0.667885	3.69488e-26
Ddx42	2.53791e-30	0.421829	5.88821e-26
Mapk3	2.65739e-30	-0.62674	6.16541e-26
Ktn1	2.92498e-30	0.63173	6.78624e-26
Pold4	3.23688e-30	0.329577	7.50989e-26
Tubg2	3.47866e-30	0.282842	8.07085e-26
Fdps	3.59772e-30	-0.444478	8.34706e-26
Mt1	3.801e-30	0.374784	8.8187e-26
Rock2	3.915e-30	0.508975	9.0832e-26
Slk	4.18129e-30	0.415884	9.701e-26
Rpl6l	4.25598e-30	-0.782853	9.8743e-26
Usp1	4.43658e-30	0.513236	1.02933e-25
Gabarap	4.60707e-30	-0.405913	1.06889e-25
Cln3	5.35137e-30	-0.684409	1.24157e-25
Smagp	6.38511e-30	-0.483194	1.48141e-25
Mat2b	6.9364e-30	-0.385285	1.60931e-25
Arfgef1	7.00523e-30	0.593341	1.62528e-25
Tars	7.00798e-30	0.494965	1.62592e-25
Tmc6	7.33354e-30	0.381581	1.70146e-25
Hectd1	7.80813e-30	0.440289	1.81156e-25
Nasp	9.68705e-30	0.492869	2.24749e-25
Rabac1	1.08152e-29	-0.562095	2.50924e-25
Sptbn1	1.1164e-29	0.496096	2.59017e-25
Casp8ap2	1.1901e-29	0.457528	2.76116e-25
Trim37	1.53181e-29	0.482902	3.55395e-25
Wdr36	1.59935e-29	0.534244	3.71065e-25
Chn1	1.67098e-29	-0.437508	3.87683e-25
Ehmt1	1.74266e-29	0.462561	4.04315e-25
Lsm12	1.83432e-29	0.401383	4.2558e-25
Atp5h	1.87744e-29	0.399525	4.35586e-25
Rpl27	2.07104e-29	0.252902	4.80502e-25
Chga	2.11867e-29	0.814316	4.91553e-25
Ncor1	2.40562e-29	0.403887	5.58127e-25
Fbxo32	2.48376e-29	-0.77681	5.76258e-25
Plaur	2.64131e-29	0.82772	6.12809e-25
Nedd4	2.65725e-29	0.414291	6.16509e-25
Aspscr1	4.00039e-29	-0.386314	9.2813e-25
Sdad1	4.707e-29	0.404283	1.09207e-24
Tjp1	4.93801e-29	0.390274	1.14567e-24
Trap1a	5.92723e-29	0.47704	1.37518e-24
S100a10	7.65583e-29	0.863376	1.77623e-24
Il17rd	8.71487e-29	0.689042	2.02194e-24
Wwp1	1.00309e-28	0.563435	2.32726e-24
Eno1	1.03788e-28	-0.516465	2.40799e-24
Fam118b	1.30266e-28	-0.519634	3.0223e-24
Fgd6	1.62908e-28	0.666949	3.77962e-24
Iah1	1.98217e-28	-0.474778	4.59884e-24
Otud4	2.30758e-28	0.392134	5.35383e-24
Cox7c	2.48206e-28	0.285076	5.75864e-24
Hsp90b1	2.48282e-28	0.359572	5.7604e-24
Fus	2.54225e-28	0.401489	5.89827e-24
Atoh8	2.61309e-28	-0.968834	6.06263e-24
Arpc1b	2.8349e-28	0.581979	6.57724e-24
2310035C23Rik	2.93403e-28	0.643603	6.80723e-24
Egr4	2.97773e-28	-0.558544	6.90864e-24
Tlk1	3.0338e-28	0.492594	7.03871e-24
Chek1	3.04994e-28	0.654169	7.07616e-24
Zfp106	3.0692e-28	0.545585	7.12084e-24
Icam1	3.25003e-28	0.661604	7.5404e-24
Rasa2	3.74886e-28	0.32354	8.69772e-24
Skil	3.97312e-28	0.606582	9.21803e-24
Ddah1	4.23998e-28	-0.907724	9.83718e-24
Rrp1b	4.36578e-28	0.436213	1.0129e-23
Ctnna1	4.7204e-28	0.476882	1.09518e-23
H2afz	5.18731e-28	0.340316	1.20351e-23
Gspt1	5.88601e-28	0.432824	1.36561e-23
Ccdc186	6.52683e-28	0.344616	1.51429e-23
Plk4	6.65365e-28	0.579437	1.54371e-23
Ppfia1	6.94258e-28	0.411166	1.61075e-23
Cebpz	7.15481e-28	0.280013	1.65999e-23
Abtb1	7.29497e-28	-0.584843	1.69251e-23
Smc3	7.48957e-28	0.354804	1.73766e-23
Igfbp6	9.20432e-28	-1.20274	2.13549e-23
Xpo1	9.55942e-28	0.381144	2.21788e-23
Coprs	9.59205e-28	-0.321981	2.22545e-23
Pbrm1	9.70104e-28	0.436561	2.25074e-23
Atp6v1f	1.11258e-27	-0.33604	2.58129e-23
Atad5	1.15815e-27	0.673492	2.68703e-23
4932438A13Rik	1.20921e-27	0.511269	2.80549e-23
Sumo3	1.24057e-27	-0.467245	2.87826e-23
Clspn	1.29492e-27	0.571384	3.00435e-23
Pcna	1.48269e-27	0.441109	3.44e-23
Ddx55	1.73517e-27	0.596781	4.02576e-23
Dguok	1.96483e-27	-0.365632	4.55859e-23
Polr2b	2.29617e-27	0.350168	5.32735e-23
Trpm7	3.16996e-27	0.440579	7.35462e-23
Zcchc11	3.21155e-27	0.44807	7.45112e-23
Park7	3.46021e-27	-0.347715	8.02804e-23
Gfra1	3.75632e-27	0.404228	8.71504e-23
Zfp729b	3.90945e-27	0.675732	9.07032e-23
Nt5c2	5.03552e-27	-0.551089	1.16829e-22
Atp2b1	5.41971e-27	0.464349	1.25743e-22
Arl5a	5.49986e-27	0.556921	1.27602e-22
Anxa11	5.71514e-27	-0.568204	1.32597e-22
Senp1	5.76884e-27	0.646891	1.33843e-22
Aamp	5.79561e-27	-0.340967	1.34464e-22
Zfyve9	6.0042e-27	0.48604	1.39303e-22
Setd2	6.10973e-27	0.488655	1.41752e-22
Pmm1	6.50088e-27	-0.426523	1.50827e-22
Elavl2	6.69643e-27	0.4413	1.55364e-22
Cenpe	6.7246e-27	0.479745	1.56018e-22
Zmat5	6.86213e-27	-0.602034	1.59208e-22
Hbp1	7.1e-27	-0.316764	1.64727e-22
Nme1	7.10957e-27	0.277075	1.64949e-22
Taf1	8.5969e-27	0.301673	1.99457e-22
Klf7	1.01627e-26	-0.359767	2.35785e-22
Fam111a	1.02864e-26	0.728852	2.38654e-22
Mgea5	1.03223e-26	0.318253	2.39487e-22
Dis3	1.20861e-26	0.45843	2.80411e-22
Arl4a	1.23061e-26	-0.375027	2.85513e-22
Prkx	1.25962e-26	0.749293	2.92244e-22
Rras	1.26946e-26	-0.387498	2.94527e-22
Cd2ap	1.33341e-26	0.290206	3.09365e-22
2610524H06Rik	1.44965e-26	-0.351836	3.36333e-22
Ube2r2	1.55932e-26	-0.50602	3.61777e-22
Lpin2	1.62006e-26	0.330068	3.7587e-22
Tapbp	1.87247e-26	-0.768562	4.34431e-22
Nid2	1.96447e-26	0.467431	4.55776e-22
Smc4	1.96799e-26	0.502136	4.56593e-22
Unc119	2.04612e-26	-0.503932	4.7472e-22
Smyd3	2.13026e-26	-0.491845	4.9424e-22
Trip11	2.42589e-26	0.643098	5.6283e-22
Wipi1	2.72314e-26	-0.703098	6.31796e-22
Ctdspl2	2.96842e-26	0.442701	6.88703e-22
Txnrd1	3.01649e-26	0.586222	6.99856e-22
Jade1	3.4115e-26	0.507728	7.91503e-22
Mcph1	3.75323e-26	0.600221	8.70786e-22
Rasl11a	4.19812e-26	0.490967	9.74006e-22
Magea5	4.38152e-26	0.463903	1.01656e-21
Galnt7	4.49307e-26	0.693101	1.04244e-21
Tm9sf3	4.64054e-26	0.35947	1.07665e-21
Pds5a	4.65822e-26	0.616303	1.08075e-21
Sez6	5.64501e-26	0.63282	1.3097e-21
Uso1	5.99863e-26	0.359451	1.39174e-21
Dtl	6.21986e-26	0.469458	1.44307e-21
Huwe1	6.27068e-26	0.467359	1.45486e-21
Sfrp2	7.25603e-26	0.594829	1.68347e-21
Eif4g2	7.28561e-26	0.401073	1.69033e-21
Cltb	7.61947e-26	-0.549178	1.76779e-21
Nub1	8.07924e-26	-0.332531	1.87446e-21
Dusp6	8.91541e-26	0.390535	2.06846e-21
Mier1	9.05401e-26	0.363183	2.10062e-21
Drosha	1.07572e-25	0.385954	2.49577e-21
Dhcr7	1.1651e-25	-0.714759	2.70314e-21
Idnk	1.46979e-25	-0.844369	3.41005e-21
Ndufc1	1.59252e-25	0.412249	3.69481e-21
Sycp1	1.5974e-25	0.401438	3.70612e-21
Usp9x	1.71192e-25	0.352451	3.97182e-21
Ppm1j	1.83472e-25	0.311462	4.25674e-21
Ublcp1	1.89209e-25	0.387985	4.38983e-21
Rpl13a	1.89924e-25	-0.598931	4.40644e-21
Tubgcp2	1.9192e-25	0.516488	4.45273e-21
U2surp	1.94453e-25	0.282455	4.51151e-21
Psmc3ip	2.15661e-25	0.432894	5.00354e-21
Cfdp1	2.19829e-25	-0.351169	5.10026e-21
Dppa5a	2.40821e-25	0.579725	5.5873e-21
Traf4	2.43588e-25	0.305276	5.65149e-21
Smarcc1	2.49949e-25	0.354009	5.79906e-21
Map7d2	2.50552e-25	0.258322	5.81307e-21
Bin1	2.52675e-25	0.528905	5.86232e-21
Nol9	2.54805e-25	0.427638	5.91174e-21
Nop16	2.61562e-25	-0.316555	6.06851e-21
Hnrnpul2	2.79176e-25	0.299613	6.47717e-21
Ift43	2.90111e-25	-0.406449	6.73087e-21
Nxph4	2.97006e-25	0.742257	6.89084e-21
1700037H04Rik	2.98188e-25	-0.671101	6.91826e-21
Rhob	3.02979e-25	0.429965	7.02941e-21
Rps26	3.16409e-25	0.346943	7.341e-21
Ranbp1	3.1674e-25	0.394836	7.3487e-21
Cul3	3.86078e-25	0.323583	8.9574e-21
Ubap1	3.8777e-25	-0.50797	8.99666e-21
Eif3g	4.21452e-25	-0.322496	9.77811e-21
Smc2	4.36635e-25	0.36514	1.01304e-20
Gnaz	4.39453e-25	-0.884537	1.01958e-20
mt-Nd2	4.48309e-25	0.31495	1.04012e-20
Hypk	4.75268e-25	0.384377	1.10267e-20
Hexa	5.32551e-25	-0.500222	1.23557e-20
Aldh1a3	5.4861e-25	0.535391	1.27283e-20
Dnajc13	5.49401e-25	0.624743	1.27467e-20
Snrpd1	5.63303e-25	0.392136	1.30692e-20
9130401M01Rik	5.71757e-25	-0.292183	1.32653e-20
Polr1c	5.80438e-25	-0.369425	1.34668e-20
Usp12	5.97372e-25	0.524486	1.38596e-20
Atrx	6.04929e-25	0.422016	1.4035e-20
Magea8	6.17785e-25	0.470675	1.43332e-20
Gm12216	6.17848e-25	-1.01522	1.43347e-20
Dhx36	6.78506e-25	0.379252	1.5742e-20
Mbnl3	7.38041e-25	0.60324	1.71233e-20
Slc38a1	7.51453e-25	0.436222	1.74345e-20
Mrpl14	8.70712e-25	-0.370633	2.02014e-20
Ankrd31	8.70971e-25	0.515139	2.02074e-20
Yif1a	8.86364e-25	0.423266	2.05645e-20
Ccdc12	9.20151e-25	-0.400869	2.13484e-20
Dtx2	9.73645e-25	-0.466572	2.25895e-20
Sp3	9.79673e-25	0.482457	2.27294e-20
Elf2	9.86066e-25	0.366982	2.28777e-20
Myo1b	1.03619e-24	0.585123	2.40407e-20
Sohlh2	1.09809e-24	0.559845	2.54767e-20
Anapc11	1.14371e-24	-0.349469	2.65351e-20
Nxf2	1.15741e-24	-0.300804	2.6853e-20
Limd2	1.16272e-24	0.375475	2.69763e-20
Nbeal1	1.16507e-24	0.297598	2.70308e-20
Spg21	1.19201e-24	-0.425524	2.76558e-20
Cdc37l1	1.20394e-24	0.452489	2.79325e-20
Cdc25a	1.21013e-24	0.636856	2.80763e-20
Pop1	1.22175e-24	0.515546	2.83459e-20
Atf1	1.27756e-24	0.262884	2.96406e-20
Npc2	1.40955e-24	-0.333678	3.27029e-20
Ash1l	1.44046e-24	0.425727	3.34202e-20
Slc25a5	1.48078e-24	0.47091	3.43556e-20
Cenpv	1.48478e-24	-0.251091	3.44483e-20
Srpr	1.48708e-24	0.379201	3.45017e-20
Ssr4	1.54038e-24	0.446246	3.57385e-20
Rnf114	1.63147e-24	-0.372149	3.78518e-20
Oasl2	1.71322e-24	-0.974874	3.97484e-20
Fst	1.73447e-24	0.455595	4.02414e-20
Mysm1	1.74689e-24	0.392009	4.05297e-20
Lzts2	1.78124e-24	-0.722569	4.13265e-20
Lrrc42	1.88317e-24	-0.298699	4.36913e-20
Lhx2	1.94321e-24	0.283679	4.50844e-20
Timm44	1.97101e-24	-0.378868	4.57294e-20
Mest	2.19097e-24	0.664355	5.08327e-20
Fer	2.56499e-24	0.400939	5.95104e-20
Rbfa	2.68371e-24	-0.301543	6.22649e-20
Rad18	2.72154e-24	0.443397	6.31424e-20
H3f3a	2.79228e-24	-0.254273	6.47837e-20
Lin28a	2.80044e-24	-0.699122	6.49729e-20
Slf1	2.80968e-24	0.601857	6.51874e-20
Fam98b	2.91927e-24	0.517533	6.77299e-20
Ctsf	2.94784e-24	-0.571584	6.83929e-20
Csnk2a1	3.47982e-24	0.394587	8.07354e-20
Blm	3.7163e-24	0.475802	8.62219e-20
Dusp5	3.96056e-24	0.442555	9.1889e-20
Cox7a2	4.03333e-24	0.343889	9.35772e-20
Pfn1	4.49693e-24	0.287615	1.04333e-19
Brwd3	4.52095e-24	0.439695	1.04891e-19
Nfe2l2	4.55939e-24	0.399874	1.05782e-19
Haus3	4.57909e-24	0.45706	1.06239e-19
Fbxo6	4.59521e-24	0.422368	1.06614e-19
Gabpa	4.89813e-24	0.385794	1.13641e-19
Magi3	4.96619e-24	0.715353	1.15221e-19
Gcsh	5.33203e-24	-0.365313	1.23708e-19
Wbp2	5.4507e-24	-0.554125	1.26462e-19
Timp1	5.46557e-24	0.73002	1.26807e-19
Yme1l1	5.74814e-24	0.272089	1.33362e-19
Fam173a	5.86938e-24	0.3139	1.36175e-19
Usp7	5.90108e-24	0.342688	1.36911e-19
Bambi	5.9029e-24	-0.644247	1.36953e-19
Rex2	5.98889e-24	0.776247	1.38948e-19
Prpf40a	6.31115e-24	0.410023	1.46425e-19
Hlf	7.50856e-24	0.441526	1.74206e-19
Gpi1	7.535e-24	-0.300934	1.7482e-19
Ncapg	7.78592e-24	0.505423	1.80641e-19
Arhgap9	8.029e-24	0.388779	1.86281e-19
Dzip3	8.36031e-24	0.562307	1.93968e-19
Pkn2	8.44809e-24	0.352176	1.96004e-19
Pebp1	9.11202e-24	-0.260376	2.11408e-19
Epha2	1.15687e-23	0.488345	2.68405e-19
Pgm2	1.16088e-23	-0.278778	2.69337e-19
Xiap	1.26449e-23	0.551032	2.93375e-19
Trip12	1.36633e-23	0.381261	3.17002e-19
Tmem160	1.46374e-23	0.345033	3.39603e-19
Tlk2	1.56853e-23	0.38542	3.63915e-19
Cntrl	1.60794e-23	0.516076	3.73057e-19
Hs3st3b1	1.61279e-23	0.480828	3.74183e-19
Fcer1g	1.71691e-23	0.621785	3.98339e-19
Aldoa	1.73798e-23	0.379415	4.03228e-19
Brca1	1.7594e-23	0.690285	4.082e-19
Pcdh1	1.81428e-23	0.613632	4.20931e-19
Mdm4	2.01276e-23	0.375194	4.6698e-19
Polr3h	2.02012e-23	-0.379855	4.68689e-19
Rps4x	2.02372e-23	-0.351222	4.69524e-19
Map1lc3a	2.1025e-23	-0.374148	4.87801e-19
Btbd10	2.13998e-23	0.294349	4.96497e-19
Ppp2r2c	2.34091e-23	0.443173	5.43115e-19
Mcm4	2.41367e-23	0.462668	5.59995e-19
Henmt1	2.4335e-23	-0.560835	5.64596e-19
Hcfc1r1	2.66698e-23	-0.438962	6.18766e-19
Bcas3	2.74098e-23	-0.583384	6.35934e-19
Pdcd4	2.79372e-23	-0.251132	6.48171e-19
Maf1	2.90174e-23	-0.507385	6.73232e-19
Matr3	3.13317e-23	0.340595	7.26927e-19
Fam134a	3.17553e-23	-0.672327	7.36754e-19
Tmf1	3.22173e-23	0.565341	7.47473e-19
Kpna3	3.22621e-23	0.339469	7.48513e-19
Fam81a	3.38384e-23	0.607433	7.85085e-19
Slirp	3.69566e-23	0.328277	8.5743e-19
Eif3h	3.77225e-23	-0.269017	8.75201e-19
Fignl1	3.90648e-23	0.521496	9.06342e-19
Ankib1	3.95732e-23	0.633766	9.18137e-19
Wnk1	4.07638e-23	0.329143	9.4576e-19
Mum1	4.12583e-23	-0.269879	9.57234e-19
Myo18a	4.23792e-23	0.57267	9.83239e-19
Vps13a	4.36448e-23	0.419785	1.0126e-18
Ero1l	4.50607e-23	0.303998	1.04545e-18
Arg2	4.94921e-23	0.486592	1.14827e-18
Lyrm2	5.08723e-23	0.428286	1.18029e-18
Pafah1b1	5.11599e-23	0.310908	1.18696e-18
Tomm7	5.53083e-23	0.418677	1.28321e-18
Jtb	5.78445e-23	-0.385405	1.34205e-18
Zfp467	6.41016e-23	0.296536	1.48722e-18
Trib1	7.0106e-23	0.465748	1.62653e-18
Epn2	7.33179e-23	0.39257	1.70105e-18
Ctdsp2	8.22619e-23	-0.390843	1.90856e-18
Rfc1	8.28218e-23	0.349949	1.92155e-18
Klhl20	8.80289e-23	0.577844	2.04236e-18
Mien1	9.06893e-23	-0.367752	2.10408e-18
Kat8	1.0067e-22	-0.389598	2.33564e-18
Etnk1	1.13667e-22	0.532744	2.63719e-18
Tmem218	1.18859e-22	-0.608826	2.75765e-18
Flot2	1.2967e-22	-0.501838	3.00847e-18
Rsf1	1.3125e-22	0.329965	3.04514e-18
Nrbp1	1.52292e-22	-0.327398	3.53332e-18
Ccdc88c	1.60134e-22	0.550762	3.71527e-18
Rbms2	1.62772e-22	-0.695528	3.77647e-18
Itgb1	1.73511e-22	0.463327	4.02564e-18
Pgam5	1.78644e-22	0.305391	4.14471e-18
Atic	2.08829e-22	0.355524	4.84505e-18
Prmt5	2.15196e-22	-0.295878	4.99275e-18
Higd2a	2.15929e-22	-0.274202	5.00977e-18
Capns1	2.16585e-22	0.372801	5.02498e-18
Dcps	2.30016e-22	-0.477451	5.3366e-18
B4gat1	2.54017e-22	0.378483	5.89344e-18
Fcho2	2.54712e-22	0.478768	5.90958e-18
Capg	2.58323e-22	0.426007	5.99336e-18
Nufip2	2.58477e-22	0.450059	5.99693e-18
Sipa1	2.60988e-22	-0.312177	6.05519e-18
March7	2.62007e-22	0.365926	6.07883e-18
Wdr75	2.72631e-22	0.31811	6.3253e-18
Nvl	2.77902e-22	0.351794	6.44761e-18
Dek	3.09015e-22	0.443017	7.16945e-18
Mvb12a	3.11567e-22	-0.438186	7.22867e-18
Ogt	3.21545e-22	-0.584106	7.46016e-18
Srrt	3.42004e-22	0.283857	7.93483e-18
Nampt	3.48407e-22	-0.325437	8.08338e-18
Clpx	3.51849e-22	0.268896	8.16324e-18
Fam178b	3.56246e-22	-0.427209	8.26526e-18
Dbi	3.58166e-22	0.308465	8.3098e-18
Rpl4	3.58903e-22	-0.271747	8.3269e-18
Chaf1a	3.68667e-22	0.446568	8.55344e-18
Trim6	3.69973e-22	0.500364	8.58375e-18
Cdk13	3.75427e-22	0.380827	8.71028e-18
Cep83	3.82361e-22	0.350564	8.87115e-18
Zfp593	3.87197e-22	0.339887	8.98337e-18
Mark3	4.17003e-22	0.286388	9.67488e-18
Abce1	4.36177e-22	0.251378	1.01197e-17
Cdkn1c	4.36345e-22	-0.63293	1.01236e-17
Arpc2	4.37081e-22	0.301225	1.01407e-17
Gle1	4.53053e-22	-0.370809	1.05113e-17
Zfp800	4.66048e-22	0.499279	1.08128e-17
Fdft1	4.8723e-22	-0.473725	1.13042e-17
Phlda1	4.95087e-22	0.36054	1.14865e-17
Brk1	5.18615e-22	-0.29834	1.20324e-17
Pclaf	5.40731e-22	0.914155	1.25455e-17
Slc39a6	5.63184e-22	0.266189	1.30664e-17
Xrcc1	5.95245e-22	-0.446252	1.38103e-17
Lrrcc1	5.98238e-22	0.41101	1.38797e-17
Ppm1b	6.02127e-22	-0.507954	1.397e-17
Rbm25	6.02759e-22	0.284041	1.39846e-17
Tpm1	6.30494e-22	0.347875	1.46281e-17
Dnm1l	6.7679e-22	0.496583	1.57022e-17
Tle1	6.81295e-22	-0.380727	1.58067e-17
Barx1	6.84496e-22	0.467885	1.5881e-17
Zfp407	7.00638e-22	0.51697	1.62555e-17
Lmna	7.15243e-22	0.542204	1.65944e-17
Lrp10	7.63307e-22	0.302555	1.77095e-17
Map1s	7.72779e-22	-0.377931	1.79292e-17
Apc	7.93869e-22	0.360759	1.84186e-17
Eif3a	8.36e-22	0.303519	1.9396e-17
Rexo1	8.37112e-22	0.328134	1.94218e-17
Cbx4	8.51492e-22	0.254299	1.97555e-17
Ick	8.98249e-22	0.336309	2.08403e-17
Psme2	9.27742e-22	-0.254809	2.15245e-17
Tbpl1	9.36029e-22	-0.342174	2.17168e-17
Ssb	9.3652e-22	0.254252	2.17282e-17
Gsta4	9.38039e-22	0.404813	2.17635e-17
Wdhd1	9.84315e-22	0.523477	2.28371e-17
Rnf216	9.94866e-22	0.309327	2.30819e-17
Api5	1.05686e-21	0.292734	2.45202e-17
Atp6v1e1	1.12691e-21	-0.302871	2.61455e-17
Kdm5a	1.1886e-21	0.267652	2.75767e-17
Notch1	1.19919e-21	0.486678	2.78223e-17
Ube3a	1.22849e-21	0.320054	2.85021e-17
Dab1	1.37506e-21	0.554054	3.19027e-17
Tnfsf12	1.4081e-21	0.406406	3.26693e-17
Chmp7	1.52187e-21	-0.338126	3.53088e-17
Tcf3	1.57557e-21	-0.27199	3.65548e-17
Dtna	1.69929e-21	-0.56763	3.94253e-17
Lbh	1.70477e-21	0.477507	3.95524e-17
Taf2	1.71577e-21	0.305702	3.98077e-17
Trappc1	1.7325e-21	0.313167	4.01957e-17
Caprin2	1.79282e-21	0.475742	4.15952e-17
AI314180	1.79596e-21	0.329858	4.1668e-17
Peli2	1.81287e-21	-0.465731	4.20603e-17
Itpk1	1.83894e-21	-0.446467	4.26653e-17
Dhx40	1.86641e-21	-0.257659	4.33026e-17
Col4a3bp	1.9455e-21	0.349977	4.51376e-17
Hp1bp3	2.13021e-21	0.321144	4.94229e-17
Plekha1	2.20056e-21	-0.254821	5.10551e-17
Hdlbp	2.31934e-21	0.406137	5.3811e-17
Smc1b	2.38281e-21	0.399725	5.52835e-17
Pdzd8	2.39172e-21	0.51022	5.54904e-17
Rfc5	2.39866e-21	0.36911	5.56513e-17
Tubb5	2.72023e-21	-0.370172	6.31119e-17
Mcrs1	2.7623e-21	-0.346358	6.40881e-17
Rpusd1	2.81288e-21	-0.40368	6.52615e-17
Faap20	2.87421e-21	-0.725553	6.66845e-17
Pds5b	2.90562e-21	0.537402	6.74132e-17
Uqcr11	2.97237e-21	0.360767	6.8962e-17
Snrnp200	2.98482e-21	0.308873	6.92508e-17
Lcmt1	2.98759e-21	-0.336531	6.93151e-17
Smc1a	3.1662e-21	0.407555	7.34591e-17
Taf5l	3.18616e-21	-0.477495	7.3922e-17
Cd68	3.31508e-21	0.526601	7.69131e-17
Cyfip1	3.44044e-21	0.465494	7.98216e-17
Kansl2	3.44057e-21	-0.264229	7.98246e-17
Kif11	3.58336e-21	0.628237	8.31375e-17
Efhd2	3.65494e-21	0.278766	8.47982e-17
Arrb2	4.04428e-21	-0.449797	9.38313e-17
Eif4b	4.18926e-21	-0.281867	9.71951e-17
Bod1l	4.65013e-21	0.259195	1.07888e-16
Ip6k1	4.78747e-21	-0.424115	1.11074e-16
Nanos3	4.93594e-21	-0.620583	1.14519e-16
Psmf1	5.11187e-21	-0.489661	1.186e-16
Tsc22d2	5.17359e-21	0.281314	1.20032e-16
Bhlhe40	5.65197e-21	0.582374	1.31131e-16
Pcmt1	5.6613e-21	-0.29291	1.31348e-16
Mob2	5.81276e-21	-0.383242	1.34862e-16
Zc3h13	6.18251e-21	0.401338	1.4344e-16
Jmjd1c	6.20066e-21	0.33699	1.43861e-16
Rabep1	6.29881e-21	0.27395	1.46139e-16
Glmn	6.66167e-21	0.298439	1.54557e-16
Grasp	7.26643e-21	0.316328	1.68588e-16
Lcorl	8.01762e-21	0.486954	1.86017e-16
Erlec1	8.09701e-21	0.34413	1.87859e-16
Zfp534	8.21037e-21	0.618812	1.90489e-16
Rdx	8.21243e-21	0.347735	1.90537e-16
Mtmr14	8.22284e-21	-0.457093	1.90778e-16
En1	8.47844e-21	0.588179	1.96708e-16
Llgl1	8.48114e-21	-0.570336	1.96771e-16
Syne2	8.56551e-21	0.628752	1.98728e-16
Pdzd11	9.33691e-21	0.323958	2.16626e-16
H1f0	9.57968e-21	0.425279	2.22258e-16
Rspo4	9.70045e-21	-0.707048	2.2506e-16
Lgmn	9.8184e-21	-0.418911	2.27797e-16
Hcfc1	1.0105e-20	0.384631	2.34447e-16
Galnt1	1.03719e-20	0.402638	2.40638e-16
Nradd	1.09179e-20	-0.44928	2.53305e-16
Rhox2a	1.11125e-20	0.465263	2.5782e-16
Rps6	1.11944e-20	-0.252166	2.5972e-16
Ormdl3	1.14356e-20	-0.250438	2.65318e-16
Fam76b	1.1494e-20	0.478359	2.66673e-16
Msh6	1.16244e-20	0.516688	2.69697e-16
Thumpd1	1.17814e-20	0.298136	2.7334e-16
Ccar1	1.19764e-20	0.399124	2.77865e-16
Mri1	1.20929e-20	0.311671	2.80568e-16
Bdp1	1.23339e-20	0.41274	2.86158e-16
Sepw1	1.24754e-20	-0.568724	2.89441e-16
Cab39	1.26217e-20	0.299966	2.92836e-16
Cdk12	1.28384e-20	0.344441	2.97864e-16
Smc5	1.29057e-20	0.375292	2.99426e-16
Ccdc88a	1.30682e-20	0.376575	3.03196e-16
Kctd18	1.31972e-20	-0.317314	3.06188e-16
Aldoc	1.32671e-20	-0.397999	3.0781e-16
Ola1	1.32672e-20	0.372998	3.07811e-16
Egln2	1.34094e-20	-0.33758	3.1111e-16
Spsb3	1.36089e-20	-0.363558	3.15739e-16
Kmt2a	1.37197e-20	0.411639	3.1831e-16
Pcgf5	1.4049e-20	-0.269425	3.2595e-16
Cers5	1.42708e-20	0.303776	3.31096e-16
Rabgap1	1.4329e-20	0.447641	3.32447e-16
Tfeb	1.54866e-20	0.428794	3.59304e-16
Acadvl	1.60884e-20	0.316971	3.73267e-16
Nid1	1.64489e-20	0.382151	3.81632e-16
Mettl16	1.75778e-20	0.259444	4.07823e-16
Dscc1	1.82163e-20	0.496835	4.22636e-16
Nsf	1.84844e-20	0.310685	4.28856e-16
Mpzl1	1.8787e-20	-0.380412	4.35878e-16
Nefl	1.92588e-20	0.630614	4.46823e-16
Asnsd1	2.04963e-20	-0.361092	4.75535e-16
Gpbp1	2.07525e-20	0.334597	4.8148e-16
Stmn1	2.1877e-20	-0.265769	5.07568e-16
Sarnp	2.30986e-20	-0.273456	5.35911e-16
Napa	2.33162e-20	-0.41488	5.40958e-16
Actr6	2.41166e-20	0.282043	5.5953e-16
Mea1	2.41421e-20	-0.325432	5.60121e-16
Tmem59	2.47967e-20	0.365079	5.75309e-16
Cenpm	2.49238e-20	0.275154	5.78257e-16
Rapgef6	2.51893e-20	0.255557	5.84416e-16
Rnf168	2.53157e-20	0.534145	5.87349e-16
Ep300	2.62936e-20	0.453304	6.10038e-16
Asphd2	2.69481e-20	-0.335768	6.25222e-16
Cdca7l	2.74133e-20	-0.277461	6.36017e-16
Keap1	2.79157e-20	0.267572	6.47673e-16
Mapk12	2.92061e-20	0.329801	6.77611e-16
Zmym3	2.99866e-20	-0.302638	6.95719e-16
Sar1b	3.14758e-20	0.268598	7.30271e-16
Setd3	3.43401e-20	-0.253105	7.96724e-16
Ubqln2	3.4342e-20	0.586481	7.96769e-16
Mrps34	3.55893e-20	0.407274	8.25708e-16
Orc6	3.63687e-20	0.333461	8.43789e-16
Smarcad1	3.70478e-20	0.397373	8.59547e-16
Etfa	3.80946e-20	0.25467	8.83832e-16
Arpc1a	3.85059e-20	-0.263532	8.93376e-16
Nr2f6	3.91751e-20	-0.282596	9.08902e-16
Msn	3.93773e-20	0.337592	9.13593e-16
Bex4	3.94526e-20	-0.343273	9.15339e-16
Cxxc1	3.95978e-20	-0.322114	9.18709e-16
Son	3.99158e-20	0.295696	9.26086e-16
Ddx1	4.01432e-20	0.266122	9.31362e-16
Rps27l	4.07336e-20	0.355292	9.4506e-16
Gm5617	4.08091e-20	0.250273	9.46812e-16
Pbx1	4.1572e-20	-0.821031	9.64512e-16
Atr	4.16237e-20	0.393687	9.65711e-16
Gpc3	4.24552e-20	0.574202	9.85004e-16
Cpsf2	4.42395e-20	0.356152	1.0264e-15
Rcl1	4.46247e-20	-0.281729	1.03534e-15
Trnt1	4.50317e-20	0.311698	1.04478e-15
Npat	4.55078e-20	0.537613	1.05583e-15
Ier3ip1	4.63063e-20	0.315028	1.07435e-15
Stk4	4.69923e-20	0.35666	1.09027e-15
Azi2	4.85382e-20	0.36109	1.12613e-15
Usp8	4.87717e-20	0.375818	1.13155e-15
Mboat7	4.94408e-20	-0.483263	1.14708e-15
Cep170	5.09012e-20	0.532427	1.18096e-15
Kif15	5.17953e-20	0.629609	1.2017e-15
Ptpn13	5.37751e-20	0.463692	1.24764e-15
Nab2	5.50295e-20	-0.384476	1.27674e-15
Akr7a5	5.76848e-20	-0.304025	1.33835e-15
Cdc6	6.036e-20	0.650069	1.40041e-15
Tle4	6.2147e-20	0.365772	1.44187e-15
Atp5e	6.45578e-20	0.35193	1.49781e-15
Klc3	6.48896e-20	-0.667335	1.5055e-15
Ncoa3	6.491e-20	0.309202	1.50598e-15
Ptpra	6.7523e-20	0.292734	1.5666e-15
Ogfr	6.87648e-20	-0.431035	1.59541e-15
Ncoa6	7.20911e-20	0.400822	1.67259e-15
Hbegf	7.38763e-20	0.519966	1.714e-15
Lage3	7.5176e-20	0.263805	1.74416e-15
Luc7l3	8.35231e-20	0.288156	1.93782e-15
2310061I04Rik	8.64341e-20	-0.338589	2.00536e-15
Fzr1	9.2977e-20	-0.347558	2.15716e-15
Piwil2	9.72784e-20	-0.26656	2.25696e-15
Tbca	9.7371e-20	0.331979	2.25911e-15
Ier3	1.04259e-19	0.338394	2.41891e-15
Cep350	1.06989e-19	0.432659	2.48226e-15
Serf1	1.16529e-19	-0.299675	2.70359e-15
Znhit6	1.19709e-19	0.304609	2.77736e-15
Atpaf1	1.24601e-19	0.269459	2.89086e-15
Zfp664	1.24645e-19	0.326038	2.8919e-15
Sfmbt2	1.26639e-19	0.316657	2.93816e-15
Set	1.26848e-19	0.32016	2.94301e-15
Csnk1a1	1.28694e-19	0.271492	2.98583e-15
Phf21a	1.31754e-19	-0.424716	3.05683e-15
Dgcr6	1.32732e-19	-0.466259	3.07952e-15
Llph	1.34637e-19	-0.282895	3.12371e-15
Bud13	1.35231e-19	0.284445	3.1375e-15
Suco	1.37053e-19	0.631542	3.17977e-15
Phtf1	1.38094e-19	0.421529	3.20392e-15
Efemp2	1.414e-19	0.268577	3.28062e-15
Setdb2	1.4149e-19	0.696259	3.28271e-15
Mycbp2	1.4371e-19	0.346144	3.33422e-15
Pigq	1.44245e-19	0.403363	3.34664e-15
Eif3j1	1.44415e-19	-0.277137	3.35057e-15
Utp20	1.44573e-19	0.366599	3.35424e-15
Gabpb2	1.49522e-19	0.489053	3.46906e-15
Tpp2	1.57617e-19	0.25428	3.65687e-15
Baz2a	1.58074e-19	0.325675	3.66748e-15
Wwc1	1.59084e-19	0.378338	3.69091e-15
Abi1	1.60284e-19	0.328513	3.71874e-15
Clp1	1.61901e-19	-0.299523	3.75625e-15
Dcakd	1.62524e-19	-0.398332	3.77071e-15
Mrpl34	1.63071e-19	-0.253167	3.7834e-15
Fastkd1	1.64413e-19	0.509482	3.81455e-15
Cnpy2	1.65425e-19	0.316624	3.83803e-15
Mcm10	1.67738e-19	0.334878	3.89168e-15
Sh2b1	1.69676e-19	-0.520589	3.93666e-15
Gmnn	1.71752e-19	0.409614	3.98481e-15
Rpa3	1.72203e-19	0.333799	3.99528e-15
Vps35	1.79989e-19	0.407006	4.17591e-15
Vcpip1	1.80226e-19	0.447014	4.18143e-15
Cox8c	1.82373e-19	0.423089	4.23124e-15
Ide	1.86801e-19	0.311533	4.33398e-15
Ipo8	1.88104e-19	0.521805	4.3642e-15
Ppp2r1a	1.90182e-19	-0.330513	4.41241e-15
Uchl5	1.90248e-19	0.287591	4.41394e-15
Espn	1.94722e-19	0.376198	4.51774e-15
Fndc3a	1.97307e-19	0.608163	4.57772e-15
Uqcrq	1.97539e-19	0.367863	4.58311e-15
Esco2	1.99547e-19	0.555449	4.62969e-15
Cdh15	2.03584e-19	0.456608	4.72335e-15
Mrpl45	2.15469e-19	-0.315022	4.99911e-15
Med25	2.3265e-19	-0.286678	5.39771e-15
Sec63	2.48717e-19	0.31685	5.77048e-15
Rbm28	2.62199e-19	0.369009	6.08329e-15
Mrps18a	2.70102e-19	-0.36683	6.26663e-15
Cdca4	2.70209e-19	-0.354095	6.26912e-15
Scml2	2.78428e-19	0.269365	6.4598e-15
Gins1	2.85302e-19	0.269806	6.61928e-15
Ibtk	2.85482e-19	0.562015	6.62346e-15
Map3k1	2.88034e-19	0.302042	6.68268e-15
Crbn	2.90676e-19	-0.259098	6.74398e-15
Ost4	2.91215e-19	0.359994	6.75648e-15
Prr19	2.91515e-19	-0.457977	6.76343e-15
Foxo3	2.99622e-19	-0.360284	6.95154e-15
Syap1	3.04165e-19	0.44499	7.05693e-15
Sugt1	3.04523e-19	-0.428123	7.06524e-15
Stk31	3.07733e-19	0.291354	7.13971e-15
Acy3	3.08987e-19	0.42627	7.1688e-15
Wdr76	3.24732e-19	0.39271	7.53411e-15
Siva1	3.38236e-19	-0.290648	7.84742e-15
Nup88	3.51309e-19	0.306662	8.15073e-15
Isg20l2	3.60618e-19	0.473182	8.36671e-15
Rftn1	3.63003e-19	-0.385806	8.42204e-15
Mfap1b	3.64869e-19	-0.5184	8.46533e-15
Smim10l1	3.90275e-19	0.414936	9.05478e-15
Tmem245	4.34461e-19	0.388406	1.00799e-14
D10Wsu102e	4.37527e-19	-0.270454	1.01511e-14
Rad51ap1	4.38357e-19	0.579825	1.01703e-14
Aasdhppt	4.39727e-19	-0.286595	1.02021e-14
Ski	4.40933e-19	-0.379769	1.02301e-14
Snx12	4.41684e-19	-0.396819	1.02475e-14
Hspa14	4.4629e-19	0.346794	1.03544e-14
Cyb5r3	4.47863e-19	-0.361065	1.03909e-14
Arhgap26	4.55456e-19	0.349326	1.0567e-14
Fam208a	4.66689e-19	0.583276	1.08277e-14
Smad7	4.74007e-19	0.38105	1.09974e-14
Ccnd3	4.89624e-19	-0.29802	1.13598e-14
Gtpbp2	4.89686e-19	-0.259258	1.13612e-14
Tmem29	5.00166e-19	-0.262051	1.16043e-14
Map4	5.11295e-19	0.386076	1.18626e-14
Commd10	5.1772e-19	-0.295079	1.20116e-14
Dusp4	5.23494e-19	0.506921	1.21456e-14
Prpsap1	5.4297e-19	-0.320702	1.25974e-14
Iars	5.58739e-19	0.309328	1.29633e-14
Cd24a	6.39256e-19	-0.86665	1.48314e-14
Nup214	6.49895e-19	0.368564	1.50782e-14
Vps13c	6.57981e-19	0.44233	1.52658e-14
Stat5a	6.70958e-19	-0.280237	1.55669e-14
Tmem158	6.85742e-19	0.404049	1.59099e-14
Upf3b	6.95826e-19	0.415956	1.61439e-14
Thap11	7.08188e-19	-0.268182	1.64307e-14
Appl1	7.87388e-19	0.398768	1.82682e-14
Vma21	8.02524e-19	0.264234	1.86193e-14
Mplkip	8.12261e-19	-0.288286	1.88453e-14
Rraga	8.14104e-19	0.350864	1.8888e-14
Nabp2	8.16701e-19	0.255361	1.89483e-14
Arf2	8.19236e-19	0.363713	1.90071e-14
Helz	8.21036e-19	0.33691	1.90489e-14
Hist1h4d	8.21244e-19	0.344471	1.90537e-14
Skap2	8.21708e-19	-0.250737	1.90644e-14
Iqgap1	8.42311e-19	0.483539	1.95425e-14
Hist1h1a	8.47198e-19	0.582636	1.96558e-14
Zbed5	8.77632e-19	-0.300235	2.03619e-14
Slc25a11	8.88063e-19	0.321855	2.06039e-14
Tpm4	8.92215e-19	0.433926	2.07003e-14
Chuk	9.11662e-19	0.354156	2.11515e-14
Eif4ebp2	9.14212e-19	0.374581	2.12106e-14
Nucb2	9.1547e-19	-0.451594	2.12398e-14
Gins4	9.27785e-19	-0.290619	2.15255e-14
Atg101	9.33655e-19	-0.334658	2.16617e-14
Psmd9	9.41614e-19	-0.276844	2.18464e-14
Aspm	9.51816e-19	0.546342	2.20831e-14
Ddx50	9.60026e-19	0.302896	2.22736e-14
Nucks1	9.73812e-19	0.342181	2.25934e-14
Rad17	9.8252e-19	0.295425	2.27954e-14
Crlf1	9.93846e-19	0.353322	2.30582e-14
Stxbp3	1.01466e-18	0.251499	2.35411e-14
Junb	1.01899e-18	0.454928	2.36416e-14
Zyx	1.02413e-18	0.349859	2.37608e-14
Cd320	1.03139e-18	-0.313483	2.39293e-14
Rab11b	1.10598e-18	-0.354871	2.56599e-14
Hnrnpd	1.11621e-18	0.276293	2.58973e-14
Mlh3	1.13383e-18	0.466343	2.63059e-14
Med20	1.14847e-18	-0.328961	2.66455e-14
Phlda3	1.15233e-18	0.496868	2.67351e-14
Lcor	1.16411e-18	0.383473	2.70085e-14
Proser2	1.17528e-18	-0.284836	2.72676e-14
Msh2	1.1989e-18	0.261511	2.78157e-14
Rev3l	1.20639e-18	0.393317	2.79895e-14
Dppa4	1.24443e-18	-0.417513	2.8872e-14
Slc26a10	1.32537e-18	0.333297	3.075e-14
Echs1	1.38924e-18	0.322229	3.22317e-14
Nup54	1.40007e-18	0.421238	3.24831e-14
Mpv17l2	1.41978e-18	0.338409	3.29404e-14
Dtnb	1.44252e-18	-0.387988	3.34679e-14
Klf13	1.44988e-18	-0.318962	3.36386e-14
Alkbh7	1.45259e-18	-0.360214	3.37014e-14
Mrpl33	1.4548e-18	0.360873	3.37529e-14
Pgd	1.47846e-18	-0.32949	3.43019e-14
Gm2694	1.49637e-18	-0.367763	3.47172e-14
Uqcrb	1.55722e-18	0.264978	3.6129e-14
Hyal2	1.56901e-18	-0.361047	3.64025e-14
C920006O11Rik	1.61018e-18	0.393549	3.73579e-14
Pbx3	1.62189e-18	0.44531	3.76294e-14
Got2	1.70838e-18	-0.474152	3.96361e-14
Ubac2	1.73931e-18	-0.286352	4.03537e-14
Cby1	1.74476e-18	-0.37063	4.04802e-14
Ccl25	1.75051e-18	0.269606	4.06136e-14
Slc16a1	1.76139e-18	0.503117	4.08659e-14
C1d	1.80728e-18	0.285066	4.19307e-14
Traf7	1.86572e-18	-0.373598	4.32865e-14
Fam49a	1.93057e-18	0.355325	4.47911e-14
Fance	1.97801e-18	-0.288014	4.58919e-14
Fos	2.0028e-18	0.364059	4.64669e-14
Mov10	2.11994e-18	-0.301895	4.91848e-14
Mapk7	2.1461e-18	-0.409246	4.97917e-14
N4bp1	2.164e-18	0.311444	5.02069e-14
Pak2	2.24138e-18	0.327515	5.20023e-14
Cryl1	2.25594e-18	-0.290937	5.23401e-14
Hook3	2.30406e-18	0.289554	5.34565e-14
Med24	2.32712e-18	-0.353313	5.39916e-14
Jun	2.3819e-18	0.719644	5.52624e-14
Rap1a	2.40571e-18	0.327671	5.58148e-14
Acp6	2.48222e-18	-0.304836	5.759e-14
Fiz1	2.51198e-18	-0.402143	5.82806e-14
Sycp3	2.51483e-18	-0.303748	5.83466e-14
Ncapg2	2.52645e-18	0.432264	5.86161e-14
Zbtb32	2.60705e-18	-0.635066	6.04862e-14
Tdrd1	2.62132e-18	-0.268334	6.08173e-14
Egr1	2.73062e-18	0.508557	6.33532e-14
Rpl22	2.74812e-18	0.287405	6.37592e-14
Nme2	2.77925e-18	0.414871	6.44815e-14
Esrp1	2.79907e-18	0.253162	6.49413e-14
Man2a1	2.88411e-18	0.52301	6.69142e-14
Cdipt	2.90547e-18	-0.313901	6.74098e-14
Nlrp4c	2.92705e-18	0.447416	6.79106e-14
Rnf144a	2.97236e-18	0.465553	6.89617e-14
Zc3h18	3.05955e-18	0.378094	7.09845e-14
Canx	3.09004e-18	0.289908	7.16921e-14
Wdtc1	3.14371e-18	-0.391573	7.29373e-14
Rbsn	3.20741e-18	0.370673	7.44151e-14
Stt3a	3.24886e-18	0.291617	7.53768e-14
Abracl	3.36876e-18	0.314084	7.81587e-14
Copz1	3.41639e-18	-0.292611	7.92637e-14
Cdc42ep3	3.54946e-18	0.407422	8.2351e-14
Coq3	3.55007e-18	0.351763	8.23652e-14
Cda	3.60813e-18	0.351319	8.37122e-14
Rbck1	3.6773e-18	-0.607887	8.53172e-14
Cdc40	3.73306e-18	0.260365	8.66106e-14
Unc119b	3.74864e-18	-0.304075	8.69723e-14
Ccdc61	3.76017e-18	-0.405919	8.72397e-14
Nus1	3.771e-18	0.348788	8.7491e-14
Tnfaip1	3.80913e-18	-0.251966	8.83757e-14
Clip1	3.82583e-18	0.403262	8.87632e-14
Bnip3	3.82685e-18	-0.443467	8.87868e-14
Usb1	3.99677e-18	-0.37127	9.27291e-14
Cdc42bpa	4.04059e-18	0.3385	9.37458e-14
Litaf	4.29216e-18	-0.341892	9.95824e-14
Mbnl2	4.45152e-18	-0.680885	1.0328e-13
Zwilch	4.49441e-18	0.430541	1.04275e-13
Osbpl9	4.55658e-18	-0.267674	1.05717e-13
Nubp2	4.70894e-18	-0.299359	1.09252e-13
Rab3ip	4.71256e-18	-0.259674	1.09336e-13
Tubb6	4.75283e-18	0.283606	1.1027e-13
AI837181	4.75625e-18	-0.368177	1.1035e-13
Slc7a1	4.86688e-18	0.447249	1.12917e-13
Fbxo3	5.13456e-18	-0.415637	1.19127e-13
Rbpj	5.2345e-18	0.443043	1.21446e-13
Anln	5.35454e-18	0.579182	1.24231e-13
Pttg1	5.37759e-18	-0.354963	1.24766e-13
Spin1	5.99834e-18	-0.271972	1.39168e-13
Tex14	6.12733e-18	0.285769	1.4216e-13
Anapc13	6.20518e-18	0.283499	1.43966e-13
Pafah1b3	6.25146e-18	-0.261177	1.4504e-13
Grpel2	6.29675e-18	-0.271856	1.46091e-13
Sept11	6.3449e-18	0.606696	1.47208e-13
Dapk2	6.3884e-18	-0.49562	1.48217e-13
Dnajc19	6.39291e-18	0.354999	1.48322e-13
Tuba3b	6.51277e-18	0.506573	1.51103e-13
Kat2a	6.54071e-18	-0.299698	1.51751e-13
Snx10	6.5496e-18	0.280062	1.51957e-13
Stau1	6.58099e-18	-0.314854	1.52685e-13
Nom1	6.61204e-18	0.305788	1.53406e-13
Mdn1	6.68721e-18	0.290882	1.5515e-13
Ubald1	6.75461e-18	-0.538026	1.56714e-13
Ubtf	6.77968e-18	0.259339	1.57295e-13
Kif18a	7.13702e-18	0.28114	1.65586e-13
Ddx3x	7.24566e-18	0.306603	1.68106e-13
Rprml	7.29568e-18	0.47998	1.69267e-13
Atp6v1b2	7.31241e-18	-0.359128	1.69655e-13
Birc6	7.89826e-18	0.385546	1.83248e-13
Pgs1	7.93669e-18	-0.332535	1.84139e-13
Gml2	8.18e-18	0.454045	1.89784e-13
Srp72	8.22939e-18	0.315626	1.9093e-13
Clcn3	8.50383e-18	0.362794	1.97297e-13
Spred1	8.57006e-18	0.38144	1.98834e-13
Slc25a4	8.83582e-18	0.388394	2.05e-13
Imp3	8.91656e-18	-0.304272	2.06873e-13
Cks2	9.09573e-18	-0.271242	2.1103e-13
H2afj	9.13564e-18	0.402413	2.11956e-13
Mapk11	9.65407e-18	0.320194	2.23984e-13
Dtwd1	9.92366e-18	-0.33144	2.30239e-13
Pdcd6ip	1.02719e-17	0.271401	2.38318e-13
Tnpo3	1.03547e-17	0.3182	2.40239e-13
Rhox2c	1.05731e-17	0.499485	2.45306e-13
Magea2	1.06452e-17	0.495292	2.4698e-13
Lnpep	1.09075e-17	0.562741	2.53064e-13
D11Wsu47e	1.12979e-17	-0.480602	2.62122e-13
Trim33	1.14229e-17	0.394881	2.65023e-13
Cltc	1.14908e-17	0.308312	2.66598e-13
Taf10	1.17461e-17	0.380281	2.72521e-13
St14	1.18621e-17	0.258392	2.75213e-13
Snrpf	1.19857e-17	0.281926	2.78081e-13
Srsf2	1.21029e-17	0.266313	2.808e-13
Zswim1	1.25676e-17	-0.489742	2.91581e-13
Snx15	1.26417e-17	-0.427351	2.93301e-13
1700013H16Rik	1.26875e-17	0.444714	2.94364e-13
Prpf39	1.27437e-17	0.470885	2.95667e-13
Polb	1.31912e-17	-0.284874	3.06049e-13
Spry4	1.32389e-17	0.463232	3.07156e-13
Specc1l	1.32783e-17	0.451099	3.0807e-13
Prkcz	1.33945e-17	-0.54046	3.10766e-13
Ofd1	1.35929e-17	0.302059	3.15369e-13
Atp11b	1.36266e-17	0.438959	3.16151e-13
Ppid	1.37054e-17	0.299698	3.17979e-13
Neil3	1.37854e-17	0.446222	3.19834e-13
Churc1	1.39964e-17	0.263453	3.24731e-13
Dhfr	1.49418e-17	0.345502	3.46665e-13
Arf3	1.52114e-17	-0.275401	3.52919e-13
Orc3	1.55242e-17	0.317633	3.60177e-13
Phactr4	1.55337e-17	0.257391	3.60397e-13
Bola1	1.56513e-17	0.250833	3.63126e-13
Fgf9	1.57426e-17	0.446174	3.65245e-13
Tmem106c	1.58332e-17	-0.31768	3.67345e-13
Herc1	1.59824e-17	0.337323	3.70807e-13
Ssh2	1.62647e-17	0.39164	3.77358e-13
Tnip1	1.65073e-17	-0.409586	3.82987e-13
Sgta	1.7289e-17	-0.281536	4.01122e-13
Smarca2	1.75861e-17	0.285106	4.08016e-13
Nagk	1.8439e-17	-0.367488	4.27803e-13
Cul1	1.85863e-17	0.298509	4.3122e-13
Jarid2	1.87077e-17	0.290566	4.34038e-13
Ireb2	1.87347e-17	0.308962	4.34664e-13
Stx5a	1.87688e-17	-0.304878	4.35454e-13
Stx6	1.88454e-17	-0.503666	4.37232e-13
Cldnd1	1.89433e-17	0.323263	4.39504e-13
Rhox13	1.90518e-17	0.254834	4.42021e-13
Haus6	1.92134e-17	0.563786	4.45769e-13
Tor1aip2	1.93181e-17	-0.260412	4.482e-13
Comt	1.9641e-17	0.340153	4.55692e-13
Cnn2	2.04096e-17	0.27285	4.73524e-13
Sox3	2.11021e-17	-0.714885	4.8959e-13
1700018B24Rik	2.2141e-17	0.332751	5.13693e-13
Sestd1	2.25336e-17	0.308637	5.22801e-13
2810417H13Rik	2.27374e-17	0.924	5.27531e-13
Endog	2.3782e-17	-0.275078	5.51765e-13
Ppif	2.39568e-17	-0.296269	5.55822e-13
Macrod2	2.43448e-17	-0.397211	5.64823e-13
Upf3a	2.4618e-17	0.403753	5.71162e-13
Ap2a1	2.49885e-17	-0.331712	5.79758e-13
Mrpl18	2.61411e-17	0.342199	6.06499e-13
Dnajc21	2.71194e-17	0.272974	6.29197e-13
Dhcr24	2.71273e-17	-0.645566	6.2938e-13
Nup62	2.73918e-17	-0.284563	6.35516e-13
Cd109	2.74983e-17	0.357861	6.37988e-13
Stk38	2.85194e-17	0.341574	6.61678e-13
Fblim1	2.88571e-17	0.376603	6.69513e-13
Crip2	2.91374e-17	-0.649211	6.76018e-13
Apbb1	2.95076e-17	-0.532827	6.84606e-13
Rps19bp1	3.0577e-17	-0.338669	7.09418e-13
Gnb2l1	3.072e-17	-0.392183	7.12736e-13
Itga1	3.07567e-17	0.618345	7.13587e-13
Senp6	3.16252e-17	0.256898	7.33737e-13
Psap	3.25386e-17	-0.265256	7.54927e-13
Larp4b	3.35253e-17	0.332379	7.77821e-13
Plin2	3.45974e-17	-0.644005	8.02695e-13
Phf1	3.56005e-17	-0.529696	8.25967e-13
Mcm3	3.58412e-17	0.420176	8.31552e-13
Srebf2	3.67026e-17	-0.358572	8.51537e-13
Pea15a	3.80145e-17	0.362478	8.81974e-13
Chmp4b	3.81944e-17	0.323798	8.86148e-13
Supt6	3.83413e-17	0.257271	8.89556e-13
Ino80	3.85352e-17	0.448123	8.94056e-13
Tmem132c	3.97275e-17	0.250116	9.21717e-13
Myo9a	3.98211e-17	0.328724	9.2389e-13
Cstf2	3.98606e-17	0.317036	9.24806e-13
Ahctf1	4.00816e-17	0.302644	9.29933e-13
Tmx4	4.0228e-17	0.400442	9.3333e-13
Eea1	4.10179e-17	0.427736	9.51656e-13
Ccdc174	4.15017e-17	-0.311505	9.62881e-13
Xrn1	4.21944e-17	0.28514	9.78951e-13
Mthfd1	4.26937e-17	0.330022	9.90536e-13
Pus1	4.28675e-17	0.306284	9.94569e-13
Ercc6l	4.29764e-17	0.513376	9.97094e-13
Mier2	4.35007e-17	-0.470419	1.00926e-12
Rcan1	4.3616e-17	-0.354123	1.01194e-12
Srsf10	4.47133e-17	0.259283	1.03739e-12
Psma1	4.49336e-17	0.290426	1.0425e-12
Hsph1	4.70704e-17	0.266489	1.09208e-12
Dpp3	4.72229e-17	-0.252361	1.09562e-12
Ap1m1	4.74472e-17	-0.315324	1.10082e-12
B4galnt1	4.77461e-17	0.380016	1.10776e-12
Kiz	4.85221e-17	-0.275349	1.12576e-12
Dbx2	4.99384e-17	-0.721384	1.15862e-12
Prr14l	5.08249e-17	0.426264	1.17919e-12
Pex19	5.14446e-17	-0.301938	1.19357e-12
Taok1	5.18898e-17	0.390785	1.20389e-12
Cep290	5.41174e-17	0.496658	1.25558e-12
Tfrc	5.52913e-17	0.550605	1.28281e-12
Eri3	5.98987e-17	-0.316997	1.38971e-12
Ralgapa1	6.0682e-17	0.280386	1.40788e-12
Ndufv2	6.2298e-17	0.251385	1.44538e-12
Lrp1	6.27593e-17	0.371167	1.45608e-12
Tmc8	6.29458e-17	0.260348	1.46041e-12
Urm1	6.40409e-17	-0.329282	1.48581e-12
Oxa1l	6.54989e-17	-0.271799	1.51964e-12
Gnb4	6.5773e-17	-0.280883	1.526e-12
Gpcpd1	6.6475e-17	0.412775	1.54229e-12
Osbpl8	6.69534e-17	0.43158	1.55339e-12
Alg13	6.98165e-17	0.490289	1.61981e-12
Slc12a2	6.98892e-17	0.499916	1.6215e-12
Chmp5	7.14547e-17	-0.255043	1.65782e-12
Slc16a9	7.18223e-17	0.366549	1.66635e-12
Use1	7.30279e-17	-0.307302	1.69432e-12
Rab3a	7.42946e-17	-0.264301	1.72371e-12
Prmt2	7.63442e-17	-0.716861	1.77126e-12
Zfp36l1	8.41941e-17	0.332	1.95339e-12
Stag2	8.54067e-17	0.403096	1.98152e-12
Txnrd3	8.5505e-17	-0.346537	1.9838e-12
Rhox2f	8.56765e-17	0.364732	1.98778e-12
Pcyt1a	8.59291e-17	0.367661	1.99364e-12
Ezh2	8.78144e-17	0.44594	2.03738e-12
Gpd1l	8.96878e-17	0.308115	2.08085e-12
Sass6	9.181e-17	0.357532	2.13008e-12
Nelfcd	9.25975e-17	-0.352267	2.14835e-12
Cyhr1	9.33044e-17	-0.390116	2.16475e-12
Cst3	9.38097e-17	0.298164	2.17648e-12
Smim11	9.55328e-17	-0.298807	2.21646e-12
Ggh	9.60119e-17	-0.347341	2.22757e-12
Plcg2	9.70839e-17	-0.589797	2.25244e-12
Hmgn2	9.81866e-17	0.274514	2.27803e-12
Pithd1	1.01317e-16	-0.347381	2.35065e-12
Ap1ar	1.02821e-16	0.263852	2.38554e-12
Cdk1	1.0384e-16	0.34965	2.4092e-12
Nup160	1.06555e-16	0.40025	2.47218e-12
Snx9	1.07372e-16	0.253619	2.49114e-12
Mak16	1.08337e-16	0.296925	2.51352e-12
Cadm4	1.11507e-16	0.562196	2.58708e-12
Mtap	1.15018e-16	0.334184	2.66854e-12
Ccng1	1.22039e-16	0.679556	2.83142e-12
Fpgs	1.22277e-16	-0.253729	2.83696e-12
Pms1	1.22601e-16	0.50374	2.84446e-12
Pgpep1	1.30115e-16	-0.284123	3.01879e-12
2010107G23Rik	1.30305e-16	-0.580479	3.0232e-12
Romo1	1.30552e-16	0.272735	3.02894e-12
D10Jhu81e	1.36983e-16	-0.373756	3.17815e-12
9030624J02Rik	1.41872e-16	-0.337007	3.29158e-12
Gsto1	1.43542e-16	-0.280361	3.33033e-12
Ccdc92	1.44269e-16	-0.422132	3.34718e-12
Prr7	1.45039e-16	-0.68069	3.36505e-12
Dhx29	1.46839e-16	0.444931	3.40681e-12
Ddx17	1.48414e-16	0.37955	3.44336e-12
Rrp9	1.4968e-16	-0.268561	3.47274e-12
Ccdc71l	1.49766e-16	0.265307	3.47472e-12
Uri1	1.64013e-16	0.29473	3.80526e-12
Mvd	1.66074e-16	-0.616305	3.85309e-12
Bard1	1.71829e-16	0.404514	3.98661e-12
Atp2a2	1.72795e-16	0.408444	4.00903e-12
Syn2	1.73884e-16	-0.483182	4.03427e-12
Hnrnph3	1.79464e-16	0.258307	4.16375e-12
Sgol2a	1.80066e-16	0.652232	4.17772e-12
Mrpl1	1.80166e-16	0.270881	4.18003e-12
Exoc5	1.81065e-16	0.372384	4.20088e-12
Fbxo11	1.83554e-16	0.418521	4.25864e-12
Azin1	1.86689e-16	0.250067	4.33136e-12
Ezh1	1.91791e-16	0.288315	4.44974e-12
Actr3	1.9188e-16	0.251903	4.45181e-12
Gng13	1.92694e-16	-0.418467	4.47069e-12
Hs2st1	1.96294e-16	0.304681	4.55421e-12
Pld3	1.99728e-16	-0.518219	4.63388e-12
Sik1	1.99803e-16	0.352087	4.63564e-12
Hnrnpa2b1	2.02338e-16	0.276463	4.69446e-12
Tcerg1	2.05176e-16	0.300459	4.76029e-12
Rab40c	2.05715e-16	-0.389599	4.77278e-12
Exoc1	2.0672e-16	0.36204	4.79612e-12
Dmxl1	2.12328e-16	0.53565	4.92623e-12
Glud1	2.16692e-16	0.262525	5.02747e-12
Cdk2ap1	2.17196e-16	0.30242	5.03917e-12
Dzip1	2.19089e-16	0.426599	5.08309e-12
Sbk1	2.19191e-16	-0.286902	5.08545e-12
Spc24	2.23985e-16	0.277009	5.19667e-12
Ptp4a3	2.26918e-16	-0.430397	5.26472e-12
Tgif2	2.34731e-16	-0.42333	5.446e-12
Cdkl2	2.36399e-16	0.49567	5.4847e-12
Ret	2.4664e-16	-0.305819	5.72229e-12
Sec62	2.50506e-16	0.280921	5.812e-12
Nek1	2.54501e-16	0.30974	5.90468e-12
Ndufb2	2.67657e-16	0.288982	6.2099e-12
Atp6v1a	2.77111e-16	0.259266	6.42925e-12
Bckdha	2.80094e-16	-0.418372	6.49847e-12
Ifi27	2.86299e-16	-0.617508	6.64241e-12
Pdgfa	2.92515e-16	0.297109	6.78665e-12
Srp19	2.93189e-16	0.330694	6.80227e-12
Cdc45	2.99202e-16	0.255946	6.94178e-12
Aplp2	3.15756e-16	0.282494	7.32586e-12
Dgcr14	3.15796e-16	-0.448394	7.32679e-12
Acly	3.33892e-16	-0.277402	7.74662e-12
Robo1	3.42244e-16	0.342474	7.94041e-12
Rbbp8	3.44794e-16	0.268707	7.99956e-12
Dynlrb1	3.54512e-16	-0.26661	8.22503e-12
Mgrn1	3.79699e-16	-0.501357	8.80939e-12
Rnpc3	3.86217e-16	0.257892	8.96062e-12
Rragd	3.88015e-16	-0.47814	9.00233e-12
Arhgap20	3.99213e-16	0.413304	9.26215e-12
Tmem39b	4.31935e-16	-0.292014	1.00213e-11
Rapgef2	4.36816e-16	0.512319	1.01346e-11
Selenom	4.37468e-16	0.579468	1.01497e-11
Dnpep	4.45501e-16	-0.363824	1.03361e-11
Nupl1	4.58393e-16	0.655623	1.06352e-11
Cdpf1	4.68133e-16	-0.284355	1.08612e-11
Acp1	4.74129e-16	0.306013	1.10003e-11
Sh3bp1	4.774e-16	-0.339126	1.10762e-11
Mapkap1	4.82997e-16	0.336178	1.1206e-11
Ergic3	4.85839e-16	-0.280864	1.1272e-11
Ssbp1	4.8936e-16	0.296912	1.13536e-11
Ramp3	5.22018e-16	-0.737488	1.21114e-11
Kctd20	5.42849e-16	-0.252345	1.25946e-11
Manbal	5.51245e-16	-0.279863	1.27894e-11
Cep295	5.62952e-16	0.277647	1.30611e-11
Otud5	5.67168e-16	-0.348808	1.31589e-11
Yipf3	5.75433e-16	-0.257277	1.33506e-11
Ddx41	5.85851e-16	-0.330621	1.35923e-11
Plvap	5.94988e-16	-0.340554	1.38043e-11
Arl2bp	6.07379e-16	-0.271949	1.40918e-11
Igfbp2	6.20908e-16	-0.463452	1.44057e-11
Ptgr2	6.25161e-16	0.345913	1.45044e-11
Prdm2	6.77513e-16	0.432694	1.5719e-11
Rcn2	7.02397e-16	0.304649	1.62963e-11
Dkc1	7.15242e-16	0.350334	1.65943e-11
Slc36a4	7.30649e-16	0.394751	1.69518e-11
Klc4	7.4887e-16	-0.540086	1.73745e-11
Ccdc25	7.4996e-16	0.372186	1.73998e-11
Zbtb20	7.53375e-16	-0.445664	1.74791e-11
Emc10	7.53395e-16	-0.267562	1.74795e-11
Tm9sf4	7.59077e-16	0.290809	1.76114e-11
Psme4	7.64161e-16	0.564522	1.77293e-11
Tomm34	7.68054e-16	-0.265638	1.78196e-11
Arl3	7.71828e-16	-0.307683	1.79072e-11
Fbxo2	7.86688e-16	0.352786	1.82519e-11
Ppp2r5e	7.95962e-16	0.363276	1.84671e-11
A830080D01Rik	8.00671e-16	0.630171	1.85764e-11
Tbc1d17	8.00713e-16	-0.300692	1.85773e-11
1810058I24Rik	8.18287e-16	-0.26207	1.89851e-11
Kit	8.20567e-16	0.357099	1.9038e-11
Nol11	8.27316e-16	0.352079	1.91946e-11
Eid1	8.29792e-16	0.382462	1.9252e-11
Tmed2	8.57351e-16	0.2625	1.98914e-11
Zbtb11	8.6411e-16	0.33155	2.00482e-11
Emb	8.92837e-16	0.371102	2.07147e-11
Ythdc2	8.98402e-16	0.373268	2.08438e-11
Phkg2	8.99369e-16	-0.466391	2.08663e-11
Gtf2a2	9.14617e-16	0.260675	2.122e-11
Ufl1	9.16297e-16	0.355811	2.1259e-11
Top2b	9.47433e-16	0.41614	2.19814e-11
Ap1g1	9.57479e-16	0.324973	2.22145e-11
Mkl2	9.61743e-16	0.330552	2.23134e-11
Tubgcp5	9.6291e-16	0.429369	2.23405e-11
Commd9	9.63694e-16	-0.287966	2.23587e-11
Hivep2	1.03847e-15	0.470972	2.40936e-11
Cnppd1	1.03914e-15	-0.460227	2.41091e-11
R3hdm4	1.04217e-15	0.313333	2.41794e-11
Wnt3	1.06569e-15	0.277269	2.4725e-11
Adam10	1.08961e-15	0.43808	2.52801e-11
Pygo2	1.10925e-15	-0.30686	2.57358e-11
Ubxn10	1.1101e-15	-0.447984	2.57554e-11
Kif20b	1.13264e-15	0.474853	2.62785e-11
Tiparp	1.17092e-15	0.269572	2.71666e-11
Tceal9	1.17635e-15	0.653464	2.72924e-11
Ppfibp1	1.1819e-15	0.486751	2.74213e-11
Ercc6l2	1.20234e-15	0.43711	2.78956e-11
Uba2	1.20451e-15	0.250635	2.79458e-11
Lmbr1l	1.27064e-15	-0.534064	2.94801e-11
Banp	1.28976e-15	-0.287703	2.99237e-11
Gm8730	1.31859e-15	-0.396124	3.05926e-11
Zmpste24	1.32874e-15	0.2634	3.08282e-11
Agk	1.32965e-15	0.267761	3.08492e-11
Ergic2	1.33472e-15	0.269484	3.09668e-11
Stard3nl	1.38133e-15	-0.281297	3.20483e-11
Dusp11	1.40679e-15	0.269756	3.26389e-11
Coro1b	1.4362e-15	-0.273416	3.33212e-11
Id3	1.46715e-15	0.382952	3.40393e-11
Pdlim7	1.48469e-15	-0.319459	3.44464e-11
Trim59	1.48791e-15	0.381382	3.4521e-11
Ncaph	1.50835e-15	0.345409	3.49951e-11
Dclre1a	1.57146e-15	0.532002	3.64594e-11
Rnf126	1.66522e-15	-0.318111	3.86348e-11
Gga1	1.66948e-15	-0.31499	3.87336e-11
Ube2e2	1.67408e-15	-0.344419	3.88404e-11
Elovl5	1.75216e-15	0.322896	4.06517e-11
Helq	1.76203e-15	0.453934	4.08808e-11
Cdk7	1.82416e-15	0.310571	4.23224e-11
Ppic	1.86605e-15	0.381838	4.32942e-11
Lrp6	1.87631e-15	0.275175	4.35322e-11
Fam206a	2.01439e-15	0.337827	4.67358e-11
Nsg1	2.03006e-15	0.559178	4.70993e-11
4921524J17Rik	2.09704e-15	-0.292529	4.86535e-11
Fchsd1	2.11713e-15	-0.481955	4.91196e-11
Bbs4	2.14131e-15	-0.397482	4.96805e-11
Fbxw9	2.18498e-15	-0.422165	5.06938e-11
Dyrk1b	2.23942e-15	-0.578558	5.19568e-11
Trafd1	2.25969e-15	-0.348746	5.2427e-11
Utp14b	2.27526e-15	0.531868	5.27882e-11
Rbm27	2.29749e-15	0.386252	5.33042e-11
Plcb4	2.31437e-15	0.38019	5.36958e-11
Zfp326	2.32076e-15	0.333763	5.38439e-11
Ciart	2.51815e-15	-0.499289	5.84235e-11
Snx8	2.59081e-15	-0.2798	6.01094e-11
Dcaf11	2.64013e-15	-0.389071	6.12536e-11
N4bp2	2.69523e-15	0.431582	6.25319e-11
Dxo	2.71215e-15	-0.272411	6.29246e-11
Dym	2.89103e-15	-0.259599	6.70749e-11
Naa40	3.11394e-15	-0.349809	7.22465e-11
Mlx	3.12377e-15	0.250192	7.24746e-11
Zfp948	3.40706e-15	0.523558	7.90472e-11
Ago3	3.44288e-15	0.270128	7.98783e-11
Nme7	3.45189e-15	-0.33656	8.00874e-11
Alg9	3.56317e-15	-0.406696	8.2669e-11
Mgat4a	3.62454e-15	0.319878	8.40929e-11
Oaz2	3.65651e-15	-0.275469	8.48347e-11
Ddit4	3.66442e-15	-0.714572	8.50181e-11
Hdac5	3.69917e-15	-0.643533	8.58245e-11
Mink1	3.70063e-15	-0.251539	8.58584e-11
2310033P09Rik	3.79803e-15	0.295216	8.81182e-11
Rbm38	3.82333e-15	-0.296259	8.87051e-11
Hspg2	3.92284e-15	-0.897671	9.10139e-11
Armc9	3.98385e-15	-0.267012	9.24294e-11
Plod2	4.12396e-15	0.328219	9.56799e-11
Gpx4	4.13728e-15	0.316019	9.59891e-11
Slc35b2	4.15109e-15	0.332375	9.63095e-11
Psmd12	4.18122e-15	0.271608	9.70085e-11
Brdt	4.2646e-15	-0.543756	9.89431e-11
Vsx1	4.37827e-15	0.357507	1.0158e-10
Reep3	4.44554e-15	0.258898	1.03141e-10
Cyb5a	4.50256e-15	-0.360367	1.04464e-10
Slx4ip	4.51321e-15	0.364209	1.04711e-10
Itga6	4.53858e-15	0.258879	1.053e-10
Skp2	4.78857e-15	0.252384	1.111e-10
Snx14	4.92374e-15	0.305484	1.14236e-10
Tob1	4.95884e-15	0.426123	1.1505e-10
Nup155	4.98562e-15	0.442023	1.15671e-10
Foxc2	5.12526e-15	-0.312783	1.18911e-10
Mrpl52	5.13253e-15	0.326014	1.1908e-10
Golga3	5.1898e-15	0.274464	1.20408e-10
D930015E06Rik	5.31671e-15	0.489574	1.23353e-10
Neurog3	5.37609e-15	-1.08462	1.24731e-10
Enho	5.3984e-15	-0.657126	1.25248e-10
Polr2m	5.40091e-15	-0.276337	1.25306e-10
Ecm1	5.53534e-15	0.405037	1.28425e-10
Zc3h10	5.60919e-15	-0.319142	1.30139e-10
Cenpt	5.65553e-15	-0.364789	1.31214e-10
Ppp2r4	5.76492e-15	-0.485924	1.33752e-10
Phykpl	5.77166e-15	0.387607	1.33908e-10
Tax1bp3	5.91771e-15	-0.272772	1.37297e-10
Sox18	5.9181e-15	0.287537	1.37306e-10
Mterf3	5.99019e-15	0.444898	1.38978e-10
Dnmt3b	6.10016e-15	-0.346609	1.4153e-10
Fh1	6.45305e-15	0.294633	1.49717e-10
Fam195b	6.46263e-15	-0.424394	1.49939e-10
Tmem108	6.71114e-15	-0.361352	1.55705e-10
Prune	6.75217e-15	-0.478973	1.56657e-10
Ccnd1	6.8713e-15	0.373809	1.59421e-10
Sbf2	7.0371e-15	0.330681	1.63268e-10
Lrr1	7.07581e-15	0.44115	1.64166e-10
Spag9	7.07849e-15	0.455186	1.64228e-10
Rad54l2	7.1493e-15	0.352428	1.65871e-10
Haus2	7.22125e-15	0.315651	1.6754e-10
Sox13	7.22759e-15	-0.458853	1.67687e-10
Tmod3	7.2739e-15	0.345732	1.68762e-10
Bhlhb9	7.60139e-15	0.27334	1.7636e-10
Diaph1	7.85148e-15	0.285821	1.82162e-10
Relb	8.03148e-15	-0.496221	1.86338e-10
Ddah2	8.10706e-15	-0.54425	1.88092e-10
Taf4b	8.11349e-15	0.269944	1.88241e-10
Med14	8.45519e-15	0.365577	1.96169e-10
Tpm3	8.47166e-15	0.25898	1.96551e-10
Ung	8.59416e-15	0.370563	1.99393e-10
Cox20	8.72357e-15	0.267966	2.02395e-10
Zdhhc5	8.83695e-15	0.410407	2.05026e-10
Cdk2ap2	9.00672e-15	-0.280898	2.08965e-10
Mdk	9.25414e-15	0.57758	2.14705e-10
Ptdss2	9.57317e-15	-0.296387	2.22107e-10
Tyms	1.02964e-14	0.286576	2.38887e-10
F2rl1	1.08139e-14	0.52404	2.50894e-10
Mcc	1.08344e-14	0.409557	2.5137e-10
Kdm7a	1.08614e-14	0.333154	2.51996e-10
Cbl	1.09068e-14	0.268324	2.53048e-10
Gm13247	1.09442e-14	0.585557	2.53917e-10
Ice2	1.11002e-14	0.377107	2.57536e-10
Kif4	1.1166e-14	0.42352	2.59061e-10
Cdc7	1.15555e-14	0.335271	2.68099e-10
Rab6b	1.19172e-14	-0.322948	2.76491e-10
Armcx2	1.21523e-14	-0.416599	2.81945e-10
2610305D13Rik	1.23588e-14	0.581744	2.86737e-10
Trappc13	1.24445e-14	-0.279852	2.88725e-10
Spcs3	1.25435e-14	0.258864	2.91022e-10
Dab2ip	1.28031e-14	0.301481	2.97046e-10
Gm15128	1.30285e-14	0.301351	3.02274e-10
Ckb	1.34433e-14	0.272575	3.11898e-10
Bsdc1	1.3561e-14	-0.387641	3.14628e-10
Adad2	1.36798e-14	-0.481718	3.17386e-10
1700017B05Rik	1.42052e-14	-0.457852	3.29574e-10
Gm8186	1.44516e-14	0.279976	3.35293e-10
Atxn10	1.45377e-14	0.270352	3.37289e-10
Hmgb3	1.47263e-14	0.263822	3.41664e-10
Atp5k	1.48283e-14	0.439139	3.44032e-10
Tubb4b	1.49005e-14	0.275604	3.45706e-10
Snap25	1.4997e-14	0.372629	3.47946e-10
Sacs	1.50276e-14	0.459163	3.48656e-10
Gmps	1.50967e-14	0.274353	3.50258e-10
Tmtc3	1.51019e-14	0.501495	3.50378e-10
Ggct	1.52958e-14	-0.330244	3.54877e-10
Ammecr1l	1.54787e-14	-0.456422	3.59121e-10
Cdca8	1.55932e-14	-0.263119	3.61778e-10
Dip2b	1.59537e-14	0.432952	3.70141e-10
Itpr3	1.62402e-14	0.29694	3.7679e-10
Strn4	1.62483e-14	-0.254958	3.76977e-10
Khsrp	1.63994e-14	0.467411	3.80482e-10
Cbln2	1.67772e-14	-0.536795	3.89248e-10
Pa2g4	1.69096e-14	0.301376	3.9232e-10
Vps51	1.69165e-14	-0.265206	3.9248e-10
Insig2	1.71953e-14	-0.388512	3.98948e-10
Tgs1	1.73154e-14	0.318336	4.01733e-10
Rnf10	1.78186e-14	0.254607	4.13409e-10
Orai1	1.79513e-14	-0.403208	4.16488e-10
Fam69b	1.87242e-14	-0.318157	4.3442e-10
Dixdc1	1.88601e-14	0.478567	4.37574e-10
2810001G20Rik	1.90379e-14	-0.316872	4.41698e-10
Pet2	1.90522e-14	0.328091	4.42029e-10
Ercc6	1.91671e-14	0.535508	4.44696e-10
Dock7	1.97125e-14	0.316336	4.57349e-10
Rnf219	1.98036e-14	0.339375	4.59464e-10
Saraf	1.99581e-14	-0.262448	4.63048e-10
Cobll1	2.00532e-14	0.500667	4.65253e-10
Rex1bd	2.0155e-14	0.63877	4.67616e-10
Sdhd	2.02151e-14	0.259321	4.69011e-10
Tjap1	2.04725e-14	-0.396166	4.74983e-10
Pdzd2	2.08771e-14	-0.307981	4.8437e-10
Lsm14b	2.10586e-14	-0.307762	4.88581e-10
Tmem258	2.11558e-14	0.254612	4.90836e-10
Lpcat1	2.12738e-14	-0.507694	4.93573e-10
Snapc2	2.24328e-14	-0.300175	5.20463e-10
Coq4	2.25176e-14	-0.279364	5.2243e-10
Klhl11	2.26968e-14	0.383558	5.26588e-10
Nfx1	2.28783e-14	0.409462	5.308e-10
Ints8	2.39257e-14	0.284837	5.551e-10
Ccne1	2.40199e-14	0.403672	5.57286e-10
Fam46a	2.41349e-14	0.421298	5.59955e-10
Zfyve16	2.42042e-14	0.499354	5.61563e-10
Pet100	2.50829e-14	0.357788	5.81949e-10
Acp5	2.53589e-14	0.382349	5.88351e-10
Nr3c1	2.58438e-14	0.295154	5.99603e-10
Rasgrp2	2.61876e-14	0.25673	6.07579e-10
Lrrc28	2.62156e-14	-0.35369	6.08228e-10
Tmem53	2.62923e-14	-0.519533	6.10007e-10
Gngt2	2.63963e-14	0.280816	6.12421e-10
Ptcd2	2.71513e-14	-0.38835	6.29936e-10
Ypel1	2.73291e-14	-0.455501	6.34064e-10
Slc39a10	2.76116e-14	0.481656	6.40618e-10
5730455P16Rik	2.81394e-14	0.277515	6.52863e-10
Prep	2.81488e-14	-0.39859	6.5308e-10
Rbm44	2.84086e-14	0.25217	6.59109e-10
A330017A19Rik	2.84718e-14	-0.66624	6.60575e-10
Cdip1	2.89899e-14	-0.271717	6.72595e-10
Trim28	2.91041e-14	-0.250555	6.75244e-10
Atp2c1	2.93869e-14	0.369511	6.81805e-10
Zfx	2.96899e-14	0.426934	6.88835e-10
St6galnac3	3.08093e-14	-0.351167	7.14806e-10
Ascc1	3.0984e-14	-0.368444	7.1886e-10
Socs5	3.12326e-14	0.389602	7.24628e-10
Mapk6	3.14347e-14	0.322827	7.29317e-10
Bid	3.1516e-14	-0.434805	7.31203e-10
Rap2c	3.1668e-14	0.363673	7.3473e-10
Ttll12	3.2043e-14	-0.394213	7.4343e-10
Dync2li1	3.3518e-14	-0.412928	7.77652e-10
Ndufa5	3.36061e-14	0.326158	7.79696e-10
Cep192	3.36486e-14	0.282622	7.80681e-10
Ropn1l	3.39922e-14	-0.334075	7.88654e-10
Ankle2	3.45732e-14	0.35128	8.02133e-10
Ralb	3.62003e-14	0.271858	8.39883e-10
Hk2	3.72818e-14	0.511942	8.64976e-10
Zfp90	3.80578e-14	0.30023	8.8298e-10
Gm26641	3.82207e-14	-0.61176	8.86758e-10
Hif1a	4.1309e-14	0.28541	9.5841e-10
Abcg2	4.23713e-14	0.34426	9.83057e-10
Gltscr2	4.32513e-14	-0.455335	1.00347e-09
Wdr5	4.37625e-14	-0.279658	1.01533e-09
Dazap2	4.39743e-14	-0.310022	1.02025e-09
Ninl	4.6341e-14	0.263347	1.07516e-09
Nsmf	4.63986e-14	-0.51138	1.07649e-09
Man1a2	4.67448e-14	0.373267	1.08453e-09
Ppp1r10	4.74783e-14	0.253369	1.10154e-09
Eif2b2	4.75683e-14	-0.266217	1.10363e-09
2310036O22Rik	4.84611e-14	-0.381873	1.12435e-09
Prkag2	5.00391e-14	-0.313448	1.16096e-09
Gpatch1	5.01985e-14	0.422758	1.16466e-09
Nrbf2	5.03299e-14	0.265727	1.1677e-09
Kif2a	5.15074e-14	0.266272	1.19502e-09
Lin9	5.23987e-14	0.28001	1.2157e-09
Zhx1	5.36529e-14	0.469505	1.2448e-09
Mbd6	5.47862e-14	-0.37975	1.27109e-09
Prpf8	5.61605e-14	0.265771	1.30298e-09
Brf1	6.0501e-14	-0.329389	1.40368e-09
Zfp280d	6.0584e-14	0.306124	1.40561e-09
Dus4l	6.23707e-14	0.302566	1.44706e-09
Tmem88	6.23869e-14	0.327421	1.44744e-09
Prkag1	6.28435e-14	-0.252006	1.45803e-09
Fxr2	6.37667e-14	-0.250939	1.47945e-09
Vasp	6.46059e-14	0.319471	1.49892e-09
Ints6	6.55487e-14	0.38316	1.52079e-09
H2-M3	6.91433e-14	-0.581711	1.60419e-09
Lgalsl	6.92374e-14	0.272258	1.60638e-09
Erbb3	7.04661e-14	0.352265	1.63488e-09
Edc4	7.25287e-14	-0.294378	1.68274e-09
Tipin	7.4611e-14	0.300034	1.73105e-09
Txn2	7.79807e-14	-0.278993	1.80923e-09
Sephs2	7.92345e-14	0.413275	1.83832e-09
Ccdc152	8.07037e-14	0.406089	1.87241e-09
Cpt2	8.23558e-14	-0.331441	1.91074e-09
Crk	8.26535e-14	0.264912	1.91764e-09
Casc5	8.35876e-14	0.763419	1.93932e-09
Prelid3b	8.39367e-14	0.634395	1.94742e-09
Abi3	8.51972e-14	0.278214	1.97666e-09
Tmem87a	8.6361e-14	0.461349	2.00366e-09
D16Ertd472e	8.65899e-14	-0.264862	2.00897e-09
Gtf3c1	8.76922e-14	0.270638	2.03455e-09
Lrrc58	8.87135e-14	0.261476	2.05824e-09
Btg2	8.91917e-14	0.301262	2.06934e-09
Aga	9.44596e-14	0.327434	2.19156e-09
Procr	9.8576e-14	0.297839	2.28706e-09
Impdh1	9.99891e-14	-0.311265	2.31985e-09
Rrp36	1.00415e-13	0.255621	2.32972e-09
Rhox2h	1.00734e-13	0.31235	2.33713e-09
Impa2	1.02175e-13	-0.325928	2.37056e-09
D5Ertd605e	1.04228e-13	0.360245	2.4182e-09
Gzf1	1.04919e-13	0.447061	2.43423e-09
Mb21d1	1.06093e-13	0.485288	2.46145e-09
Col13a1	1.06214e-13	0.283368	2.46428e-09
Rnf4	1.06357e-13	0.260143	2.46759e-09
Dhrs1	1.10408e-13	-0.28283	2.56158e-09
Tm4sf5	1.13437e-13	-0.637295	2.63185e-09
Aebp1	1.14857e-13	0.352422	2.66479e-09
Cdiptos	1.16289e-13	0.269802	2.69802e-09
Ssbp2	1.18296e-13	-0.264978	2.74459e-09
Zfp512b	1.19754e-13	0.290578	2.77842e-09
Pdgfb	1.22069e-13	0.259052	2.83213e-09
Cdk5rap2	1.23101e-13	0.280358	2.85607e-09
Rsph9	1.23183e-13	-0.642691	2.85797e-09
Arhgap1	1.26173e-13	-0.270781	2.92735e-09
Diaph3	1.26521e-13	0.461338	2.9354e-09
Paxbp1	1.31613e-13	0.259151	3.05355e-09
Msrb1	1.34499e-13	-0.253482	3.12051e-09
Crabp1	1.38102e-13	-0.338825	3.20411e-09
Acvr2b	1.39938e-13	-0.26391	3.2467e-09
Nol10	1.42567e-13	0.367667	3.3077e-09
Lyst	1.42656e-13	0.501725	3.30976e-09
Spen	1.43716e-13	0.426183	3.33436e-09
Ptpn12	1.44507e-13	0.287576	3.3527e-09
Prickle1	1.47616e-13	0.320401	3.42483e-09
Nav1	1.49729e-13	0.450003	3.47386e-09
Gaa	1.50337e-13	-0.327845	3.48796e-09
Thnsl2	1.51502e-13	0.25495	3.51499e-09
Fbn2	1.59009e-13	0.314379	3.68916e-09
Nudt6	1.60982e-13	-0.268788	3.73494e-09
Caap1	1.63126e-13	0.281971	3.78469e-09
Gm16152	1.64965e-13	-0.81196	3.82736e-09
Pggt1b	1.67058e-13	0.306994	3.87591e-09
Tgif1	1.67211e-13	-0.412281	3.87946e-09
Rtfdc1	1.67559e-13	-0.436058	3.88753e-09
Usp47	1.78521e-13	0.368256	4.14186e-09
Dnajb12	1.78948e-13	0.443476	4.15177e-09
Wif1	1.81242e-13	0.431506	4.205e-09
Fmn1	1.85549e-13	0.433941	4.30491e-09
Fam13b	1.87311e-13	0.407319	4.3458e-09
Mgl2	1.88299e-13	-0.292405	4.36872e-09
Gm15107	1.8892e-13	0.267824	4.38313e-09
Aes	1.94882e-13	0.35903	4.52145e-09
Jdp2	1.9693e-13	0.386305	4.56897e-09
Prpf4b	2.0098e-13	0.376855	4.66293e-09
Klhl9	2.02502e-13	0.26215	4.69824e-09
Dlc1	2.02615e-13	0.498258	4.70087e-09
Gins2	2.03917e-13	0.347711	4.73107e-09
Podxl2	2.08181e-13	-0.342931	4.83e-09
Cox17	2.09318e-13	0.354871	4.85639e-09
Fgl1	2.11292e-13	0.289838	4.90219e-09
Pnldc1	2.16375e-13	-0.286823	5.02012e-09
Tanc1	2.22744e-13	0.429117	5.16789e-09
Snapc3	2.26586e-13	-0.279236	5.25702e-09
2510046G10Rik	2.28022e-13	-0.265669	5.29035e-09
Ubp1	2.28041e-13	0.28249	5.29077e-09
Cmip	2.30247e-13	-0.48689	5.34196e-09
Ube4a	2.34019e-13	0.270733	5.42947e-09
Pip5k1c	2.39429e-13	-0.381879	5.555e-09
Ccnf	2.517e-13	-0.301739	5.83968e-09
Ripk4	2.51736e-13	-0.417607	5.84053e-09
Lonp1	2.53528e-13	-0.294919	5.88209e-09
Ephb1	2.58937e-13	0.362863	6.0076e-09
Avpi1	2.67635e-13	-0.423854	6.20939e-09
2010111I01Rik	2.7062e-13	-0.444653	6.27866e-09
Tex19.2	2.72421e-13	-0.296026	6.32044e-09
Senp7	2.78673e-13	0.250556	6.46549e-09
Itch	2.78916e-13	0.340142	6.47114e-09
Hist1h1c	2.84328e-13	0.448988	6.5967e-09
Ccne2	2.97612e-13	0.455577	6.90489e-09
Kcnab3	2.98518e-13	0.302518	6.92591e-09
Gsto2	3.09791e-13	-0.454265	7.18745e-09
Saysd1	3.09921e-13	-0.323275	7.19047e-09
Qser1	3.14531e-13	0.306807	7.29743e-09
Itsn2	3.23279e-13	0.321202	7.5004e-09
Brpf1	3.31451e-13	0.449356	7.69e-09
Zfp560	3.34138e-13	-0.41245	7.75232e-09
Mtbp	3.3646e-13	0.309274	7.80621e-09
Grtp1	3.37743e-13	-0.353028	7.83598e-09
Cnpy3	3.38981e-13	-0.297682	7.86471e-09
Slc35a4	3.41872e-13	-0.335312	7.93178e-09
Ly6e	3.48483e-13	0.297246	8.08515e-09
Rhox2g	3.5573e-13	0.321341	8.2533e-09
Ttll1	3.63338e-13	-0.460275	8.4298e-09
Cdh2	3.68956e-13	0.522355	8.56015e-09
Rilpl2	3.74376e-13	-0.290673	8.6859e-09
Map7d3	3.92181e-13	0.4647	9.09899e-09
Snhg9	3.94346e-13	0.382154	9.14922e-09
Zzz3	3.97502e-13	0.264129	9.22244e-09
Polr3e	3.98823e-13	-0.407582	9.2531e-09
Usp44	4.00294e-13	0.355929	9.28723e-09
Tead2	4.07503e-13	-0.32831	9.45447e-09
Slc35a1	4.07621e-13	0.351624	9.45721e-09
Hist1h1e	4.1835e-13	0.597844	9.70614e-09
Pdha2	4.23508e-13	0.313305	9.82581e-09
Slmap	4.36728e-13	0.333224	1.01325e-08
Atp6v0a2	4.41087e-13	0.34185	1.02337e-08
Usp9y	4.62626e-13	0.383239	1.07334e-08
Bub1	4.67563e-13	0.316887	1.08479e-08
Tmem101	4.76861e-13	-0.258396	1.10637e-08
Smim24	4.80484e-13	-0.251637	1.11477e-08
Bbc3	4.90481e-13	0.293427	1.13797e-08
Nr1d2	4.91239e-13	0.339333	1.13972e-08
Acaa2	4.92068e-13	-0.416867	1.14165e-08
Bicc1	5.2808e-13	-0.362983	1.2252e-08
Mcm5	5.40797e-13	0.254242	1.2547e-08
Rap2b	5.54307e-13	0.389265	1.28605e-08
Ngly1	5.56904e-13	0.264992	1.29207e-08
Evl	5.71788e-13	-0.410859	1.3266e-08
Zfp646	5.80852e-13	0.330519	1.34764e-08
Ranbp9	5.88792e-13	0.319957	1.36606e-08
1500011K16Rik	5.9692e-13	0.25009	1.38491e-08
Irf2bp1	6.43368e-13	0.295298	1.49268e-08
Atxn2	6.49058e-13	0.359987	1.50588e-08
Tram2	6.62297e-13	0.273425	1.5366e-08
Cd3eap	6.66246e-13	0.282331	1.54576e-08
Vps11	6.84395e-13	-0.318811	1.58787e-08
Wash1	7.00454e-13	-0.445756	1.62512e-08
Itpr1	7.75398e-13	0.268789	1.799e-08
Edem2	7.99355e-13	-0.257839	1.85458e-08
Prpf40b	8.06457e-13	-0.319762	1.87106e-08
Hadh	8.11494e-13	0.283233	1.88275e-08
Agap3	8.14406e-13	-0.317138	1.8895e-08
Cc2d1a	8.14885e-13	-0.250624	1.89061e-08
Ppp1r13b	8.19707e-13	-0.307272	1.9018e-08
Qk	8.34018e-13	0.276418	1.93501e-08
Exo1	8.36745e-13	0.440532	1.94133e-08
Edrf1	8.58553e-13	0.298042	1.99193e-08
Arhgap12	9.31168e-13	0.255485	2.1604e-08
Pdpk1	9.78021e-13	0.365786	2.26911e-08
Gpr89	9.88356e-13	0.443472	2.29308e-08
Wrn	1.01558e-12	0.341045	2.35624e-08
H1fx	1.06251e-12	0.396485	2.46514e-08
Ankhd1	1.07624e-12	0.2697	2.49699e-08
Idh1	1.07637e-12	-0.429746	2.4973e-08
Mecr	1.12035e-12	-0.291284	2.59932e-08
Uvrag	1.16344e-12	0.355552	2.69931e-08
Zc3h3	1.16466e-12	-0.313396	2.70213e-08
Ccdc130	1.19089e-12	-0.30295	2.76298e-08
Msh3	1.19848e-12	0.315856	2.7806e-08
Arhgef5	1.20901e-12	0.417252	2.80503e-08
Fam69a	1.21923e-12	-0.301253	2.82873e-08
Zfp365	1.22582e-12	0.329791	2.84404e-08
Usp24	1.23595e-12	0.44312	2.86754e-08
Dclre1b	1.25587e-12	0.291383	2.91374e-08
Apoa1bp	1.26683e-12	-0.374485	2.93918e-08
Cep55	1.27067e-12	0.346205	2.94808e-08
Irf1	1.27812e-12	-0.370291	2.96537e-08
Lmbrd2	1.279e-12	0.403901	2.96741e-08
Btaf1	1.29253e-12	0.457399	2.99879e-08
Cyp20a1	1.29764e-12	0.250273	3.01066e-08
Pde12	1.30276e-12	0.255096	3.02253e-08
D17Wsu92e	1.31364e-12	0.376297	3.04779e-08
Atp11c	1.31507e-12	0.498284	3.0511e-08
Tbc1d4	1.3192e-12	0.279995	3.06068e-08
Mrpl58	1.32855e-12	0.569477	3.08236e-08
Slc2a1	1.33661e-12	-0.2858	3.10107e-08
Orc1	1.34957e-12	0.33717	3.13115e-08
Sapcd2	1.36305e-12	-0.49691	3.16241e-08
Zfos1	1.3871e-12	-0.565696	3.21822e-08
Wdr73	1.41173e-12	-0.342134	3.27536e-08
Nr1d1	1.42279e-12	-0.433446	3.30102e-08
Dvl2	1.44185e-12	-0.287943	3.34525e-08
Zfp955b	1.5044e-12	0.576879	3.49036e-08
Hmgn5	1.50866e-12	-0.565155	3.50024e-08
Enkur	1.5361e-12	-0.584487	3.56392e-08
Ak8	1.54845e-12	-0.483452	3.59257e-08
Plk3	1.60055e-12	0.367492	3.71344e-08
Leo1	1.6043e-12	0.290657	3.72215e-08
Nup35	1.65343e-12	-0.281717	3.83612e-08
Tcf7l2	1.66597e-12	-0.547329	3.86521e-08
Trf	1.73653e-12	0.559599	4.02891e-08
Macf1	1.81658e-12	0.366827	4.21465e-08
Lin54	1.81861e-12	0.293	4.21937e-08
Tspan9	1.85074e-12	-0.333608	4.29389e-08
Fign	1.94265e-12	0.369965	4.50715e-08
Gm21411	1.96207e-12	0.425071	4.55219e-08
Zfp738	2.04241e-12	0.532143	4.73859e-08
Smyd5	2.11135e-12	-0.315784	4.89855e-08
Hes6	2.11301e-12	-0.40961	4.90239e-08
Bex1	2.18223e-12	-0.438046	5.063e-08
Scarb1	2.23013e-12	-0.256652	5.17413e-08
Elp6	2.23331e-12	-0.408458	5.1815e-08
Dopey1	2.24673e-12	0.401081	5.21263e-08
Atg13	2.30475e-12	-0.330385	5.34725e-08
Bloc1s5	2.31236e-12	-0.348317	5.36492e-08
Pnpla2	2.31595e-12	-0.271859	5.37324e-08
Lrif1	2.38939e-12	0.305574	5.54363e-08
Uba6	2.41842e-12	0.265855	5.61098e-08
Pced1b	2.42087e-12	-0.311315	5.61667e-08
Gm45716	2.43026e-12	0.700338	5.63845e-08
Mcm6	2.46228e-12	0.323049	5.71273e-08
Ccdc15	2.47513e-12	0.353204	5.74254e-08
Dlgap4	2.57585e-12	-0.402054	5.97624e-08
Pik3c2b	2.64148e-12	0.361004	6.12851e-08
Mob1a	2.64431e-12	0.263567	6.13506e-08
Edem3	2.64469e-12	0.412445	6.13595e-08
Numb	2.65018e-12	0.284014	6.14868e-08
Babam2	2.65507e-12	0.54497	6.16003e-08
Spag1	2.76359e-12	0.26472	6.41181e-08
Thap4	2.89407e-12	-0.263498	6.71454e-08
Exosc2	2.90668e-12	0.431133	6.7438e-08
Wdfy3	3.05704e-12	0.374333	7.09264e-08
Ccdc28a	3.11913e-12	-0.322201	7.2367e-08
Ppp1r15b	3.14129e-12	0.279877	7.28811e-08
Cpne7	3.15926e-12	0.330838	7.32979e-08
Gm6268	3.16816e-12	0.280121	7.35046e-08
Rbm26	3.27512e-12	0.358059	7.59859e-08
Neto2	3.29609e-12	0.301188	7.64727e-08
Sertad2	3.37409e-12	-0.305176	7.82823e-08
Pla2g1b	3.56818e-12	-0.679939	8.27852e-08
Zfp397	3.57175e-12	0.310421	8.28681e-08
Nespas	3.67909e-12	0.389047	8.53586e-08
Igsf8	3.68725e-12	-0.525121	8.55479e-08
Plpp5	3.76053e-12	0.369851	8.72481e-08
mt-Nd3	3.78434e-12	0.298335	8.78005e-08
Nfya	3.83611e-12	0.280153	8.90015e-08
Trappc10	3.86878e-12	0.398307	8.97596e-08
Siah2	3.94582e-12	-0.425811	9.1547e-08
Bin2	3.96935e-12	-0.267528	9.20929e-08
Pex6	4.11746e-12	-0.265365	9.55292e-08
Smurf2	4.12942e-12	0.314805	9.58067e-08
Rrad	4.14926e-12	-0.644006	9.62669e-08
Nr2c2ap	4.20095e-12	-0.265764	9.74662e-08
Hormad1	4.52263e-12	0.352565	1.0493e-07
Ctage5	4.53009e-12	0.353716	1.05103e-07
Ier5l	4.53912e-12	0.462774	1.05312e-07
Rab36	4.5968e-12	-0.442472	1.0665e-07
Gfod2	4.78565e-12	-0.445133	1.11032e-07
Ppat	4.96228e-12	0.276207	1.1513e-07
Atp13a3	5.04245e-12	0.309442	1.1699e-07
Rnh1	5.12059e-12	-0.394986	1.18803e-07
Wee1	5.17426e-12	0.378957	1.20048e-07
1110051M20Rik	5.44967e-12	-0.272646	1.26438e-07
Znrd1as	5.48873e-12	-0.278486	1.27344e-07
Fbxo45	5.52205e-12	0.302905	1.28117e-07
Fancd2	5.62438e-12	0.287513	1.30491e-07
F2r	5.64372e-12	0.26085	1.3094e-07
Ndrg1	5.65405e-12	-0.582143	1.3118e-07
Rac3	5.76537e-12	-0.66926	1.33762e-07
Pcyox1l	5.80991e-12	0.250971	1.34796e-07
3110082I17Rik	5.82522e-12	-0.268601	1.35151e-07
Herc2	5.82861e-12	0.270373	1.3523e-07
Ice1	5.88123e-12	0.283563	1.3645e-07
Slc38a9	5.93518e-12	-0.334352	1.37702e-07
H13	6.08065e-12	-0.286522	1.41077e-07
Hmox1	6.36864e-12	-0.29176	1.47759e-07
Rffl	6.39552e-12	-0.261624	1.48383e-07
Helb	6.39996e-12	0.287665	1.48486e-07
Ctdp1	6.44157e-12	-0.392488	1.49451e-07
Lgals2	6.4876e-12	-0.640086	1.50519e-07
Secisbp2l	6.53282e-12	0.386401	1.51568e-07
Prkrir	6.60108e-12	0.551165	1.53152e-07
Wrnip1	6.63235e-12	-0.335483	1.53877e-07
B2m	6.64712e-12	-0.348118	1.5422e-07
Tmem176a	6.81649e-12	0.287314	1.58149e-07
Asl	6.87075e-12	-0.389423	1.59408e-07
Nell2	7.04849e-12	0.381897	1.63532e-07
Tfdp1	7.10754e-12	0.488038	1.64902e-07
Ankrd13d	7.29092e-12	-0.262299	1.69157e-07
Lrpprc	7.56971e-12	0.265344	1.75625e-07
Depdc7	7.62453e-12	-0.32384	1.76897e-07
Arl4d	7.63773e-12	-0.363771	1.77203e-07
Plekhb2	7.6431e-12	-0.272833	1.77327e-07
Lxn	7.64986e-12	-0.302341	1.77484e-07
Ninj1	7.76426e-12	-0.508135	1.80139e-07
P4ha1	7.90248e-12	0.444941	1.83345e-07
Dhx35	8.08579e-12	-0.365205	1.87599e-07
Trip4	8.2977e-12	0.324218	1.92515e-07
Nudt1	8.91631e-12	-0.342541	2.06867e-07
Egr3	8.93914e-12	0.356706	2.07397e-07
Pla2g6	8.99408e-12	-0.311295	2.08672e-07
Smarcd3	9.03417e-12	-0.438583	2.09602e-07
Rab11fip4	9.3083e-12	-0.485814	2.15962e-07
Fancl	9.4075e-12	0.276667	2.18263e-07
Gtpbp10	9.53605e-12	0.250478	2.21246e-07
Cep126	9.64731e-12	0.500267	2.23827e-07
Ccnjl	9.648e-12	-0.719308	2.23843e-07
Sh3d19	9.69464e-12	0.465455	2.24925e-07
Tlcd1	9.73891e-12	0.25123	2.25952e-07
Pbx4	9.91368e-12	-0.512398	2.30007e-07
Chml	1.00222e-11	0.474374	2.32524e-07
D430019H16Rik	1.08841e-11	-0.471997	2.52523e-07
Fam178a	1.10176e-11	0.5855	2.5562e-07
Homer1	1.11965e-11	0.335622	2.5977e-07
B9d2	1.12546e-11	-0.289704	2.61117e-07
Ascl2	1.12997e-11	-0.255347	2.62164e-07
Pygl	1.15352e-11	-0.329435	2.67628e-07
Srgap2	1.16681e-11	0.481181	2.70712e-07
Batf3	1.19041e-11	-0.418845	2.76186e-07
Brip1	1.19685e-11	0.355308	2.77682e-07
Map2k5	1.19992e-11	-0.310158	2.78393e-07
Casp2	1.22686e-11	-0.252	2.84643e-07
Sh3yl1	1.23033e-11	-0.570388	2.85449e-07
Arhgef12	1.24404e-11	0.313507	2.88629e-07
Fkbp9	1.24642e-11	-0.372001	2.89181e-07
Rcor2	1.33324e-11	-0.419804	3.09325e-07
Pcnt	1.33776e-11	0.359031	3.10373e-07
Ric8	1.35692e-11	-0.553171	3.14818e-07
2700060E02Rik	1.36005e-11	-0.347937	3.15544e-07
Hmgxb3	1.38152e-11	0.334635	3.20526e-07
Srp68	1.40263e-11	-0.276122	3.25425e-07
Heatr3	1.44721e-11	0.366097	3.35768e-07
Slc35d2	1.51765e-11	-0.300921	3.5211e-07
Cntrob	1.53705e-11	0.327192	3.56612e-07
Ints4	1.53786e-11	-0.284726	3.56799e-07
Nbn	1.55217e-11	0.283384	3.60118e-07
Por	1.55604e-11	-0.27745	3.61016e-07
Gm973	1.5947e-11	-0.305757	3.69986e-07
Nuf2	1.62224e-11	0.363688	3.76376e-07
1600020E01Rik	1.63703e-11	-0.361505	3.79808e-07
Slc30a5	1.69514e-11	0.385763	3.93289e-07
Zfp157	1.73062e-11	-0.276441	4.01521e-07
Noc3l	1.78746e-11	0.284877	4.14709e-07
Pam	1.8253e-11	0.436735	4.23487e-07
Pign	1.83104e-11	0.487335	4.2482e-07
Wdr53	1.88232e-11	-0.282066	4.36716e-07
Pddc1	1.94233e-11	-0.435538	4.50641e-07
Dpcd	2.02497e-11	-0.434871	4.69813e-07
1700048O20Rik	2.03936e-11	0.294617	4.73153e-07
Zmym2	2.05764e-11	0.369503	4.77394e-07
Stim2	2.07528e-11	0.379585	4.81486e-07
Xpo7	2.10654e-11	0.271277	4.88739e-07
Xpnpep3	2.12261e-11	0.252698	4.92467e-07
Pde1c	2.17297e-11	-0.253911	5.04151e-07
Stra8	2.17812e-11	0.397805	5.05345e-07
Tmod2	2.24576e-11	-0.26591	5.21038e-07
Pou2f2	2.31496e-11	-0.659351	5.37094e-07
Sh3bp4	2.32104e-11	-0.276153	5.38505e-07
Nr1h2	2.43949e-11	-0.284708	5.65987e-07
Chaf1b	2.56743e-11	0.303615	5.9567e-07
Tfpt	2.57161e-11	-0.323144	5.96639e-07
Sclt1	2.5856e-11	0.295022	5.99884e-07
Trim68	2.6694e-11	-0.261881	6.19327e-07
Bank1	2.84192e-11	0.390397	6.59354e-07
Smek1	2.89996e-11	0.454747	6.7282e-07
Xpo6	2.90017e-11	-0.2975	6.72869e-07
1810022K09Rik	2.92624e-11	0.332839	6.78917e-07
Sult4a1	2.95193e-11	-0.386791	6.84877e-07
Nlk	3.03116e-11	0.344633	7.03259e-07
Spryd3	3.04536e-11	-0.336326	7.06553e-07
Sec24b	3.09183e-11	0.256146	7.17335e-07
Rnf113a1	3.10014e-11	0.349135	7.19263e-07
Mbd4	3.11801e-11	0.299479	7.23409e-07
Mif4gd	3.14133e-11	-0.308842	7.28821e-07
Cntln	3.24719e-11	0.378095	7.5338e-07
Caly	3.2553e-11	-0.364301	7.55262e-07
Zgrf1	3.29323e-11	0.378954	7.64061e-07
1700012C14Rik	3.40988e-11	0.292905	7.91126e-07
Pkm	3.46909e-11	-0.254603	8.04863e-07
Hsbp1l1	3.48455e-11	0.254536	8.08451e-07
Arrdc3	3.50001e-11	0.321238	8.12037e-07
Lsm7	3.61668e-11	0.35502	8.39105e-07
Clic1	3.65089e-11	0.270009	8.47044e-07
Pdlim4	3.66503e-11	-0.565572	8.50324e-07
Rnf212	3.75545e-11	-0.446776	8.71302e-07
Pigyl	3.81146e-11	-0.310122	8.84296e-07
Donson	3.82979e-11	0.30196	8.88549e-07
Pikfyve	3.88037e-11	0.262156	9.00284e-07
Smg9	4.02447e-11	-0.333945	9.33718e-07
Sycp2	4.3405e-11	0.348842	1.00704e-06
Igtp	4.37958e-11	-0.671785	1.01611e-06
Pax8	4.38027e-11	-0.369057	1.01627e-06
Myl9	4.55832e-11	-0.428807	1.05758e-06
Prdm16	4.71476e-11	-0.263258	1.09387e-06
Irx1	4.72203e-11	-0.655947	1.09556e-06
Scaf8	5.0119e-11	0.251577	1.16281e-06
Ptpn3	5.25636e-11	0.468011	1.21953e-06
Zkscan14	5.26222e-11	-0.355678	1.22089e-06
Sp1	5.38721e-11	0.275128	1.24989e-06
Bst2	5.60673e-11	-0.41281	1.30082e-06
Tex13b	5.6692e-11	0.407439	1.31531e-06
Ptpn4	5.74646e-11	0.355467	1.33324e-06
Uhrf1bp1l	5.76785e-11	0.466115	1.3382e-06
Zfp707	5.89874e-11	-0.280022	1.36857e-06
Igf2r	5.90514e-11	0.304803	1.37005e-06
Slc25a19	5.91797e-11	-0.380335	1.37303e-06
Amz2	6.0457e-11	-0.335739	1.40266e-06
Socs3	6.08635e-11	-0.377565	1.41209e-06
Gpx1	6.10398e-11	0.268898	1.41618e-06
Sem1	6.11604e-11	0.569348	1.41898e-06
Eloc	6.12652e-11	0.526085	1.42141e-06
Tab3	6.20482e-11	0.33309	1.43958e-06
Was	6.27765e-11	0.27334	1.45648e-06
Acadl	6.39919e-11	0.305333	1.48468e-06
9430038I01Rik	6.4099e-11	-0.250304	1.48716e-06
Oscp1	6.65277e-11	-0.250693	1.54351e-06
Cdkn3	6.69333e-11	0.259193	1.55292e-06
Ctxn1	6.72139e-11	-0.312555	1.55943e-06
Pisd	6.72544e-11	-0.271089	1.56037e-06
Fancm	6.79414e-11	0.431895	1.57631e-06
Camk2n1	7.75558e-11	-0.382119	1.79937e-06
Zbtb1	7.89329e-11	0.285296	1.83132e-06
Mindy3	7.93546e-11	0.266559	1.84111e-06
Cry1	8.06986e-11	-0.42419	1.87229e-06
Rpe	8.22121e-11	0.254899	1.9074e-06
Dpy19l3	8.34638e-11	-0.284573	1.93644e-06
Rhox10	8.38083e-11	-0.572564	1.94444e-06
Cep250	8.65984e-11	0.365839	2.00917e-06
Cdk20	8.71489e-11	-0.571203	2.02194e-06
Pef1	9.05982e-11	-0.342038	2.10197e-06
Aacs	9.49753e-11	-0.251988	2.20352e-06
Grina	9.71684e-11	-0.357154	2.2544e-06
Rpgrip1l	1.04808e-10	0.291915	2.43166e-06
Gm13212	1.04959e-10	0.293856	2.43515e-06
Pianp	1.0662e-10	-0.310654	2.47369e-06
Chd7	1.09232e-10	-0.323	2.53428e-06
Ltn1	1.09469e-10	0.310643	2.53979e-06
Ppp1r16a	1.10061e-10	-0.449105	2.55351e-06
Bckdhb	1.10902e-10	-0.262791	2.57305e-06
Dexi	1.13481e-10	-0.496973	2.63286e-06
Gm17586	1.15756e-10	-0.262509	2.68566e-06
Stox1	1.25425e-10	-0.25293	2.90998e-06
Cpsf3l	1.25514e-10	-0.374682	2.91205e-06
Cdc73	1.27465e-10	0.260518	2.95733e-06
Gemin8	1.28665e-10	-0.305526	2.98515e-06
Ttll5	1.31199e-10	0.295194	3.04394e-06
Nipsnap1	1.34558e-10	-0.27518	3.12189e-06
Nckap5	1.34761e-10	0.328923	3.12658e-06
Prm2	1.38974e-10	-0.380881	3.22435e-06
BC049762	1.39601e-10	-0.340596	3.23888e-06
Renbp	1.40318e-10	-0.466615	3.25551e-06
Flnb	1.47942e-10	0.445069	3.43241e-06
Ect2	1.51536e-10	0.358784	3.5158e-06
4933431M02Rik	1.56128e-10	0.250038	3.62233e-06
Spata19	1.67207e-10	-0.444795	3.87937e-06
Zfp821	1.72979e-10	-0.338972	4.0133e-06
G6pc3	1.76942e-10	-0.39902	4.10522e-06
Slc25a35	1.80592e-10	-0.457759	4.18992e-06
Selenot	1.80872e-10	0.262951	4.19641e-06
Ano10	1.88871e-10	-0.42902	4.38199e-06
Gca	1.89044e-10	-0.255521	4.386e-06
Ccdc94	1.90874e-10	0.255191	4.42846e-06
Kcnq1ot1	1.95598e-10	0.462617	4.53807e-06
Hk1	1.95856e-10	-0.332611	4.54405e-06
Aamdc	1.99109e-10	-0.282972	4.61952e-06
Gstm1	2.00302e-10	-0.275531	4.64721e-06
Zfp979	2.07254e-10	0.444386	4.80849e-06
Cep78	2.1234e-10	0.320834	4.9265e-06
Zscan21	2.1497e-10	-0.27466	4.98751e-06
Slc39a13	2.15017e-10	0.378658	4.9886e-06
Smek2	2.20739e-10	0.455866	5.12138e-06
Lancl2	2.21412e-10	0.338713	5.13699e-06
Igfbpl1	2.23137e-10	-0.586369	5.177e-06
Clu	2.28233e-10	-0.378315	5.29524e-06
Dap	2.31918e-10	-0.348546	5.38073e-06
Igbp1	2.44104e-10	-0.278994	5.66346e-06
Gm26699	2.44236e-10	-0.256743	5.66651e-06
Ankrd26	2.51846e-10	0.34583	5.84309e-06
Kbtbd3	2.56777e-10	-0.257055	5.95748e-06
Camk2n2	2.57123e-10	0.293645	5.96552e-06
Lrch3	2.6424e-10	0.341327	6.13063e-06
Ctns	2.64869e-10	-0.565769	6.14523e-06
Bap1	2.67886e-10	-0.25863	6.21522e-06
Pskh1	2.73099e-10	-0.265394	6.33617e-06
Ptprg	2.73837e-10	0.369085	6.35329e-06
Zbed3	2.78774e-10	0.275983	6.46785e-06
Nr5a2	2.79324e-10	0.251713	6.4806e-06
Kdm6a	2.87524e-10	0.276529	6.67085e-06
Pgm3	2.92704e-10	0.30411	6.79103e-06
Cfap53	2.9615e-10	-0.593585	6.87098e-06
Parp6	3.07237e-10	-0.32162	7.1282e-06
[truncated: 466 more rows]

## Sheet: FigS4b_Cluster4.DEG
Gene	p_value	avg_logFC	p_val_adj
Uchl1	9.20935e-53	-0.705271	2.13666e-48
Dhx9	2.91411e-47	0.766857	6.76103e-43
Mt2	1.10593e-44	0.500874	2.56587e-40
Zfp518a	3.47551e-44	0.771638	8.06353e-40
Smarca5	1.41098e-42	0.490909	3.27362e-38
Esco1	3.58343e-41	0.838466	8.31391e-37
mt-Nd5	2.94818e-40	0.631565	6.84008e-36
Tubb5	3.82424e-40	-0.543592	8.87263e-36
Heatr1	8.12406e-40	0.87497	1.88486e-35
Prrc2c	1.67332e-38	0.506305	3.88227e-34
Mpzl2	2.08139e-38	0.93724	4.82904e-34
Mt1	4.15993e-38	0.574229	9.65145e-34
Hspd1	7.22257e-38	0.449535	1.67571e-33
Supt16	4.28988e-37	0.502057	9.95294e-33
Rpl41	3.42823e-36	0.331976	7.95383e-32
Lhx1	5.04711e-36	0.872686	1.17098e-31
2610507B11Rik	2.05815e-35	0.701876	4.77512e-31
H2afy	2.13879e-35	-0.548224	4.9622e-31
Rnf17	3.65069e-35	0.649987	8.46997e-31
Hells	4.02878e-35	0.488387	9.34717e-31
Ypel3	6.0364e-34	-0.610803	1.4005e-29
Nefm	8.52718e-34	0.72213	1.97839e-29
Usp26	2.56704e-33	0.52919	5.95579e-29
Igf2	3.06366e-33	1.58756	7.108e-29
Fam208b	6.62397e-33	0.625345	1.53683e-28
Ubr5	1.30278e-32	0.710992	3.02258e-28
Kif21a	1.41932e-32	0.984339	3.29296e-28
Hist1h1a	3.87458e-32	0.754699	8.98942e-28
Casc4	5.9287e-32	0.541127	1.37552e-27
Plaur	2.47128e-31	1.20447	5.73363e-27
Rhox2a	1.05327e-30	0.851565	2.44369e-26
Prrx2	1.97686e-30	0.707761	4.58651e-26
Usp34	7.57485e-30	0.361182	1.75744e-25
Stmn1	9.8146e-30	-0.413024	2.27709e-25
Hectd1	1.08573e-29	0.568543	2.519e-25
Rlf	1.31026e-29	0.653791	3.03993e-25
Atrx	2.06793e-29	0.516779	4.79781e-25
Atad2	3.03864e-29	0.486699	7.04995e-25
Hspa5	7.52628e-29	0.487399	1.74617e-24
Ckap5	7.85765e-29	0.646128	1.82305e-24
Ssb	8.42577e-29	0.345005	1.95486e-24
Eprs	9.28825e-29	0.422807	2.15497e-24
Wapl	9.71986e-29	0.44907	2.2551e-24
Pop1	1.05002e-28	0.685755	2.43616e-24
Kif2a	1.21222e-28	0.464298	2.81247e-24
Pdia3	1.50125e-28	0.356323	3.48305e-24
Kif20b	1.53897e-28	0.694484	3.57056e-24
Mki67	1.58798e-28	0.532976	3.68428e-24
Cdc27	2.03763e-28	0.83981	4.7275e-24
Smc3	2.5936e-28	0.373054	6.01742e-24
Smc4	3.54541e-28	0.493881	8.2257e-24
Kif11	4.99783e-28	0.550962	1.15955e-23
Hspa4	5.616e-28	0.461317	1.30297e-23
Zmym4	6.70098e-28	0.515322	1.5547e-23
Arhgap5	8.67841e-28	0.590111	2.01348e-23
Crip2	8.72105e-28	-1.13489	2.02337e-23
Thoc2	9.78397e-28	0.623766	2.26998e-23
Ddah1	1.16462e-27	-0.943835	2.70204e-23
Sptbn1	2.79521e-27	0.485522	6.48518e-23
Chd4	3.81422e-27	0.457175	8.84937e-23
Plk4	1.07647e-26	0.499286	2.49751e-22
Fbxo9	1.19548e-26	0.479878	2.77362e-22
Setx	1.42382e-26	0.540465	3.3034e-22
Arpc2	1.57162e-26	0.320519	3.64631e-22
2007-09-01	2.2387e-26	0.377098	5.19401e-22
Eml4	2.67432e-26	0.461322	6.20469e-22
Kat6a	5.21087e-26	0.479799	1.20897e-21
Wdr75	5.89474e-26	0.47729	1.36764e-21
Mtss1	6.7163e-26	0.668055	1.55825e-21
Bex4	7.79429e-26	-0.643243	1.80835e-21
Chga	8.02418e-26	0.910895	1.86169e-21
Baz1b	8.3513e-26	0.39744	1.93759e-21
Pcm1	8.67244e-26	0.440717	2.01209e-21
Rif1	1.09909e-25	0.489318	2.55001e-21
Eif4g1	2.87811e-25	0.517984	6.67751e-21
Bex1	3.95259e-25	-0.69761	9.17039e-21
Zfyve9	5.01836e-25	0.636881	1.16431e-20
Brca2	7.40369e-25	0.557292	1.71773e-20
Tex15	1.01625e-24	0.560988	2.35781e-20
Sohlh1	1.68779e-24	-0.687866	3.91583e-20
Naa38	3.69542e-24	0.359728	8.57374e-20
Suz12	5.53504e-24	0.543769	1.28418e-19
Tnks	5.70326e-24	0.685019	1.32321e-19
Srrm1	6.53364e-24	0.364345	1.51587e-19
Apc	8.33102e-24	0.537253	1.93288e-19
Ddx6	1.44192e-23	0.507875	3.3454e-19
Gnas	1.99778e-23	0.563357	4.63505e-19
Crabp1	2.05253e-23	-0.680926	4.76208e-19
Csnk1a1	2.35965e-23	0.335239	5.47462e-19
Rhbdl3	2.50987e-23	0.653315	5.82315e-19
Fmr1	2.92034e-23	0.516899	6.77548e-19
Hist1h4d	2.9335e-23	0.579094	6.80602e-19
Parg	3.05118e-23	0.571919	7.07905e-19
H3f3a	3.11106e-23	-0.27068	7.21796e-19
Kras	3.55241e-23	0.474374	8.24194e-19
Matr3	4.51692e-23	0.330975	1.04797e-18
Stk31	5.07135e-23	0.385873	1.1766e-18
Akr1b3	5.69922e-23	-0.47496	1.32228e-18
Arl4a	5.93999e-23	-0.543125	1.37814e-18
Slk	6.25283e-23	0.374891	1.45072e-18
Stag1	6.58963e-23	0.469255	1.52886e-18
Itgb1	7.31873e-23	0.508125	1.69802e-18
Nop58	1.02283e-22	0.466192	2.37307e-18
Ptpn13	1.16974e-22	0.562563	2.7139e-18
Ublcp1	1.58024e-22	0.526741	3.66631e-18
Larp4	2.0501e-22	0.337689	4.75644e-18
Ncapd3	3.89805e-22	0.470466	9.04387e-18
S100a6	3.91079e-22	0.864588	9.07343e-18
Epn2	4.18868e-22	0.505242	9.71815e-18
Syngr2	4.29309e-22	0.653176	9.96039e-18
Cntrl	5.04777e-22	0.492817	1.17113e-17
Pmaip1	6.12367e-22	0.696344	1.42075e-17
Sycp1	6.76837e-22	0.494723	1.57033e-17
Sdad1	6.80775e-22	0.345203	1.57947e-17
Nsd1	7.1048e-22	0.499707	1.64839e-17
Akap11	7.50076e-22	0.477418	1.74025e-17
Rrbp1	7.73183e-22	0.429266	1.79386e-17
Zfr	1.16861e-21	0.496354	2.7113e-17
Scml2	1.17268e-21	0.448099	2.72074e-17
Plekhh3	1.19239e-21	0.417252	2.76647e-17
Aspm	1.26705e-21	0.702975	2.93969e-17
S100a11	1.32822e-21	0.734254	3.08161e-17
Rhoc	1.50785e-21	0.486341	3.49836e-17
Rpl27	1.84503e-21	0.25386	4.28067e-17
Nup153	1.84862e-21	0.519944	4.28898e-17
Nedd4	2.35474e-21	0.447276	5.46324e-17
Acsl3	2.71376e-21	0.506739	6.29619e-17
Smagp	2.83416e-21	-0.646247	6.57554e-17
Oxsr1	2.99707e-21	0.492234	6.95349e-17
Gnl2	3.27721e-21	0.479734	7.60346e-17
Taf1	3.68802e-21	0.459207	8.55658e-17
Btbd7	5.85912e-21	0.537507	1.35937e-16
Bub1	6.12069e-21	0.463145	1.42006e-16
Scaper	6.17385e-21	0.384349	1.43239e-16
2006-09-01	6.22577e-21	0.663308	1.44444e-16
Rock2	7.12545e-21	0.515491	1.65317e-16
Psme2	7.39745e-21	-0.437186	1.71628e-16
Scaf11	7.92977e-21	0.40185	1.83979e-16
Rest	8.00472e-21	0.333149	1.85718e-16
Nxph4	8.6037e-21	0.830508	1.99615e-16
Tmf1	9.56481e-21	0.608272	2.21913e-16
Rpl39	9.68668e-21	0.540523	2.24741e-16
Ccnd2	9.73815e-21	0.310337	2.25935e-16
Caprin2	1.06233e-20	0.586375	2.46471e-16
Map1lc3a	1.20793e-20	-0.478433	2.80251e-16
Rad18	1.30744e-20	0.390274	3.0334e-16
Gm2694	1.43238e-20	-0.565648	3.32327e-16
Casp8ap2	1.45663e-20	0.334861	3.37954e-16
Dcakd	1.98648e-20	-0.504012	4.60883e-16
Smc2	2.06325e-20	0.402929	4.78694e-16
Kif4	2.38891e-20	0.645416	5.54251e-16
Hlf	2.83149e-20	0.607294	6.56934e-16
Cox6c	4.79623e-20	0.254893	1.11277e-15
Arhgap29	5.01814e-20	0.477071	1.16426e-15
Gcc2	5.17267e-20	0.483365	1.20011e-15
Srrm2	5.56877e-20	0.266217	1.29201e-15
Epcam	6.56437e-20	0.457365	1.523e-15
Ints6	7.70256e-20	0.278669	1.78707e-15
Hist1h1e	1.07878e-19	1.21917	2.50287e-15
Gcsh	1.09194e-19	-0.416292	2.53341e-15
Fndc3a	1.54611e-19	0.672256	3.58714e-15
Upp1	2.31851e-19	-1.02043	5.37918e-15
Cd63	2.48977e-19	0.606675	5.77652e-15
Ccdc186	2.57368e-19	0.345456	5.9712e-15
Trip12	2.69154e-19	0.432514	6.24464e-15
Pdlim7	2.70032e-19	-0.532921	6.265e-15
Hnrnpa3	4.0488e-19	0.369878	9.39362e-15
Atad5	4.42971e-19	0.501285	1.02774e-14
Arcn1	5.20533e-19	0.407649	1.20769e-14
Eif3f	6.20839e-19	-0.321497	1.44041e-14
Adgrl2	6.2451e-19	0.678438	1.44893e-14
Bri3	6.42962e-19	-0.413552	1.49174e-14
Cdkn1a	7.52707e-19	0.72568	1.74636e-14
2610524H06Rik	7.81958e-19	-0.44062	1.81422e-14
Cir1	8.22801e-19	-0.440196	1.90898e-14
Mcph1	8.25723e-19	0.531387	1.91576e-14
Btg2	8.49724e-19	0.592244	1.97144e-14
Atp11b	9.32501e-19	0.311467	2.1635e-14
Cd2ap	9.54022e-19	0.370391	2.21343e-14
Iah1	9.86582e-19	-0.473193	2.28897e-14
Csnk2a1	1.04584e-18	0.355519	2.42646e-14
Smc5	1.38914e-18	0.388427	3.22295e-14
Rbpj	1.44627e-18	0.486197	3.3555e-14
Bhlhe40	1.48673e-18	0.687331	3.44936e-14
Arfgef1	1.59949e-18	0.392158	3.71097e-14
Anln	1.71239e-18	0.581567	3.97291e-14
Supt4a	1.74056e-18	-0.339728	4.03826e-14
Prpf40a	1.75012e-18	0.329046	4.06044e-14
Trim37	1.99226e-18	0.419186	4.62225e-14
Morc3	2.12146e-18	0.407393	4.92199e-14
Dgcr6	2.1858e-18	-0.584785	5.07128e-14
Psme1	2.33898e-18	-0.438245	5.42666e-14
Nucks1	2.37719e-18	0.442762	5.51531e-14
Psmb10	2.41951e-18	-0.540347	5.61352e-14
Cox7a2l	2.47303e-18	-0.375706	5.73767e-14
Zmym1	2.91756e-18	0.329619	6.76903e-14
Usp37	3.31992e-18	0.372095	7.70255e-14
Mettl16	3.38836e-18	0.402414	7.86134e-14
Zfp638	3.47254e-18	0.46829	8.05665e-14
Mlh3	3.54877e-18	0.70548	8.2335e-14
Wwp1	3.83271e-18	0.509538	8.89226e-14
Ccdc88a	3.85654e-18	0.336592	8.94756e-14
G3bp2	3.93889e-18	0.343993	9.13862e-14
Tpr	4.08596e-18	0.269969	9.47983e-14
Ramp2	4.19201e-18	0.728665	9.72589e-14
Myo1b	4.39492e-18	0.452257	1.01967e-13
Kif15	5.18063e-18	0.592205	1.20196e-13
Pramef12	5.35296e-18	-0.657933	1.24194e-13
Mrpl52	5.59633e-18	0.460412	1.29841e-13
Ncapg	5.98414e-18	0.496889	1.38838e-13
Ascc3	6.98524e-18	0.416097	1.62064e-13
Syne2	7.01327e-18	0.310678	1.62715e-13
Klhdc3	7.13058e-18	-0.372426	1.65437e-13
Lgmn	7.44942e-18	-0.529865	1.72834e-13
Bin1	8.2402e-18	0.606003	1.91181e-13
Hras	9.66478e-18	-0.278052	2.24233e-13
Pcdh1	9.96025e-18	0.702526	2.31088e-13
Pnpla8	1.11309e-17	0.358745	2.58248e-13
Phf14	1.24788e-17	0.293974	2.89522e-13
Ncor1	1.26021e-17	0.4306	2.92381e-13
Ogfr	1.37042e-17	-0.527016	3.1795e-13
Rpl18a	1.64921e-17	-0.315925	3.82634e-13
Huwe1	1.69333e-17	0.409877	3.9287e-13
Hexa	1.85981e-17	-0.494275	4.31495e-13
Hormad1	1.95518e-17	0.433971	4.53622e-13
Ndufa1	2.10331e-17	0.685805	4.87989e-13
Nsg1	2.21612e-17	0.622312	5.14161e-13
mt-Nd4l	2.56193e-17	0.642108	5.94392e-13
Sp3	2.61523e-17	0.535858	6.0676e-13
Gm15262	2.61852e-17	0.589416	6.07524e-13
Cby1	2.99202e-17	-0.412697	6.94178e-13
Rbm25	3.06876e-17	0.320662	7.11982e-13
Wbp2	3.34218e-17	-0.559216	7.75419e-13
Acap2	3.98664e-17	0.59605	9.24941e-13
Mfge8	4.00649e-17	-0.529623	9.29546e-13
Otud4	4.27154e-17	0.377407	9.91039e-13
Fkbp6	4.44308e-17	-0.321987	1.03084e-12
Ubc	4.82259e-17	-0.287762	1.11889e-12
Trim24	5.08615e-17	0.55511	1.18004e-12
Eif1	5.39448e-17	-0.253698	1.25157e-12
Trnt1	5.66703e-17	0.367075	1.31481e-12
Selk	5.88824e-17	-0.545343	1.36613e-12
Rtcb	6.03015e-17	-0.385509	1.39905e-12
Rhox2f	6.28993e-17	0.650154	1.45933e-12
Strbp	6.82065e-17	0.369505	1.58246e-12
Usp12	6.97096e-17	0.443957	1.61733e-12
C1qtnf4	7.05284e-17	-0.399472	1.63633e-12
mt-Atp8	7.27226e-17	0.438072	1.68724e-12
Hmox1	7.31089e-17	-0.572193	1.6962e-12
Nufip2	7.31255e-17	0.409314	1.69659e-12
Esco2	8.03434e-17	0.280011	1.86405e-12
Fam118b	9.23973e-17	-0.456277	2.14371e-12
Myo9a	9.45988e-17	0.481169	2.19479e-12
Usp8	9.46786e-17	0.395645	2.19664e-12
Taok1	1.04307e-16	0.310492	2.42003e-12
Anapc4	1.1232e-16	0.293271	2.60593e-12
Vps13a	1.16623e-16	0.327255	2.70578e-12
Zcchc11	1.22951e-16	0.323543	2.8526e-12
Sfpq	1.23411e-16	0.331488	2.86325e-12
Tlk2	1.26708e-16	0.4107	2.93974e-12
Gpbp1	1.40718e-16	0.408963	3.26479e-12
Slc39a10	1.47935e-16	0.499177	3.43224e-12
Rbbp8	1.61063e-16	0.257164	3.73683e-12
Srpr	1.74892e-16	0.419862	4.05766e-12
Dis3	1.77412e-16	0.347057	4.11613e-12
Eif4g2	2.04287e-16	0.373834	4.73966e-12
Rhebl1	2.10718e-16	-0.516942	4.88888e-12
Gm12216	2.13856e-16	-0.832683	4.96168e-12
Calm1	2.15221e-16	0.256567	4.99335e-12
Ramp3	2.15393e-16	-0.886597	4.99734e-12
Sez6	2.17287e-16	0.364675	5.04127e-12
Cul5	2.27973e-16	0.441562	5.28921e-12
Ppfia1	2.56874e-16	0.376877	5.95972e-12
Ranbp2	2.71933e-16	0.362342	6.30913e-12
Elf2	2.90022e-16	0.276143	6.72879e-12
Map1lc3b	3.07233e-16	-0.378313	7.12811e-12
Fam208a	3.11829e-16	0.524825	7.23473e-12
Ankrd31	3.15317e-16	0.414122	7.31568e-12
Zfp106	3.67891e-16	0.447762	8.53544e-12
Npat	3.74786e-16	0.437374	8.69541e-12
Rfc1	3.92415e-16	0.327419	9.10443e-12
Cep295	4.16125e-16	0.378373	9.65452e-12
Fam220a	4.23945e-16	-0.444715	9.83595e-12
Fam98b	4.99686e-16	0.382351	1.15932e-11
D030056L22Rik	6.28345e-16	-0.340314	1.45782e-11
Kpna3	6.72758e-16	0.378176	1.56087e-11
Cstf2	7.30549e-16	0.271181	1.69495e-11
Vcpip1	7.50087e-16	0.446342	1.74028e-11
Jade1	8.56881e-16	0.389888	1.98805e-11
Dtna	8.87303e-16	-0.536957	2.05863e-11
Mrpl34	9.21719e-16	-0.41529	2.13848e-11
Fyttd1	9.45652e-16	0.271293	2.19401e-11
Taf15	9.53952e-16	0.316183	2.21326e-11
Mapk3	9.57434e-16	-0.564856	2.22134e-11
Thrap3	1.13158e-15	0.315978	2.62537e-11
Slc38a1	1.13859e-15	0.528812	2.64164e-11
Pdzd8	1.20886e-15	0.318809	2.80467e-11
Tm9sf3	1.21686e-15	0.328296	2.82324e-11
Hdlbp	1.24836e-15	0.386907	2.89632e-11
Hist1h2ae	1.32271e-15	0.399246	3.06881e-11
Rabac1	1.49536e-15	-0.508225	3.46939e-11
Ptov1	1.56257e-15	-0.414576	3.62532e-11
Ybx3	1.58023e-15	0.571553	3.66629e-11
Rps28	1.63779e-15	0.256574	3.79985e-11
Prr14l	1.64277e-15	0.553095	3.81139e-11
Cbx5	1.6843e-15	0.327929	3.90775e-11
Gspt1	1.90604e-15	0.309106	4.42219e-11
C330027C09Rik	1.9876e-15	0.368095	4.61143e-11
Kpna4	2.0066e-15	0.357053	4.65552e-11
Prkx	2.03217e-15	0.571158	4.71484e-11
Top2a	2.17559e-15	0.358386	5.04758e-11
Xpo1	2.35354e-15	0.298233	5.46045e-11
Iqgap1	2.46181e-15	0.386233	5.71164e-11
Ccdc12	2.48056e-15	-0.374341	5.75514e-11
Gstm5	2.55638e-15	-0.392558	5.93105e-11
Polr2b	2.63162e-15	0.279297	6.10563e-11
Polr1c	2.64529e-15	-0.327641	6.13733e-11
Bud13	2.65873e-15	0.455313	6.16853e-11
Tmem59l	2.82675e-15	0.429535	6.55833e-11
Setd5	2.89473e-15	0.380158	6.71607e-11
Trip11	2.93933e-15	0.570732	6.81954e-11
Asphd2	3.14183e-15	-0.346604	7.28936e-11
Tcea2	3.2695e-15	0.426402	7.58558e-11
Cd24a	3.41498e-15	-0.979893	7.92309e-11
Fsd1	3.50369e-15	-0.482405	8.12892e-11
Kif18a	3.65438e-15	0.487171	8.47854e-11
Cep83	3.68288e-15	0.353434	8.54465e-11
Oasl2	4.45153e-15	-0.856395	1.0328e-10
Nus1	4.45977e-15	0.362332	1.03471e-10
Haus6	4.78159e-15	0.478126	1.10938e-10
Eif3g	4.81039e-15	-0.32648	1.11606e-10
Tmem132c	4.87636e-15	0.425359	1.13136e-10
Gfra1	5.02791e-15	0.397141	1.16652e-10
Pttg1	5.46245e-15	-0.369039	1.26734e-10
Ccdc88c	5.69649e-15	0.282125	1.32164e-10
Pdcd6ip	5.80729e-15	0.360478	1.34735e-10
Ddx25	5.87826e-15	-0.410065	1.36381e-10
AI314180	6.50794e-15	0.436608	1.50991e-10
Cnot4	6.93278e-15	0.338632	1.60847e-10
Vasp	7.48029e-15	0.320906	1.7355e-10
Siva1	7.81998e-15	-0.366607	1.81431e-10
Chd7	8.54976e-15	-0.556805	1.98363e-10
Acadl	8.80481e-15	0.478642	2.0428e-10
Unc119b	9.00371e-15	-0.354554	2.08895e-10
Syncrip	9.24081e-15	0.360796	2.14396e-10
Dlgap4	9.40237e-15	-0.541938	2.18144e-10
Rhox10	9.4918e-15	-0.77966	2.20219e-10
Taf4b	9.58102e-15	0.425796	2.22289e-10
Snx8	9.58889e-15	-0.475239	2.22472e-10
Maf1	9.60181e-15	-0.529112	2.22772e-10
Ash1l	9.97427e-15	0.420247	2.31413e-10
Hif1a	1.01636e-14	0.331453	2.35806e-10
Gabarapl2	1.11691e-14	-0.337095	2.59135e-10
Trim59	1.17126e-14	0.481768	2.71745e-10
Crlf1	1.26069e-14	0.425989	2.92493e-10
Mapkap1	1.26745e-14	0.305759	2.94062e-10
Rcan1	1.30248e-14	-0.609976	3.02188e-10
Lsm12	1.35225e-14	0.26129	3.13737e-10
Dnajb12	1.37149e-14	0.596026	3.182e-10
Ctsf	1.37299e-14	-0.438527	3.18548e-10
Dync1li2	1.43098e-14	0.309982	3.32002e-10
Lyrm2	1.44959e-14	0.506585	3.36319e-10
Ep300	1.52864e-14	0.484088	3.5466e-10
Echs1	1.55476e-14	0.314127	3.60721e-10
Gle1	1.5946e-14	-0.370693	3.69963e-10
Parp2	1.62284e-14	0.31156	3.76515e-10
Tomm7	1.69583e-14	0.434928	3.93449e-10
R3hdm2	1.72289e-14	0.469641	3.99727e-10
Dapk2	1.80259e-14	-0.618724	4.18219e-10
Akr7a5	1.82153e-14	-0.309972	4.22614e-10
Lrpprc	1.91267e-14	0.333374	4.43758e-10
Mdm4	1.93676e-14	0.258435	4.49348e-10
Sycp3	1.98611e-14	-0.326939	4.60796e-10
Ilf3	2.08687e-14	0.316407	4.84174e-10
Arl3	2.20094e-14	-0.410845	5.10641e-10
Ctnna1	2.2174e-14	0.415428	5.14458e-10
Rrp1b	2.25788e-14	0.374012	5.23852e-10
Rbms2	2.29703e-14	-0.67983	5.32933e-10
Znrd1	2.54222e-14	-0.315597	5.8982e-10
Eif4ebp2	2.83282e-14	0.322767	6.57242e-10
Aggf1	2.87838e-14	0.325218	6.67812e-10
Atr	2.95162e-14	0.34853	6.84806e-10
Asnsd1	2.95821e-14	-0.410938	6.86334e-10
Cdca4	3.03905e-14	-0.424752	7.0509e-10
Nup62	3.08631e-14	-0.365985	7.16056e-10
Cln3	3.22028e-14	-0.550031	7.47138e-10
Rpl36	3.46555e-14	0.355333	8.04043e-10
Prdm2	3.49505e-14	0.434111	8.10886e-10
Usp9x	3.58292e-14	0.277755	8.31274e-10
Mark3	4.07366e-14	0.304805	9.45129e-10
Pds5a	4.33322e-14	0.411854	1.00535e-09
Fdps	4.3364e-14	-0.359886	1.00609e-09
Rpl13a	4.39786e-14	-0.551213	1.02035e-09
Ufl1	4.51519e-14	0.340263	1.04757e-09
Arrb2	4.75837e-14	-0.431564	1.10399e-09
Skil	4.79326e-14	0.440477	1.11208e-09
Arhgap26	4.97394e-14	0.362391	1.154e-09
Hsp90b1	5.17972e-14	0.268138	1.20175e-09
Bdp1	5.44881e-14	0.399544	1.26418e-09
Msh6	5.84115e-14	0.371122	1.35521e-09
Pdcd2	5.88678e-14	0.295643	1.36579e-09
Ppp2r2c	5.95859e-14	0.647248	1.38245e-09
Rbfa	6.12381e-14	-0.30936	1.42079e-09
Taf2	6.27837e-14	0.365328	1.45665e-09
Syap1	6.31132e-14	0.492759	1.46429e-09
Sumo3	6.70065e-14	-0.408716	1.55462e-09
Man2a1	6.93883e-14	0.507153	1.60988e-09
Stk38	6.95506e-14	0.573449	1.61364e-09
Brwd3	7.13831e-14	0.316067	1.65616e-09
Mael	7.42782e-14	-0.335944	1.72333e-09
Usp1	7.43921e-14	0.27849	1.72597e-09
Nlrp4c	7.85538e-14	0.34192	1.82253e-09
Cdk2ap1	7.85901e-14	0.328061	1.82337e-09
Apbb1	7.91744e-14	-0.611582	1.83693e-09
Il17rd	8.40514e-14	0.627174	1.95008e-09
Bclaf1	8.53557e-14	0.371437	1.98034e-09
Toe1	8.75186e-14	-0.283807	2.03052e-09
Nid2	8.8423e-14	0.425784	2.0515e-09
Sfmbt2	9.82346e-14	0.332042	2.27914e-09
Pnrc1	1.01338e-13	-0.285561	2.35115e-09
Spin1	1.01723e-13	-0.257596	2.36006e-09
Rbbp6	1.07711e-13	-0.327737	2.49901e-09
Senp1	1.09456e-13	0.397313	2.53949e-09
Btaf1	1.11664e-13	0.551801	2.59073e-09
Gpbp1l1	1.14825e-13	0.311458	2.66404e-09
Tars	1.15689e-13	0.316183	2.6841e-09
Aldh9a1	1.25526e-13	-0.285666	2.91234e-09
Hnrnpul2	1.26076e-13	0.272928	2.92508e-09
Hook1	1.28248e-13	0.422637	2.97547e-09
2011-09-01	1.3437e-13	0.497875	3.11753e-09
Smc1b	1.38913e-13	0.298883	3.22293e-09
Zfp729b	1.39592e-13	0.553862	3.23866e-09
Atp2b1	1.39983e-13	0.312572	3.24774e-09
Utp14b	1.40922e-13	0.452437	3.26952e-09
Uri1	1.43943e-13	0.338966	3.33963e-09
Ube2r2	1.47077e-13	-0.314691	3.41234e-09
Rabgap1	1.47685e-13	0.462393	3.42644e-09
Dusp6	1.47809e-13	0.42553	3.42932e-09
Usf1	1.55381e-13	-0.427748	3.60499e-09
Kdm5b	1.56781e-13	0.32226	3.63747e-09
Lman1	1.56833e-13	0.335551	3.63867e-09
Mrpl33	1.59568e-13	0.317729	3.70213e-09
Etaa1	1.62873e-13	0.298844	3.77883e-09
Fam134a	1.69203e-13	-0.657745	3.92569e-09
Cox7b	1.70461e-13	0.392471	3.95488e-09
Mkln1	1.74945e-13	0.326635	4.05891e-09
Uqcrq	1.81525e-13	0.285717	4.21155e-09
Agpat5	1.8766e-13	-0.315284	4.35389e-09
Pafah1b3	1.92868e-13	-0.310474	4.47474e-09
Faap20	1.95842e-13	-0.546206	4.54373e-09
Pkig	1.96725e-13	-0.364229	4.56421e-09
4932438A13Rik	2.03645e-13	0.378062	4.72477e-09
Nmral1	2.11437e-13	-0.76998	4.90555e-09
Lzts2	2.13018e-13	-0.691776	4.94223e-09
Ube2h	2.27265e-13	0.338362	5.27277e-09
Snhg20	2.28697e-13	-0.435919	5.30601e-09
Cdk13	2.34652e-13	0.280783	5.44415e-09
Tlk1	2.37115e-13	0.319088	5.50131e-09
Tapbp	2.41195e-13	-0.692702	5.59597e-09
Copb1	2.57117e-13	0.3555	5.96537e-09
Haus3	2.64571e-13	0.330439	6.13831e-09
Anapc11	2.79687e-13	-0.336201	6.48902e-09
Azi2	2.79813e-13	0.391468	6.49194e-09
Pfdn5	2.88103e-13	-0.274175	6.68429e-09
Micu2	3.15493e-13	0.363747	7.31974e-09
Pggt1b	3.28188e-13	0.465415	7.61428e-09
Coprs	3.40144e-13	-0.31437	7.89167e-09
Lrrcc1	3.44701e-13	0.360286	7.9974e-09
Abtb1	3.66192e-13	-0.457111	8.49603e-09
Son	3.77924e-13	0.256718	8.7682e-09
Stk25	3.7807e-13	-0.345593	8.77159e-09
Litaf	4.03457e-13	-0.357525	9.3606e-09
Rragd	4.15471e-13	-0.458388	9.63934e-09
Smarcc1	4.15913e-13	0.318458	9.64959e-09
2310035C23Rik	4.17957e-13	0.354825	9.69701e-09
Mgmt	4.22231e-13	-0.540403	9.79619e-09
Rapgef6	4.47836e-13	0.326131	1.03902e-08
Suco	4.50124e-13	0.50607	1.04433e-08
Wdr36	4.58772e-13	0.337627	1.0644e-08
Abce1	4.6956e-13	0.37446	1.08943e-08
Rbm27	4.7826e-13	0.266554	1.10961e-08
Cebpg	4.7854e-13	-0.277876	1.11026e-08
Dnmt1	4.81074e-13	0.306129	1.11614e-08
Col4a3bp	4.86061e-13	0.367145	1.12771e-08
Lgals1	4.96104e-13	0.462593	1.15101e-08
Tubgcp2	5.16488e-13	0.385188	1.1983e-08
Nup88	5.23562e-13	0.344061	1.21472e-08
Fam81a	5.39168e-13	0.642878	1.25092e-08
Yme1l1	5.76569e-13	0.332379	1.3377e-08
Oard1	5.95717e-13	-0.298014	1.38212e-08
Cdyl	6.02565e-13	0.258375	1.39801e-08
Fst	6.03312e-13	0.377346	1.39974e-08
Dhx36	6.03972e-13	0.364158	1.40127e-08
Nup54	6.11482e-13	0.329924	1.4187e-08
Top2b	6.23051e-13	0.690334	1.44554e-08
Rad50	6.28775e-13	0.251073	1.45882e-08
Nol8	6.38635e-13	0.299756	1.4817e-08
Cltb	6.69918e-13	-0.533027	1.55428e-08
Wdtc1	6.72881e-13	-0.448334	1.56115e-08
Asap1	6.77323e-13	0.266081	1.57146e-08
Rbm26	6.87926e-13	0.359988	1.59606e-08
B4gat1	7.05492e-13	0.435051	1.63681e-08
Mob2	7.13197e-13	-0.389196	1.65469e-08
Pkn2	7.43804e-13	0.26154	1.7257e-08
Dph5	7.56607e-13	0.434715	1.7554e-08
Pten	7.56941e-13	0.325879	1.75618e-08
Tiparp	7.59442e-13	0.30627	1.76198e-08
Lpin2	7.61336e-13	0.411105	1.76638e-08
Ndufv3	7.61344e-13	-0.316421	1.76639e-08
Igfbpl1	7.85933e-13	-0.691385	1.82344e-08
Ehmt1	7.87821e-13	0.434808	1.82782e-08
2310036O22Rik	8.06154e-13	-0.464744	1.87036e-08
Ube2z	8.27212e-13	-0.436807	1.91921e-08
Sbf2	8.33822e-13	0.362649	1.93455e-08
Ddx50	8.4567e-13	0.300308	1.96204e-08
Tomm40	8.53566e-13	-0.253764	1.98036e-08
Aldh1a3	8.71147e-13	0.437766	2.02115e-08
Rnf168	8.89077e-13	0.399057	2.06275e-08
Ostf1	9.11844e-13	-0.263869	2.11557e-08
Hook3	9.15285e-13	0.42821	2.12355e-08
Fmn1	9.16878e-13	0.593413	2.12725e-08
Snx6	9.51343e-13	0.269754	2.20721e-08
Dnttip2	9.9625e-13	0.280035	2.3114e-08
Atg101	1.00167e-12	-0.318161	2.32399e-08
Ubap2l	1.01341e-12	0.300196	2.3512e-08
Ptpn12	1.01674e-12	0.352918	2.35895e-08
Tuba1b	1.04449e-12	-0.356712	2.42331e-08
Banp	1.05576e-12	-0.365675	2.44946e-08
C920006O11Rik	1.07406e-12	0.429391	2.49193e-08
Ndufc1	1.08004e-12	0.389731	2.5058e-08
Arpc1b	1.10197e-12	0.478018	2.55667e-08
Txn1	1.15309e-12	0.383692	2.67528e-08
Zfp800	1.16489e-12	0.461832	2.70266e-08
Rad17	1.20099e-12	0.266187	2.78642e-08
Ngfrap1	1.24184e-12	-0.670516	2.88118e-08
Msn	1.2694e-12	0.319437	2.94513e-08
Itsn2	1.30147e-12	0.487471	3.01955e-08
Rexo1	1.31363e-12	0.332637	3.04775e-08
Myo18a	1.31634e-12	0.484007	3.05403e-08
Snrnp200	1.33076e-12	0.252745	3.08749e-08
Ssr4	1.33253e-12	0.446637	3.0916e-08
Spred1	1.41523e-12	0.358245	3.28349e-08
Dazap2	1.42707e-12	-0.359767	3.31094e-08
Fignl1	1.48082e-12	0.297141	3.43565e-08
Phgdh	1.51489e-12	-0.352605	3.5147e-08
Ppig	1.5549e-12	0.289377	3.60753e-08
Rab26os	1.62606e-12	-0.666007	3.77263e-08
Plekha8	1.65159e-12	0.318643	3.83186e-08
Kctd20	1.69184e-12	-0.340088	3.92525e-08
1500011B03Rik	1.72334e-12	-0.329994	3.99831e-08
Igfbp2	1.75865e-12	-0.466781	4.08024e-08
Atp11c	1.76356e-12	0.624719	4.09163e-08
Rilpl2	1.82064e-12	-0.408578	4.22406e-08
Mpc2	1.89468e-12	-0.307308	4.39584e-08
Taldo1	1.97649e-12	-0.269997	4.58566e-08
Cpne5	2.02002e-12	-0.456391	4.68664e-08
Galnt1	2.07863e-12	0.350702	4.82263e-08
Pak2	2.08019e-12	0.258555	4.82625e-08
Etnk1	2.08357e-12	0.261173	4.8341e-08
Eif3a	2.09895e-12	0.289196	4.86977e-08
Dzip3	2.11216e-12	0.436895	4.90042e-08
Dnm1l	2.23951e-12	0.401265	5.19589e-08
Rock1	2.24694e-12	0.254707	5.21312e-08
Wif1	2.4349e-12	0.590765	5.64921e-08
Lcor	2.44586e-12	0.391092	5.67463e-08
Dnajc13	2.44912e-12	0.41714	5.68219e-08
Lrrc1	2.45177e-12	-0.327063	5.68834e-08
Malsu1	2.47685e-12	0.297261	5.74654e-08
Bmi1	2.4914e-12	-0.286794	5.7803e-08
Ppm1b	2.5242e-12	-0.428086	5.85639e-08
Rev3l	2.53379e-12	0.388303	5.87866e-08
Sp6	2.54129e-12	0.377471	5.89605e-08
Arl8b	2.55077e-12	0.27005	5.91804e-08
Arg2	2.59093e-12	0.638659	6.01122e-08
Zpr1	2.66509e-12	-0.250026	6.18328e-08
Cggbp1	2.75732e-12	-0.27791	6.39726e-08
Trpm7	2.75874e-12	0.372139	6.40056e-08
Urod	2.82873e-12	-0.358074	6.56294e-08
Wrap73	2.85935e-12	-0.325815	6.63398e-08
Ctnnbip1	2.86004e-12	-0.258523	6.63557e-08
Tnks2	2.99734e-12	0.386512	6.95414e-08
Cherp	3.021e-12	-0.265086	7.00902e-08
Siah2	3.37045e-12	-0.464828	7.81978e-08
Foxf1	3.37771e-12	-0.362821	7.83663e-08
Acd	3.39835e-12	-0.286466	7.88452e-08
Atp1a1	3.40237e-12	-0.310208	7.89384e-08
Rpain	3.50026e-12	-0.260885	8.12095e-08
Ythdc2	3.54011e-12	0.355736	8.21341e-08
Dpm3	3.54837e-12	0.410945	8.23257e-08
Hcfc1	3.55505e-12	0.349877	8.24807e-08
Fam178b	3.5714e-12	-0.423437	8.28601e-08
Pbrm1	3.75711e-12	0.345863	8.71687e-08
Fnbp1l	3.75785e-12	0.343006	8.71859e-08
Crmp1	3.76594e-12	0.616237	8.73735e-08
Jmjd1c	3.81863e-12	0.2818	8.85959e-08
Stx5a	4.19264e-12	-0.369952	9.72735e-08
Dusp11	4.21461e-12	0.308838	9.77832e-08
Nrbp1	4.28198e-12	-0.30176	9.93462e-08
Blm	4.41411e-12	0.284651	1.02412e-07
S100a10	4.53845e-12	0.530522	1.05297e-07
Cdc42bpa	4.57781e-12	0.425345	1.0621e-07
Kank3	4.59573e-12	0.470584	1.06625e-07
Magi3	4.71837e-12	0.458904	1.09471e-07
Anxa11	4.72113e-12	-0.272965	1.09535e-07
Cadm4	4.72667e-12	0.572905	1.09663e-07
Rnmt	4.74273e-12	0.335972	1.10036e-07
Zmym3	4.84141e-12	-0.424641	1.12326e-07
Mepce	4.84991e-12	-0.483185	1.12523e-07
Flot2	4.88138e-12	-0.369757	1.13253e-07
Cep55	4.9552e-12	0.329146	1.14966e-07
Lars	4.96677e-12	0.320715	1.15234e-07
Nradd	5.02458e-12	-0.463427	1.16575e-07
Oaz2	5.23437e-12	-0.351673	1.21443e-07
Abhd5	5.3521e-12	-0.290388	1.24174e-07
Tpd52	5.449e-12	-0.348639	1.26422e-07
Rhox2h	5.6206e-12	0.557804	1.30403e-07
Cox17	5.72839e-12	0.406904	1.32904e-07
Utp20	5.95059e-12	0.275805	1.3806e-07
Mad1l1	6.06382e-12	-0.577481	1.40687e-07
Fzr1	6.14293e-12	-0.369522	1.42522e-07
Dvl2	6.27186e-12	-0.320953	1.45513e-07
Tmod3	6.74097e-12	0.322236	1.56397e-07
Lrrc42	6.92197e-12	-0.284231	1.60597e-07
Polr3h	7.07281e-12	-0.344078	1.64096e-07
Rbm38	7.08741e-12	-0.269634	1.64435e-07
Cxxc1	7.089e-12	-0.268834	1.64472e-07
Mtmr14	8.05801e-12	-0.305937	1.86954e-07
Brip1	8.15475e-12	0.475701	1.89198e-07
Trp53rkb	8.23085e-12	-0.270229	1.90964e-07
Smc1a	8.31934e-12	0.404471	1.93017e-07
Ica1	9.14562e-12	-0.296795	2.12187e-07
Zmat5	9.37875e-12	-0.396409	2.17596e-07
Rpl36a	9.42414e-12	0.270703	2.18649e-07
Ppfibp1	9.88419e-12	0.409385	2.29323e-07
Zfp534	1.00039e-11	0.616857	2.32101e-07
C1ql1	1.00085e-11	-0.431369	2.32206e-07
Ap1g1	1.00418e-11	0.337225	2.3298e-07
Fgd6	1.03142e-11	0.370491	2.39301e-07
Prkag2	1.04166e-11	-0.310379	2.41674e-07
Ap2s1	1.06909e-11	-0.319029	2.48039e-07
Spg21	1.09369e-11	-0.401985	2.53746e-07
Wdr44	1.10593e-11	0.556687	2.56586e-07
Ect2	1.1544e-11	0.348884	2.67832e-07
Aaed1	1.15456e-11	-0.270364	2.6787e-07
Rab6b	1.1613e-11	-0.312815	2.69433e-07
Rasa2	1.16169e-11	0.322138	2.69525e-07
Tbpl1	1.21493e-11	-0.328048	2.81876e-07
AY036118	1.25427e-11	-0.352564	2.91002e-07
Topbp1	1.26276e-11	0.317425	2.92973e-07
Rps27rt	1.27166e-11	0.494341	2.95038e-07
Cpsf2	1.27287e-11	0.311427	2.95318e-07
Brca1	1.29884e-11	0.394236	3.01343e-07
Nxf2	1.34008e-11	-0.306731	3.10911e-07
Fam210b	1.34035e-11	-0.274128	3.10974e-07
Mrpl1	1.3725e-11	0.290874	3.18433e-07
Hmgcr	1.37251e-11	0.381693	3.18437e-07
Ski	1.38169e-11	-0.320775	3.20566e-07
Hmces	1.42451e-11	-0.349142	3.305e-07
Isg20l2	1.46159e-11	0.337819	3.39104e-07
Arhgap1	1.46954e-11	-0.380316	3.40947e-07
Rdx	1.47541e-11	0.251484	3.4231e-07
Atp6v1f	1.60008e-11	-0.269185	3.71235e-07
Ppid	1.6137e-11	0.262806	3.74395e-07
Zzz3	1.63255e-11	0.270626	3.78767e-07
Bcl2l1	1.6564e-11	-0.256244	3.84302e-07
Nudt16l1	1.6657e-11	-0.284232	3.86459e-07
Nid1	1.69667e-11	0.5978	3.93644e-07
Hsph1	1.71538e-11	0.361442	3.97986e-07
Atp6v1h	1.71661e-11	0.319876	3.98271e-07
Mgat2	1.79149e-11	0.374	4.15643e-07
Cenpe	1.8303e-11	0.292782	4.24649e-07
Tiprl	1.84222e-11	0.2964	4.27413e-07
Phf3	1.86052e-11	0.273686	4.31659e-07
Fam98a	1.86426e-11	0.342657	4.32527e-07
Usp47	1.89495e-11	0.323589	4.39648e-07
Fcho2	1.89645e-11	0.368106	4.39996e-07
Bambi	1.94952e-11	-0.493117	4.52308e-07
Rasl11a	1.97816e-11	0.364662	4.58953e-07
Rhox2g	1.98498e-11	0.372302	4.60535e-07
Efemp2	2.0076e-11	0.316177	4.65784e-07
Sfrp2	2.07813e-11	0.539764	4.82147e-07
Cyfip1	2.11338e-11	0.433294	4.90326e-07
Imp4	2.15025e-11	-0.283755	4.9888e-07
1500015A07Rik	2.23181e-11	-0.307798	5.17801e-07
Shoc2	2.32789e-11	0.34418	5.40094e-07
Bank1	2.33345e-11	0.289949	5.41384e-07
Lcorl	2.36014e-11	0.391258	5.47576e-07
Anapc15	2.37587e-11	-0.275857	5.51225e-07
Thap11	2.39515e-11	-0.285248	5.55698e-07
Mri1	2.39712e-11	0.277106	5.56156e-07
Gsto1	2.40015e-11	-0.408826	5.5686e-07
Mlx	2.41618e-11	0.382988	5.60578e-07
2900093K20Rik	2.44181e-11	-0.38993	5.66524e-07
1700037H04Rik	2.52512e-11	-0.373047	5.85852e-07
Tunar	2.54061e-11	-0.426814	5.89446e-07
Xiap	2.62392e-11	0.329421	6.08775e-07
Snx12	2.62779e-11	-0.340117	6.09674e-07
Lbh	2.68049e-11	0.359149	6.219e-07
Phf21a	2.83129e-11	-0.38517	6.56889e-07
Sccpdh	2.84872e-11	-0.375805	6.60931e-07
Plcg2	2.9141e-11	-0.663063	6.761e-07
Fam13b	2.92909e-11	0.520193	6.79578e-07
Rrp9	3.12445e-11	-0.278144	7.24904e-07
Prkcz	3.12895e-11	-0.491161	7.25948e-07
Polg	3.18835e-11	-0.351351	7.39728e-07
Sycp2	3.2176e-11	0.546932	7.46515e-07
Pex19	3.22679e-11	-0.29731	7.48647e-07
Tspan8	3.25411e-11	-0.400528	7.54985e-07
Pir	3.38102e-11	0.289308	7.84431e-07
Prr7	3.41105e-11	-0.633811	7.91399e-07
Atad2b	3.4271e-11	0.41392	7.95122e-07
Nfe2l2	3.51711e-11	0.282514	8.16004e-07
Rhno1	3.60351e-11	-0.326556	8.3605e-07
Dmrt3	3.63318e-11	0.333591	8.42933e-07
Cdkn1c	3.68022e-11	-0.305107	8.53847e-07
Mvb12a	3.7619e-11	-0.256092	8.72799e-07
Amz2	3.77773e-11	-0.293108	8.7647e-07
Gabpb2	3.78111e-11	0.260044	8.77255e-07
Ccp110	3.9412e-11	0.281741	9.14397e-07
Cfdp1	3.9904e-11	-0.257722	9.25812e-07
Mbnl3	4.00606e-11	0.272752	9.29447e-07
Slirp	4.15362e-11	0.298483	9.63681e-07
Ctdspl2	4.15982e-11	0.301951	9.65121e-07
Idi1	4.24379e-11	0.304035	9.84602e-07
Zc3h18	4.30301e-11	0.344561	9.98341e-07
Gtpbp10	4.33338e-11	0.34505	1.00539e-06
Mrps18a	4.43973e-11	-0.329377	1.03006e-06
Ppp2r1a	4.45111e-11	-0.31908	1.0327e-06
Oxct1	4.45604e-11	-0.253909	1.03385e-06
Alkbh7	4.46524e-11	-0.45899	1.03598e-06
Spsb3	4.47453e-11	-0.329262	1.03814e-06
Alg5	4.49187e-11	0.318497	1.04216e-06
Rbck1	4.51557e-11	-0.413597	1.04766e-06
Pold4	4.54031e-11	0.35149	1.0534e-06
Timp1	4.5513e-11	0.389368	1.05595e-06
Tsc22d3	4.79556e-11	-0.309626	1.11262e-06
Rnf10	4.79756e-11	0.310218	1.11308e-06
Sod2	4.89451e-11	-0.327414	1.13557e-06
Fam221a	4.96472e-11	-0.402621	1.15186e-06
Capn10	4.97788e-11	-0.40385	1.15492e-06
Acbd3	5.06833e-11	0.267778	1.1759e-06
Cenpj	5.22551e-11	0.257083	1.21237e-06
Ktn1	5.31936e-11	0.254882	1.23414e-06
Ints8	5.32769e-11	0.366347	1.23608e-06
Lpcat1	5.44485e-11	-0.410552	1.26326e-06
Ctsl	5.45094e-11	-0.32434	1.26467e-06
Sepw1	5.60719e-11	-0.563457	1.30092e-06
Mrpl10	5.68762e-11	0.324584	1.31959e-06
CN725425	5.75296e-11	0.561755	1.33474e-06
Arhgap20	5.84147e-11	0.456885	1.35528e-06
Tgfb1	5.99353e-11	0.440555	1.39056e-06
Rad21l	6.06518e-11	0.53811	1.40718e-06
Uso1	6.11799e-11	0.391184	1.41943e-06
Qdpr	6.23423e-11	-0.285189	1.4464e-06
Ehd1	6.29012e-11	-0.309599	1.45937e-06
Wipi1	6.46638e-11	-0.530985	1.50027e-06
Rad21	6.56558e-11	0.264081	1.52328e-06
Ncapg2	6.5895e-11	0.329541	1.52883e-06
Eif2s2	6.60707e-11	0.274272	1.53291e-06
Tex14	6.66496e-11	0.284308	1.54634e-06
Apoo	6.68516e-11	-0.267429	1.55102e-06
2410089E03Rik	6.71584e-11	0.271766	1.55814e-06
Cul3	6.77223e-11	0.296994	1.57122e-06
Cyb5a	6.81433e-11	-0.415982	1.58099e-06
Tfdp1	6.88312e-11	0.407654	1.59695e-06
Lhx1os	7.00934e-11	0.290853	1.62624e-06
Rrp36	7.23318e-11	0.336848	1.67817e-06
Wdr1	7.3485e-11	-0.320308	1.70493e-06
D430019H16Rik	7.39388e-11	-0.523458	1.71545e-06
Mak16	7.39568e-11	0.318459	1.71587e-06
Ino80	7.60062e-11	0.324151	1.76342e-06
Exosc3	7.61152e-11	0.303612	1.76595e-06
Ogt	7.66852e-11	-0.304789	1.77917e-06
Dhcr7	7.75045e-11	-0.556428	1.79818e-06
Ckap2l	7.89132e-11	0.357598	1.83087e-06
B230219D22Rik	7.92709e-11	0.366282	1.83917e-06
Lamtor5	8.16781e-11	-0.26045	1.89501e-06
Tmem106c	8.18252e-11	-0.458134	1.89843e-06
Map2k4	8.45245e-11	0.382431	1.96105e-06
Zfp936	8.47115e-11	0.308029	1.96539e-06
Cenpc1	8.61081e-11	0.319007	1.99779e-06
Lyst	8.66481e-11	0.572131	2.01032e-06
Tvp23b	8.8186e-11	0.344565	2.046e-06
Zdhhc5	8.85415e-11	0.43828	2.05425e-06
Adam10	8.87437e-11	0.411895	2.05894e-06
Serf1	8.87569e-11	-0.275496	2.05925e-06
Kmt2a	8.97572e-11	0.291029	2.08246e-06
R3hdm1	8.99135e-11	0.271194	2.08608e-06
Fer	8.99823e-11	0.354995	2.08768e-06
Pms1	9.08213e-11	0.371295	2.10715e-06
Cwc22	9.14801e-11	0.318608	2.12243e-06
Mapk7	9.47345e-11	-0.296481	2.19793e-06
Tmem41a	9.67117e-11	-0.466682	2.24381e-06
Helz	9.78467e-11	0.357893	2.27014e-06
Ormdl2	9.96099e-11	-0.314994	2.31105e-06
Cep170	1.00274e-10	0.322559	2.32645e-06
Ttc3	1.00274e-10	0.296333	2.32647e-06
Exoc4	1.01128e-10	0.300751	2.34628e-06
Cyb5r3	1.017e-10	-0.285757	2.35953e-06
Dym	1.03226e-10	-0.278994	2.39494e-06
Uhrf1	1.07279e-10	0.282692	2.48898e-06
Kdm5a	1.15052e-10	0.293352	2.66931e-06
Atp5o.1	1.15854e-10	0.686386	2.68792e-06
Tmem209	1.18174e-10	0.349447	2.74174e-06
Txnrd1	1.22844e-10	0.343259	2.8501e-06
Dkc1	1.2304e-10	0.294076	2.85465e-06
Wfdc15a	1.23955e-10	0.381988	2.87589e-06
Mrps34	1.25678e-10	0.2725	2.91585e-06
Arl2bp	1.2729e-10	-0.345155	2.95327e-06
H2-Ab1	1.29447e-10	0.386892	3.00329e-06
Bnip3	1.3108e-10	-0.396758	3.04118e-06
Gas8	1.31804e-10	-0.410471	3.05798e-06
Tm4sf5	1.32417e-10	-0.698569	3.07221e-06
Ecm1	1.32474e-10	0.507151	3.07353e-06
Tax1bp3	1.32574e-10	-0.363607	3.07585e-06
Acat2	1.3582e-10	-0.25896	3.15117e-06
Tfpt	1.36033e-10	-0.289735	3.15611e-06
Pdzd2	1.38431e-10	-0.355472	3.21173e-06
Mrpl58	1.40934e-10	0.730706	3.26981e-06
Otud7b	1.41336e-10	0.291222	3.27913e-06
AI837181	1.42886e-10	-0.34116	3.3151e-06
Uba6	1.45497e-10	0.314665	3.37568e-06
Cyth2	1.48145e-10	-0.317936	3.43712e-06
Yif1b	1.53908e-10	-0.250863	3.57081e-06
Mtap	1.54106e-10	0.282609	3.57542e-06
Rtn1	1.5571e-10	-0.61722	3.61262e-06
Cntln	1.56716e-10	0.543351	3.63597e-06
Chm	1.58836e-10	0.25906	3.68515e-06
Igsf3	1.61552e-10	-0.286819	3.74817e-06
Nol10	1.63373e-10	0.366653	3.79041e-06
2810459M11Rik	1.63424e-10	0.316376	3.79161e-06
Tuba1a	1.6506e-10	-0.657747	3.82956e-06
Dpp3	1.65712e-10	-0.301408	3.84468e-06
Ip6k1	1.70264e-10	-0.253571	3.9503e-06
Mxi1	1.83333e-10	-0.267949	4.25351e-06
Ncoa6	1.88435e-10	0.266778	4.37189e-06
Ankrd13c	1.90559e-10	0.253354	4.42116e-06
Dguok	1.99082e-10	-0.260545	4.6189e-06
Rps26	2.02666e-10	0.301583	4.70205e-06
Ltn1	2.07158e-10	0.373349	4.80626e-06
R3hdm4	2.08545e-10	0.402167	4.83846e-06
Rpl10	2.09091e-10	-0.274956	4.85112e-06
Rex1bd	2.11046e-10	0.735664	4.89649e-06
Slc12a7	2.11157e-10	-0.397164	4.89905e-06
Eif3j1	2.22164e-10	-0.255784	5.15442e-06
Baz2a	2.38198e-10	0.365479	5.52643e-06
Lonp1	2.40624e-10	-0.329296	5.58271e-06
Dhx29	2.41017e-10	0.422923	5.59184e-06
Tmx4	2.41115e-10	0.265126	5.5941e-06
Casc5	2.43835e-10	0.743795	5.65722e-06
Cbx7	2.48599e-10	-0.512514	5.76775e-06
Lcmt1	2.5051e-10	-0.318524	5.81209e-06
Dido1	2.51522e-10	0.306378	5.83556e-06
Sox3	2.54467e-10	-0.709271	5.90388e-06
Sgta	2.56847e-10	-0.252817	5.9591e-06
Card19	2.60256e-10	-0.384636	6.0382e-06
Rap2b	2.67806e-10	0.42632	6.21338e-06
Cdc42se2	2.72835e-10	-0.258733	6.33004e-06
Traf7	2.76771e-10	-0.280523	6.42137e-06
Cmip	2.80621e-10	-0.477643	6.51069e-06
Usp9y	2.86693e-10	0.255085	6.65156e-06
Edrf1	2.93756e-10	0.368194	6.81544e-06
Noc3l	2.97867e-10	0.316548	6.91082e-06
Fundc2	3.00118e-10	0.329148	6.96305e-06
Pkm	3.02513e-10	-0.31242	7.0186e-06
Erc1	3.02666e-10	0.271929	7.02215e-06
F2rl1	3.12055e-10	0.389076	7.23999e-06
Socs5	3.14004e-10	0.345298	7.2852e-06
Trim33	3.15583e-10	0.299968	7.32184e-06
Jun	3.19978e-10	0.601804	7.4238e-06
Tmem55b	3.27094e-10	-0.257364	7.5889e-06
Commd6	3.45518e-10	0.311889	8.01636e-06
Lats2	3.45885e-10	-0.251817	8.02487e-06
Chd8	3.48131e-10	0.255309	8.07698e-06
Nudcd1	3.51098e-10	0.294715	8.14584e-06
Trim26	3.65851e-10	-0.273844	8.48812e-06
2002-03-01	3.71836e-10	-0.275748	8.62698e-06
Kdm7a	3.72112e-10	0.332925	8.63338e-06
Fiz1	3.79712e-10	-0.407393	8.8097e-06
Rhox2c	3.82561e-10	0.557519	8.87579e-06
Usmg5	3.8697e-10	0.289635	8.97809e-06
Rps27l	3.87152e-10	0.259466	8.98231e-06
Ccnd1	3.89816e-10	0.452831	9.04412e-06
Fam195b	3.93713e-10	-0.486167	9.13455e-06
Ctxn1	3.98852e-10	-0.487607	9.25376e-06
Dcps	3.99273e-10	-0.317147	9.26353e-06
Dap	4.00713e-10	-0.539087	9.29694e-06
Zwilch	4.02673e-10	0.391958	9.34242e-06
Asb9	4.15101e-10	-0.603138	9.63077e-06
Etfa	4.17684e-10	0.282147	9.6907e-06
Senp2	4.2367e-10	0.285573	9.82957e-06
Csk	4.29541e-10	-0.329586	9.96578e-06
Haus1	4.31853e-10	0.293296	1.00194e-05
Cenpv	4.40218e-10	-0.295407	1.02135e-05
Tbc1d15	4.56418e-10	0.251523	1.05894e-05
Elavl2	4.56754e-10	0.255822	1.05971e-05
Snapc2	4.61602e-10	-0.257246	1.07096e-05
Dnajb9	4.83843e-10	-0.284875	1.12256e-05
Ipo8	4.89049e-10	0.295053	1.13464e-05
Uap1l1	4.91879e-10	-0.411719	1.14121e-05
Dtx2	4.98436e-10	-0.331969	1.15642e-05
Frmd8	5.07118e-10	-0.424519	1.17656e-05
Phf1	5.0959e-10	-0.398528	1.1823e-05
Tjap1	5.11618e-10	-0.336674	1.187e-05
Bola1	5.13181e-10	0.298227	1.19063e-05
Bnc2	5.26964e-10	-0.298404	1.22261e-05
Syce2	5.33189e-10	-0.361012	1.23705e-05
Rogdi	5.35259e-10	-0.389695	1.24185e-05
Aspscr1	5.47929e-10	-0.256459	1.27125e-05
Ralgapa1	5.51889e-10	0.300958	1.28044e-05
Ssbp4	5.58118e-10	0.378856	1.29489e-05
Nudt1	5.58618e-10	-0.326151	1.29605e-05
Rnf216	5.6381e-10	0.26218	1.30809e-05
Rpusd1	5.72175e-10	-0.335804	1.3275e-05
Ppp1r12a	5.76228e-10	0.285043	1.33691e-05
Rela	6.11577e-10	-0.265166	1.41892e-05
2700094K13Rik	6.1282e-10	-0.380937	1.4218e-05
Gbp3	6.31456e-10	-0.695098	1.46504e-05
Tmem87a	6.39915e-10	0.439426	1.48467e-05
Rapgef2	6.66494e-10	0.454613	1.54633e-05
Setdb2	6.72436e-10	0.480562	1.56012e-05
Spopl	6.75475e-10	0.316955	1.56717e-05
Mnd1	6.8802e-10	0.258201	1.59628e-05
3110082I17Rik	6.96202e-10	-0.26695	1.61526e-05
Dab1	7.05698e-10	0.433315	1.63729e-05
Upf3a	7.20843e-10	0.454467	1.67243e-05
Sugt1	7.21162e-10	-0.341919	1.67317e-05
Ormdl3	7.36899e-10	-0.274686	1.70968e-05
Arhgap9	7.41155e-10	0.398693	1.71955e-05
Ezh2	7.53156e-10	0.3303	1.7474e-05
Erlec1	7.72023e-10	0.266408	1.79117e-05
Tmem59	7.7497e-10	0.283053	1.79801e-05
Cep192	7.81855e-10	0.301514	1.81398e-05
Ppp1r12c	7.86108e-10	-0.292034	1.82385e-05
Slc16a9	7.98501e-10	0.383772	1.8526e-05
Homer2	8.02037e-10	-0.351424	1.86081e-05
Col13a1	8.23004e-10	0.269026	1.90945e-05
Hist1h1b	8.23849e-10	0.690538	1.91141e-05
Hyal2	8.35965e-10	-0.372973	1.93952e-05
Slc50a1	8.38933e-10	0.300748	1.94641e-05
Nudt19	8.72459e-10	-0.282733	2.02419e-05
Prep	8.97278e-10	-0.291801	2.08177e-05
Wdr43	9.10441e-10	0.255184	2.11232e-05
Tmem108	9.11708e-10	-0.392515	2.11525e-05
Pygo2	9.12686e-10	-0.382444	2.11752e-05
Ick	9.26376e-10	0.306287	2.14928e-05
Camkk2	9.3723e-10	-0.376489	2.17447e-05
Phtf1	9.41091e-10	0.276075	2.18343e-05
Lims1	9.48895e-10	0.253545	2.20153e-05
Brdt	9.60319e-10	-0.47913	2.22804e-05
D11Wsu47e	1.02385e-09	-0.327365	2.37543e-05
Ypel1	1.05248e-09	-0.474967	2.44185e-05
Fgf9	1.08347e-09	0.394029	2.51376e-05
Fam76b	1.09489e-09	0.320752	2.54026e-05
BC055324	1.13643e-09	-0.288992	2.63663e-05
Xpo7	1.14063e-09	0.320195	2.64638e-05
Nr1d1	1.1599e-09	-0.470941	2.69108e-05
H13	1.18042e-09	-0.368586	2.73868e-05
Napa	1.20026e-09	-0.328248	2.78473e-05
Sharpin	1.20398e-09	0.258091	2.79335e-05
Ggh	1.22387e-09	-0.286588	2.83951e-05
Sult5a1	1.23407e-09	-0.256823	2.86316e-05
Casp9	1.23843e-09	-0.469311	2.87328e-05
Pkmyt1	1.242e-09	-0.533343	2.88156e-05
Fut11	1.27715e-09	-0.252058	2.96311e-05
Ube2j1	1.28333e-09	-0.27667	2.97745e-05
Nup155	1.33943e-09	0.366942	3.10761e-05
Dalrd3	1.37614e-09	0.296182	3.19279e-05
Pla2g12a	1.38124e-09	-0.268212	3.20461e-05
Tpp2	1.38777e-09	0.348248	3.21976e-05
Homer1	1.40181e-09	0.277473	3.25234e-05
Ptp4a3	1.41675e-09	-0.3504	3.28701e-05
Polr3k	1.42135e-09	-0.307605	3.29766e-05
Nol9	1.42329e-09	0.267472	3.30217e-05
Mrps35	1.44806e-09	0.260003	3.35965e-05
Snrnp25	1.46007e-09	-0.268778	3.38751e-05
Gnb2l1	1.46989e-09	-0.387455	3.41029e-05
Lin9	1.52583e-09	0.278892	3.54008e-05
Bnc1	1.52622e-09	0.328186	3.54097e-05
Brk1	1.54496e-09	-0.274522	3.58445e-05
Chek1	1.57699e-09	0.258393	3.65877e-05
Cdk5rap2	1.59145e-09	0.267501	3.69232e-05
Casp7	1.59707e-09	-0.415357	3.70537e-05
Usf2	1.61206e-09	-0.273503	3.74013e-05
Prdx3	1.61379e-09	0.332486	3.74415e-05
Tsc22d2	1.61481e-09	0.2689	3.74651e-05
Wdr31	1.62346e-09	-0.303291	3.76659e-05
Sdcbp2	1.64675e-09	0.267629	3.82062e-05
Cdk16	1.66299e-09	-0.298636	3.8583e-05
Rims3	1.70043e-09	-0.424165	3.94516e-05
Setd2	1.71722e-09	0.273671	3.98413e-05
Krcc1	1.73583e-09	0.2906	4.02729e-05
Ero1l	1.74286e-09	0.253162	4.0436e-05
Zcchc7	1.74304e-09	0.327469	4.04404e-05
Galnt7	1.79986e-09	0.454125	4.17585e-05
Gabarap	1.80824e-09	-0.299746	4.1953e-05
H19	1.87152e-09	-0.407825	4.34212e-05
Epha2	1.88937e-09	0.304806	4.38353e-05
Egln2	1.91814e-09	-0.256889	4.45028e-05
Cbr1	1.93132e-09	-0.337788	4.48085e-05
Cnppd1	1.96177e-09	-0.298816	4.5515e-05
Tle4	1.98839e-09	0.2913	4.61327e-05
Alg13	2e-09	0.31108	4.6402e-05
Efcab10	2.01584e-09	-0.5871	4.67695e-05
Reep3	2.02578e-09	0.364999	4.70002e-05
Tcf3	2.04277e-09	-0.25005	4.73944e-05
Rapsn	2.04674e-09	-0.285414	4.74864e-05
Cep350	2.04736e-09	0.321301	4.75007e-05
Naxe	2.11363e-09	0.7015	4.90384e-05
Ubald1	2.11724e-09	-0.360594	4.91222e-05
Gga1	2.12177e-09	-0.313613	4.92273e-05
Lrif1	2.12738e-09	0.293602	4.93573e-05
Cfap97	2.16825e-09	0.322278	5.03056e-05
Wdr74	2.18169e-09	-0.27914	5.06173e-05
Sp3os	2.18347e-09	0.313339	5.06586e-05
Arhgap21	2.19775e-09	0.445768	5.09899e-05
Asna1	2.21507e-09	-0.334575	5.13919e-05
Nlk	2.25455e-09	0.3565	5.23077e-05
Orc3	2.27838e-09	0.253365	5.28606e-05
Slc30a5	2.28664e-09	0.396929	5.30524e-05
Hmmr	2.28732e-09	0.460688	5.30681e-05
Eid1	2.29657e-09	0.285026	5.32827e-05
Blvra	2.3032e-09	-0.271968	5.34365e-05
Dlk1	2.31759e-09	-0.443264	5.37703e-05
Chml	2.32825e-09	0.344472	5.40177e-05
Zfp930	2.34044e-09	0.287762	5.43005e-05
Pds5b	2.35936e-09	0.344655	5.47395e-05
Rpl22	2.3597e-09	0.267431	5.47473e-05
Rbm42	2.36485e-09	-0.262772	5.48668e-05
Dusp4	2.39062e-09	0.388297	5.54648e-05
Bcas3	2.41832e-09	-0.373788	5.61073e-05
Parp12	2.44597e-09	-0.32587	5.67488e-05
Ndn	2.45102e-09	-0.279841	5.6866e-05
Cc2d1a	2.55113e-09	-0.426053	5.91888e-05
Rhox2d	2.61725e-09	0.457365	6.07229e-05
B4galnt1	2.65735e-09	0.25681	6.16532e-05
Psmf1	2.69526e-09	-0.286278	6.25326e-05
Avpi1	2.82621e-09	-0.325109	6.55709e-05
Lemd3	2.83704e-09	0.407931	6.58221e-05
Hivep2	2.8519e-09	0.268313	6.61669e-05
Dnal4	2.87826e-09	-0.280959	6.67784e-05
Rraga	2.88259e-09	0.268196	6.68789e-05
Hnrnpl	2.89213e-09	0.276956	6.71003e-05
Psme3	2.97901e-09	-0.30747	6.91159e-05
Fut8	3.06291e-09	0.334359	7.10625e-05
Sestd1	3.07577e-09	0.2726	7.1361e-05
Med13l	3.12572e-09	0.267276	7.25199e-05
Nr5a2	3.15726e-09	0.333769	7.32516e-05
Uckl1	3.20791e-09	0.354664	7.44266e-05
Tor1aip2	3.26499e-09	-0.297131	7.57511e-05
Bora	3.26599e-09	0.331688	7.57743e-05
Jarid2	3.28838e-09	0.303137	7.62938e-05
Chmp6	3.30026e-09	-0.396758	7.65693e-05
Slc16a1	3.30987e-09	0.305113	7.67923e-05
Gnaz	3.49416e-09	-0.659842	8.10681e-05
Ino80b	3.51607e-09	-0.327803	8.15762e-05
Nup214	3.5477e-09	0.262077	8.23103e-05
Pgpep1	3.56069e-09	-0.341125	8.26116e-05
Diaph1	3.67358e-09	0.28206	8.52307e-05
Ap1m1	3.71912e-09	-0.388988	8.62873e-05
Rpp40	3.75201e-09	-0.271497	8.70504e-05
Itgav	3.77337e-09	0.420253	8.7546e-05
Irx1	3.89678e-09	-0.68185	9.04091e-05
Ift27	3.95737e-09	-0.436401	9.18148e-05
Ctdsp2	3.97154e-09	-0.256765	9.21436e-05
Rrm2	4.07481e-09	0.344226	9.45397e-05
Oser1	4.1116e-09	-0.278417	9.53933e-05
Ttf1	4.23839e-09	0.287239	9.83349e-05
Brpf1	4.24036e-09	0.314394	9.83807e-05
5730455P16Rik	4.26731e-09	0.295395	9.90059e-05
Tob1	4.28613e-09	0.398715	9.94424e-05
Ddah2	4.3239e-09	-0.429701	0.000100319
Mcrs1	4.33736e-09	-0.275126	0.000100631
Clcf1	4.44104e-09	0.290711	0.000103037
Snap25	4.45646e-09	0.500161	0.000103394
Map4k3	4.46589e-09	0.342763	0.000103613
Plin2	4.4802e-09	-0.541438	0.000103945
Nsf	4.5118e-09	0.321491	0.000104678
Efhc2	4.51527e-09	0.3393	0.000104759
Magea2	4.52065e-09	0.379691	0.000104884
Polr2m	4.54268e-09	-0.26518	0.000105395
Ssbp1	4.57474e-09	0.263181	0.000106139
Unc50	4.57903e-09	0.269652	0.000106238
Tm7sf3	4.60307e-09	0.306725	0.000106796
Hnrnpd	4.6403e-09	0.25382	0.00010766
Pantr1	4.86865e-09	0.353112	0.000112958
Glt8d1	4.92538e-09	-0.251898	0.000114274
Rap2c	4.93289e-09	0.301618	0.000114448
Macrod2	5.31786e-09	-0.405525	0.00012338
Agap3	5.59435e-09	-0.346332	0.000129795
Vps26b	5.61744e-09	-0.256287	0.00013033
Hsdl2	5.62965e-09	-0.272366	0.000130613
Klhdc4	5.80706e-09	-0.404898	0.00013473
Wee1	5.80744e-09	0.323462	0.000134738
Ost4	5.844e-09	0.29779	0.000135587
Grk2	5.88499e-09	0.516865	0.000136538
Gpc4	5.9833e-09	0.298748	0.000138819
Fdft1	6.09383e-09	-0.290626	0.000141383
Igtp	6.40805e-09	-0.624857	0.000148673
Rac3	6.6015e-09	-0.603129	0.000153161
Serp2	6.60677e-09	0.251945	0.000153284
Pum3	6.61437e-09	0.31328	0.00015346
Henmt1	6.72258e-09	-0.287596	0.000155971
Cdk12	6.72652e-09	0.261851	0.000156062
Igfbp6	6.75394e-09	-0.638983	0.000156698
Klf16	6.87374e-09	-0.289459	0.000159478
Chp2	6.97918e-09	0.309375	0.000161924
Lars2	7.01135e-09	-0.38711	0.00016267
Slain2	7.01837e-09	0.264876	0.000162833
Klhl9	7.04466e-09	0.317249	0.000163443
Zfp280d	7.22455e-09	0.267159	0.000167617
Pramef8	7.3035e-09	-0.342718	0.000169448
Tmc8	7.31051e-09	0.260436	0.000169611
Fh1	7.47435e-09	0.29041	0.000173412
Notch1	7.58037e-09	0.360416	0.000175872
Mrpl14	7.62825e-09	-0.323251	0.000176983
Chmp3	7.7544e-09	0.259307	0.00017991
Rpl37	7.75541e-09	0.256484	0.000179933
Gtf2a2	7.95621e-09	0.265557	0.000184592
Pald1	8.12106e-09	-0.310158	0.000188417
Sos1	8.28165e-09	0.355241	0.000192143
Fbxo2	8.3066e-09	0.376015	0.000192721
Wdr5	8.36155e-09	-0.266995	0.000193996
Macf1	8.53783e-09	0.251706	0.000198086
Mterf3	8.80816e-09	0.274354	0.000204358
Krr1	9.0837e-09	0.294788	0.000210751
Smim10l1	9.10108e-09	0.289216	0.000211154
Itga6	9.11618e-09	0.383538	0.000211505
Pou3f3	9.117e-09	0.429565	0.000211523
Tsacc	9.31557e-09	-0.272537	0.000216131
Fancm	9.31621e-09	0.342295	0.000216145
Slf1	9.36272e-09	0.309388	0.000217225
Abcg2	9.38576e-09	0.373862	0.000217759
Epb41	9.40783e-09	0.259888	0.000218271
Dynlrb1	9.42381e-09	-0.2503	0.000218642
Spg7	9.52069e-09	0.33697	0.00022089
Nsmaf	9.5303e-09	0.281495	0.000221112
Ngly1	9.60445e-09	0.305971	0.000222833
Phf12	9.61072e-09	0.294969	0.000222978
Atp5e	9.98378e-09	0.311585	0.000231634
Rab21	1.02527e-08	0.255212	0.000237873
Cmc1	1.02907e-08	0.314551	0.000238755
Slc12a2	1.03016e-08	0.266536	0.000239008
Pmm1	1.03848e-08	-0.298399	0.000240938
Pou2f2	1.04331e-08	-0.511309	0.000242059
Slc25a5	1.05043e-08	0.268045	0.00024371
Depdc7	1.06201e-08	-0.31363	0.000246397
Stard3nl	1.06979e-08	-0.262356	0.000248202
Rbm4b	1.0837e-08	-0.26083	0.000251429
Fam49a	1.08605e-08	0.260779	0.000251975
H2afx	1.08755e-08	0.294958	0.000252322
Pip5k1a	1.09477e-08	-0.269042	0.000253997
Atm	1.09995e-08	0.250888	0.0002552
Vps28	1.1026e-08	0.580569	0.000255815
Pgd	1.11507e-08	-0.32428	0.000258709
Ephb1	1.13484e-08	0.320747	0.000263294
Zfp213	1.1385e-08	-0.336668	0.000264143
Slc25a19	1.1491e-08	-0.354208	0.000266604
Hist1h1c	1.15312e-08	0.440415	0.000267535
Zdhhc16	1.16339e-08	-0.287402	0.000269918
Mien1	1.17562e-08	-0.303484	0.000272756
Prkag1	1.25877e-08	-0.28489	0.000292048
G6pc3	1.28903e-08	-0.252758	0.000299068
Ina	1.32476e-08	-0.476119	0.000307358
Tpm4	1.33376e-08	0.283925	0.000309446
Rnf6	1.37038e-08	-0.25213	0.000317942
Hk2	1.37805e-08	0.330986	0.000319722
Washc3	1.38511e-08	0.565587	0.000321359
Zfp707	1.42004e-08	-0.298199	0.000329464
Specc1l	1.43001e-08	0.286662	0.000331776
Barx1	1.44562e-08	0.406209	0.000335398
Srprb	1.49473e-08	-0.25559	0.000346793
Tm9sf4	1.5153e-08	0.294556	0.000351565
Cenpt	1.52073e-08	-0.255737	0.000352824
Rex2	1.56e-08	0.602916	0.000361936
Uchl5	1.56619e-08	0.264494	0.000363371
Dzip1	1.59197e-08	0.338071	0.000369352
Mrps28	1.62325e-08	0.326457	0.000376611
Cited1	1.62966e-08	-0.554124	0.000378097
2510046G10Rik	1.65619e-08	-0.253697	0.000384252
Cenpf	1.67272e-08	0.255361	0.000388087
Rnf113a1	1.69443e-08	0.383915	0.000393125
Zfyve16	1.74244e-08	0.346534	0.000404264
Ap3s2	1.79012e-08	-0.285171	0.000415326
Ide	1.79722e-08	0.253148	0.000416972
Kif13b	1.80374e-08	0.360489	0.000418486
Mif4gd	1.81335e-08	-0.312436	0.000420714
N4bp2	1.85368e-08	0.352479	0.000430071
Cry1	1.88976e-08	-0.314154	0.000438444
Prkdc	1.91916e-08	0.312497	0.000445264
Lin28a	1.92657e-08	-0.455554	0.000446984
Cdc73	1.93854e-08	0.349534	0.00044976
Nt5c2	1.95346e-08	-0.258144	0.000453223
Arhgef25	1.95486e-08	0.252211	0.000453546
Oma1	1.96793e-08	0.268446	0.000456579
4933435F18Rik	1.97849e-08	-0.320325	0.000459029
Cuedc2	1.98014e-08	-0.293837	0.000459413
Sass6	1.98759e-08	0.259958	0.000461141
Nacc2	2.00824e-08	-0.605554	0.000465932
Serp1	2.08268e-08	-0.264481	0.000483204
Map7d3	2.11228e-08	0.355659	0.000490071
Tril	2.1509e-08	0.327645	0.000499031
Vps45	2.18767e-08	-0.310619	0.000507561
Ranbp10	2.1954e-08	0.352838	0.000509354
Selenof	2.19647e-08	0.612782	0.000509602
Trnp1	2.2197e-08	-0.504678	0.000514992
Scamp1	2.21981e-08	-0.317607	0.000515018
Bcorl1	2.25448e-08	-0.269214	0.000523062
Trafd1	2.28783e-08	-0.404625	0.000530799
6030458C11Rik	2.29842e-08	0.325509	0.000533257
Cbln2	2.30334e-08	-0.527483	0.000534397
Lmbr1l	2.31438e-08	-0.363636	0.000536959
Tmem160	2.32789e-08	0.303719	0.000540093
Dbx2	2.35176e-08	-0.611696	0.000545632
Mea1	2.36517e-08	-0.270697	0.000548744
Supv3l1	2.36641e-08	0.3106	0.000549031
Faap100	2.39076e-08	-0.267916	0.00055468
Uba52	2.3911e-08	0.323604	0.000554759
Dhx35	2.41989e-08	-0.453126	0.000561439
Dcaf11	2.43399e-08	-0.398439	0.000564711
Ptpn11	2.52851e-08	0.307585	0.000586639
Cdipt	2.53177e-08	-0.310641	0.000587396
Igsf8	2.65477e-08	-0.444888	0.000615933
Gm21411	2.65574e-08	0.423421	0.000616158
Rybp	2.69725e-08	0.311146	0.000625788
Magea5	2.75088e-08	0.317771	0.000638232
Klf4	2.75656e-08	-0.450281	0.00063955
Ttc34	2.76001e-08	-0.321348	0.000640349
Chst10	2.7785e-08	-0.596654	0.000644641
Btbd10	2.80016e-08	0.288168	0.000649666
Hoxb8	2.81767e-08	0.609163	0.000653728
Gpatch2	2.90778e-08	0.321652	0.000674635
AU022252	2.90987e-08	-0.360429	0.00067512
Eif2b2	2.95208e-08	-0.284799	0.000684911
Fam178a	2.95396e-08	0.569474	0.000685349
Ibtk	3.04111e-08	0.327073	0.000705569
Gtpbp2	3.0655e-08	-0.255056	0.000711227
Mtif2	3.06841e-08	0.3133	0.000711902
Pwwp2a	3.08617e-08	0.342017	0.000716021
Noa1	3.13159e-08	0.259408	0.000726559
Prm2	3.13262e-08	-0.48905	0.0007268
Ift88	3.13462e-08	0.337686	0.000727263
Prdm16	3.18118e-08	-0.302089	0.000738067
Malat1	3.27812e-08	0.268799	0.000760558
Smarcd3	3.28554e-08	-0.373732	0.000762278
Phkg2	3.34892e-08	-0.399829	0.000776982
Bud23	3.36468e-08	0.390253	0.000780638
Emb	3.37638e-08	0.402724	0.000783353
Zfp385b	3.41777e-08	0.257389	0.000792957
Ccne2	3.43289e-08	0.324192	0.000796466
Ccdc73	3.43839e-08	0.272163	0.00079774
Dlgap5	3.51284e-08	0.433513	0.000815013
Cdk2ap2	3.54699e-08	-0.261072	0.000822938
Akt1s1	3.62724e-08	-0.324415	0.000841557
Arrdc3	3.66132e-08	0.260199	0.000849463
Wdr33	3.68193e-08	0.25042	0.000854244
Sesn3	3.72735e-08	-0.306566	0.000864783
Dppa5a	3.73278e-08	0.250007	0.000866041
Lrp10	3.76087e-08	0.270704	0.000872559
Smyd4	3.81194e-08	-0.250816	0.000884409
Gnb4	3.84719e-08	-0.288252	0.000892586
Dbn1	3.96749e-08	-0.589669	0.000920497
Stag2	4.07229e-08	0.27147	0.000944813
Dopey1	4.20438e-08	0.318911	0.000975458
Spocd1	4.22284e-08	-0.474322	0.000979741
Fbxo32	4.36426e-08	-0.53813	0.00101255
Fmr1nb	4.36996e-08	0.269864	0.00101387
Surf1	4.40866e-08	0.252768	0.00102285
D930015E06Rik	4.52463e-08	0.45689	0.00104976
Ascl2	4.56155e-08	-0.378737	0.00105833
Vhl	4.56725e-08	-0.262186	0.00105965
Ninj1	4.6221e-08	-0.356226	0.00107237
Dgat2	4.66839e-08	-0.270891	0.00108311
2001-09-01	4.76693e-08	-0.547005	0.00110598
Plod2	4.79549e-08	0.327003	0.0011126
Fam213a	4.80198e-08	-0.512975	0.00111411
Kdm1b	4.82379e-08	-0.300766	0.00111917
Ireb2	4.99316e-08	0.254096	0.00115846
Racgap1	4.99607e-08	-0.269017	0.00115914
Cdc123	5.07292e-08	0.272052	0.00117697
Clip1	5.12105e-08	0.323394	0.00118814
Babam2	5.18361e-08	0.574084	0.00120265
Trappc12	5.20417e-08	-0.252325	0.00120742
Gen1	5.3257e-08	0.433613	0.00123562
Gltscr2	5.35842e-08	-0.39651	0.00124321
Hmgn5	5.43928e-08	-0.519326	0.00126197
Rps24	5.44336e-08	0.329336	0.00126291
Srgap2	5.648e-08	0.414315	0.00131039
Cep250	5.68624e-08	0.36384	0.00131926
Terf2	5.70832e-08	0.326206	0.00132439
Mybbp1a	5.7324e-08	0.269183	0.00132997
Nup160	6.02984e-08	0.364942	0.00139898
Gstm6	6.04714e-08	-0.5616	0.001403
Mef2a	6.13876e-08	0.316016	0.00142425
Rbm15	6.22961e-08	-0.293188	0.00144533
Mbnl2	6.28286e-08	-0.41493	0.00145769
Prr5	6.34953e-08	-0.289513	0.00147315
Pitrm1	6.35745e-08	0.303007	0.00147499
Rbpms	6.38247e-08	0.270195	0.0014808
Lmo2	6.7609e-08	-0.631588	0.0015686
Ndufa5	6.77314e-08	0.25055	0.00157144
Nmi	6.85267e-08	-0.552739	0.00158989
H2afy2	6.85459e-08	-0.251674	0.00159033
Ropn1l	6.95379e-08	-0.270039	0.00161335
Arl8a	7.00664e-08	-0.582731	0.00162561
Rpl6l	7.02532e-08	-0.467672	0.00162994
Eloc	7.08517e-08	0.62685	0.00164383
H2afj	7.11029e-08	0.260188	0.00164966
Xrcc6bp1	7.11255e-08	-0.408453	0.00165018
Paxbp1	7.21336e-08	0.252371	0.00167357
Ttyh3	7.33165e-08	-0.337717	0.00170102
Ercc6l2	7.39328e-08	0.31994	0.00171532
AC158554.1	7.39775e-08	0.502035	0.00171635
Klf7	7.49883e-08	-0.251	0.0017398
Arl14epl	7.54735e-08	-0.304788	0.00175106
Wwc1	7.60281e-08	0.431654	0.00176393
Ndufaf8	7.69452e-08	0.620251	0.00178521
Hikeshi	7.72531e-08	0.554793	0.00179235
Boll	7.80798e-08	-0.25449	0.00181153
Lsr	7.81446e-08	-0.327044	0.00181303
N4bp1	8.17926e-08	0.250724	0.00189767
Vrk2	8.36464e-08	0.305879	0.00194068
Trim28	8.43883e-08	-0.274007	0.00195789
Cactin	8.44795e-08	-0.260468	0.00196001
Tollip	8.46329e-08	-0.368425	0.00196357
Mief2	8.47351e-08	-0.317533	0.00196594
Rad23a	8.7676e-08	0.254512	0.00203417
Nt5dc2	8.91063e-08	-0.359365	0.00206736
Pik3r2	8.95764e-08	-0.299952	0.00207826
Sema4d	8.9692e-08	-0.322742	0.00208095
Actn1	9.07727e-08	-0.37286	0.00210602
Hcfc1r1	9.1529e-08	-0.273596	0.00212356
Cep41	9.26039e-08	0.262578	0.0021485
Klc4	9.37645e-08	-0.454459	0.00217543
Rnh1	9.43186e-08	-0.331816	0.00218829
Fam177a	9.70074e-08	-0.636183	0.00225067
Arhgap10	9.74178e-08	0.271038	0.00226019
Gm8730	9.87242e-08	-0.449709	0.0022905
Bcl6b	1.00229e-07	0.480805	0.00232541
Gpr137b	1.0034e-07	-0.412104	0.00232798
Smyd5	1.00644e-07	-0.276141	0.00233505
Mettl20	1.01566e-07	-0.656035	0.00235644
Gm45716	1.01931e-07	0.715805	0.0023649
Rnf114	1.02448e-07	-0.268511	0.0023769
Cep72	1.02486e-07	0.278711	0.00237778
Slc5a3	1.0369e-07	0.278194	0.00240571
Cthrc1	1.04738e-07	-0.466639	0.00243002
Ccng1	1.04991e-07	0.732563	0.00243589
Rnf212b	1.05883e-07	0.273974	0.0024566
Pqlc2	1.08155e-07	-0.348616	0.0025093
Llgl1	1.09084e-07	-0.373749	0.00253086
Ankib1	1.09239e-07	0.322904	0.00253445
Fbxo3	1.0967e-07	-0.345883	0.00254446
Spg20	1.10558e-07	0.280532	0.00256504
Cers4	1.13311e-07	0.281052	0.00262893
Grb7	1.1744e-07	-0.261297	0.00272473
Nkap	1.18863e-07	0.260178	0.00275773
Pde8a	1.18894e-07	0.329563	0.00275845
Pam	1.19459e-07	0.330098	0.00277157
Gm9732	1.20513e-07	-0.506696	0.00279603
Rcn3	1.20547e-07	-0.368441	0.0027968
Osbpl8	1.22649e-07	0.382555	0.00284558
Dhcr24	1.24724e-07	-0.490446	0.00289371
Snx15	1.27513e-07	-0.359896	0.00295843
Tspan33	1.28069e-07	-0.472947	0.00297132
Syt6	1.31825e-07	0.273173	0.00305846
Prkab1	1.339e-07	-0.25614	0.00310662
Eipr1	1.35596e-07	0.36644	0.00314597
Eif4a2	1.3614e-07	-0.324713	0.00315858
Bad	1.38726e-07	-0.399668	0.00321859
Snu13	1.46011e-07	0.609713	0.00338759
Fam160b1	1.47178e-07	0.308002	0.00341467
Cisd3	1.47424e-07	-0.324466	0.00342038
Rbm19	1.49588e-07	0.260499	0.00347058
Ndufa3	1.50405e-07	0.266702	0.00348956
Smpd2	1.52497e-07	-0.278446	0.00353808
Pde4a	1.53849e-07	0.282773	0.00356946
Gpcpd1	1.54199e-07	0.318751	0.00357756
Fam193a	1.58948e-07	0.320857	0.00368775
Polr3a	1.59629e-07	0.295789	0.00370355
Oaz3	1.59785e-07	-0.639242	0.00370718
Chn1	1.60568e-07	-0.273681	0.00372533
Adad2	1.60952e-07	-0.396495	0.00373425
Xbp1	1.61028e-07	-0.335403	0.00373601
Mroh1	1.61768e-07	-0.318703	0.00375318
Ankhd1	1.62085e-07	0.322936	0.00376054
Timmdc1	1.62173e-07	0.298854	0.00376258
Nhej1	1.62607e-07	-0.250758	0.00377266
Pik3cb	1.65036e-07	0.353881	0.003829
Cinp	1.65913e-07	0.356788	0.00384934
Armc9	1.66381e-07	-0.346282	0.0038602
Strada	1.66892e-07	-0.293533	0.00387207
Rcor2	1.67824e-07	-0.259442	0.00389369
Cryl1	1.73059e-07	-0.323905	0.00401515
Ctdsp1	1.75317e-07	-0.267278	0.00406753
Csnk2a2	1.76938e-07	0.414712	0.00410514
Rad54l2	1.78356e-07	0.296114	0.00413805
Sp2	1.79654e-07	0.275943	0.00416816
Msrb1	1.80072e-07	-0.294092	0.00417785
Tmem120b	1.88479e-07	-0.544901	0.00437289
Gm8186	1.89864e-07	0.262632	0.00440503
Mcc	1.94982e-07	0.470211	0.00452378
Fam69b	1.95446e-07	-0.302421	0.00453454
Dnajc19	1.96749e-07	0.265648	0.00456478
Dclre1a	1.98397e-07	0.423566	0.004603
Senp6	1.98879e-07	0.277034	0.00461419
P4ha1	2.00545e-07	0.284369	0.00465284
Bach1	2.01304e-07	0.330262	0.00467046
Diaph3	2.04792e-07	0.38498	0.00475138
Zfp560	2.05773e-07	-0.313252	0.00477415
Klhl20	2.06181e-07	0.299893	0.00478362
Prelid3b	2.08037e-07	0.617523	0.00482668
B2m	2.08802e-07	-0.302261	0.00484442
Ripk4	2.12312e-07	-0.513648	0.00492586
Kit	2.14799e-07	0.458735	0.00498356
Brf1	2.16315e-07	-0.275714	0.00501872
Rab11b	2.22356e-07	-0.29718	0.00515889
Prrc2b	2.31833e-07	-0.298813	0.00537876
Tmem53	2.31848e-07	-0.389099	0.0053791
Utp11	2.31908e-07	0.556178	0.00538049
1810026J23Rik	2.3309e-07	-0.490869	0.00540792
Myef2	2.37263e-07	0.326161	0.00550475
1700029F12Rik	2.38861e-07	-0.267653	0.00554182
Prr19	2.39837e-07	-0.341792	0.00556447
Kif18b	2.39887e-07	0.279271	0.00556562
Nle1	2.41298e-07	-0.371918	0.00559835
Pycard	2.43541e-07	-0.305796	0.0056504
Plagl1	2.58389e-07	0.349278	0.00599488
Fmc1	2.58932e-07	0.433518	0.00600748
1700013H16Rik	2.59486e-07	0.331482	0.00602033
Foxc2	2.64206e-07	-0.336425	0.00612985
Map3k1	2.65549e-07	0.279767	0.00616099
Map7	2.67813e-07	0.255405	0.00621353
Maip1	2.6838e-07	0.413843	0.00622669
Idnk	2.72492e-07	-0.556226	0.00632208
Npc1	2.81615e-07	0.281075	0.00653376
Spryd3	2.82116e-07	-0.378227	0.00654538
Mgst3	2.8281e-07	-0.404121	0.00656148
Mindy3	2.85007e-07	0.375936	0.00661245
Pbx4	2.8596e-07	-0.532934	0.00663457
Rftn1	2.89684e-07	-0.395109	0.00672097
Wnt3	2.91956e-07	0.404113	0.00677367
Mvd	2.99299e-07	-0.422089	0.00694404
Fbxo41	3.01412e-07	-0.424881	0.00699307
Sgol2a	3.04852e-07	0.590726	0.00707288
Ung	3.10363e-07	-0.302093	0.00720073
Irf8	3.12118e-07	-0.600679	0.00724145
Dennd2a	3.17897e-07	-0.4208	0.00737554
Mgat1	3.221e-07	-0.298765	0.00747304
Pbx1	3.24233e-07	-0.572179	0.00752253
1810044D09Rik	3.24997e-07	-0.397502	0.00754026
Sfrp1	3.25255e-07	-0.51856	0.00754625
Hspa2	3.2608e-07	-0.297023	0.00756538
Itpr3	3.2662e-07	0.258019	0.00757791
Batf3	3.36562e-07	-0.358111	0.00780857
Tgif2	3.45389e-07	-0.297463	0.00801337
Rtraf	3.46673e-07	0.624296	0.00804316
Hist1h2aa	3.49762e-07	0.490264	0.00811482
Zdhhc17	3.64664e-07	0.319663	0.00846057
Ndrg1	3.71323e-07	-0.460737	0.00861506
Coa6	3.72083e-07	0.255824	0.00863269
Phlda1	3.76213e-07	0.251322	0.00872853
Reep5	3.81948e-07	-0.255518	0.00886158
Pdlim4	3.86278e-07	-0.468868	0.00896202
Rassf1	3.87378e-07	-0.339492	0.00898757
Gzf1	3.9015e-07	0.482416	0.00905186
Vipas39	3.92104e-07	-0.306383	0.00909721
Zfp142	3.94381e-07	-0.286782	0.00915004
Rbsn	3.97669e-07	0.28342	0.00922631
Ssh1	4.00745e-07	-0.415567	0.00929768
Dpcd	4.0435e-07	-0.400477	0.00938132
C030034I22Rik	4.05137e-07	-0.312506	0.00939958
Lrch3	4.06034e-07	0.315502	0.0094204
Arl6ip1	4.10084e-07	0.324901	0.00951435
Cdkl2	4.2621e-07	0.347632	0.00988849
Zfp35	4.26714e-07	-0.263015	0.0099002
S100a13	4.40218e-07	0.30008	0.0102135
Drg2	4.41087e-07	-0.320502	0.0102337
Zfhx2	4.43337e-07	-0.284187	0.0102859
Tom1	4.44554e-07	-0.470965	0.0103141
Tbc1d17	4.4958e-07	-0.3769	0.0104307
Hdgfl2	4.51083e-07	0.344693	0.0104656
Galt	4.57021e-07	-0.368021	0.0106033
Zkscan14	4.60104e-07	-0.427598	0.0106749
Ift46	4.62486e-07	-0.290315	0.0107301
Arfgap3	4.63664e-07	-0.310474	0.0107575
Ift122	4.69396e-07	-0.273445	0.0108905
Dctpp1	4.71471e-07	-0.256916	0.0109386
Taf1b	4.72919e-07	0.259904	0.0109722
Selenom	4.81986e-07	0.548125	0.0111825
Pdp1	4.83098e-07	-0.438076	0.0112084
Taf10	4.87168e-07	0.264615	0.0113028
Nin	4.91043e-07	0.314172	0.0113927
Lmo1	4.93218e-07	-0.429281	0.0114432
Rhpn1	5.00393e-07	-0.412012	0.0116096
Stk3	5.04104e-07	0.317418	0.0116957
Sclt1	5.09101e-07	0.27732	0.0118117
Gcnt4	5.14945e-07	0.305957	0.0119472
Prune	5.19315e-07	-0.449934	0.0120486
Chtf18	5.25291e-07	-0.256173	0.0121873
Pef1	5.26031e-07	-0.357633	0.0122045
Plekhg5	5.38276e-07	-0.277769	0.0124885
Lypd6	5.38805e-07	-0.427818	0.0125008
Aim1l	5.40589e-07	-0.521313	0.0125422
Ints5.1	5.45337e-07	0.301943	0.0126524
Ddx23	5.49002e-07	0.258264	0.0127374
Kdm3b	5.49028e-07	0.255743	0.012738
Daglb	5.67444e-07	-0.473299	0.0131653
1810022K09Rik	5.80727e-07	0.404444	0.0134735
Fam135a	5.86e-07	0.329986	0.0135958
Timm8a1	5.91875e-07	0.424303	0.0137321
Icam1	6.02228e-07	0.337313	0.0139723
Fastkd1	6.06606e-07	0.275111	0.0140739
Ppp1r16a	6.08067e-07	-0.439013	0.0141078
Sem1	6.22873e-07	0.596132	0.0144513
Olfm1	6.38831e-07	0.335218	0.0148215
Usp44	6.40391e-07	0.345356	0.0148577
Gm26699	6.49221e-07	-0.347006	0.0150626
Camsap2	6.50258e-07	0.301355	0.0150866
Tfb2m	6.52316e-07	0.25208	0.0151344
Tmem29	6.53651e-07	-0.257558	0.0151653
Utf1	6.57857e-07	-0.461985	0.0152629
Sh2b1	6.63159e-07	-0.303971	0.0153859
Gm10076	6.66549e-07	0.329257	0.0154646
Zswim1	6.71691e-07	-0.425338	0.0155839
Psme4	6.72731e-07	0.265162	0.015608
Tpx2	6.76012e-07	0.313254	0.0156842
Bpgm	6.91799e-07	-0.376698	0.0160504
Ttll5	7.13195e-07	0.25778	0.0165468
Kif3c	7.23176e-07	0.347791	0.0167784
Dexi	7.28456e-07	-0.534191	0.0169009
Iqgap2	7.31965e-07	0.371011	0.0169823
Alpl	7.46194e-07	-0.563705	0.0173125
Emc7	7.46622e-07	0.256103	0.0173224
1700017B05Rik	7.505e-07	-0.41807	0.0174123
Tspan13	7.54339e-07	-0.302319	0.0175014
Robo1	7.56504e-07	0.286605	0.0175517
Zbtb32	7.63072e-07	-0.329301	0.017704
Sh3bp4	7.6769e-07	-0.377394	0.0178112
Fam206a	7.77712e-07	0.252963	0.0180437
Casp3	7.95876e-07	0.305613	0.0184651
Pak6	8.01701e-07	0.292236	0.0186003
Casz1	8.03633e-07	-0.287495	0.0186451
Hs3st3b1	8.06096e-07	0.254956	0.0187022
Ldhb	8.1624e-07	-0.353439	0.0189376
Zc3hav1	8.23672e-07	0.262203	0.01911
Clybl	8.38457e-07	-0.321059	0.019453
Paip1	8.50966e-07	0.356133	0.0197433
Nespas	8.63706e-07	0.351326	0.0200388
Polg2	8.76613e-07	-0.280064	0.0203383
Pisd	8.77786e-07	-0.288632	0.0203655
Mtfr2	8.81079e-07	0.329916	0.0204419
Egr1	8.92249e-07	0.341964	0.0207011
Gcdh	8.946e-07	0.327932	0.0207556
Arl5a	8.97728e-07	0.272086	0.0208282
Bmp7	8.99935e-07	-0.369368	0.0208794
App	9.06119e-07	0.392168	0.0210229
Dyrk1b	9.32373e-07	-0.397921	0.021632
Erh	9.46537e-07	-0.261762	0.0219606
Mier2	9.8947e-07	-0.326201	0.0229567
Suclg2	1.01663e-06	0.338308	0.0235867
Zfx	1.08198e-06	0.31212	0.0251029
Tnip2	1.08834e-06	-0.347851	0.0252505
Gon7	1.08978e-06	0.29124	0.0252839
Zbtb20	1.09827e-06	-0.281803	0.0254809
Rpl10-ps3	1.10663e-06	-0.279315	0.0256749
Eef1akmt1	1.12102e-06	0.385798	0.0260088
Hoxb6	1.14463e-06	0.448701	0.0265566
Spag9	1.15712e-06	0.351033	0.0268463
Ccdc18	1.16839e-06	0.252322	0.0271079
Rab11fip4	1.17214e-06	-0.287758	0.0271948
Atn1.1	1.17574e-06	-0.564811	0.0272784
Fam110a	1.17613e-06	-0.305772	0.0272874
Snrpd1	1.20648e-06	0.28911	0.0279915
Pnma5	1.21401e-06	-0.346119	0.0281663
Fbxo11	1.24597e-06	0.291775	0.0289077
Caly	1.25691e-06	-0.410083	0.0291617
Plcb4	1.27272e-06	0.30171	0.0295285
Cenpx	1.298e-06	0.53916	0.0301148
Tpst1	1.29967e-06	-0.283942	0.0301535
Micalcl	1.33143e-06	-0.294711	0.0308906
Lrrc51	1.33808e-06	-0.280613	0.0310448
Enc1	1.34535e-06	-0.343578	0.0312134
Bcl2l11	1.34552e-06	-0.284208	0.0312174
Adamts10	1.36055e-06	0.261681	0.0315662
Grtp1	1.368e-06	-0.278167	0.0317389
Gm17018	1.40052e-06	0.376646	0.0324936
Pld6	1.40755e-06	-0.382909	0.0326567
Dcaf5	1.41129e-06	0.271653	0.0327434
Plod1	1.4271e-06	-0.291873	0.0331102
Mgarp	1.43051e-06	-0.521589	0.0331893
Smg9	1.44104e-06	-0.366964	0.0334335
Emc10	1.44909e-06	-0.254129	0.0336203
Parpbp	1.45109e-06	0.256913	0.0336668
Gm9843	1.4573e-06	-0.413109	0.0338107
Retreg2	1.47684e-06	0.265288	0.0342641
Wrn	1.48163e-06	0.331577	0.0343752
Hectd2	1.48189e-06	0.375912	0.0343814
Alg9	1.50888e-06	-0.299822	0.0350076
Mtg2	1.51207e-06	-0.338382	0.0350814
Ext2	1.56659e-06	0.315216	0.0363464
Kirrel2	1.57093e-06	0.298142	0.0364471
Icmt	1.59831e-06	-0.306406	0.0370824
Nucb2	1.61831e-06	-0.371497	0.0375464
Psap	1.63018e-06	-0.277596	0.0378218
Relb	1.6425e-06	-0.310679	0.0381076
Nsd2	1.65706e-06	0.263696	0.0384456
Renbp	1.68639e-06	-0.42576	0.0391259
St3gal5	1.7076e-06	-0.281847	0.0396181
Tcf7l1	1.75343e-06	-0.300313	0.0406814
Rassf7	1.75377e-06	-0.30653	0.0406893
Secisbp2l	1.77032e-06	0.381206	0.0410731
1700012C14Rik	1.7861e-06	0.347712	0.0414394
Clstn1	1.79283e-06	-0.351528	0.0415956
Sgo1	1.79831e-06	0.275609	0.0417226
Tmem206	1.80849e-06	-0.529481	0.0419588
Mxd3	1.82512e-06	-0.317661	0.0423447
Pla2g1b	1.82663e-06	-0.573908	0.0423797
Dab2ip	1.83108e-06	0.335116	0.042483
Pcyt2	1.83113e-06	-0.315703	0.0424839
Gatd1	1.85718e-06	0.313097	0.0430884
Jpt1	1.85722e-06	0.609734	0.0430893
Limk1	1.85815e-06	-0.298086	0.0431108
Gm6880	1.86516e-06	0.264837	0.0432736
Cgrrf1	1.88986e-06	-0.272612	0.0438466
Zcchc6	1.89084e-06	0.272885	0.0438693
Rasgef1b	1.90377e-06	-0.257366	0.0441694
Ranbp9	1.98206e-06	0.354765	0.0459857
Mboat7	1.99036e-06	-0.263511	0.0461784
Tsen2	2.03174e-06	-0.263217	0.0471384
Pddc1	2.03312e-06	-0.442277	0.0471703
Nupl1	2.04282e-06	0.506248	0.0473955
Aebp1	2.05831e-06	0.267864	0.0477547
Polr3e	2.08412e-06	-0.270114	0.0483537
Snhg12	2.09589e-06	-0.291164	0.0486266
Mipep	2.13223e-06	-0.281419	0.0494699
Mrc1	2.14638e-06	0.400568	0.0497981
