# Supplementary material for: Distinctive molecular features of regenerative stem cells in the damaged male germline
Source: Nat Commun. 2022 May 6;13:2500. doi: 10.1038/s41467-022-30130-z (PMC9076627; doi:10.1038/s41467-022-30130-z)
Supplement: Supplementary file 7 — Supplementary Dataset 4 [file 41467_2022_30130_MOESM7_ESM.xlsx]

## Sheet: AllAundiff_CTRLvsBU_D10
Gene	p_value	avg_logFC	p_val_adj
Upp1	0	1.94253	0
Uchl1	0	0.650363	0
Pfdn5	0	0.569365	0
Mt2	0	-0.597916	0
Calm1	0	-0.682174	0
Hmgb2	0	-0.800188	0
Epcam	0	-1.06751	0
Psmb10	9.88131291682493e-324	0.936412	2.33841270176662e-319
Nefm	0	-1.46447	2.15692e-304
Map1lc3b	2.45623e-308	0.600685	5.81266e-304
Mki67	1.9729e-306	-1.37175	4.66886e-302
Hells	1.57018e-297	-0.755413	3.71582e-293
Mpzl2	6.68048e-288	-1.31151	1.58094e-283
Usp26	1.8684e-281	-0.872048	4.42157e-277
Smarca5	3.17664e-279	-0.573039	7.51753e-275
Mt1	1.50757e-278	-0.585404	3.56766e-274
Igfbp6	4.8087e-271	1.48515	1.13798e-266
Sohlh1	8.17491e-267	0.767436	1.93459e-262
Igf2	1.52655e-263	-1.6141	3.61258e-259
Eef2	2.72316e-263	0.500019	6.44436e-259
Cd63	4.07773e-263	-1.10209	9.64994e-259
S100a11	3.28314e-260	-1.42828	7.76955e-256
Plekhh3	5.2946e-253	-1.00257	1.25297e-248
Chd4	3.50597e-247	-0.659278	8.29687e-243
Rpl39	1.2452e-245	-0.84766	2.94678e-241
Psme1	3.00054e-245	0.608547	7.10077e-241
Lhx1	1.07225e-242	-1.22777	2.53748e-238
Fkbp6	7.06242e-242	0.427223	1.67132e-237
Ccnd2	2.40837e-239	-0.75389	5.6994e-235
Oasl2	1.94314e-237	1.3449	4.59845e-233
Prrc2c	3.30019e-237	-0.610433	7.8099e-233
mt-Nd5	9.49698e-236	-0.603395	2.24746e-231
Egr4	2.37327e-234	0.737299	5.61635e-230
Zfp518a	2.97108e-234	-0.778725	7.03106e-230
Top2a	1.44486e-232	-1.01138	3.41926e-228
Dhx9	3.41583e-231	-0.738637	8.08355e-227
H3f3b	8.73042e-231	-0.484264	2.06605e-226
Casc4	5.79252e-230	-0.718943	1.3708e-225
Faap20	1.29241e-229	1.04161	3.05849e-225
Idnk	2.81903e-227	1.14994	6.67123e-223
H2afy	3.00202e-227	0.536687	7.10429e-223
Rps14	7.84182e-226	0.395984	1.85577e-221
Eif3f	8.24769e-223	0.44807	1.95182e-218
Ehmt2	2.89606e-222	0.770489	6.85353e-218
Ptov1	4.81277e-222	0.593593	1.13894e-217
Tmsb10	1.51688e-221	-0.533189	3.58971e-217
Uhrf1	4.93533e-221	-0.772175	1.16795e-216
Lin28a	4.20098e-217	0.991048	9.94161e-213
Smc4	6.32811e-217	-0.807829	1.49755e-212
Rpl18a	3.90459e-216	0.446545	9.2402e-212
Wapl	7.84326e-214	-0.570458	1.85611e-209
Ddah1	1.16742e-213	0.908292	2.76271e-209
Tmem59l	4.66338e-213	-0.877773	1.10359e-208
Park7	2.08993e-210	0.473019	4.94582e-206
Nanos3	8.55485e-209	0.950471	2.02451e-204
Pcm1	1.33932e-207	-0.620522	3.16951e-203
Sox3	2.04351e-207	1.00232	4.83597e-203
Eno1	5.20939e-206	0.629446	1.2328e-201
Hspd1	1.22459e-205	-0.49731	2.89798e-201
Tex15	1.53646e-203	-0.69193	3.63602e-199
Heatr1	3.23669e-202	-0.726421	7.65964e-198
Syngr2	2.20121e-201	-0.969668	5.20917e-197
Rbbp6	6.14282e-201	0.501045	1.4537e-196
Mgmt	1.53482e-200	0.948835	3.63215e-196
Usp34	6.58742e-200	-0.482946	1.55891e-195
Smc1b	1.2486e-199	-0.625773	2.9548e-195
Eprs	1.47429e-198	-0.519899	3.4889e-194
Foxo1	9.00676e-197	0.599994	2.13145e-192
Rpl6	5.05164e-196	0.350211	1.19547e-191
Dusp6	1.24976e-195	-0.766876	2.95757e-191
Wipi1	2.87852e-193	0.89773	6.81201e-189
Esco1	4.72332e-193	-0.734465	1.11777e-188
Txn1	1.1133e-192	-0.799051	2.63463e-188
Akr1b3	1.20015e-192	0.511288	2.84016e-188
Nasp	1.87578e-192	-0.563022	4.43903e-188
Foxf1	8.10272e-191	0.731303	1.91751e-186
Rtcb	1.61896e-190	0.516311	3.83128e-186
Eif4g1	2.37647e-190	-0.681575	5.62393e-186
Dnmt1	3.72483e-190	-0.683804	8.81481e-186
Stx6	4.22013e-190	0.874604	9.98693e-186
Ndufa4	3.00307e-189	-0.436952	7.10675e-185
Ifitm1	1.83017e-188	1.4665	4.33111e-184
Tk1	3.20674e-187	-0.743409	7.58874e-183
Fbxo32	3.47759e-187	0.959661	8.22972e-183
Rlf	1.21764e-186	-0.732619	2.88155e-182
Nop58	3.84288e-186	-0.63741	9.09419e-182
Prrx2	4.69163e-186	-1.02054	1.11027e-181
S100a6	1.2871e-185	-1.20509	3.04593e-181
Hist1h1a	2.76027e-184	-1.11456	6.53219e-180
Cox6c	2.67935e-182	-0.364981	6.34068e-178
Rhoc	3.50033e-182	-0.870947	8.28353e-178
Arhgap5	2.00073e-181	-0.641185	4.73472e-177
Naa38	2.56373e-181	-0.436219	6.06706e-177
Gfra1	2.9837e-181	-0.738655	7.06092e-177
Pdia3	4.6421e-181	-0.432458	1.09855e-176
Rpl10a	2.60418e-180	0.337705	6.16278e-176
Thoc2	8.78713e-180	-0.788271	2.07947e-175
Kras	1.46855e-179	-0.652035	3.47532e-175
Rrm2	6.33218e-179	-0.947806	1.49851e-174
Rest	1.02856e-178	-0.525737	2.4341e-174
Hspg2	1.38369e-177	1.25471	3.2745e-173
Kif11	1.43835e-176	-0.918979	3.40386e-172
Iah1	4.15564e-176	0.53439	9.83432e-172
Arpc2	1.74586e-174	-0.438375	4.13158e-170
Fbxo31	1.64648e-173	0.574555	3.89639e-169
2610507B11Rik	3.63526e-172	-0.63015	8.60285e-168
Dnajc19	9.37411e-172	-0.65377	2.21838e-167
Minos1	5.58852e-171	-0.384104	1.32252e-166
Tle1	1.00651e-170	0.605431	2.3819e-166
Supt16	1.8299e-170	-0.516232	4.33045e-166
Hsp90aa1	5.53773e-170	-0.329681	1.3105e-165
Prim1	3.98417e-168	-0.722639	9.42853e-164
Rpl18	8.06681e-168	0.306656	1.90901e-163
Pmaip1	9.48951e-168	-1.01028	2.24569e-163
Chga	2.29715e-167	-1.1019	5.43619e-163
Hectd1	2.87863e-167	-0.662621	6.81229e-163
Cln3	4.53715e-166	0.787229	1.07372e-161
Caprin2	8.03926e-166	-0.741414	1.90249e-161
Sfpq	3.60229e-165	-0.465065	8.52482e-161
Pmm1	4.34051e-165	0.514258	1.02718e-160
Hnrnpa3	1.04496e-164	-0.579334	2.47291e-160
H3f3a	2.01081e-164	0.279981	4.75858e-160
Atp5f1	1.10049e-162	-0.48056	2.6043e-158
Klhdc3	1.64208e-162	0.543573	3.88599e-158
Cenpe	2.48301e-162	-0.732372	5.87603e-158
Snrpg	3.84356e-161	-0.342186	9.0958e-157
Crlf1	7.95527e-161	-0.648381	1.88261e-156
Ypel3	9.15579e-161	0.49539	2.16672e-156
Adgrl2	5.18686e-160	-0.917843	1.22747e-155
Strbp	6.80299e-160	-0.574704	1.60993e-155
Fsd1	6.94999e-160	0.669304	1.64472e-155
Cdkn1a	1.18231e-159	-1.20704	2.79794e-155
Atad5	1.184e-159	-0.843528	2.80193e-155
Sept7	2.96542e-159	-0.481535	7.01766e-155
Ddx25	3.03755e-159	0.586509	7.18836e-155
Gm12216	3.2055e-159	1.01367	7.58581e-155
Ubr5	3.24591e-159	-0.650177	7.68145e-155
Elavl2	1.42257e-158	-0.674611	3.36652e-154
Pspc1	3.94103e-158	-0.604836	9.32644e-154
Agpat5	2.50143e-157	0.501276	5.91963e-153
Ube2r2	3.58436e-157	0.596099	8.4824e-153
Ddit4	6.66463e-157	1.04484	1.57718e-152
Ddx6	1.03568e-156	-0.573994	2.45093e-152
Usf1	1.06701e-156	0.641442	2.52509e-152
Spg21	1.35443e-156	0.529511	3.20526e-152
Eef1a1	2.67319e-156	0.260378	6.32611e-152
Phlda2	4.54869e-156	1.1689	1.07645e-151
Bri3	1.32412e-155	0.426324	3.13354e-151
Rpl8	2.21504e-155	0.287607	5.2419e-151
Cdc27	2.50224e-155	-0.813026	5.92155e-151
Hnrnpa2b1	3.16866e-155	-0.432433	7.49864e-151
Arl6ip1	3.25623e-155	-0.565337	7.70588e-151
Rnf17	3.91702e-155	-0.507871	9.26962e-151
Mael	1.26267e-154	0.431804	2.98811e-150
Sptbn1	1.52139e-154	-0.63676	3.60036e-150
Ccnd1	2.65764e-154	-0.776667	6.28932e-150
Fdps	2.67e-154	0.483074	6.31854e-150
Mobp	7.75708e-154	1.15233	1.83571e-149
Pramef12	2.29419e-153	0.714659	5.4292e-149
Cmip	7.09741e-153	0.843608	1.6796e-148
Hlf	8.98395e-153	-0.777956	2.12605e-148
Mapk3	1.45389e-152	0.68968	3.44064e-148
Zfr	2.34888e-152	-0.599382	5.55862e-148
Tubb4b	2.56559e-152	-0.473579	6.07146e-148
Srrm1	5.3125e-152	-0.452487	1.2572e-147
Hist1h1e	1.38514e-151	-1.25072	3.27794e-147
Epb41l4a	2.80224e-151	1.02915	6.6315e-147
Wwp1	6.09058e-151	-0.733333	1.44134e-146
Nab2	1.06028e-150	0.625695	2.50914e-146
Stag1	1.09898e-150	-0.563841	2.60075e-146
Anapc11	1.55573e-150	0.408503	3.68164e-146
Tapbp	3.84232e-150	0.840826	9.09284e-146
Ogt	4.70987e-149	0.731309	1.11459e-144
Esco2	5.55906e-149	-0.736987	1.31555e-144
Atad2	1.88289e-148	-0.69532	4.45585e-144
Pbrm1	2.59658e-148	-0.606058	6.1448e-144
Rasgrp2	2.7691e-148	-0.61124	6.55307e-144
Zmym4	3.88797e-148	-0.547772	9.20088e-144
Fbxo9	1.40063e-147	-0.577337	3.3146e-143
Slbp	8.44715e-147	-0.481859	1.99902e-142
Rasl11a	4.2758e-146	-0.772449	1.01187e-141
Gnb2l1	6.01909e-146	0.49822	1.42442e-141
Ckap5	2.91762e-145	-0.604022	6.90455e-141
Ndufa1	5.16254e-145	-0.801673	1.22172e-140
Aspm	1.44052e-144	-0.926172	3.409e-140
Eif4g2	2.05494e-144	-0.508146	4.86302e-140
Hook1	2.99486e-144	-0.572398	7.08734e-140
Usp1	3.51112e-144	-0.605569	8.30907e-140
Arhgap29	3.72636e-144	-0.608651	8.81843e-140
Atp5h	6.40242e-144	-0.396693	1.51513e-139
H2afz	4.07355e-143	-0.371951	9.64006e-139
Baz1b	2.22751e-142	-0.575199	5.27141e-138
Ptma	2.28175e-142	-0.339141	5.39975e-138
Kif4	2.86888e-142	-0.849741	6.78921e-138
Parg	9.89976e-142	-0.66867	2.34278e-137
Polr3h	1.61462e-141	0.513167	3.82101e-137
Hspa5	7.54646e-141	-0.471838	1.78587e-136
Ier2	1.12227e-140	-0.690075	2.65586e-136
Plk4	1.79632e-140	-0.613532	4.25098e-136
Matr3	2.2234e-140	-0.421687	5.26166e-136
Lzts2	2.33572e-140	0.798294	5.52748e-136
Mvd	2.80538e-140	0.852598	6.63894e-136
Tubg2	5.16565e-140	-0.472727	1.22245e-135
Ddah2	1.70513e-139	0.816617	4.0352e-135
Eif4ebp1	2.97225e-139	0.452197	7.03384e-135
Smagp	7.92475e-139	0.528651	1.87539e-134
Fam118b	9.03144e-139	0.556454	2.13729e-134
Acsl3	8.74428e-138	-0.581234	2.06933e-133
Sez6	2.07874e-137	-0.681323	4.91935e-133
Dek	3.14442e-137	-0.541266	7.44127e-133
Nsd1	3.45546e-137	-0.522726	8.17735e-133
Smc2	4.09849e-137	-0.556023	9.69908e-133
Ubc	1.16093e-136	0.304366	2.74734e-132
Phlda1	3.12799e-136	-0.73207	7.40239e-132
Msi2	7.38847e-136	0.461223	1.74848e-131
Rhbdl3	7.47456e-136	-0.775348	1.76886e-131
Smc3	2.35496e-135	-0.408382	5.57302e-131
Suz12	3.04089e-135	-0.615893	7.19627e-131
Ctsf	4.56056e-135	0.687193	1.07926e-130
Setx	5.3005e-135	-0.564425	1.25436e-130
Zmat5	3.34839e-134	0.632091	7.92396e-130
Rhox2a	3.90541e-134	-0.720006	9.24216e-130
Arhgap9	4.86673e-134	-0.693343	1.15171e-129
Akap11	7.23253e-134	-0.604147	1.71158e-129
Aldh1a3	3.73315e-133	-0.763344	8.83449e-129
Pcmt1	6.22826e-133	0.448428	1.47392e-128
Neurog3	2.33932e-132	1.13923	5.536e-128
Trim37	3.86099e-132	-0.55006	9.13702e-128
Rpl7	4.16202e-132	0.287287	9.84941e-128
Capg	5.97189e-132	-0.595845	1.41325e-127
Ptpn13	1.35231e-131	-0.756592	3.20023e-127
Fmr1	1.752e-131	-0.589844	4.1461e-127
Brca2	3.5227e-131	-0.561416	8.33646e-127
Acap2	6.38763e-131	-0.750608	1.51163e-126
Gcc2	9.23783e-131	-0.628853	2.18613e-126
Gnas	1.50676e-130	-0.623699	3.56574e-126
Polr1c	1.63862e-130	0.403227	3.8778e-126
Plaur	2.92287e-130	-0.821099	6.91696e-126
Dhcr7	4.32515e-130	0.791563	1.02355e-125
Pold4	4.95212e-130	-0.587266	1.17192e-125
Lgals2	6.67761e-130	0.909405	1.58026e-125
Coprs	6.69948e-130	0.372495	1.58543e-125
Lhx2	8.51831e-130	-0.57082	2.01586e-125
Ranbp1	8.70639e-130	-0.409317	2.06037e-125
Eif4b	9.47208e-130	0.430514	2.24157e-125
Senp1	1.36503e-129	-0.682352	3.23034e-125
Morc3	1.85061e-129	-0.528651	4.37946e-125
Rbck1	2.23559e-129	0.741966	5.29052e-125
Rpl6l	3.11206e-129	0.761701	7.36469e-125
Fnbp1l	3.19999e-129	-0.545462	7.57277e-125
Srrm2	6.58028e-129	-0.309567	1.55722e-124
Kif20b	2.00339e-128	-0.765022	4.74103e-124
Trim6	5.93338e-128	-0.612665	1.40413e-123
Ranbp2	8.4488e-128	-0.518484	1.99941e-123
Mat2b	1.54411e-127	0.394512	3.65413e-123
Mrpl14	1.58498e-127	0.462389	3.75085e-123
Cthrc1	1.90564e-127	1.05666	4.5097e-123
Rock1	3.63509e-127	-0.504204	8.60245e-123
Ssb	6.42813e-127	-0.33088	1.52122e-122
Rpl14	8.75381e-127	0.268629	2.07159e-122
Pdlim7	8.61219e-126	0.516548	2.03808e-121
Pbx1	1.30319e-125	0.943952	3.08401e-121
Cdc25a	4.8656e-125	-0.678979	1.15144e-120
Tsc22d3	1.24866e-124	0.381996	2.95495e-120
Eif3g	2.33294e-124	0.345438	5.52089e-120
Rpl3	2.71368e-124	0.301337	6.42191e-120
Rcc2	2.814e-124	0.380102	6.65934e-120
Bub1	4.98041e-124	-0.65721	1.17861e-119
Tubb5	6.94962e-124	0.384493	1.64463e-119
Huwe1	2.05607e-123	-0.549422	4.86568e-119
Itgb1	2.0621e-123	-0.551647	4.87996e-119
Zfyve9	2.53716e-123	-0.632545	6.00419e-119
Cntrl	2.8625e-123	-0.633431	6.7741e-119
Txnrd1	3.53263e-123	-0.656612	8.35997e-119
Ddx41	6.07808e-123	0.492235	1.43838e-118
Gm15262	1.02004e-122	-0.713561	2.41393e-118
Sntg2	1.18336e-122	0.999212	2.80042e-118
Pfn1	2.00415e-122	-0.304663	4.74283e-118
Magea5	2.60648e-122	-0.656974	6.16824e-118
mt-Atp8	8.92002e-122	-0.401106	2.11092e-117
Egr2	1.01112e-121	-0.416071	2.39281e-117
Ybx3	1.05079e-121	-0.597917	2.48669e-117
Cebpg	3.03281e-121	0.453342	7.17714e-117
Rad18	3.10539e-121	-0.531962	7.3489e-117
Anxa11	4.03675e-121	0.54905	9.55297e-117
Selk	5.32548e-121	0.520014	1.26028e-116
Crip2	8.33226e-121	0.730784	1.97183e-116
Got2	8.79557e-121	0.691415	2.08147e-116
Scml2	1.92848e-120	-0.464802	4.56374e-116
Mpc2	2.0061e-120	0.281008	4.74743e-116
Prkcz	3.11506e-120	0.653434	7.37179e-116
Polr2b	4.20864e-120	-0.460389	9.95975e-116
Chek1	9.38356e-120	-0.64579	2.22062e-115
Zfp467	1.07747e-119	-0.55398	2.54983e-115
Tpr	1.18296e-119	-0.339196	2.79948e-115
Dbi	2.21842e-119	-0.370569	5.24989e-115
Anln	4.62906e-119	-0.724132	1.09547e-114
Mbnl2	4.73113e-119	0.769096	1.11962e-114
D10Wsu102e	6.03802e-119	0.388059	1.4289e-114
Hbp1	7.42667e-119	0.392244	1.75752e-114
Trap1a	1.11715e-118	-0.577963	2.64374e-114
Epha2	1.38601e-118	-0.603768	3.28e-114
Kif21a	1.8226e-118	-0.791746	4.31318e-114
Eml4	2.21072e-118	-0.468861	5.23167e-114
Etv4	2.5029e-118	-0.454199	5.92312e-114
Upf3b	5.05167e-118	-0.654067	1.19548e-113
Pafah1b3	5.38106e-118	0.364265	1.27343e-113
Arcn1	5.64201e-118	-0.571626	1.33518e-113
Txnip	9.66239e-118	0.433348	2.28661e-113
Copb1	1.32023e-117	-0.55514	3.12432e-113
Anapc4	1.74294e-117	-0.49888	4.12467e-113
Mest	2.12609e-117	-0.733019	5.03139e-113
Atp2b1	2.49954e-117	-0.49776	5.91515e-113
Cenpf	3.06038e-117	-0.588386	7.24238e-113
Pomp	3.8878e-117	-0.318072	9.20048e-113
Nxf2	4.25937e-117	0.352742	1.00798e-112
Nup153	5.37413e-117	-0.592336	1.27179e-112
Rps4x	1.48289e-116	0.375905	3.50926e-112
Tmed2	2.9384e-116	-0.346102	6.95373e-112
Lgals1	4.00342e-116	-0.60279	9.47409e-112
Gnl2	5.28691e-116	-0.469965	1.25115e-111
Nxph4	6.11762e-116	-0.754021	1.44773e-111
Sp6	7.49595e-116	-0.539719	1.77392e-111
Nid2	1.07123e-115	-0.628701	2.53507e-111
Prkx	1.79871e-115	-0.766795	4.25664e-111
Kif15	3.74507e-115	-0.749538	8.86271e-111
Gpbp1	7.34819e-115	-0.439078	1.73895e-110
Tpx2	7.72435e-115	-0.752495	1.82797e-110
Klf13	1.72404e-114	0.466095	4.07994e-110
Nucks1	6.6613e-114	-0.575515	1.5764e-109
Nt5c2	2.28872e-113	0.473311	5.41625e-109
Cox7a2l	2.84736e-113	0.38532	6.73828e-109
Pcna	2.96756e-113	-0.53363	7.02274e-109
Ublcp1	5.01277e-113	-0.546664	1.18627e-108
Btbd7	5.22261e-113	-0.456476	1.23593e-108
Magea8	5.74157e-113	-0.607412	1.35874e-108
Stk25	6.3044e-113	0.451221	1.49194e-108
Tubb2b	1.01713e-112	0.984051	2.40705e-108
Igsf8	1.26021e-112	0.752531	2.98229e-108
Kat6a	5.14234e-112	-0.486551	1.21693e-107
Stau1	5.55326e-112	0.396495	1.31418e-107
Taf1	1.54189e-111	-0.481106	3.64888e-107
4932438A13Rik	2.191e-111	-0.552044	5.18499e-107
Rhox10	4.33312e-111	0.764127	1.02543e-106
Rps6	4.46329e-111	0.291652	1.05624e-106
Rac3	5.53682e-111	0.924121	1.31029e-106
2610524H06Rik	5.77319e-111	0.393607	1.36623e-106
Arl5a	7.08632e-111	-0.641057	1.67698e-106
Sdad1	1.22457e-110	-0.440878	2.89794e-106
Slk	1.48542e-110	-0.457043	3.51525e-106
Fam208b	1.67658e-110	-0.396702	3.96763e-106
Cul5	2.54035e-110	-0.493468	6.01174e-106
H1fx	2.66168e-110	-0.692562	6.29887e-106
Cbx5	5.52377e-110	-0.549232	1.3072e-105
Ubxn6	5.93478e-110	0.387486	1.40447e-105
Rock2	6.10544e-110	-0.51959	1.44485e-105
Ccnjl	7.75941e-110	0.993376	1.83626e-105
Rbms2	5.34762e-109	0.700075	1.26551e-104
Kif18a	5.59558e-109	-0.689707	1.32419e-104
Mcm3	7.37214e-109	-0.53831	1.74462e-104
Krcc1	8.20717e-109	-0.548709	1.94223e-104
Gnb4	1.26465e-108	0.468288	2.9928e-104
Ccna2	1.90858e-108	-0.589797	4.51666e-104
Vapa	2.92083e-108	-0.333735	6.91215e-104
Casp8ap2	4.32696e-108	-0.430424	1.02398e-103
Tbca	4.39134e-108	-0.38235	1.03921e-103
Map1lc3a	5.95066e-108	0.359884	1.40822e-103
Arg2	8.25804e-108	-0.639909	1.95426e-103
Larp4	1.97517e-107	-0.448848	4.67425e-103
Ptgr1	2.84367e-107	-0.591431	6.72955e-103
Hspa1a	3.55931e-107	0.971662	8.42311e-103
Scaf11	4.12924e-107	-0.407221	9.77185e-103
Nhp2	5.99983e-107	0.354938	1.41986e-102
Msh6	6.96776e-107	-0.597777	1.64892e-102
Tgfb1	1.04002e-106	-0.715011	2.4612e-102
Timp1	1.48304e-106	-0.681285	3.50962e-102
Cfdp1	2.1752e-106	0.347484	5.1476e-102
B4gat1	2.93677e-106	-0.606969	6.94987e-102
Hist1h4d	3.84558e-106	-0.77978	9.10056e-102
Casc5	4.75763e-106	-1.00631	1.12589e-101
Gsta4	1.00306e-105	-0.575961	2.37374e-101
Cox7a2	2.25831e-105	-0.302421	5.34429e-101
Gcsh	2.6705e-105	0.370336	6.31974e-101
Traf4	3.25111e-105	-0.511204	7.69375e-101
9130401M01Rik	3.681e-105	0.332843	8.71109e-101
2310035C23Rik	4.78054e-105	-0.608113	1.13132e-100
Gpi1	6.87496e-105	0.313486	1.62696e-100
Ramp2	7.6678e-105	-0.679736	1.81458e-100
Thrap3	8.23618e-105	-0.372023	1.94909e-100
Ascc3	1.1407e-104	-0.514466	2.69947e-100
S100a10	1.90935e-104	-0.793894	4.51847e-100
Lgmn	1.9793e-104	0.512931	4.68402e-100
Wdr36	3.48741e-104	-0.52669	8.25296e-100
Rps19	3.71692e-104	0.253228	8.7961e-100
Nub1	4.0073e-104	0.349029	9.48327e-100
Nid1	6.18162e-104	-0.710559	1.46288e-99
Apoa1bp	6.41793e-104	0.586059	1.5188e-99
Kif2a	1.33261e-103	-0.398015	3.15361e-99
Maf1	2.27412e-103	0.542856	5.38171e-99
Eif3h	2.35706e-103	0.282546	5.57798e-99
Prc1	2.46468e-103	-0.717181	5.83266e-99
Tipin	6.15715e-103	-0.39374	1.45709e-98
Snrpf	6.33936e-103	-0.356429	1.50021e-98
Dgcr6	8.84134e-103	0.524099	2.0923e-98
Msn	1.16046e-102	-0.594237	2.74622e-98
Ncapg	1.72776e-102	-0.652235	4.08875e-98
Syncrip	2.36521e-102	-0.44735	5.59727e-98
Aplp2	2.74564e-102	-0.454858	6.49755e-98
Ncapd3	3.06574e-102	-0.443462	7.25508e-98
Hspa14	4.67421e-102	-0.43068	1.10615e-97
Tuba3b	4.88828e-102	-0.416194	1.15681e-97
Arhgap26	6.87798e-102	-0.576034	1.62767e-97
Tmc6	9.10239e-102	-0.503129	2.15408e-97
Slc38a1	1.06151e-101	-0.606565	2.51207e-97
Bclaf1	1.25524e-101	-0.401397	2.97053e-97
Rap1a	1.65199e-101	-0.49461	3.90943e-97
Dis3	1.66207e-101	-0.521649	3.93328e-97
Uba2	2.42419e-101	-0.401138	5.73685e-97
Btbd10	2.7387e-101	-0.433924	6.48114e-97
Brca1	3.63697e-101	-0.650893	8.6069e-97
Pacsin1	3.68529e-101	0.777534	8.72123e-97
Ctnna1	3.92255e-101	-0.519667	9.28271e-97
Dnajc21	4.16727e-101	-0.437792	9.86184e-97
Mtss1	4.2704e-101	-0.573438	1.01059e-96
Henmt1	5.45393e-101	0.580096	1.29067e-96
Spry4	5.79089e-101	-0.57418	1.37041e-96
Mcm4	6.52146e-101	-0.540061	1.5433e-96
Sod2	6.96897e-101	0.361668	1.64921e-96
Sp3	8.3746e-101	-0.572417	1.98185e-96
Oxsr1	1.03839e-100	-0.535842	2.45736e-96
Trim24	1.83981e-100	-0.555227	4.3539e-96
Mbnl3	2.22078e-100	-0.655525	5.25548e-96
Ppm1j	2.76475e-100	-0.458809	6.54279e-96
Aplp1	3.58547e-100	-0.422088	8.48502e-96
Mrpl34	6.04541e-100	0.387708	1.43065e-95
Magi3	8.08093e-100	-0.716653	1.91235e-95
Wdr75	1.04389e-99	-0.395836	2.47036e-95
Hist1h1b	1.13848e-99	-0.983921	2.69421e-95
Rragd	1.53925e-99	0.50812	3.64265e-95
Dusp5	1.99469e-99	-0.566432	4.72044e-95
Tars	2.0752e-99	-0.510535	4.91097e-95
Dapk2	3.1162e-99	0.581969	7.3745e-95
Fam98b	4.01368e-99	-0.563132	9.49838e-95
Siva1	4.67946e-99	0.313095	1.10739e-94
Faf2	5.23671e-99	0.322784	1.23927e-94
Atp5j	5.63652e-99	-0.287497	1.33388e-94
Mfge8	6.41099e-99	0.597454	1.51716e-94
Clspn	7.38422e-99	-0.546985	1.74748e-94
Cox7c	7.6019e-99	-0.266266	1.79899e-94
Topbp1	1.36572e-98	-0.495762	3.23197e-94
Barx1	3.44538e-98	-0.781632	8.15349e-94
Prpf40a	3.64008e-98	-0.420291	8.61425e-94
Fst	3.67757e-98	-0.651223	8.70298e-94
Spocd1	3.69204e-98	0.885034	8.7372e-94
Tnks	4.57039e-98	-0.569937	1.08158e-93
Trim59	5.26922e-98	-0.62369	1.24696e-93
Brdt	6.29082e-98	0.59478	1.48872e-93
Zfp729b	1.21721e-97	-0.689088	2.88053e-93
Sept6	1.36285e-97	-0.670169	3.22517e-93
Pds5a	2.43225e-97	-0.590748	5.75593e-93
Nedd4	2.92313e-97	-0.407815	6.91758e-93
Ppfia1	3.62246e-97	-0.433215	8.57254e-93
Usp37	4.00445e-97	-0.495911	9.47652e-93
Zcchc11	4.5227e-97	-0.367061	1.0703e-92
Fam134a	4.54873e-97	0.686255	1.07646e-92
Bin1	4.80399e-97	-0.584883	1.13686e-92
Bcl6b	5.46479e-97	-0.770027	1.29324e-92
Syne2	6.85955e-97	-0.644095	1.62331e-92
Hexa	7.11844e-97	0.509055	1.68458e-92
Mrpl33	7.23218e-97	-0.421603	1.71149e-92
Xpo1	7.76468e-97	-0.44775	1.83751e-92
Tmf1	8.2699e-97	-0.582416	1.95707e-92
Usmg5	9.21325e-97	-0.424861	2.18032e-92
Tyms	9.38457e-97	-0.446954	2.22086e-92
Psmc3ip	2.07917e-96	-0.496496	4.92035e-92
Pclaf	2.81304e-96	-0.971755	6.65707e-92
U2surp	3.09123e-96	-0.43181	7.3154e-92
Rrad	3.41167e-96	0.753608	8.07371e-92
Fam111a	4.2673e-96	-0.72851	1.00986e-91
Rfc1	4.66303e-96	-0.394638	1.10351e-91
Magea2	5.92849e-96	-0.598188	1.40298e-91
Arfgef1	7.65034e-96	-0.52172	1.81045e-91
Fgd6	9.42296e-96	-0.621537	2.22994e-91
Hsp90b1	1.21601e-95	-0.313919	2.87769e-91
Lbh	1.46928e-95	-0.587491	3.47704e-91
Fos	1.64747e-95	-0.535344	3.89874e-91
Ctdspl2	1.80057e-95	-0.511221	4.26106e-91
Nufip2	3.0815e-95	-0.481711	7.29237e-91
Rpl13a	4.44504e-95	0.634382	1.05192e-90
H1f0	5.49573e-95	-0.596648	1.30056e-90
Hypk	5.97822e-95	-0.409779	1.41475e-90
Ktn1	8.39284e-95	-0.590656	1.98617e-90
Onecut2	1.71778e-94	0.937712	4.06513e-90
Pdzd8	2.4868e-94	-0.528262	5.88501e-90
Abr	2.75835e-94	-0.403297	6.52763e-90
Thnsl2	3.25002e-94	-0.499734	7.69117e-90
Dguok	3.93643e-94	0.415306	9.31556e-90
Birc5	4.59789e-94	-0.527715	1.08809e-89
Ogfr	9.56615e-94	0.493014	2.26383e-89
Rabac1	2.27431e-93	0.502651	5.38216e-89
Dtx2	3.46157e-93	0.432259	8.19181e-89
Ppfibp2	4.18618e-93	-0.297202	9.9066e-89
Hs3st3b1	5.53083e-93	-0.527082	1.30887e-88
Nuf2	5.59781e-93	-0.579303	1.32472e-88
Notch1	6.51023e-93	-0.536012	1.54065e-88
Npdc1	6.91708e-93	0.775589	1.63693e-88
Smc5	6.92364e-93	-0.499268	1.63848e-88
Myo18a	7.01993e-93	-0.622808	1.66127e-88
Hist1h2ae	7.05493e-93	-0.851465	1.66955e-88
Rps27l	9.94954e-93	-0.401464	2.35456e-88
Pdcd4	1.0188e-92	0.309403	2.41099e-88
Unc119	1.059e-92	0.456194	2.50612e-88
Mrpl45	1.23246e-92	0.391385	2.91661e-88
Klc3	1.2438e-92	0.760129	2.94344e-88
Setdb2	1.38085e-92	-0.719386	3.26778e-88
Atrx	2.07326e-92	-0.425142	4.90636e-88
Limd2	2.41041e-92	-0.451314	5.70422e-88
Otud4	2.52551e-92	-0.461526	5.97661e-88
Snrpd1	2.61053e-92	-0.457354	6.17781e-88
Anp32b	3.22011e-92	-0.266678	7.62039e-88
Uqcrb	3.5561e-92	-0.304701	8.41552e-88
Kpna4	3.74272e-92	-0.52904	8.85715e-88
Adad2	3.9378e-92	0.637685	9.31881e-88
Tjp1	6.18648e-92	-0.428955	1.46403e-87
Npat	9.09332e-92	-0.566987	2.15193e-87
Klf7	1.03824e-91	0.377979	2.457e-87
Cd109	1.47605e-91	-0.482951	3.49308e-87
Sec61g	1.59678e-91	-0.277746	3.77877e-87
Abtb1	1.84499e-91	0.531637	4.36617e-87
Mcam	2.88958e-91	-0.456878	6.83819e-87
Hnrnpab	5.07057e-91	-0.29601	1.19995e-86
Rpusd1	6.0884e-91	0.5649	1.44082e-86
Lcmt1	6.13816e-91	0.342938	1.45259e-86
Nme1	6.81073e-91	-0.25053	1.61176e-86
Fam132a	6.95493e-91	0.948854	1.64588e-86
Klhdc2	7.12261e-91	-0.400704	1.68557e-86
Tm9sf3	9.578e-91	-0.408768	2.26663e-86
Fus	1.21251e-90	-0.366854	2.86941e-86
Ola1	1.42954e-90	-0.382586	3.38301e-86
Uqcrq	2.3475e-90	-0.360615	5.55535e-86
Hmgb3	2.70611e-90	-0.351534	6.40401e-86
Sohlh2	3.7986e-90	-0.529313	8.98939e-86
Setd5	4.70334e-90	-0.399332	1.11305e-85
Sarnp	6.08151e-90	0.295083	1.43919e-85
Akr7a5	7.71494e-90	0.37055	1.82574e-85
Zfp638	1.25315e-89	-0.397356	2.96558e-85
Aamp	1.2827e-89	0.304411	3.03552e-85
2810417H13Rik	1.45855e-89	-0.89192	3.45166e-85
Dapk3	1.48738e-89	0.440325	3.51988e-85
Rarg	2.49747e-89	0.837042	5.91025e-85
Srsf2	3.24303e-89	-0.276958	7.67464e-85
Iqgap1	4.13631e-89	-0.553455	9.78858e-85
Wdhd1	4.40074e-89	-0.524714	1.04144e-84
Polr3e	5.71238e-89	0.581885	1.35184e-84
Hbegf	6.41815e-89	-0.598371	1.51886e-84
Zbtb32	6.56536e-89	0.653362	1.55369e-84
Hmgn2	8.78654e-89	-0.325479	2.07933e-84
Mrps18a	1.06941e-88	0.466696	2.53076e-84
Hcfc1r1	1.21847e-88	0.454984	2.88351e-84
Nfe2l2	1.48914e-88	-0.464581	3.52405e-84
Rnf114	2.31393e-88	0.41154	5.47592e-84
Spred1	3.34786e-88	-0.5285	7.92271e-84
Rif1	4.87916e-88	-0.340692	1.15465e-83
Tnks2	9.22699e-88	-0.399024	2.18357e-83
Srpr	1.05729e-87	-0.41581	2.50208e-83
Smoc2	1.23063e-87	-0.407489	2.91228e-83
Mov10	1.25012e-87	0.474178	2.95841e-83
Cenpv	1.63572e-87	0.333936	3.87094e-83
Dnm1l	2.45434e-87	-0.531179	5.80819e-83
Smyd3	2.51687e-87	0.46177	5.95616e-83
Esrp1	2.88436e-87	-0.414804	6.82584e-83
Epn2	3.70537e-87	-0.432976	8.76875e-83
Ctdsp2	5.5503e-87	0.406434	1.31348e-82
Pla2g1b	7.83601e-87	0.81402	1.85439e-82
Apc	8.87258e-87	-0.352502	2.0997e-82
Ezh2	1.11527e-86	-0.538392	2.63928e-82
Smarcc1	1.76836e-86	-0.353802	4.18482e-82
Setd2	1.90034e-86	-0.459485	4.49716e-82
Rcor2	1.90681e-86	0.553522	4.51246e-82
Sycp1	1.91717e-86	-0.375051	4.53699e-82
Sephs2	2.02283e-86	-0.529702	4.78704e-82
Eif3k	2.2395e-86	0.256769	5.29979e-82
Alg13	2.35952e-86	-0.589334	5.5838e-82
Msl3l2	2.90033e-86	-0.411328	6.86362e-82
Taldo1	3.42693e-86	0.288262	8.10984e-82
Pnn	3.57929e-86	-0.381818	8.4704e-82
Nefl	3.69535e-86	-0.604052	8.74505e-82
Kctd20	5.38927e-86	0.393538	1.27537e-81
Igfbp2	6.15072e-86	0.447263	1.45557e-81
Setd3	6.48563e-86	0.299472	1.53483e-81
Fbxo2	7.20097e-86	-0.455819	1.70411e-81
Rcl1	7.26536e-86	0.379943	1.71935e-81
Utp14b	7.7579e-86	-0.625058	1.83591e-81
Bnip3	8.47197e-86	0.451981	2.00489e-81
Arpc1a	9.28491e-86	0.276331	2.19727e-81
Ptch1	9.73078e-86	0.721058	2.30279e-81
Fdft1	1.00791e-85	0.408921	2.38521e-81
Tob1	1.26084e-85	-0.575822	2.98377e-81
Taf7	1.40625e-85	-0.314856	3.32789e-81
Rrm1	1.54933e-85	-0.451538	3.66649e-81
Ccne1	1.75862e-85	-0.522238	4.16176e-81
Myo1b	1.79202e-85	-0.532137	4.24083e-81
Ier3	2.01492e-85	-0.547006	4.76832e-81
Rbpj	2.62565e-85	-0.500469	6.21361e-81
Jtb	3.02951e-85	0.373365	7.16934e-81
Ubac2	3.53599e-85	0.347806	8.36791e-81
Kmt2a	3.71241e-85	-0.438727	8.78542e-81
Skil	3.83796e-85	-0.550369	9.08253e-81
Prr7	3.86686e-85	0.716412	9.15093e-81
Arrb2	3.88837e-85	0.453037	9.20182e-81
Nop16	4.02189e-85	0.339452	9.51781e-81
Dync1li2	4.5348e-85	-0.431666	1.07316e-80
Ankrd11	5.85909e-85	0.344999	1.38655e-80
Wif1	6.18217e-85	-0.590452	1.46301e-80
Lrrcc1	7.09325e-85	-0.495524	1.67862e-80
Nr2e1	8.1844e-85	0.7289	1.93684e-80
Psmd7	8.41958e-85	0.315447	1.99249e-80
Tubgcp2	1.09049e-84	-0.54295	2.58065e-80
Apba2	1.15713e-84	0.837138	2.73836e-80
Gspt1	1.2384e-84	-0.365735	2.93068e-80
Rab6b	1.46215e-84	0.453429	3.46018e-80
Tomm34	2.05057e-84	0.329013	4.85268e-80
Tmtc4	2.96381e-84	0.432072	7.01385e-80
Nradd	3.13883e-84	0.55197	7.42803e-80
Rcn2	3.84871e-84	-0.505056	9.10796e-80
Ncor1	4.08312e-84	-0.382708	9.66271e-80
Eif3a	4.35939e-84	-0.337609	1.03165e-79
Myo9a	5.04135e-84	-0.481688	1.19304e-79
Col13a1	6.52564e-84	-0.50067	1.54429e-79
Uso1	6.79973e-84	-0.471438	1.60916e-79
Eomes	7.2756e-84	-0.401773	1.72177e-79
Llph	1.04946e-83	0.320492	2.48354e-79
Serf1	1.06708e-83	0.283849	2.52524e-79
Tsc22d2	1.22001e-83	-0.457532	2.88715e-79
Haus3	1.5525e-83	-0.45516	3.67398e-79
Lmna	1.73562e-83	-0.540244	4.10735e-79
Lrp10	1.79666e-83	-0.418748	4.2518e-79
Fam81a	1.89162e-83	-0.592627	4.47653e-79
Vsx1	2.48249e-83	-0.420998	5.87481e-79
Gins1	2.54322e-83	-0.446382	6.01852e-79
C920006O11Rik	2.97159e-83	-0.484441	7.03227e-79
mt-Nd4l	4.31499e-83	-0.459943	1.02114e-78
Hspa4	6.2001e-83	-0.300391	1.46725e-78
Zfp106	6.50028e-83	-0.448705	1.53829e-78
Timm44	7.87635e-83	0.385767	1.86394e-78
Stk31	8.0699e-83	-0.345353	1.90974e-78
Trip11	8.24421e-83	-0.56024	1.95099e-78
Abce1	9.69713e-83	-0.413821	2.29483e-78
Pds5b	1.22497e-82	-0.541916	2.8989e-78
Ccdc88a	1.38552e-82	-0.3832	3.27884e-78
Lcorl	1.39775e-82	-0.549778	3.30778e-78
Atp6v1f	1.61159e-82	0.271634	3.81382e-78
Ncapg2	1.79064e-82	-0.546602	4.23756e-78
Gm2694	2.03618e-82	0.361297	4.81861e-78
Mapk12	3.02536e-82	-0.359233	7.15951e-78
Arhgap20	3.73865e-82	-0.596254	8.84752e-78
Ncoa6	3.81091e-82	-0.546343	9.01851e-78
Pten	4.55912e-82	-0.423474	1.07892e-77
Mrfap1	5.04825e-82	-0.32665	1.19467e-77
Atr	5.38045e-82	-0.479709	1.27328e-77
Tuba3a	5.42068e-82	-0.31246	1.2828e-77
Cd320	7.28048e-82	0.33904	1.72293e-77
Slc9a3r1	7.7106e-82	-0.397941	1.82471e-77
Ovol2	1.28233e-81	-0.333458	3.03464e-77
Foxr1	3.40377e-81	0.282173	8.05503e-77
Gbp2	3.70459e-81	0.82415	8.76691e-77
Ddx42	4.89819e-81	-0.358065	1.15916e-76
Cpsf2	5.40838e-81	-0.457139	1.27989e-76
Mysm1	5.85319e-81	-0.410709	1.38516e-76
Rhpn1	5.89184e-81	0.688847	1.3943e-76
Tcl1	6.15964e-81	-0.393312	1.45768e-76
Fam178b	6.81734e-81	0.426169	1.61332e-76
Tubb6	7.60265e-81	-0.467376	1.79917e-76
Il17rd	7.65398e-81	-0.62459	1.81131e-76
Bud13	8.36407e-81	-0.457166	1.97936e-76
Rex2	1.27919e-80	-0.698041	3.0272e-76
Vps13a	1.28917e-80	-0.376298	3.05083e-76
Ift43	1.5004e-80	0.370917	3.55069e-76
2310036O22Rik	1.50921e-80	0.437763	3.57155e-76
Gnaz	1.91033e-80	0.75799	4.5208e-76
Cep83	2.58986e-80	-0.392142	6.12891e-76
Chmp7	2.61966e-80	0.44535	6.19942e-76
Sept11	2.66342e-80	-0.640038	6.30299e-76
Pgls	2.68631e-80	0.331728	6.35715e-76
Trib1	3.50417e-80	-0.510325	8.29263e-76
Fbxo6	3.67467e-80	-0.47033	8.6961e-76
Fignl1	3.67905e-80	-0.471693	8.70648e-76
Ubfd1	3.7406e-80	0.288313	8.85212e-76
Ecm1	4.24629e-80	-0.550682	1.00488e-75
Fbxo5	5.39474e-80	-0.550604	1.27667e-75
Fam49a	7.52408e-80	-0.46727	1.78057e-75
Zfp534	1.31515e-79	-0.658678	3.1123e-75
Fam208a	1.47508e-79	-0.59259	3.49077e-75
Cir1	1.7236e-79	0.327374	4.07889e-75
Hormad1	2.08052e-79	-0.523763	4.92354e-75
Csnk1a1	2.11837e-79	-0.280465	5.01313e-75
Gltscr2	2.39865e-79	0.512607	5.6764e-75
Psme2	3.79956e-79	0.291916	8.99165e-75
Ppp2r2c	4.82582e-79	-0.515007	1.14203e-74
Mthfd1	5.35431e-79	-0.465547	1.2671e-74
Bcas3	6.15082e-79	0.55592	1.45559e-74
Usp12	1.02419e-78	-0.475004	2.42374e-74
Tlk2	1.12066e-78	-0.407543	2.65204e-74
Fam49b	1.31327e-78	-0.360983	3.10785e-74
Dbn1	1.87893e-78	0.737505	4.44648e-74
Pgd	2.08883e-78	0.4063	4.94323e-74
Rhox2f	3.01306e-78	-0.457999	7.13041e-74
Srebf2	3.51007e-78	0.420941	8.30658e-74
Gpc3	3.63425e-78	-0.551203	8.60045e-74
Pdgfa	4.95455e-78	-0.447829	1.1725e-73
Bex4	6.29943e-78	0.366458	1.49076e-73
Mvb12a	6.46631e-78	0.403331	1.53025e-73
Fam178a	6.89241e-78	-0.755408	1.63109e-73
Kdm5a	7.09274e-78	-0.352838	1.6785e-73
Tmod3	7.13873e-78	-0.463323	1.68938e-73
Nrbp1	8.17906e-78	0.311441	1.93557e-73
Fndc3a	1.00463e-77	-0.558855	2.37747e-73
Pcdh1	1.24436e-77	-0.508626	2.94477e-73
Rasa2	1.3617e-77	-0.358845	3.22247e-73
Ash1l	1.3712e-77	-0.4017	3.24493e-73
Syap1	1.60209e-77	-0.536314	3.79134e-73
Rcan1	1.67116e-77	0.546656	3.9548e-73
Ski	1.67678e-77	0.401225	3.96811e-73
Rtn1	1.81572e-77	0.654578	4.29689e-73
Rrp1b	1.96678e-77	-0.411026	4.65437e-73
Ubtf	2.20282e-77	-0.357342	5.21298e-73
Gpcpd1	2.39892e-77	-0.544807	5.67703e-73
Tmem132c	2.66241e-77	-0.46242	6.30059e-73
Thap11	2.91977e-77	0.295138	6.90963e-73
Dnd1	2.98377e-77	0.342884	7.06109e-73
Rbm28	4.55589e-77	-0.419262	1.07815e-72
Dscc1	4.57137e-77	-0.464805	1.08181e-72
Ckap2l	5.06957e-77	-0.529147	1.19971e-72
Tnfsf12	5.11809e-77	-0.431861	1.2112e-72
Dnajc10	7.53575e-77	-0.402284	1.78334e-72
Thumpd1	8.70672e-77	-0.393664	2.06045e-72
Lpin2	1.07284e-76	-0.424791	2.53887e-72
Hhex	1.12446e-76	-0.412502	2.66103e-72
Supt4a	1.14867e-76	0.264999	2.71834e-72
Erlec1	1.24158e-76	-0.435037	2.9382e-72
Srp19	1.43417e-76	-0.41587	3.39397e-72
Rpl4	1.64987e-76	0.25986	3.90443e-72
Cdk6	2.08734e-76	0.790957	4.9397e-72
1700013H16Rik	2.98522e-76	-0.582104	7.06451e-72
Sh3yl1	3.52675e-76	0.67404	8.34605e-72
Ost4	3.5299e-76	-0.405767	8.35351e-72
Utf1	3.69857e-76	0.828355	8.75267e-72
Sar1b	3.77443e-76	-0.369858	8.93218e-72
Usp7	5.01842e-76	-0.381552	1.18761e-71
Ankrd31	5.10232e-76	-0.395558	1.20746e-71
Csnk2a1	5.62988e-76	-0.349553	1.33231e-71
Ccdc186	8.05864e-76	-0.264224	1.90708e-71
Azi2	8.09668e-76	-0.394974	1.91608e-71
Higd2a	9.09196e-76	0.287826	2.15161e-71
1810058I24Rik	9.59453e-76	0.318158	2.27055e-71
Tlk1	9.68098e-76	-0.378122	2.291e-71
Itga6	1.08589e-75	-0.484904	2.56976e-71
Plekha1	1.09923e-75	0.308533	2.60133e-71
Dppa5a	1.79394e-75	-0.484639	4.24536e-71
Akr1a1	1.81525e-75	0.295246	4.29578e-71
Smc1a	1.86941e-75	-0.510603	4.42397e-71
Cox8c	2.02365e-75	-0.421469	4.78897e-71
Hmgn5	2.42908e-75	0.650563	5.74843e-71
Nr3c1	2.85227e-75	-0.489843	6.7499e-71
Pnpla8	2.924e-75	-0.353803	6.91965e-71
Mtus1	3.14093e-75	-0.420562	7.43301e-71
Suco	3.1547e-75	-0.551008	7.4656e-71
Cntln	4.0471e-75	-0.579197	9.57745e-71
Trappc1	4.64443e-75	-0.339143	1.0991e-70
Atoh8	5.75033e-75	0.678796	1.36081e-70
En1	6.83556e-75	-0.632842	1.61763e-70
Birc6	7.57348e-75	-0.396477	1.79226e-70
Glud1	7.7052e-75	-0.4044	1.82344e-70
Tex11	1.1753e-74	-0.422738	2.78136e-70
Trpm7	1.32681e-74	-0.422776	3.1399e-70
Btaf1	1.43213e-74	-0.573292	3.38914e-70
Enho	1.46381e-74	0.634534	3.46411e-70
Dmc1	1.67087e-74	-0.409761	3.95412e-70
Haus6	1.70028e-74	-0.551979	4.0237e-70
Icam1	2.04568e-74	-0.509524	4.8411e-70
Abracl	2.13683e-74	-0.429676	5.05681e-70
Tecr	2.16762e-74	0.312786	5.12968e-70
Plk3	2.35977e-74	-0.449905	5.58438e-70
Lyrm2	2.94753e-74	-0.460073	6.97534e-70
Cltc	3.18594e-74	-0.406666	7.53952e-70
Mrpl23	3.18717e-74	0.279874	7.54243e-70
Sgta	3.90724e-74	0.3396	9.24647e-70
Dusp4	3.93597e-74	-0.502994	9.31446e-70
Hp1bp3	4.07362e-74	-0.355857	9.64021e-70
Lonp2	4.6213e-74	-0.433055	1.09363e-69
Cdk1	4.86521e-74	-0.531722	1.15135e-69
Rad51ap1	5.73227e-74	-0.46566	1.35654e-69
Il1r2	6.78228e-74	-0.343558	1.60503e-69
Spry1	6.8065e-74	-0.406542	1.61076e-69
Zfp800	1.02212e-73	-0.470317	2.41885e-69
Mgat2	1.07936e-73	-0.441594	2.55431e-69
Ipo8	1.09564e-73	-0.534056	2.59284e-69
Trrap	1.41991e-73	0.253278	3.36021e-69
Taok1	1.51521e-73	-0.453188	3.58575e-69
Cdk12	1.81472e-73	-0.362642	4.29454e-69
Mapk11	2.16339e-73	-0.394657	5.11967e-69
Ccdc88c	2.65089e-73	-0.463558	6.27332e-69
Prr19	2.70545e-73	0.489441	6.40245e-69
F2rl1	2.89353e-73	-0.553725	6.84754e-69
Dhcr24	3.05094e-73	0.622698	7.22006e-69
Cpa2	3.8287e-73	-0.36649	9.06062e-69
Dhfr	4.33642e-73	-0.425379	1.02621e-68
Dnajc13	4.95195e-73	-0.547249	1.17188e-68
Rbfa	5.15682e-73	0.264803	1.22036e-68
Rras	5.23736e-73	0.31765	1.23942e-68
Herc1	5.27607e-73	-0.405611	1.24858e-68
Ehmt1	5.28203e-73	-0.423684	1.24999e-68
Xiap	7.46368e-73	-0.507239	1.76628e-68
Wwc1	8.9819e-73	-0.458634	2.12557e-68
Helz	9.24492e-73	-0.436066	2.18781e-68
Rhob	1.10369e-72	-0.460473	2.61189e-68
Gle1	1.18423e-72	0.344282	2.80249e-68
Rnh1	1.23629e-72	0.525036	2.92569e-68
Ccnd3	1.38117e-72	0.311951	3.26854e-68
Sypl	1.47883e-72	-0.32741	3.49964e-68
Galnt1	1.55214e-72	-0.442892	3.67313e-68
G3bp2	2.28646e-72	-0.300749	5.41092e-68
Phf13	2.47855e-72	0.268489	5.86549e-68
Yme1l1	2.70342e-72	-0.321474	6.39763e-68
Acaa2	2.94013e-72	0.531449	6.95781e-68
Rad21	3.28376e-72	-0.384574	7.77101e-68
Atp11b	3.59277e-72	-0.454844	8.50229e-68
Ramp3	3.6417e-72	0.741889	8.61807e-68
Calm2	3.67787e-72	-0.270639	8.70368e-68
Kpna3	3.7481e-72	-0.371197	8.86987e-68
Irf1	3.88631e-72	0.453374	9.19696e-68
Txn2	4.04385e-72	0.364268	9.56978e-68
Fgf9	4.43558e-72	-0.460353	1.04968e-67
Ythdc2	4.4384e-72	-0.496278	1.05035e-67
Cd2ap	5.52812e-72	-0.252936	1.30823e-67
Ormdl3	6.14985e-72	0.345827	1.45536e-67
Tmc8	9.17806e-72	-0.34323	2.17199e-67
Fam98a	9.36483e-72	-0.408308	2.21619e-67
Vcpip1	9.65669e-72	-0.440538	2.28526e-67
Dctd	1.07953e-71	0.376452	2.5547e-67
Klc4	1.16126e-71	0.583467	2.74813e-67
1700037H04Rik	1.41653e-71	0.421227	3.35222e-67
Gabpb2	1.69327e-71	-0.472296	4.00711e-67
Selenom	1.85015e-71	-0.649627	4.37838e-67
Cnn2	2.04708e-71	-0.457954	4.84441e-67
Taf10	2.60422e-71	-0.356351	6.16289e-67
Atp5e	2.79443e-71	-0.363667	6.61301e-67
Txnrd3	2.84213e-71	0.389556	6.72589e-67
Tmem158	2.97725e-71	-0.452288	7.04566e-67
Dzip3	3.05037e-71	-0.510919	7.21869e-67
Kit	3.16343e-71	-0.607207	7.48625e-67
Cep55	3.20696e-71	-0.509431	7.58927e-67
Vma21	3.65047e-71	-0.389972	8.63883e-67
Cdca7l	3.7572e-71	0.283321	8.89142e-67
Cdk13	3.79648e-71	-0.400012	8.98437e-67
Rnf168	4.06475e-71	-0.515537	9.61923e-67
Gm16702	4.60415e-71	-0.252239	1.08957e-66
Dusp9	4.93577e-71	-0.4005	1.16805e-66
Cby1	5.15022e-71	0.352756	1.2188e-66
Rhox13	5.55122e-71	-0.366254	1.3137e-66
Zfp365	6.22406e-71	-0.433761	1.47292e-66
Chd3	8.22954e-71	0.320144	1.94752e-66
Lyst	8.9509e-71	-0.604507	2.11823e-66
Ccp110	9.45339e-71	-0.474718	2.23715e-66
Ibtk	1.00164e-70	-0.532531	2.37038e-66
Dhx36	1.44347e-70	-0.367572	3.41598e-66
Tjap1	1.57867e-70	0.470411	3.73592e-66
Atp5g1	2.13558e-70	0.250485	5.05384e-66
Chrna4	2.73762e-70	-0.351744	6.47857e-66
Elf2	3.13435e-70	-0.347798	7.41745e-66
Nus1	3.13635e-70	-0.415386	7.42217e-66
Zfp326	3.36649e-70	-0.48835	7.96681e-66
Gabpa	3.56531e-70	-0.413248	8.43731e-66
Rraga	3.57236e-70	-0.435633	8.45398e-66
Rrp9	3.73893e-70	0.333041	8.84817e-66
Mapk9	3.76864e-70	-0.418852	8.91849e-66
Agap3	4.06751e-70	0.465078	9.62577e-66
Echs1	4.54255e-70	-0.360419	1.07499e-65
Eif4ebp2	5.10896e-70	-0.390041	1.20903e-65
Tbc1d4	5.16226e-70	-0.453974	1.22165e-65
2010107G23Rik	5.65032e-70	0.605855	1.33715e-65
Tcf7l2	6.72104e-70	0.675693	1.59053e-65
Klhl20	7.08637e-70	-0.544671	1.67699e-65
Khdrbs1	7.30398e-70	-0.332022	1.72849e-65
Bdp1	8.35246e-70	-0.437693	1.97661e-65
Shfm1	8.97867e-70	-0.250821	2.1248e-65
Rhox2h	9.04213e-70	-0.436993	2.13982e-65
Sgol2a	9.60493e-70	-0.73741	2.27301e-65
Bard1	1.35498e-69	-0.478307	3.20655e-65
Cnppd1	1.37786e-69	0.503464	3.26071e-65
Drosha	1.4562e-69	-0.391009	3.44609e-65
Hist1h4i	1.65028e-69	-0.435883	3.90538e-65
Slc16a9	2.09831e-69	-0.399058	4.96566e-65
Mycbp2	3.00802e-69	-0.342409	7.11848e-65
Dtna	3.71884e-69	0.48117	8.80063e-65
Auts2	4.13118e-69	0.269308	9.77644e-65
Kif23	4.27195e-69	-0.542142	1.01096e-64
Hist1h2aa	4.58099e-69	-0.811193	1.08409e-64
Atp5k	5.0133e-69	-0.473017	1.1864e-64
Eif3j1	5.22087e-69	0.301322	1.23552e-64
R3hdm2	5.82127e-69	-0.390519	1.3776e-64
Snx33	5.86555e-69	0.752842	1.38808e-64
Apbb1	6.92061e-69	0.520983	1.63776e-64
Trip12	7.17239e-69	-0.326106	1.69735e-64
Rev3l	7.33441e-69	-0.384038	1.73569e-64
Dmxl1	7.8636e-69	-0.511191	1.86092e-64
Atp11c	9.4604e-69	-0.602471	2.2388e-64
Psmd12	1.05716e-68	-0.281655	2.50178e-64
Aspscr1	1.16133e-68	0.337674	2.74828e-64
Ndrg4	1.28239e-68	0.63762	3.03479e-64
Dvl2	1.33988e-68	0.390572	3.17083e-64
Ndufc1	1.43743e-68	-0.354102	3.40168e-64
Mlh3	1.46092e-68	-0.507041	3.45726e-64
Pafah1b1	1.90316e-68	-0.265084	4.50382e-64
Prmt2	2.20092e-68	0.693299	5.20848e-64
Wbp2	2.32751e-68	0.42958	5.50805e-64
Ercc6l	2.48072e-68	-0.497408	5.87062e-64
Brk1	2.49604e-68	0.281337	5.90688e-64
Enc1	2.67984e-68	0.577296	6.34185e-64
Ifi27	3.01722e-68	0.650665	7.14024e-64
Wdr1	3.13533e-68	0.333199	7.41975e-64
Mrpl58	3.47271e-68	-0.666756	8.21816e-64
Ccdc12	3.6599e-68	0.317188	8.66115e-64
Mier1	4.38857e-68	-0.285942	1.03856e-63
Rspo4	4.94057e-68	0.607944	1.16919e-63
A830080D01Rik	5.13263e-68	-0.64739	1.21464e-63
Barhl2	7.80263e-68	-0.37456	1.84649e-63
Trnt1	7.81777e-68	-0.33908	1.85007e-63
Osgep	8.27647e-68	0.251462	1.95863e-63
Hyal2	8.41254e-68	0.399297	1.99083e-63
Imp3	9.28438e-68	0.308304	2.19715e-63
Acp1	1.03215e-67	-0.353113	2.44259e-63
Ccdc174	1.12236e-67	0.341499	2.65606e-63
Zmym3	1.13251e-67	0.376659	2.68007e-63
Slc12a2	1.28696e-67	-0.500859	3.04558e-63
Dbx2	1.48291e-67	0.757931	3.50931e-63
Gfpt2	1.6712e-67	-0.278726	3.95489e-63
Melk	1.73291e-67	-0.397949	4.10093e-63
Cep170	1.81107e-67	-0.455478	4.28591e-63
Scmh1	2.05259e-67	-0.268115	4.85746e-63
Lrrc42	2.74174e-67	0.263951	6.48833e-63
Hcfc1	2.97059e-67	-0.388883	7.0299e-63
Psmd9	3.04209e-67	0.295001	7.19911e-63
Ep300	3.27327e-67	-0.455484	7.7462e-63
Galnt7	3.37516e-67	-0.545302	7.98731e-63
Lage3	3.39257e-67	-0.323049	8.02852e-63
Rbbp8	3.44731e-67	-0.400511	8.15805e-63
Dmrt3	3.68572e-67	-0.420657	8.72225e-63
Cda	3.82612e-67	-0.412666	9.0545e-63
Grasp	5.05611e-67	-0.390615	1.19653e-62
Nol11	5.09027e-67	-0.392649	1.20461e-62
Tmem59	5.24055e-67	-0.361319	1.24018e-62
Nipbl	5.27384e-67	-0.359752	1.24805e-62
Odc1	5.28696e-67	-0.35134	1.25116e-62
Atp2c1	5.53539e-67	-0.429089	1.30995e-62
Ccdc6	6.06885e-67	0.316288	1.43619e-62
Jpt1	6.58432e-67	-0.718963	1.55818e-62
Nup155	9.36593e-67	-0.489244	2.21645e-62
Plcg2	9.7408e-67	0.6142	2.30516e-62
Mtch1	1.06952e-66	0.301741	2.53101e-62
Vps35	1.09727e-66	-0.42139	2.59668e-62
Llgl1	1.11761e-66	0.491125	2.64481e-62
Prdm2	1.14629e-66	-0.444974	2.71269e-62
Zbed5	1.31753e-66	0.400493	3.11794e-62
Slf1	1.42438e-66	-0.468735	3.37079e-62
Xpc	1.63188e-66	0.280963	3.86183e-62
Mcph1	1.71103e-66	-0.469874	4.04915e-62
Ofd1	1.71819e-66	-0.40066	4.0661e-62
Tiparp	1.88618e-66	-0.372323	4.46365e-62
Psma1	2.58073e-66	-0.285321	6.10731e-62
Acp6	2.89964e-66	0.38773	6.862e-62
Ctnnbip1	2.92616e-66	0.292729	6.92477e-62
Smim11	3.05884e-66	0.364147	7.23875e-62
Sfrp2	3.26485e-66	-0.516255	7.72627e-62
Nsf	3.29493e-66	-0.424886	7.79746e-62
Cul3	4.17345e-66	-0.28024	9.87647e-62
Nr1h2	4.38574e-66	0.355637	1.03789e-61
Unc119b	4.4205e-66	0.320911	1.04611e-61
Aldoc	4.43808e-66	0.412292	1.05027e-61
Pou2f2	6.83031e-66	0.593716	1.61639e-61
Acaa1b	7.03491e-66	0.657042	1.66481e-61
Fiz1	1.32766e-65	0.491298	3.1419e-61
Jmjd1c	1.86413e-65	-0.306441	4.41146e-61
Ooep	2.06371e-65	-0.333929	4.88376e-61
C330027C09Rik	2.21684e-65	-0.501958	5.24615e-61
Orc6	2.24268e-65	-0.352316	5.30731e-61
Eri3	2.42213e-65	0.389065	5.73196e-61
Tdrd1	2.42722e-65	0.288572	5.74401e-61
Smc6	2.53079e-65	-0.261577	5.98911e-61
Ddx50	2.7655e-65	-0.310579	6.54455e-61
Actr3	3.01341e-65	-0.313327	7.13123e-61
Gpbp1l1	3.02309e-65	-0.357735	7.15414e-61
Cdc42bpa	3.73414e-65	-0.433657	8.83685e-61
Ncbp3	3.74655e-65	-0.379558	8.8662e-61
Ubxn4	3.95795e-65	-0.302485	9.36649e-61
Mea1	4.46452e-65	0.282028	1.05653e-60
Ubald1	4.77605e-65	0.50728	1.13025e-60
Lsm5	5.51608e-65	-0.285356	1.30538e-60
Capn10	5.6833e-65	0.47621	1.34495e-60
Aaed1	5.73524e-65	0.32589	1.35724e-60
Nfatc2	5.75209e-65	-0.299774	1.36123e-60
Gm45716	6.07615e-65	-0.786561	1.43792e-60
Eef2k	6.71548e-65	0.62224	1.58922e-60
Dcakd	7.5495e-65	0.369479	1.78659e-60
Nol9	7.97221e-65	-0.343866	1.88662e-60
Xrcc1	8.63893e-65	0.385696	2.0444e-60
Cdc42ep3	9.28979e-65	-0.421636	2.19843e-60
2810459M11Rik	1.1939e-64	-0.264418	2.82537e-60
Slc25a4	1.19828e-64	-0.455848	2.83574e-60
2810474O19Rik	1.30815e-64	-0.334538	3.09574e-60
Cdh3	1.38693e-64	-0.333317	3.28216e-60
Ppig	1.44427e-64	-0.298891	3.41788e-60
Eloc	1.50171e-64	-0.626301	3.5538e-60
Paics	1.60033e-64	-0.342828	3.78718e-60
Nol10	2.04991e-64	-0.416581	4.85111e-60
Abi3	2.70108e-64	-0.359798	6.3921e-60
6030458C11Rik	3.14197e-64	-0.388106	7.43548e-60
Taf2	3.51957e-64	-0.316877	8.32907e-60
Spin1	3.54384e-64	0.259867	8.3865e-60
Traf7	3.64202e-64	0.351915	8.61885e-60
Jak1	3.72311e-64	-0.314101	8.81075e-60
Smarca2	3.78457e-64	-0.437461	8.95617e-60
BC005561	3.79192e-64	0.275176	8.97357e-60
Pop1	4.19695e-64	-0.354386	9.93209e-60
Tcf3	4.70842e-64	0.266531	1.11425e-59
Ppfibp1	4.75061e-64	-0.512133	1.12423e-59
Irx3	4.87908e-64	-0.479074	1.15463e-59
Pms1	5.50381e-64	-0.509505	1.30248e-59
Abcb6	5.67113e-64	0.436288	1.34207e-59
Rex1bd	9.59292e-64	-0.661419	2.27016e-59
Fcho2	9.95664e-64	-0.366503	2.35624e-59
Tbc1d15	1.02541e-63	-0.288937	2.42663e-59
Nlrp4c	1.13954e-63	-0.369855	2.69673e-59
Zfp407	1.16238e-63	-0.434872	2.75078e-59
Rapgef6	1.24721e-63	-0.331968	2.95153e-59
Mrgbp	1.25996e-63	0.278829	2.9817e-59
Haus2	1.44334e-63	-0.394109	3.41566e-59
Pkn2	1.74317e-63	-0.326233	4.12521e-59
Kif5c	1.74496e-63	0.496633	4.12945e-59
Cdc5l	1.84163e-63	-0.299525	4.35822e-59
AI413582	1.90645e-63	-0.333938	4.51161e-59
Id3	1.9304e-63	-0.569504	4.5683e-59
Cox20	1.96582e-63	-0.408957	4.6521e-59
Rbm27	2.31686e-63	-0.404887	5.48286e-59
Pgm2	2.57085e-63	0.320908	6.08391e-59
Tomm7	2.94433e-63	-0.339873	6.96775e-59
Cyhr1	3.3289e-63	0.327604	7.87785e-59
Cep295	3.61867e-63	-0.338782	8.56359e-59
Gabarap	3.73179e-63	0.282735	8.83129e-59
Usp9x	3.74193e-63	-0.32418	8.85528e-59
Api5	5.30292e-63	-0.34271	1.25494e-58
Trim33	6.26231e-63	-0.409309	1.48197e-58
Cd70	7.88707e-63	0.735596	1.86647e-58
Ick	7.99111e-63	-0.389838	1.8911e-58
Dlgap4	8.4372e-63	0.538049	1.99666e-58
Jarid2	8.66783e-63	-0.369151	2.05124e-58
Pex19	8.84738e-63	0.329929	2.09373e-58
Rexo1	1.01975e-62	-0.36687	2.41325e-58
Ier3ip1	1.61281e-62	-0.297763	3.81672e-58
Ergic2	1.6396e-62	-0.257065	3.88011e-58
Uxs1	1.75064e-62	-0.321491	4.14288e-58
Palm	1.94387e-62	0.675201	4.60017e-58
Plk1	2.77725e-62	-0.541856	6.57235e-58
Cadm4	2.95008e-62	-0.537256	6.98136e-58
Kat8	3.42749e-62	0.368843	8.11114e-58
Gmps	3.62672e-62	-0.276291	8.58263e-58
Mtmr14	4.04205e-62	0.354444	9.56551e-58
Efemp2	4.96863e-62	-0.32525	1.17583e-57
Ero1l	5.23586e-62	-0.380196	1.23907e-57
Csrp1	6.02097e-62	-0.274551	1.42486e-57
Pdcd6ip	6.56865e-62	-0.366543	1.55447e-57
Adam10	8.30376e-62	-0.48194	1.96508e-57
Zc3h13	9.0624e-62	-0.32733	2.14462e-57
Paox	9.11853e-62	-0.298112	2.1579e-57
Polr2k	1.01723e-61	-0.29273	2.40728e-57
Nusap1	1.03181e-61	-0.55682	2.44177e-57
Tcf12	1.08516e-61	-0.324935	2.56804e-57
Rhox2c	1.09352e-61	-0.434975	2.58782e-57
Psmd11	1.21695e-61	-0.273036	2.87992e-57
Socs5	1.31663e-61	-0.474122	3.11581e-57
Zfyve28	1.41994e-61	-0.308477	3.36029e-57
1700012C14Rik	1.77318e-61	-0.359748	4.19624e-57
Ctso	1.85484e-61	0.68593	4.38948e-57
9530077C05Rik	1.8763e-61	0.510807	4.44026e-57
Bnc2	2.0298e-61	0.389939	4.80353e-57
Arhgap31	2.13069e-61	-0.354706	5.04227e-57
Trib3	2.76785e-61	0.690097	6.55011e-57
Fgf8	3.77747e-61	0.650774	8.93939e-57
Pycr2	3.82556e-61	0.313578	9.05319e-57
Exosc2	4.11815e-61	-0.469657	9.74561e-57
Ptgr2	4.36463e-61	-0.374824	1.03289e-56
Ninj1	4.71209e-61	0.55052	1.11512e-56
D16Ertd472e	5.72468e-61	0.290415	1.35475e-56
Gm16152	5.93155e-61	0.760577	1.4037e-56
Cox17	6.32316e-61	-0.416172	1.49637e-56
Snrnp200	6.33153e-61	-0.302877	1.49836e-56
Bckdha	7.45401e-61	0.452213	1.76399e-56
Dcps	8.06868e-61	0.375288	1.90945e-56
Chml	8.70651e-61	-0.519439	2.0604e-56
Cnot4	8.81052e-61	-0.273725	2.08501e-56
Brip1	9.52265e-61	-0.516676	2.25354e-56
Prelid3b	1.09831e-60	-0.646859	2.59915e-56
Ruvbl1	1.15798e-60	0.252895	2.74036e-56
Lhx1os	1.2178e-60	-0.337405	2.88193e-56
Mcm10	1.31822e-60	-0.385667	3.11957e-56
Sass6	1.34177e-60	-0.444059	3.1753e-56
Ankib1	1.50587e-60	-0.497267	3.56365e-56
Phf14	1.69384e-60	-0.312123	4.00847e-56
4931406P16Rik	1.79367e-60	-0.283098	4.24471e-56
Ehd1	2.09004e-60	0.286271	4.94608e-56
Etfa	2.45042e-60	-0.332645	5.79893e-56
Ddx55	2.47224e-60	-0.416737	5.85054e-56
Bcl7b	3.29638e-60	0.297221	7.80088e-56
Dpp3	3.31984e-60	0.293844	7.85641e-56
Iws1	3.63053e-60	-0.273058	8.59164e-56
Txndc12	3.74189e-60	-0.323777	8.85518e-56
Otud5	3.89295e-60	0.319141	9.21268e-56
Ctcf	3.90271e-60	-0.36131	9.23577e-56
Rrbp1	3.90501e-60	-0.307966	9.24121e-56
Prr14l	4.38786e-60	-0.437017	1.03839e-55
Atf1	4.50223e-60	-0.307121	1.06545e-55
Ect2	4.5175e-60	-0.479315	1.06907e-55
Ccdc115	4.93446e-60	-0.341221	1.16774e-55
Syce1l	4.96649e-60	0.640971	1.17532e-55
Fam173a	5.12372e-60	-0.309546	1.21253e-55
Clip1	6.07432e-60	-0.396359	1.43749e-55
Foxo3	6.53646e-60	0.374864	1.54685e-55
Slain2	6.54197e-60	-0.373882	1.54816e-55
Diaph3	7.2192e-60	-0.507373	1.70842e-55
Rspo2	7.51221e-60	-0.366654	1.77776e-55
F2r	8.18578e-60	-0.331982	1.93716e-55
Plekha8	8.59536e-60	-0.356371	2.03409e-55
Cul1	8.66646e-60	-0.320944	2.05092e-55
Slc25a19	9.68136e-60	0.517674	2.29109e-55
Ormdl1	9.88093e-60	-0.308945	2.33832e-55
Bod1l	1.01124e-59	-0.323585	2.3931e-55
Tpm4	1.04853e-59	-0.434322	2.48134e-55
Cab39	1.27959e-59	-0.316822	3.02816e-55
Slirp	1.8364e-59	-0.295716	4.34584e-55
Nol8	1.8367e-59	-0.28468	4.34656e-55
Glmn	1.83693e-59	-0.271826	4.3471e-55
Tsen34	2.07854e-59	-0.328265	4.91887e-55
Mdm4	2.12251e-59	-0.310918	5.02293e-55
Cdk5rap3	2.31314e-59	0.35782	5.47404e-55
Actr6	2.35642e-59	-0.318633	5.57646e-55
Uri1	2.70026e-59	-0.332231	6.39018e-55
Adamts10	2.73305e-59	-0.359941	6.46777e-55
Aff3	2.75369e-59	0.593506	6.51661e-55
Wnk1	2.8873e-59	-0.302563	6.83278e-55
Rdx	3.45935e-59	-0.338389	8.18655e-55
Ube2e2	4.07022e-59	0.412117	9.63217e-55
Sh2b1	4.40994e-59	0.48365	1.04361e-54
Pld3	4.58018e-59	0.549085	1.0839e-54
St14	4.98996e-59	-0.317429	1.18087e-54
Ccar1	5.28858e-59	-0.353385	1.25154e-54
Neil3	6.50623e-59	-0.488027	1.5397e-54
Cacnb3	7.28102e-59	0.696247	1.72305e-54
Tpm1	9.37435e-59	-0.399339	2.21844e-54
Atp13a3	1.02436e-58	-0.386252	2.42415e-54
Cdpf1	1.04071e-58	0.401236	2.46284e-54
Gmnn	1.11043e-58	-0.350338	2.62784e-54
Rin2	1.22188e-58	0.615519	2.89157e-54
Mrpl18	1.25731e-58	-0.323261	2.97542e-54
Ina	1.29248e-58	0.49566	3.05866e-54
Colgalt1	1.36415e-58	-0.283919	3.22826e-54
E2f8	1.54936e-58	-0.485373	3.66656e-54
Mrpl1	1.60153e-58	-0.319866	3.79002e-54
Stx5a	1.61016e-58	0.36581	3.81044e-54
Gml2	1.9346e-58	-0.408183	4.57823e-54
Dtnb	1.93513e-58	0.386931	4.57948e-54
2610305D13Rik	2.00363e-58	-0.607788	4.7416e-54
Ly6g6e	2.05747e-58	0.557375	4.86901e-54
Brwd3	2.5766e-58	-0.396744	6.09752e-54
Vasp	3.44293e-58	-0.385221	8.14769e-54
Fam195b	3.58639e-58	0.436615	8.48719e-54
Mcrs1	3.65411e-58	0.286474	8.64745e-54
Sugt1	3.82151e-58	0.365543	9.04361e-54
Junb	4.02766e-58	-0.450807	9.53147e-54
Fam13b	4.21196e-58	-0.483586	9.96761e-54
Fam192a	4.44373e-58	0.269212	1.05161e-53
Uqcr11	4.55751e-58	-0.282352	1.07854e-53
Lcor	4.57609e-58	-0.403764	1.08293e-53
Lemd3	5.15086e-58	-0.453904	1.21895e-53
Map1s	5.22058e-58	0.325883	1.23545e-53
Stk38	5.51649e-58	-0.41648	1.30548e-53
Bank1	5.90929e-58	-0.397442	1.39843e-53
Prep	6.78311e-58	0.35583	1.60522e-53
Col4a3bp	6.85402e-58	-0.372089	1.622e-53
Itgav	6.93781e-58	-0.378259	1.64183e-53
Stra8	8.38995e-58	-0.682961	1.98548e-53
Nptx2	8.53145e-58	-0.352702	2.01897e-53
Cutc	9.24482e-58	-0.30912	2.18779e-53
Aasdhppt	1.06963e-57	0.274444	2.53128e-53
Fgl1	1.09124e-57	-0.425392	2.58242e-53
Trnp1	1.1374e-57	0.491207	2.69165e-53
Smim10l1	1.29531e-57	-0.4423	3.06534e-53
Spag9	1.37436e-57	-0.490118	3.25243e-53
Tbpl1	1.48969e-57	0.257375	3.52534e-53
Mob2	1.64682e-57	0.338968	3.8972e-53
Fmn1	1.83248e-57	-0.448489	4.33657e-53
Gins4	1.88584e-57	0.272497	4.46284e-53
Cep41	1.96927e-57	-0.372272	4.66028e-53
Gnai3	2.36603e-57	-0.320188	5.59922e-53
Dnajb12	2.46217e-57	-0.499894	5.82673e-53
Ier5l	2.54413e-57	-0.469674	6.02068e-53
Phf21a	3.32715e-57	0.419364	7.87369e-53
Tfrc	3.58705e-57	-0.410367	8.48875e-53
Jdp2	3.63045e-57	-0.34711	8.59145e-53
Rnf128	3.70733e-57	-0.316154	8.77341e-53
Mrpl52	3.73418e-57	-0.32348	8.83693e-53
Isg20l2	3.88731e-57	-0.387369	9.19932e-53
Nampt	4.0112e-57	0.253674	9.4925e-53
Tagln2	4.77232e-57	-0.265835	1.12937e-52
Tle4	4.78553e-57	-0.292574	1.1325e-52
M1ap	4.86841e-57	-0.312952	1.15211e-52
Eid1	5.87029e-57	-0.404568	1.3892e-52
Lmbr1l	6.8398e-57	0.471813	1.61864e-52
Arpc3	6.85679e-57	-0.270044	1.62266e-52
Casc3	6.96566e-57	0.326175	1.64842e-52
Zc3h18	7.02655e-57	-0.394455	1.66283e-52
Nr2f6	7.15193e-57	0.298625	1.6925e-52
Ercc6l2	7.27896e-57	-0.40768	1.72257e-52
Taf15	8.13718e-57	-0.303949	1.92566e-52
Zpr1	9.49823e-57	0.260298	2.24776e-52
Diaph1	1.05848e-56	-0.404552	2.50489e-52
Blm	1.15561e-56	-0.381615	2.73474e-52
Sec1	1.28986e-56	0.650429	3.05244e-52
Cyp26a1	1.40761e-56	-0.346281	3.33111e-52
Atxn10	1.43377e-56	-0.31506	3.39303e-52
Radil	1.6109e-56	0.571077	3.8122e-52
Cdc73	1.7133e-56	-0.430374	4.05452e-52
Xrn1	1.7832e-56	-0.316729	4.21995e-52
Utp20	1.90541e-56	-0.310912	4.50915e-52
Kcnab3	3.1802e-56	-0.344802	7.52594e-52
Cep290	3.31891e-56	-0.466954	7.8542e-52
Pdha2	3.41307e-56	-0.323649	8.07704e-52
Zfp511	3.41512e-56	-0.258681	8.08189e-52
Rrp7a	3.583e-56	0.309202	8.47918e-52
Nubp2	3.73166e-56	0.340909	8.83098e-52
Eea1	4.43823e-56	-0.39317	1.05031e-51
Tardbp	4.8789e-56	-0.296975	1.15459e-51
Arpc1b	5.26621e-56	-0.406607	1.24625e-51
Ptpra	5.4894e-56	-0.29515	1.29907e-51
Gm364	5.65296e-56	-0.30782	1.33777e-51
Atic	5.65468e-56	-0.291406	1.33818e-51
Ank	5.68294e-56	-0.34298	1.34487e-51
Aph1c	6.00816e-56	0.652935	1.42183e-51
Zdhhc5	6.2656e-56	-0.433101	1.48275e-51
Ndufv3	6.43655e-56	0.2537	1.52321e-51
Lbr	7.33009e-56	-0.293973	1.73467e-51
Ebpl	7.49447e-56	-0.307024	1.77357e-51
Htatsf1	7.51549e-56	-0.28006	1.77854e-51
Uap1	8.02663e-56	-0.26984	1.8995e-51
Azin1	8.49956e-56	-0.288667	2.01142e-51
2410089E03Rik	8.8813e-56	-0.256732	2.10176e-51
Fancl	9.31556e-56	-0.333701	2.20453e-51
Fcer1g	9.92164e-56	-0.477683	2.34796e-51
Nrxn2	1.12648e-55	-0.266789	2.66581e-51
Cdc42ep4	1.15935e-55	0.630377	2.7436e-51
Nthl1	1.22247e-55	0.326292	2.89298e-51
Slc26a10	1.25044e-55	-0.336757	2.95915e-51
Fancm	1.34384e-55	-0.51449	3.18019e-51
Arrdc3	1.49823e-55	-0.440466	3.54556e-51
H2-M3	1.57342e-55	0.598753	3.72349e-51
Itgb5	1.61711e-55	-0.336694	3.82688e-51
Sec63	1.71295e-55	-0.33073	4.05369e-51
Etnk1	1.82758e-55	-0.297761	4.32497e-51
Pak2	1.86965e-55	-0.328332	4.42452e-51
Set	1.95883e-55	-0.290927	4.63558e-51
Dlc1	1.97951e-55	-0.439051	4.6845e-51
B230118H07Rik	2.0022e-55	-0.271059	4.73821e-51
Zfp664	2.00664e-55	-0.268133	4.74871e-51
Osbpl8	2.06743e-55	-0.479013	4.89258e-51
Ncoa3	2.10902e-55	-0.372179	4.991e-51
Bnc1	2.16418e-55	-0.388273	5.12153e-51
Ptpn9	2.19822e-55	-0.280627	5.2021e-51
Atp6v1b2	2.41786e-55	0.31967	5.72186e-51
Cd93	2.74458e-55	-0.271864	6.49504e-51
Gsto1	2.8182e-55	0.336675	6.66928e-51
Msh2	3.28478e-55	-0.263394	7.77342e-51
Zmym1	3.31631e-55	-0.27186	7.84805e-51
Gstt2	3.47339e-55	-0.373427	8.21978e-51
Nucb2	3.59055e-55	0.480851	8.49703e-51
Chaf1a	4.14151e-55	-0.354756	9.80087e-51
Zfp36l2	4.17609e-55	-0.320398	9.88271e-51
Rilpl2	4.36613e-55	0.467581	1.03325e-50
Nr2c2ap	4.4293e-55	0.31365	1.04819e-50
Cep350	4.43574e-55	-0.309381	1.04972e-50
Ints8	4.44119e-55	-0.367942	1.05101e-50
Camk2n1	4.44318e-55	0.452122	1.05148e-50
Wdtc1	4.67417e-55	0.4075	1.10614e-50
Snap47	4.68268e-55	0.251664	1.10816e-50
Spsb3	5.38348e-55	0.324018	1.274e-50
Zfp280d	5.49224e-55	-0.386212	1.29974e-50
Pef1	6.0847e-55	0.532056	1.43994e-50
Canx	6.78961e-55	-0.302122	1.60676e-50
Itpr3	7.84882e-55	-0.395676	1.85742e-50
Urm1	8.87871e-55	0.304234	2.10115e-50
Phtf1	8.91841e-55	-0.385181	2.11054e-50
Spryd3	8.97296e-55	0.549472	2.12345e-50
Eif2s2	9.00811e-55	-0.264837	2.13177e-50
1700018B24Rik	9.94602e-55	-0.305595	2.35373e-50
Spc25	1.38334e-54	-0.357758	3.27368e-50
Pet2	1.45022e-54	-0.434879	3.43195e-50
Foxo6	1.70829e-54	-0.335982	4.04266e-50
Dab2ip	1.72651e-54	-0.428943	4.08578e-50
Acvr2b	1.7588e-54	0.318173	4.16219e-50
Mrps34	1.81692e-54	-0.317807	4.29975e-50
Mcm5	2.08411e-54	-0.304711	4.93204e-50
Lrpprc	2.0934e-54	-0.290693	4.95402e-50
Nup88	2.14095e-54	-0.253317	5.06655e-50
Atp6v1a	2.37293e-54	-0.334654	5.61554e-50
Ahctf1	2.41439e-54	-0.300149	5.71365e-50
Cenpm	2.55747e-54	-0.298244	6.05226e-50
Dhx29	2.59017e-54	-0.396099	6.12965e-50
Rap2c	2.67817e-54	-0.389303	6.33788e-50
Hdlbp	2.87874e-54	-0.272777	6.81253e-50
Ccne2	2.93132e-54	-0.443544	6.93696e-50
Tmem209	2.93881e-54	-0.351528	6.9547e-50
Ptcd2	3.11361e-54	0.365183	7.36836e-50
Pbx3	3.11757e-54	-0.424262	7.37774e-50
Med14	3.17355e-54	-0.456833	7.51021e-50
Ssr4	3.58409e-54	-0.322231	8.48175e-50
Jun	4.1841e-54	-0.561268	9.90167e-50
C1d	4.78679e-54	-0.317321	1.13279e-49
Gdi2	5.11064e-54	-0.257725	1.20943e-49
A230065H16Rik	5.232e-54	0.77426	1.23815e-49
Adam17	5.54438e-54	-0.331744	1.31208e-49
Srrt	6.33154e-54	-0.288956	1.49836e-49
Twf1	6.6031e-54	-0.298778	1.56262e-49
Ddx17	7.69538e-54	-0.380223	1.82111e-49
Gtf2a2	8.08566e-54	-0.317534	1.91347e-49
Rhox2g	9.3329e-54	-0.302714	2.20863e-49
Ncaph	9.46241e-54	-0.355538	2.23928e-49
Gm36028	9.86497e-54	-0.432112	2.33455e-49
Abhd14a	1.0634e-53	0.356668	2.51654e-49
Hsd17b10	1.09193e-53	0.336281	2.58404e-49
Xlr4c	1.17336e-53	-0.254705	2.77675e-49
Ints6	1.3821e-53	-0.329252	3.27074e-49
Zic1	1.44506e-53	-0.381865	3.41974e-49
Tdrd5	1.56916e-53	0.322943	3.71341e-49
Nup54	1.60854e-53	-0.37628	3.80662e-49
Dyrk1b	1.62058e-53	0.53238	3.8351e-49
Ip6k1	1.6249e-53	0.308816	3.84532e-49
Tcp11l1	1.74974e-53	0.590063	4.14077e-49
Clpx	1.76761e-53	-0.297917	4.18306e-49
Pir	1.85958e-53	-0.29173	4.40069e-49
Mdk	1.88876e-53	-0.470884	4.46975e-49
Rpap3	1.88891e-53	-0.32784	4.47009e-49
Usp8	2.01479e-53	-0.274452	4.76801e-49
Naa35	2.04544e-53	-0.254881	4.84052e-49
Cyfip1	2.06451e-53	-0.414388	4.88567e-49
Snx6	2.26008e-53	-0.256393	5.34848e-49
Slc7a1	2.43605e-53	-0.395389	5.76492e-49
Cox7b2	2.65135e-53	-0.277732	6.27442e-49
Plxdc2	2.79058e-53	-0.370159	6.60391e-49
Zfp518b	2.88102e-53	-0.443221	6.81793e-49
Clcf1	3.14966e-53	-0.263658	7.45367e-49
Selenoh	3.48387e-53	-0.62493	8.24459e-49
Mios	3.87399e-53	-0.295604	9.16781e-49
Ssh2	3.97154e-53	-0.418992	9.39866e-49
Mlf2	4.13953e-53	-0.323813	9.7962e-49
Ppp1r12a	4.1869e-53	-0.255492	9.90831e-49
Arl8a	4.63149e-53	0.615101	1.09604e-48
Ap1g1	5.93166e-53	-0.359668	1.40373e-48
Asap1	6.19463e-53	-0.268255	1.46596e-48
Tmem30a	6.32816e-53	-0.330015	1.49756e-48
Prmt5	6.6615e-53	0.30397	1.57644e-48
Ap1m1	7.15698e-53	0.373438	1.6937e-48
Rbm38	7.3781e-53	0.262536	1.74603e-48
Rpa3	7.50109e-53	-0.350146	1.77513e-48
Igfbpl1	7.74531e-53	0.620929	1.83293e-48
Rbm44	8.21224e-53	-0.33569	1.94343e-48
Hnrnpd	8.7086e-53	-0.307335	2.06089e-48
Slc39a10	9.15554e-53	-0.447544	2.16666e-48
Ptbp3	9.19237e-53	-0.271634	2.17537e-48
Smarcad1	9.4839e-53	-0.36233	2.24436e-48
Mgrn1	9.88076e-53	0.56315	2.33828e-48
Jade1	1.23316e-52	-0.372195	2.91827e-48
Gm2832	1.24147e-52	0.531293	2.93794e-48
Gng13	1.28363e-52	0.394255	3.0377e-48
Fam214a	1.33553e-52	0.430569	3.16053e-48
Ufl1	1.4256e-52	-0.354219	3.37368e-48
Srp72	1.49065e-52	-0.290076	3.52763e-48
Map7d3	1.58359e-52	-0.373201	3.74757e-48
Kif2c	1.59265e-52	-0.361976	3.76901e-48
Parp2	1.9339e-52	-0.261741	4.57658e-48
Sumo3	2.13056e-52	0.328743	5.04197e-48
Lmnb1	2.43946e-52	-0.347469	5.77299e-48
Wee1	2.87e-52	-0.473027	6.79185e-48
Nup214	2.98467e-52	-0.289552	7.06323e-48
Rnf113a1	3.02126e-52	-0.331545	7.1498e-48
1810037I17Rik	3.2038e-52	-0.283606	7.58178e-48
Rgma	3.36014e-52	0.607735	7.95178e-48
Rbbp4	3.57557e-52	-0.255459	8.46159e-48
Srgap2	3.70373e-52	-0.474581	8.76489e-48
Nsg1	3.95185e-52	-0.426271	9.35205e-48
Fh1	4.48634e-52	-0.375806	1.06169e-47
Sestd1	4.79953e-52	-0.371065	1.13581e-47
Gpx1	4.96418e-52	-0.317338	1.17477e-47
Tmx4	5.32234e-52	-0.341415	1.25953e-47
5730508B09Rik	5.36664e-52	0.575658	1.27002e-47
Acy3	5.67468e-52	-0.302739	1.34291e-47
Fam3c	5.99652e-52	0.388925	1.41908e-47
Cstf2	6.1419e-52	-0.302286	1.45348e-47
Baz2a	6.65943e-52	-0.263085	1.57595e-47
Aplf	6.82762e-52	0.309599	1.61576e-47
Cdc6	7.40383e-52	-0.470751	1.75212e-47
Zyx	8.57515e-52	-0.290077	2.02931e-47
Zzz3	8.68686e-52	-0.329739	2.05574e-47
Hprt	9.23415e-52	-0.278887	2.18526e-47
Ndufv2	9.37808e-52	-0.285096	2.21932e-47
Nkap	1.00555e-51	-0.296381	2.37963e-47
Ccnb1	1.30178e-51	-0.401318	3.08066e-47
Picalm	1.51167e-51	-0.304603	3.57737e-47
Renbp	1.52547e-51	0.591449	3.61003e-47
Phf12	1.65703e-51	-0.366842	3.92136e-47
Cdk5rap2	1.69109e-51	-0.387163	4.00198e-47
Zbed3	1.74733e-51	-0.327869	4.13506e-47
Slc38a2	1.92167e-51	0.373968	4.54763e-47
Cenpj	1.96437e-51	-0.340757	4.64869e-47
Rtn4	2.04117e-51	-0.297391	4.83044e-47
Ccng1	2.07647e-51	-0.689382	4.91398e-47
Lims1	2.37893e-51	-0.302321	5.62974e-47
Atg101	2.49248e-51	0.288693	5.89845e-47
Scap	2.50232e-51	0.394581	5.92173e-47
Mark3	2.54602e-51	-0.273405	6.02517e-47
Uba6	2.7788e-51	-0.276176	6.57603e-47
Med30	2.86583e-51	-0.309563	6.78198e-47
Bin2	2.86907e-51	0.345095	6.78966e-47
Pigq	3.5701e-51	-0.287426	8.44865e-47
Fbxw27	3.77215e-51	0.552966	8.9268e-47
Erbb3	4.05982e-51	-0.365356	9.60756e-47
Tex13b	4.2519e-51	-0.543693	1.00621e-46
Cyb5r3	4.79479e-51	0.310283	1.13469e-46
Kazn	4.89354e-51	0.461437	1.15806e-46
Ube2c	5.59402e-51	-0.531349	1.32382e-46
Tgif2	5.80033e-51	0.41535	1.37265e-46
Mcm6	6.76204e-51	-0.326478	1.60024e-46
Slc36a4	8.06506e-51	-0.464498	1.9086e-46
Alkbh7	8.15309e-51	0.418198	1.92943e-46
Rsf1	8.19693e-51	-0.279197	1.9398e-46
Cbx1	8.44408e-51	-0.319443	1.99829e-46
Ostc	8.62356e-51	-0.277616	2.04077e-46
Egln2	9.16418e-51	0.271563	2.1687e-46
Vps13c	1.05342e-50	-0.264021	2.49292e-46
Rabgap1	1.15026e-50	-0.363738	2.72209e-46
Nav1	1.19896e-50	-0.374458	2.83734e-46
Fxr2	1.20732e-50	0.268387	2.85713e-46
Itpka	1.44454e-50	0.58256	3.41851e-46
1110038F14Rik	1.58042e-50	0.258991	3.74007e-46
Hif1a	1.74357e-50	-0.325653	4.12616e-46
Aqp5	1.82831e-50	0.588309	4.3267e-46
Tex13	2.09093e-50	-0.53103	4.94819e-46
Cdk2ap1	2.09964e-50	-0.30886	4.9688e-46
Kif20a	2.11337e-50	-0.406579	5.00129e-46
Golga5	2.15958e-50	-0.292226	5.11065e-46
Top2b	2.29112e-50	-0.488788	5.42193e-46
Kctd18	2.37637e-50	0.25914	5.62368e-46
Nf1	2.46005e-50	-0.287709	5.82171e-46
AI837181	2.93184e-50	0.3548	6.93821e-46
Dlgap5	3.08708e-50	-0.457393	7.30558e-46
Creg2	3.29418e-50	0.633581	7.79568e-46
Tox3	3.34226e-50	-0.287857	7.90946e-46
Pik3c2b	3.77046e-50	-0.422968	8.92279e-46
Larp4b	3.99805e-50	-0.339091	9.46139e-46
Itsn2	4.35444e-50	-0.381632	1.03048e-45
Fkbp11	4.40237e-50	0.523336	1.04182e-45
Hip1	4.46136e-50	0.279352	1.05578e-45
Snrpn	4.65043e-50	-0.292983	1.10052e-45
Use1	5.28621e-50	0.309559	1.25098e-45
Trappc2l	5.88646e-50	-0.260175	1.39303e-45
Maea	6.17222e-50	0.279926	1.46066e-45
Ubqln2	6.55128e-50	-0.441935	1.55036e-45
Zswim1	6.94756e-50	0.452932	1.64414e-45
Fam219b	7.41066e-50	-0.265813	1.75373e-45
Tpp2	7.83013e-50	-0.263088	1.853e-45
Cnp	8.26166e-50	0.437658	1.95512e-45
Gclc	8.67959e-50	-0.346296	2.05402e-45
Shisa2	8.86352e-50	-0.272958	2.09755e-45
Smad7	9.13223e-50	-0.401944	2.16114e-45
Ddx3x	1.02625e-49	-0.360137	2.42861e-45
Gyltl1b	1.05386e-49	0.520185	2.49396e-45
Ubap1	1.0729e-49	0.331828	2.53903e-45
Sft2d1	1.0877e-49	-0.296236	2.57405e-45
Cdca3	1.11743e-49	-0.34413	2.64439e-45
Piwil4	1.1748e-49	0.575583	2.78016e-45
Med20	1.17613e-49	0.352748	2.7833e-45
Snu13	1.18809e-49	-0.57831	2.81162e-45
Six1	1.20234e-49	0.559367	2.84535e-45
Rmi2	1.39223e-49	-0.322481	3.29472e-45
Lrp1	1.43581e-49	-0.32775	3.39785e-45
Orc1	1.45619e-49	-0.374583	3.44607e-45
Usp47	1.45821e-49	-0.309592	3.45085e-45
Hist1h3c	1.56713e-49	-0.360642	3.70861e-45
Kmt2e	1.78548e-49	-0.33433	4.22534e-45
Fbxo41	1.8543e-49	0.49809	4.38821e-45
Nom1	1.86603e-49	-0.258616	4.41595e-45
R3hcc1	2.0236e-49	0.321208	4.78885e-45
Mterf3	2.03014e-49	-0.422905	4.80433e-45
D930015E06Rik	2.07064e-49	-0.499362	4.90016e-45
Map4k3	2.09615e-49	-0.333544	4.96053e-45
Pum2	2.10889e-49	-0.27582	4.9907e-45
Fras1	2.1095e-49	0.584484	4.99214e-45
Lrr1	2.13296e-49	-0.364853	5.04764e-45
Dalrd3	2.38579e-49	-0.25764	5.64598e-45
Ptpn11	2.42179e-49	-0.296945	5.73117e-45
Fzd10	2.5119e-49	-0.365228	5.94442e-45
1700021F05Rik	2.58125e-49	0.278199	6.10852e-45
Slc23a2	2.75358e-49	-0.277317	6.51636e-45
Pitrm1	2.78544e-49	-0.32204	6.59174e-45
Erap1	3.11539e-49	0.474056	7.37257e-45
Car6	3.33934e-49	-0.300214	7.90255e-45
Gm20604	3.39523e-49	-0.265187	8.03482e-45
Whsc1	3.413e-49	-0.545155	8.07686e-45
Serinc3	3.79735e-49	-0.32699	8.98642e-45
Dkc1	3.85446e-49	-0.279642	9.12157e-45
Spc24	4.36467e-49	-0.313801	1.0329e-44
Prkag2	4.46409e-49	0.306441	1.05643e-44
1600020E01Rik	4.62997e-49	0.531826	1.09568e-44
Kctd10	4.63355e-49	0.335843	1.09653e-44
Stt3a	4.67379e-49	-0.29356	1.10605e-44
Rasa1	4.69073e-49	-0.331119	1.11006e-44
Rnf144a	4.89279e-49	-0.314188	1.15788e-44
Tusc3	5.09148e-49	-0.27435	1.2049e-44
Ifi35	5.27862e-49	0.632228	1.24919e-44
Bambi	5.30754e-49	0.441175	1.25603e-44
Snrpb2	5.52615e-49	-0.272987	1.30776e-44
Plp2	5.64635e-49	-0.310415	1.33621e-44
Psmf1	5.80788e-49	0.348774	1.37443e-44
Zfx	5.92787e-49	-0.433647	1.40283e-44
Ska1	6.43548e-49	-0.344217	1.52296e-44
Wfdc15a	6.79403e-49	-0.34126	1.60781e-44
Tmem218	6.80949e-49	0.475971	1.61147e-44
Cbx4	6.83599e-49	-0.279696	1.61774e-44
Churc1	8.18049e-49	-0.312692	1.93591e-44
Usp9y	8.45432e-49	-0.387969	2.00072e-44
Aes	8.55821e-49	-0.384278	2.0253e-44
Mageb2	9.6189e-49	-0.252628	2.27631e-44
Atp1a1	1.02236e-48	0.314749	2.41942e-44
Gpd1l	1.02992e-48	-0.297476	2.43731e-44
Fance	1.06803e-48	0.308458	2.52749e-44
Mapkap1	1.1028e-48	-0.291147	2.60979e-44
Hnrnpul1	1.10737e-48	-0.31098	2.6206e-44
Wash1	1.2146e-48	0.465381	2.87435e-44
Tmem87a	1.3408e-48	-0.424812	3.173e-44
Plagl1	1.49678e-48	-0.341727	3.54214e-44
Rnmt	1.50649e-48	-0.300944	3.56511e-44
Cdca7	1.60022e-48	-0.260081	3.78691e-44
Ccdc25	1.64273e-48	-0.33607	3.88753e-44
Ptpn12	1.71643e-48	-0.335541	4.06193e-44
Spred2	1.79343e-48	-0.2916	4.24415e-44
Cxcl12	1.80511e-48	0.539488	4.27179e-44
Lig1	1.87751e-48	-0.335814	4.44314e-44
Cep250	1.93864e-48	-0.436942	4.5878e-44
Cyb5r4	2.11853e-48	-0.309132	5.01349e-44
Rad51	2.14537e-48	-0.323154	5.07703e-44
Sdc4	2.18979e-48	0.267899	5.18213e-44
Timeless	2.37071e-48	-0.310381	5.61029e-44
Ide	2.46679e-48	-0.301819	5.83765e-44
Pdzd11	2.77515e-48	-0.294954	6.56739e-44
Aqr	3.04579e-48	-0.284687	7.20787e-44
Tspan33	3.2125e-48	0.477916	7.60237e-44
Atpaf1	3.68913e-48	-0.275077	8.73033e-44
Prkd3	3.86692e-48	-0.317932	9.15106e-44
Hnrnpl	4.29158e-48	-0.296074	1.0156e-43
Orc3	4.70642e-48	-0.281945	1.11377e-43
Mier2	4.95533e-48	0.444395	1.17268e-43
Chuk	5.59209e-48	-0.329247	1.32337e-43
Fam69b	5.62014e-48	0.37229	1.33001e-43
Dlgap1	6.31425e-48	0.585829	1.49427e-43
Ttc33	7.27413e-48	0.256235	1.72142e-43
Slc39a6	7.4958e-48	-0.267888	1.77388e-43
Bex1	7.5324e-48	0.350367	1.78254e-43
Gm6268	7.57437e-48	-0.33302	1.79248e-43
Med13l	7.67894e-48	-0.348701	1.81722e-43
Exo1	8.05085e-48	-0.373858	1.90523e-43
Cdkn3	8.54814e-48	-0.416217	2.02292e-43
Rint1	8.94439e-48	-0.292255	2.11669e-43
Msrb1	9.51034e-48	0.311589	2.25062e-43
Ndufa5	9.89735e-48	-0.330778	2.34221e-43
Zfp948	1.06264e-47	-0.420824	2.51474e-43
Fam76b	1.06307e-47	-0.35188	2.51576e-43
Hk2	1.16179e-47	-0.421883	2.74937e-43
Gtpbp6	1.29457e-47	0.307043	3.0636e-43
Pola2	1.36595e-47	-0.290234	3.23252e-43
Tceb1	1.62562e-47	-0.368312	3.84704e-43
Dab1	1.86435e-47	-0.387404	4.41198e-43
Stat6	1.9471e-47	-0.270875	4.6078e-43
Acrbp	2.18474e-47	-0.317285	5.1702e-43
Fthl17c	2.21833e-47	-0.293443	5.24967e-43
Brpf1	2.39639e-47	-0.425617	5.67106e-43
Acadvl	2.64342e-47	-0.267992	6.25565e-43
Hsph1	3.21095e-47	-0.330032	7.5987e-43
Ino80	3.40872e-47	-0.394824	8.06673e-43
Eif2c5	3.44125e-47	0.558863	8.14371e-43
Gngt2	3.54457e-47	-0.319443	8.38822e-43
Rab11fip4	3.93098e-47	0.425133	9.30267e-43
Git2	4.02055e-47	-0.251062	9.51463e-43
Ccnb2	4.1385e-47	-0.372231	9.79376e-43
Slc9a3r2	4.62988e-47	0.564276	1.09566e-42
Myef2	4.78287e-47	-0.363594	1.13187e-42
Pam	4.82957e-47	-0.461406	1.14292e-42
Prune	5.05488e-47	0.448405	1.19624e-42
Coq3	5.14603e-47	-0.322633	1.21781e-42
Naa50	5.21068e-47	-0.258773	1.23311e-42
Acot13	5.24534e-47	0.250985	1.24131e-42
Pggt1b	5.4401e-47	-0.329996	1.2874e-42
Slc16a1	5.61243e-47	-0.398469	1.32818e-42
Sacs	6.89116e-47	-0.382307	1.63079e-42
Ciart	6.93374e-47	0.424426	1.64087e-42
Nespas	6.93795e-47	-0.415654	1.64187e-42
Klhdc4	7.31057e-47	0.373759	1.73005e-42
Bloc1s5	8.30383e-47	0.418077	1.9651e-42
Hdac5	8.5708e-47	0.491125	2.02828e-42
Tceal9	8.72402e-47	-0.510555	2.06454e-42
Tmem14c	9.55029e-47	-0.274706	2.26008e-42
March7	9.91363e-47	-0.282155	2.34606e-42
Phf11d	9.93874e-47	-0.294258	2.352e-42
Usp44	1.09082e-46	-0.373337	2.58144e-42
Specc1l	1.10941e-46	-0.383271	2.62541e-42
Lmo4	1.20962e-46	-0.346061	2.86257e-42
Dip2b	1.2409e-46	-0.38378	2.93658e-42
Cep70	1.28504e-46	-0.337142	3.04105e-42
Sec62	1.33536e-46	-0.284898	3.16012e-42
Tubgcp5	1.52113e-46	-0.370734	3.59976e-42
Ptdss2	1.90488e-46	0.311602	4.5079e-42
Gm8730	1.92269e-46	0.381149	4.55004e-42
Commd10	2.17031e-46	0.295897	5.13604e-42
Cenpa	2.1787e-46	-0.332356	5.15589e-42
Impa2	2.19217e-46	0.350722	5.18777e-42
Cep192	2.41825e-46	-0.364918	5.72279e-42
Crk	2.53345e-46	-0.2618	5.99542e-42
R3hdm4	2.71847e-46	-0.322682	6.43327e-42
Nudt6	3.02114e-46	0.359041	7.14953e-42
Uhrf2	3.37789e-46	-0.25209	7.99378e-42
Inppl1	4.20476e-46	-0.269675	9.95056e-42
Slc25a5	4.31522e-46	-0.36981	1.0212e-41
Desi2	4.45372e-46	-0.254427	1.05397e-41
Atg16l2	4.58024e-46	0.541952	1.08391e-41
Ap2a1	4.65417e-46	0.260767	1.10141e-41
Asf1b	5.02333e-46	-0.287725	1.18877e-41
Relb	5.41176e-46	0.498461	1.28069e-41
Xlr4a	5.8169e-46	-0.281959	1.37657e-41
Pcbd1	5.85139e-46	-0.287345	1.38473e-41
Pls3	6.30214e-46	-0.32949	1.4914e-41
Mycl	6.53109e-46	0.587805	1.54558e-41
Narfl	6.74341e-46	0.403888	1.59583e-41
Siah2	7.14206e-46	0.331216	1.69017e-41
Stag2	7.18302e-46	-0.39403	1.69986e-41
Gatsl3	7.2883e-46	-0.261919	1.72478e-41
Snai1	7.98723e-46	0.551877	1.89018e-41
Napa	8.40898e-46	0.335104	1.98998e-41
Lnpep	8.89247e-46	-0.446029	2.1044e-41
Nfs1	9.26001e-46	0.320719	2.19138e-41
Mkl2	9.50684e-46	-0.343629	2.24979e-41
Etf1	1.01375e-45	-0.256345	2.39904e-41
Ttf2	1.07036e-45	-0.268782	2.53301e-41
Homer1	1.11423e-45	-0.354979	2.63682e-41
Trmt10c	1.1233e-45	-0.276512	2.65829e-41
Nup160	1.15667e-45	-0.418149	2.73725e-41
Sepw1	1.18042e-45	0.421117	2.79346e-41
Ddb1	1.19494e-45	0.253479	2.82782e-41
Wdr44	1.20271e-45	-0.406106	2.84622e-41
Zranb2	1.23226e-45	-0.299504	2.91614e-41
Oma1	1.28055e-45	-0.257425	3.03042e-41
Cdk2ap2	1.2879e-45	0.261793	3.04782e-41
Ubxn8	1.44665e-45	0.34671	3.42349e-41
D11Wsu47e	1.56841e-45	0.350929	3.71164e-41
Fgf12	1.65169e-45	-0.264875	3.90874e-41
Ctage5	1.7922e-45	-0.511897	4.24124e-41
Arglu1	1.95061e-45	-0.274658	4.61613e-41
Incenp	2.00058e-45	-0.300027	4.73437e-41
Zc3hc1	2.00663e-45	0.269311	4.74869e-41
G2e3	2.04452e-45	-0.323168	4.83836e-41
Edrf1	2.27755e-45	-0.378792	5.38981e-41
Rpf2	2.66239e-45	-0.270473	6.30054e-41
Fbxo36	2.93888e-45	0.341204	6.95487e-41
Sfmbt2	2.99977e-45	-0.293299	7.09895e-41
Wdr74	3.18305e-45	0.283921	7.53269e-41
Stox2	3.27417e-45	0.579115	7.74833e-41
Syn2	3.41902e-45	0.546925	8.0911e-41
Hook3	3.7887e-45	-0.263794	8.96597e-41
Sh3bp4	4.0794e-45	0.448082	9.65389e-41
Kif14	4.14442e-45	-0.350681	9.80777e-41
Gnptg	4.32378e-45	-0.283946	1.02322e-40
Litaf	4.99752e-45	0.327987	1.18266e-40
Tinf2	5.86276e-45	-0.267674	1.38742e-40
Cdc45	6.77017e-45	-0.299384	1.60216e-40
Dzip1	7.3352e-45	-0.366458	1.73588e-40
Ints3	7.34633e-45	0.371972	1.73851e-40
Prkrir	7.92209e-45	-0.499564	1.87476e-40
Nbn	8.63629e-45	-0.364653	2.04378e-40
Nell2	8.68098e-45	-0.365801	2.05435e-40
Gm14964	9.3179e-45	-0.252056	2.20508e-40
Peli2	1.00092e-44	0.305751	2.36868e-40
Slc44a2	1.00449e-44	0.548384	2.37712e-40
Pnma5	1.00544e-44	0.515355	2.37937e-40
Rnf4	1.01793e-44	-0.272327	2.40893e-40
Amdhd2	1.07833e-44	0.319928	2.55186e-40
Arhgap11a	1.26731e-44	-0.444776	2.9991e-40
Pak1	1.30365e-44	-0.310037	3.08509e-40
Dbf4	1.39183e-44	-0.285319	3.29376e-40
Noc3l	1.42168e-44	-0.311688	3.36441e-40
Cenpc1	1.42623e-44	-0.349249	3.37517e-40
Dnajc9	1.54268e-44	-0.279153	3.65076e-40
H2afj	1.54865e-44	-0.356084	3.66487e-40
Hist1h1c	1.61871e-44	-0.435744	3.83067e-40
Dtwd1	1.62696e-44	0.329969	3.85019e-40
Mfng	1.63399e-44	0.584641	3.86685e-40
Mboat7	1.70577e-44	0.346709	4.03671e-40
Dclre1a	1.79825e-44	-0.47278	4.25555e-40
Lrrc28	1.99231e-44	0.367216	4.71479e-40
Ppp2r5d	2.15932e-44	0.353066	5.11002e-40
AC158554.1	2.21136e-44	-0.492725	5.23318e-40
Shoc2	2.31758e-44	-0.273643	5.48456e-40
Ube2a	2.58315e-44	-0.309271	6.11302e-40
Flot2	2.75711e-44	0.323403	6.5247e-40
Sall1	3.43008e-44	0.543911	8.11728e-40
Rnf212	3.49084e-44	0.488595	8.26107e-40
Atmin	3.64593e-44	-0.325456	8.6281e-40
Ggct	3.81575e-44	0.284184	9.02997e-40
Dido1	3.88868e-44	-0.329662	9.20256e-40
D17Wsu92e	3.92083e-44	-0.298784	9.27865e-40
Abcg2	4.05202e-44	-0.362982	9.58911e-40
Ascc1	4.08698e-44	0.362341	9.67185e-40
Zwilch	4.15569e-44	-0.369488	9.83444e-40
Nme2	4.15585e-44	-0.282515	9.83483e-40
Efcab10	4.35457e-44	0.399561	1.03051e-39
Dock7	4.66236e-44	-0.338567	1.10335e-39
Usb1	6.19276e-44	0.339785	1.46552e-39
Arhgef12	6.52322e-44	-0.392569	1.54372e-39
Cdk16	6.81069e-44	0.30776	1.61175e-39
Phykpl	7.19942e-44	-0.352216	1.70374e-39
Ezr	7.48643e-44	-0.258812	1.77166e-39
Zfp646	7.71535e-44	-0.321723	1.82584e-39
Acaa1a	7.89045e-44	0.283074	1.86728e-39
Macf1	8.06195e-44	-0.308277	1.90786e-39
1300002E11Rik	8.08114e-44	0.460448	1.9124e-39
Snx10	8.27496e-44	-0.28822	1.95827e-39
Arf3	8.82316e-44	0.313579	2.088e-39
Frmd6	9.23388e-44	-0.314822	2.1852e-39
Foxj3	9.23472e-44	-0.26134	2.1854e-39
Eppin	9.31164e-44	0.620483	2.2036e-39
Rftn1	1.01287e-43	0.3783	2.39696e-39
Tfeb	1.0438e-43	-0.2642	2.47016e-39
Ireb2	1.08252e-43	-0.316511	2.56179e-39
Uap1l1	1.10315e-43	0.437084	2.6106e-39
Zfp36l1	1.20414e-43	-0.322707	2.84959e-39
Cep162	1.20573e-43	-0.27468	2.85336e-39
Gen1	1.21115e-43	-0.420435	2.86618e-39
Donson	1.27997e-43	-0.322306	3.02905e-39
Caap1	1.28166e-43	-0.319331	3.03304e-39
Dlk1	1.30031e-43	0.467948	3.07719e-39
Mien1	1.30263e-43	0.260005	3.08269e-39
Mbd2	1.42736e-43	-0.300222	3.37786e-39
Itpk1	1.49331e-43	0.381638	3.53392e-39
Cobll1	1.55041e-43	-0.444123	3.66904e-39
Card19	1.70073e-43	0.286955	4.02477e-39
Ephb1	1.74027e-43	-0.351778	4.11836e-39
Pcbp4	1.88389e-43	0.339874	4.45822e-39
Slc35g1	2.06948e-43	-0.349135	4.89741e-39
Snx12	2.08165e-43	0.296882	4.92622e-39
Fam46a	2.15392e-43	-0.390798	5.09725e-39
Man2a1	2.19053e-43	-0.392715	5.18388e-39
Tead2	2.22571e-43	0.317613	5.26714e-39
Srp68	2.32204e-43	0.277071	5.49511e-39
A930011G23Rik	2.55019e-43	0.677432	6.03504e-39
Acer3	2.56547e-43	-0.282391	6.07117e-39
Hk1	2.68422e-43	0.444082	6.35221e-39
Snx8	2.75983e-43	0.312866	6.53114e-39
Zbtb11	2.86798e-43	-0.357823	6.78707e-39
Tmed7	3.08105e-43	-0.274961	7.2913e-39
Ugp2	3.12374e-43	-0.3034	7.39233e-39
Akt1	3.29148e-43	0.407477	7.78928e-39
Mapk6	3.31194e-43	-0.301723	7.8377e-39
Cd24a	3.31338e-43	0.657959	7.84111e-39
Psme4	3.49229e-43	-0.34906	8.26451e-39
Hjurp	3.51111e-43	-0.281048	8.30905e-39
Ppp2r5e	3.81653e-43	-0.315177	9.03182e-39
Snx14	4.26999e-43	-0.328822	1.01049e-38
Tfdp1	4.36523e-43	-0.43739	1.03303e-38
Gm13247	4.44685e-43	-0.528567	1.05235e-38
Cdip1	4.49744e-43	0.341438	1.06432e-38
Gtpbp10	4.80859e-43	-0.302894	1.13795e-38
Sbsn	5.12534e-43	0.554611	1.21291e-38
Wdr76	5.22861e-43	-0.325029	1.23735e-38
Smarcc2	5.27448e-43	-0.333804	1.24821e-38
Nob1	5.67728e-43	0.255204	1.34353e-38
Akt1s1	6.00469e-43	0.359502	1.42101e-38
Borcs6	6.20189e-43	-0.302257	1.46768e-38
Rprml	6.24536e-43	-0.354301	1.47796e-38
Rtkn2	6.89327e-43	-0.332476	1.63129e-38
Rwdd4a	7.44227e-43	0.2591	1.76121e-38
Mgll	8.06613e-43	0.396799	1.90885e-38
Ppid	9.70814e-43	-0.255609	2.29743e-38
Prpf39	1.06548e-42	-0.375232	2.52146e-38
Ctdspl	1.06569e-42	0.46001	2.52195e-38
Cbr3	1.15002e-42	-0.302873	2.72152e-38
Prr11	1.33327e-42	-0.407781	3.15519e-38
Atp2a2	1.42442e-42	-0.353352	3.37089e-38
Hivep2	1.52386e-42	-0.363265	3.60622e-38
Stxbp3	1.54568e-42	-0.304469	3.65784e-38
Ywhaz	1.5569e-42	-0.252947	3.6844e-38
Tmem101	1.60016e-42	0.280747	3.78677e-38
Zhx1	1.60356e-42	-0.462854	3.79482e-38
Gbp3	1.63176e-42	0.5779	3.86156e-38
Rapgef2	1.67474e-42	-0.428276	3.96328e-38
Grk2	1.70313e-42	-0.376739	4.03045e-38
Mtap	1.73473e-42	-0.290146	4.10523e-38
Cmtm8	1.73707e-42	-0.282366	4.11078e-38
Aggf1	1.77176e-42	-0.250382	4.19286e-38
Gm44210	1.99802e-42	-0.29576	4.72832e-38
Smim8	2.08282e-42	-0.291615	4.929e-38
Cdc37l1	2.12956e-42	-0.266369	5.03961e-38
Sem1	2.34164e-42	-0.50016	5.54149e-38
Nek1	2.43149e-42	-0.253502	5.75412e-38
Mtif2	3.29242e-42	-0.309573	7.79151e-38
Pcyt1a	3.52588e-42	-0.306063	8.344e-38
Riok1	3.61487e-42	-0.286918	8.55459e-38
Zfyve16	3.62806e-42	-0.416865	8.58581e-38
Rngtt	4.90429e-42	-0.258043	1.1606e-37
Dnpep	5.04512e-42	0.280668	1.19393e-37
Adcy10	6.04531e-42	0.543861	1.43062e-37
Por	6.0732e-42	0.283381	1.43722e-37
Tuba1c	6.19571e-42	-0.373131	1.46622e-37
Idh3b	6.28674e-42	-0.260346	1.48776e-37
Zfos1	6.44751e-42	0.478301	1.5258e-37
Ndufaf8	6.47434e-42	-0.513597	1.53215e-37
Arhgef25	7.14048e-42	-0.266723	1.68979e-37
Bst2	7.22592e-42	0.359724	1.71001e-37
Cnep1r1	7.44749e-42	-0.281611	1.76245e-37
Arf2	7.57433e-42	-0.316814	1.79246e-37
Fnip1	7.85496e-42	-0.375833	1.85888e-37
Aftph	9.03076e-42	-0.32887	2.13713e-37
Agk	9.91119e-42	-0.256728	2.34548e-37
Chd7	9.98709e-42	0.362503	2.36344e-37
Kirrel2	1.00883e-41	-0.25914	2.3874e-37
Senp2	1.12255e-41	-0.315251	2.65651e-37
Plcb4	1.14583e-41	-0.379264	2.71161e-37
Zbtb20	1.15337e-41	0.396115	2.72946e-37
Cep63	1.17449e-41	-0.26033	2.77942e-37
Ice2	1.19412e-41	-0.323192	2.82587e-37
Ddx43	1.28938e-41	-0.263211	3.05131e-37
Abi1	1.36785e-41	-0.254357	3.23703e-37
Itpr1	1.574e-41	-0.332817	3.72487e-37
Klhl9	1.61164e-41	-0.324653	3.81394e-37
Myadm	1.8324e-41	-0.292355	4.33636e-37
Phactr4	2.10315e-41	-0.277092	4.9771e-37
Tnip1	2.49081e-41	0.428321	5.89449e-37
Itga1	2.6935e-41	-0.415184	6.37417e-37
Zmiz1	2.71801e-41	-0.311201	6.43217e-37
Pum3	2.77595e-41	-0.283508	6.56928e-37
Ttk	2.87487e-41	-0.328105	6.80338e-37
Mycn	3.0973e-41	0.472995	7.32976e-37
Spg11	3.11967e-41	-0.358408	7.3827e-37
Ppp1r10	3.15455e-41	-0.262012	7.46524e-37
Med13	3.35422e-41	-0.272214	7.93776e-37
Xrcc6bp1	3.4762e-41	0.40568	8.22644e-37
Sh3bp1	3.74144e-41	0.323835	8.85411e-37
Cdk7	3.79776e-41	-0.315158	8.9874e-37
Adck5	3.84238e-41	0.285093	9.09299e-37
Cdh2	3.92071e-41	-0.44095	9.27836e-37
9030624J02Rik	3.98357e-41	0.252172	9.42712e-37
Asphd2	4.67392e-41	0.270884	1.10608e-36
Cd276	4.70122e-41	0.534193	1.11254e-36
Utp3	4.84416e-41	-0.262466	1.14637e-36
Golga4	5.04958e-41	-0.253099	1.19498e-36
Hist1h2an	5.28262e-41	-0.486926	1.25013e-36
Phlda3	5.29196e-41	-0.424832	1.25234e-36
Kifc1	5.44804e-41	-0.267356	1.28928e-36
Siae	5.77002e-41	0.473215	1.36548e-36
Oxr1	5.82804e-41	-0.275651	1.3792e-36
Spopl	6.06454e-41	-0.281118	1.43517e-36
Fam107b	6.41071e-41	-0.28602	1.51709e-36
E530001K10Rik	6.95738e-41	0.653918	1.64646e-36
Dpm3	7.20098e-41	-0.306723	1.70411e-36
Dnajc25	7.58452e-41	-0.292453	1.79488e-36
Slc35a4	7.61813e-41	0.359185	1.80283e-36
Pddc1	7.79136e-41	0.465865	1.84383e-36
Per1	8.62861e-41	0.480789	2.04196e-36
Fbxw9	9.07405e-41	0.385761	2.14737e-36
Chtf18	9.10335e-41	0.263486	2.15431e-36
Tmtc3	9.12668e-41	-0.421926	2.15983e-36
Zdhhc16	9.17112e-41	0.266447	2.17035e-36
Taf5l	1.14294e-40	0.285849	2.70478e-36
Wdr73	1.21417e-40	0.333425	2.87333e-36
Impdh1	1.3192e-40	0.335684	3.12188e-36
Pcgf3	1.38339e-40	-0.308975	3.2738e-36
Arhgef2	1.55013e-40	-0.274677	3.66838e-36
Asnsd1	1.73215e-40	0.265472	4.09914e-36
Fyn	1.81626e-40	-0.269084	4.29818e-36
Bbc3	1.87224e-40	-0.28841	4.43066e-36
Fastkd1	1.8743e-40	-0.321356	4.43552e-36
Itch	1.99326e-40	-0.300482	4.71706e-36
Wbp1	2.03521e-40	0.288085	4.81631e-36
Six4	2.28676e-40	0.546173	5.41161e-36
Ifnar2	2.30183e-40	-0.295021	5.44729e-36
Rhox2d	2.3279e-40	-0.264916	5.50897e-36
Taf4b	2.3439e-40	-0.284249	5.54685e-36
Paxbp1	2.38702e-40	-0.271394	5.64887e-36
N4bp2	2.42778e-40	-0.290992	5.74535e-36
Cnot6	2.55297e-40	-0.25709	6.04161e-36
Mllt10	2.57229e-40	-0.255236	6.08733e-36
Amd1	2.63068e-40	-0.29238	6.2255e-36
Gm15417	2.92748e-40	-0.282339	6.92788e-36
Brd7	3.07082e-40	-0.250883	7.2671e-36
Pold3	3.12249e-40	-0.26576	7.38937e-36
Ralb	3.21763e-40	-0.289788	7.61452e-36
Arhgef5	3.45939e-40	-0.315134	8.18666e-36
Tmem219	3.74006e-40	0.356124	8.85085e-36
Fam45a	3.88027e-40	-0.252545	9.18265e-36
Tnfrsf25	4.90131e-40	-0.327819	1.1599e-35
Myg1	5.03368e-40	0.27356	1.19122e-35
Entpd2	5.3565e-40	0.520208	1.26761e-35
Ercc1	5.40302e-40	0.325249	1.27863e-35
Kif1b	5.7064e-40	-0.250336	1.35042e-35
Chtf8	5.71089e-40	0.370716	1.35148e-35
Tnpo3	5.82884e-40	-0.295141	1.3794e-35
Gm9843	6.07411e-40	0.37484	1.43744e-35
Upf3a	6.29503e-40	-0.256085	1.48972e-35
Ubr7	6.3009e-40	-0.275263	1.49111e-35
Strn4	7.09006e-40	0.292882	1.67786e-35
Bop1	9.92472e-40	0.270591	2.34868e-35
Igsf3	1.03039e-39	0.286054	2.43843e-35
Terf1	1.10427e-39	-0.251858	2.61327e-35
Atl2	1.13932e-39	-0.318866	2.69621e-35
Uqcrc1	1.16071e-39	0.262546	2.74683e-35
Nudcd1	1.19272e-39	-0.280898	2.82256e-35
Ankle2	1.269e-39	-0.304562	3.00309e-35
Ptms	1.28922e-39	-0.250951	3.05094e-35
A330017A19Rik	1.34918e-39	0.511484	3.19283e-35
Mettl6	1.39368e-39	-0.250066	3.29815e-35
Tcea2	1.51252e-39	-0.286593	3.57938e-35
Pgs1	1.55258e-39	0.267724	3.67419e-35
Brox	1.63845e-39	-0.257397	3.8774e-35
Ndrg1	1.71836e-39	0.489809	4.06651e-35
Helq	1.7283e-39	-0.429875	4.09002e-35
Cth	1.90056e-39	-0.294341	4.49767e-35
Tet3	2.01914e-39	0.434425	4.77829e-35
Sycp2	2.18098e-39	-0.350561	5.16129e-35
Pet100	2.20294e-39	-0.326825	5.21325e-35
Zfp955b	2.57408e-39	-0.483099	6.09156e-35
Pgm3	2.71879e-39	-0.305121	6.43402e-35
Dym	3.29993e-39	0.263723	7.80929e-35
Lmo1	3.4522e-39	0.427608	8.16962e-35
Mcc	3.68803e-39	-0.311262	8.72771e-35
Smim15	3.86405e-39	-0.25127	9.14428e-35
Atp6v0a2	4.61911e-39	-0.329913	1.09311e-34
Magohb	4.79875e-39	-0.279627	1.13562e-34
Clcn3	4.90259e-39	-0.341488	1.1602e-34
Mpzl1	5.07405e-39	0.264551	1.20077e-34
Gtf3c1	5.33884e-39	-0.315648	1.26344e-34
Copz1	5.58248e-39	0.250709	1.32109e-34
Col1a1	5.68084e-39	0.557729	1.34437e-34
Klhl12	5.68494e-39	0.274202	1.34534e-34
Casp9	5.73601e-39	0.417089	1.35743e-34
Depdc7	6.04362e-39	0.286632	1.43022e-34
Fam234b	6.58351e-39	-0.257009	1.55799e-34
H2afy2	7.01297e-39	0.266952	1.65962e-34
Gss	7.47465e-39	0.293466	1.76888e-34
Rad54b	7.67467e-39	-0.330813	1.81621e-34
Bicc1	7.85714e-39	0.411661	1.85939e-34
Actn3	8.37871e-39	0.529831	1.98282e-34
Rnf10	9.55828e-39	-0.253796	2.26197e-34
Cbl	9.77114e-39	-0.288215	2.31234e-34
Gpc4	9.78152e-39	-0.257852	2.3148e-34
Frmd8	9.98759e-39	0.279575	2.36356e-34
Irf2bp1	1.02215e-38	-0.25103	2.41893e-34
Cers6	1.02365e-38	0.267763	2.42248e-34
Ngly1	1.21729e-38	-0.31791	2.88072e-34
Opa1	1.23935e-38	-0.345433	2.93293e-34
Ppm1b	1.25811e-38	0.281578	2.97731e-34
Fign	1.29602e-38	-0.376021	3.06703e-34
Dhx35	1.37014e-38	0.449247	3.24243e-34
Ano10	1.44155e-38	0.446273	3.41142e-34
Rtfdc1	1.49395e-38	0.367764	3.53544e-34
Wdfy3	1.55687e-38	-0.393093	3.68432e-34
Hist1h2ag	1.62864e-38	-0.288756	3.85418e-34
Aga	1.90076e-38	-0.255549	4.49814e-34
Ago3	1.97446e-38	-0.291133	4.67255e-34
Zmym2	2.34506e-38	-0.359262	5.54959e-34
Arhgap21	2.48277e-38	-0.42096	5.87547e-34
Gas2l3	2.81262e-38	-0.267181	6.65606e-34
Kpna2	2.82153e-38	-0.310152	6.67716e-34
Mapk7	2.91397e-38	0.333361	6.89592e-34
Gm10020	3.29585e-38	0.542112	7.79963e-34
Sbf2	3.43115e-38	-0.290791	8.11983e-34
Cdca2	3.53388e-38	-0.267785	8.36294e-34
Prtg	3.7767e-38	0.449974	8.93756e-34
Gm6871	3.95088e-38	-0.469624	9.34976e-34
D5Ertd605e	4.02134e-38	-0.274332	9.51651e-34
Tmem245	4.13475e-38	-0.269225	9.78488e-34
Cklf	4.62408e-38	-0.317424	1.09429e-33
Gm21411	4.70652e-38	-0.373531	1.1138e-33
Shcbp1	5.06098e-38	-0.306909	1.19768e-33
Mlx	5.19781e-38	-0.257004	1.23006e-33
Nupl1	5.51497e-38	-0.475911	1.30512e-33
Cpsf4l	5.74746e-38	0.546624	1.36014e-33
[truncated: 879 more rows]

## Sheet: AllAundiff_CTRLvsNeonate
Gene	p_value	avg_logFC	p_val_adj
Prm2	0	3.58617	0
Ubc	0	1.38648	0
Fkbp6	0	1.00026	0
Ubb	0	0.931556	0
mt-Co1	0	-0.48873	0
Rpl34	0	-0.584182	0
Rplp1	0	-0.600912	0
Rpl4	0	-0.639634	0
Rps17	0	-0.640758	0
Snrpg	0	-0.67522	0
Rpl31	0	-0.677908	0
Cox7c	0	-0.745044	0
Snrpf	0	-0.764884	0
Rpl37a	0	-0.808529	0
2010107E04Rik	0	-0.863056	0
Rpl36al	0	-0.880354	0
Rps26	0	-0.906818	0
Rpl35a	0	-0.948681	0
Atp5e	0	-0.967885	0
Rplp2	0	-0.981996	0
Rps21	0	-1.00478	0
Tmsb10	0	-1.01112	0
Rps23	0	-1.03872	0
mt-Nd3	0	-1.0618	0
Ndufa2	0	-1.06607	0
Shfm1	0	-1.08073	0
Rpl36a	0	-1.08471	0
Uqcr11	0	-1.09921	0
Rpl41	0	-1.22839	0
Usmg5	0	-1.24023	0
Rpl38	0	-1.2768	0
Rpl26	0	-1.28857	0
Bola2	0	-1.307	0
Atp5k	0	-1.30941	0
Rps27	0	-1.33061	0
Rps29	0	-1.37078	0
Rpl37	0	-1.38036	0
Rpl36	0	-1.41467	0
Rps28	0	-1.42833	0
Gm10073	0	-1.69167	0
Rpl39	0	-1.77028	0
Gm10076	0	-2.2084	0
Tomm7	1.08398002697569e-320	-0.898953	2.56523873383798e-316
Rps27rt	5.9622413055241e-315	-1.54302	1.41096440495228e-310
Txnip	1.70686740306721e-311	1.3946	4.0393e-307
Usp26	0	-1.27408	7.66209e-305
Rpl12	2.89802e-300	-0.45084	6.85817e-296
Rps19	1.05502e-298	-0.455202	2.4967e-294
Psmd2	1.3306e-298	0.997484	3.14886e-294
Hmgn2	1.04737e-297	-0.8692	2.4786e-293
Wdr89	5.69678e-283	-0.912582	1.34814e-278
Vps8	1.37793e-279	-2.14622	3.26087e-275
Rps25	2.00888e-279	-0.482147	4.75401e-275
Rpl27a	5.11762e-276	-0.497791	1.21109e-271
Prm1	1.38909e-272	2.85529	3.28727e-268
Eif4a1	1.89422e-265	0.801317	4.48266e-261
mt-Co2	1.58679e-263	-0.46451	3.75514e-259
Rpl24	3.10034e-259	-0.514676	7.33694e-255
mt-Nd2	3.80163e-257	-0.66149	8.99655e-253
mt-Nd1	9.67881e-257	-0.565176	2.29049e-252
Cox6c	1.16504e-254	-0.581146	2.75707e-250
Rps24	9.10753e-254	-0.418148	2.1553e-249
Rps12-ps3	2.75341e-248	-1.1313	6.51595e-244
Smarcb1	6.27725e-248	1.23285	1.48551e-243
Sec61g	6.14727e-246	-0.646125	1.45475e-241
Psmb2	4.07649e-243	0.789246	9.64701e-239
Eif5b	7.92859e-240	-0.795057	1.8763e-235
Ndufa3	2.04465e-233	-1.03106	4.83867e-229
Tceb2	2.84516e-233	-0.618434	6.73308e-229
Hells	3.07274e-233	-0.949663	7.27165e-229
Snhg9	3.61791e-233	-1.94041	8.56178e-229
Taldo1	6.45015e-233	0.906082	1.52643e-228
Mt2	1.75534e-232	-0.842901	4.15402e-228
Rpl13a	2.62856e-231	-0.585097	6.2205e-227
Rps8	2.5922e-230	-0.368238	6.13445e-226
Uqcrq	3.55739e-230	-0.886014	8.41856e-226
Hmox2	4.9711e-228	1.05946	1.17641e-223
Ddx5	1.54655e-226	0.658817	3.65991e-222
Alyref	1.99956e-225	-0.865197	4.73196e-221
Ctsl	1.24842e-224	1.21238	2.95438e-220
Mrpl52	4.79612e-224	-0.846609	1.135e-219
Rps12	1.93631e-219	-0.436359	4.58227e-215
Cct3	6.63103e-218	0.818838	1.56923e-213
Rpl32	2.31448e-215	-0.374432	5.47721e-211
Rps26-ps1	1.29358e-213	-1.4116	3.06126e-209
Lrrc42	3.13946e-213	1.01495	7.42954e-209
Eif4a3	2.39329e-209	0.879236	5.66372e-205
Ddx39b	3.87374e-209	0.961644	9.16721e-205
Gm26917	2.53623e-208	-1.13579	6.00199e-204
Psma2	2.68665e-206	0.777202	6.35796e-202
Bcap31	2.58105e-204	1.01974	6.10806e-200
Puf60	2.80637e-204	0.858322	6.64128e-200
Pebp1	3.78727e-201	0.690317	8.96258e-197
2700094K13Rik	1.56104e-200	-0.590651	3.69419e-196
Ddost	1.65561e-199	0.819777	3.918e-195
Gm8730	3.23791e-194	-0.92062	7.66251e-190
Pabpc1	1.04157e-190	-0.518417	2.46487e-186
Rars	1.76411e-190	0.99173	4.17477e-186
Ftl1	2.13164e-190	-0.425439	5.04452e-186
Chmp4b	2.76303e-190	-1.14504	6.5387e-186
Gm10282	1.63988e-189	-1.60198	3.88078e-185
Selk	1.31819e-188	0.326335	3.1195e-184
Rps20	1.40935e-187	-0.342706	3.33522e-183
Actg1	1.56476e-186	0.785094	3.70299e-182
Vdac3	6.50485e-186	0.802389	1.53937e-181
Anapc13	1.94969e-185	-0.815109	4.61393e-181
Tnp2	9.14157e-184	2.36795	2.16335e-179
Rbfa	1.42776e-183	0.788918	3.3788e-179
Hmgn1	2.4419e-182	-0.46351	5.77876e-178
Rps27a	7.17084e-182	-0.383709	1.69698e-177
Tomm34	1.10522e-181	0.994551	2.61551e-177
Prkar1a	4.31629e-181	0.783978	1.02145e-176
Tmem160	2.99124e-180	-1.0758	7.07877e-176
Cct8	4.38759e-180	0.675881	1.03832e-175
Rpsa	9.22551e-179	-0.353796	2.18322e-174
1810043H04Rik	1.13382e-177	-0.880504	2.68319e-173
Tsc22d3	1.75391e-177	0.814478	4.15063e-173
Cox17	1.67847e-176	-1.21981	3.97211e-172
Dnd1	2.18901e-176	1.13509	5.1803e-172
Rpl14	4.50484e-176	-0.325344	1.06607e-171
Arpp19	5.65404e-174	-0.555383	1.33803e-169
Nrbp1	2.44795e-172	0.847154	5.79307e-168
Loxl2	3.66375e-168	-2.52228	8.67027e-164
Rpl35	8.80843e-168	-0.399133	2.08452e-163
Med10	5.19956e-167	0.783176	1.23047e-162
Uchl1	1.07853e-166	0.757383	2.55235e-162
Psmc4	1.23623e-164	0.928861	2.92553e-160
Cox6a1	3.821e-163	-0.564028	9.04241e-159
2810428I15Rik	1.31303e-162	-0.867796	3.10728e-158
Gapdh	6.45812e-162	0.553247	1.52831e-157
Rplp0	7.24016e-162	-0.289097	1.71338e-157
Rpl22	8.82859e-162	-0.444482	2.08929e-157
Gm10263	1.54757e-161	-1.45488	3.66232e-157
Psme1	2.40887e-161	0.873337	5.70059e-157
Sin3b	2.06916e-159	0.708102	4.89668e-155
Polr1c	6.44458e-159	0.798431	1.52511e-154
Dnaja2	1.17686e-158	0.619215	2.78503e-154
Pafah1b3	1.40729e-158	0.759542	3.33035e-154
Gm8186	2.02233e-158	-1.07296	4.78584e-154
Usp50	1.33546e-157	-1.25582	3.16036e-153
Cirh1a	6.26785e-157	0.617108	1.48329e-152
Rpl36-ps3	1.4558e-156	-1.65674	3.44516e-152
Tmem245	6.49583e-154	-1.43104	1.53724e-149
Rpl23a	1.73639e-153	-0.381073	4.10917e-149
Rras	1.71471e-152	0.890955	4.05785e-148
Tnrc6a	2.1421e-152	-0.915037	5.06929e-148
Ruvbl1	8.68124e-152	0.775694	2.05442e-147
Pak1ip1	2.91679e-151	0.723118	6.90259e-147
H2afy	1.23329e-150	0.750095	2.91857e-146
Bcas2	3.83933e-150	0.649773	9.08577e-146
Mllt4	1.43565e-149	-0.96724	3.39745e-145
Rtcb	5.11263e-149	0.818819	1.2099e-144
Cct2	1.10244e-148	0.57081	2.60891e-144
Hn1	4.35949e-148	-0.695576	1.03167e-143
Ciapin1	8.64778e-148	0.772805	2.0465e-143
Mdh2	9.24693e-148	0.571647	2.18828e-143
Ssbp2	3.28661e-147	1.10169	7.77776e-143
Uqcr10	1.2252e-146	-0.666413	2.89944e-142
Asz1	2.94047e-146	0.904421	6.95862e-142
Nae1	1.78005e-145	0.722843	4.21249e-141
Eif3g	2.03221e-145	0.666982	4.80922e-141
Pdap1	2.06675e-145	-0.510693	4.89095e-141
Stk25	1.09325e-143	1.03839	2.58718e-139
Hmgb2	9.03097e-143	-0.631356	2.13718e-138
Gpx4	4.1304e-142	-0.642752	9.77459e-138
Dnajc7	1.24438e-141	0.752218	2.94481e-137
Sf3b4	3.76746e-141	0.870118	8.91569e-137
Lgals1	4.19404e-141	-1.10616	9.92518e-137
Gng5	1.44983e-139	-0.353562	3.43103e-135
Bri3	4.79184e-139	0.702806	1.13399e-134
Gm10116	1.64625e-138	-1.31157	3.89585e-134
2810417H13Rik	2.20152e-138	-1.00828	5.20989e-134
Cct7	2.973e-138	0.617187	7.03561e-134
Snap47	4.85338e-138	0.920048	1.14855e-133
Nxf2	1.76454e-137	0.791908	4.17578e-133
Bzw1	1.82615e-137	0.580259	4.32159e-133
Polr2c	1.02184e-136	0.7192	2.41818e-132
Rbm42	1.15129e-136	0.909426	2.72454e-132
Gtsf1	1.5339e-136	0.721638	3.62996e-132
Gm42418	7.9085e-136	0.85893	1.87155e-131
Hist1h2ap	2.49529e-134	-1.66603	5.9051e-130
Exosc7	3.34271e-133	0.892079	7.91051e-129
Arpc3	1.95654e-132	0.662395	4.63014e-128
Gpi1	2.2623e-132	0.591987	5.35372e-128
Ap2a1	3.66444e-132	1.20934	8.6719e-128
Pkm	3.67017e-132	0.673963	8.68546e-128
Rack1	6.4883e-132	3.34074	1.53546e-127
Hnrnpf	1.48371e-131	0.494065	3.5112e-127
Wdr61	1.63134e-131	0.657063	3.86057e-127
AC160336.1	3.30143e-131	3.47031	7.81283e-127
Sem1	3.30143e-131	2.73834	7.81283e-127
Supt4a	1.02569e-130	0.596982	2.4273e-126
Elob	1.67745e-130	3.48861	3.96968e-126
Atp5o.1	1.67745e-130	2.53519	3.96968e-126
Snu13	1.67745e-130	2.43406	3.96968e-126
Rae1	1.68319e-130	0.650893	3.98327e-126
Ift43	2.65733e-130	0.953601	6.28856e-126
Myeov2	4.29532e-130	-0.578708	1.01649e-125
Selenoh	8.5109e-130	2.8868	2.0141e-125
Rtraf	8.5109e-130	2.61851	2.0141e-125
Rpl21	1.28997e-129	-0.288373	3.05271e-125
Trir	4.31202e-129	2.14799	1.02044e-124
Selenok	4.31202e-129	2.65377	1.02044e-124
Hdgfl3	2.18156e-128	2.04622	5.16267e-124
Adprh	4.32145e-128	0.80166	1.02267e-123
Pdcd11	1.0168e-127	-0.841347	2.40626e-123
Jpt1	1.10214e-127	1.89371	2.60822e-123
Cops9	5.5602e-127	1.89692	1.31582e-122
Afdn	5.5602e-127	1.74739	1.31582e-122
Ppib	6.21304e-127	0.579398	1.47032e-122
Hadhb	1.32201e-126	0.723081	3.12854e-122
Ndufaf8	2.8011e-126	1.63184	6.6288e-122
Selenof	2.8011e-126	1.77837	6.6288e-122
Eloc	1.40914e-125	1.88024	3.33472e-121
Copb2	1.13394e-124	0.661368	2.68346e-120
Gnb2l1	1.19496e-124	-0.252778	2.82788e-120
Rpl23	2.18758e-124	-0.25701	5.1769e-120
Meig1	3.05818e-124	1.94376	7.23719e-120
Gm45716	3.55114e-124	2.06722	8.40377e-120
Hpf1	3.55114e-124	1.77038	8.40377e-120
Ldhc	4.63006e-124	2.12235	1.0957e-119
Pfdn5	1.58062e-123	0.539948	3.74053e-119
Erg28	1.77894e-123	1.60882	4.20985e-119
Sec11a	2.68475e-123	0.740579	6.35347e-119
Farsa	8.03154e-123	0.908922	1.90066e-118
Mcrip1	8.89908e-123	1.59559	2.10597e-118
Nsd2	8.89908e-123	1.70199	2.10597e-118
Utp11	8.89908e-123	1.51285	2.10597e-118
Tagln2	2.28924e-122	0.867915	5.41748e-118
Bclaf3	4.44553e-122	1.50236	1.05203e-117
Myl12b	6.35524e-122	0.682984	1.50397e-117
Exosc2	6.55291e-122	-1.3564	1.55075e-117
Dguok	1.57056e-121	1.04769	3.71672e-117
Exoc3	1.78429e-121	0.70626	4.22251e-117
Ube2b	1.94816e-121	0.507968	4.61032e-117
Sae1	2.63061e-121	0.624224	6.22533e-117
Rpl13-ps3	4.34041e-121	-1.0796	1.02716e-116
Uba52	6.09459e-121	-0.552496	1.44228e-116
Utp4	1.10475e-120	1.51875	2.61439e-116
Ddx39	3.42511e-120	0.766234	8.10553e-116
Atp5g1	3.84238e-120	-0.387599	9.093e-116
Tubb5	1.18162e-119	0.710388	2.79631e-115
Sfr1	1.73041e-119	0.55708	4.09501e-115
Selenow	2.7302e-119	1.5061	6.46102e-115
Prelid3b	2.7302e-119	1.42525	6.46102e-115
Hnrnpa0	6.42435e-119	-0.399493	1.52032e-114
Aamp	1.41366e-118	0.62186	3.34543e-114
Gmps	1.48314e-118	0.724331	3.50985e-114
Adh5	2.74922e-118	0.844775	6.50603e-114
Eno1	5.28972e-118	0.804366	1.25181e-113
Sod2	5.17511e-117	0.769284	1.22469e-112
Gm7120	1.47826e-116	-2.6729	3.49829e-112
Spata5	1.63361e-116	0.649254	3.86594e-112
Retreg2	1.64008e-116	1.29804	3.88126e-112
Pgam1	2.61265e-116	0.568072	6.18284e-112
Psmb5	2.86135e-116	0.553159	6.77139e-112
Riox2	8.09177e-116	1.32383	1.91492e-111
Mrpl58	8.09177e-116	1.39929	1.91492e-111
Naxe	8.09177e-116	1.3352	1.91492e-111
Selenos	8.09177e-116	1.28332	1.91492e-111
Rex1bd	8.09177e-116	1.28244	1.91492e-111
Arl3	2.18718e-115	1.0823	5.17597e-111
Pdia6	2.66241e-115	0.688981	6.3006e-111
Snrpb	2.77925e-115	0.461889	6.57709e-111
Nsfl1c	2.80973e-115	0.752224	6.64922e-111
Dek	3.98661e-115	-0.666837	9.43432e-111
Ost4	7.0392e-115	-0.604161	1.66583e-110
Cdkn2a	1.31911e-114	-0.797965	3.12167e-110
Ash2l	1.71302e-114	0.746267	4.05387e-110
Hikeshi	1.96164e-114	1.20673	4.64222e-110
Med4	3.07398e-114	0.643112	7.27458e-110
Mia2	4.72968e-113	1.31073	1.11928e-108
Dnttip2	8.02679e-113	0.629	1.89954e-108
Cops3	9.83975e-113	0.753097	2.32858e-108
Ppp2r1a	1.34838e-112	0.906292	3.19093e-108
Crisp2	1.43016e-112	1.67722	3.38447e-108
Trappc3	1.51726e-112	0.780973	3.5906e-108
Romo1	2.76499e-112	-0.686436	6.54335e-108
Atp5j2	7.54169e-112	-0.460296	1.78474e-107
Trmt112	1.05796e-111	0.609483	2.50367e-107
Virma	1.1342e-111	1.17821	2.6841e-107
Nop53	1.1342e-111	1.24098	2.6841e-107
Rtf2	1.1342e-111	1.15202	2.6841e-107
Ints11	5.54296e-111	1.09819	1.31174e-106
Mat2b	6.34762e-111	0.691513	1.50217e-106
Cdc37	6.67308e-111	0.641891	1.57918e-106
Tm2d3	8.11562e-111	0.708463	1.92056e-106
Oser1	1.25207e-110	0.744786	2.96303e-106
Ufd1	2.70525e-110	1.04426	6.40198e-106
Mrps9	3.78286e-110	0.885744	8.95213e-106
Hdgfrp3	4.44708e-110	-0.566632	1.0524e-105
Spcs2	7.9904e-110	0.580206	1.89093e-105
Large2	1.31853e-109	1.21799	3.12031e-105
Rpl15	3.47153e-109	0.569483	8.21539e-105
Brix1	5.66901e-109	0.734475	1.34157e-104
Riok2	6.41789e-109	1.11029	1.51879e-104
Rrp1	1.21344e-108	0.746392	2.87162e-104
Rhoa	1.32454e-108	0.553778	3.13451e-104
Ndufc1	1.38972e-108	-0.649477	3.28878e-104
Son	1.62884e-108	-0.5432	3.85465e-104
Brd1	2.2032e-108	0.95594	5.21388e-104
Washc2	3.1197e-108	1.28975	7.38277e-104
Cebpz	3.18664e-108	-0.631765	7.54119e-104
Eif1	1.16373e-107	0.417053	2.75397e-103
Gstm5	1.2805e-107	0.647382	3.03031e-103
Gm9843	2.62349e-107	-0.601481	6.20848e-103
Il11	3.24683e-107	-1.85161	7.68362e-103
Ctsf	5.51943e-107	1.36021	1.30617e-102
Noc4l	5.57219e-107	0.957039	1.31866e-102
Hk2	6.91007e-107	-1.30102	1.63527e-102
Sgo2a	7.34204e-107	1.30566	1.73749e-102
Fam241b	7.34204e-107	1.19607	1.73749e-102
Jpt2	7.34204e-107	0.956817	1.73749e-102
Smcp	7.34204e-107	1.49183	1.73749e-102
Rab11b	1.11947e-106	0.831907	2.64922e-102
Tsn	1.54277e-106	0.527074	3.65096e-102
Ppp4r3a	1.71875e-105	1.11856	4.06743e-101
5730480H06Rik	1.71875e-105	0.987538	4.06743e-101
Snx6	1.76161e-105	0.588292	4.16886e-101
Med19	2.35293e-105	0.730722	5.56821e-101
H2afj	4.57372e-105	-1.04657	1.08237e-100
Tex13b	8.29947e-105	1.15444	1.96407e-100
Rpl8	9.24541e-105	-0.257005	2.18793e-100
Apoa1bp	1.24574e-104	0.28056	2.94804e-100
Washc3	4.00234e-104	1.00536	9.47154e-100
Cenpx	4.00234e-104	1.02928	9.47154e-100
Atp23	4.00234e-104	1.01716	9.47154e-100
Polr2g	4.77953e-104	0.553452	1.13108e-99
Tceb1	5.82452e-104	-0.457356	1.37837e-99
Fam178b	6.48322e-104	1.07366	1.53425e-99
Psmd12	7.24616e-104	0.577911	1.7148e-99
Setd3	8.75712e-104	0.76796	2.07237e-99
Chn1	1.09429e-103	0.859103	2.58964e-99
Nub1	1.40714e-103	0.707231	3.33001e-99
Rps13	2.0372e-103	-0.285784	4.82104e-99
Ndufs5	2.63923e-103	-0.517342	6.24573e-99
Chchd2	7.60687e-103	-0.301804	1.80017e-98
Rps9	1.0218e-102	-0.309019	2.41809e-98
Trim28	1.67144e-102	0.654567	3.95546e-98
D10Wsu102e	2.39011e-102	0.636557	5.65619e-98
Tcp11	2.48855e-102	1.68289	5.88915e-98
Kmt5a	4.45327e-102	1.15083	1.05387e-97
Pttg1	8.22538e-102	0.906526	1.94654e-97
Rpl23a-ps3	1.13561e-101	-0.368202	2.68743e-97
Tax1bp1	1.70285e-101	0.548619	4.0298e-97
Ssb	3.08026e-101	0.525688	7.28944e-97
Ier3ip1	4.03366e-101	-0.62871	9.54567e-97
Ropn1l	4.07753e-101	1.32888	9.64947e-97
Sdc4	2.61367e-100	0.646266	6.18525e-96
Prdx5	3.32679e-100	0.571867	7.87284e-96
Myl12a	4.98943e-100	0.540086	1.18075e-95
Sf3a3	8.39062e-100	0.613772	1.98564e-95
Uqcc2	1.2395e-99	-0.437245	2.93328e-95
mt-Atp8	1.81515e-99	-0.745479	4.29556e-95
Babam2	2.34001e-99	0.918114	5.53764e-95
Gapdhs	3.92103e-99	1.50364	9.27912e-95
Psmd6	5.54504e-99	0.725412	1.31223e-94
Lamp1	5.96197e-99	0.534001	1.4109e-94
Psmc5	1.01565e-98	0.544552	2.40355e-94
Nsd3	1.11672e-98	0.939839	2.64271e-94
Mesd	1.11672e-98	0.958055	2.64271e-94
Rps10	1.72914e-98	-0.262559	4.09202e-94
Fkbp4	1.75499e-98	0.46604	4.15318e-94
Sept15	2.88052e-98	-0.398506	6.81674e-94
AC166344.1	5.32237e-98	0.994195	1.25954e-93
Ilf2	1.16509e-97	0.557227	2.75719e-93
Uqcrc2	1.87775e-97	0.792865	4.44371e-93
Map1lc3a	1.96665e-97	0.592407	4.65408e-93
Srp54b	2.20002e-97	0.309408	5.20635e-93
Prune1	2.53342e-97	0.852679	5.99533e-93
Gsr	3.65366e-97	0.552072	8.64639e-93
Meaf6	4.09619e-97	0.720843	9.69364e-93
Zbtb16	4.11507e-97	0.676149	9.73831e-93
Ndufa1	2.0765e-96	-0.969659	4.91403e-92
Hmox1	3.75498e-96	0.874321	8.88615e-92
Actr10	4.46901e-96	0.723969	1.05759e-91
Gm17018	5.71786e-96	0.966475	1.35313e-91
Fam241a	5.71786e-96	0.958897	1.35313e-91
Eif3l	7.68252e-96	0.575068	1.81807e-91
Apex1	9.49873e-96	0.526869	2.24787e-91
Eif2b3	9.56196e-96	0.904023	2.26284e-91
Vcp	2.48441e-95	0.521679	5.87935e-91
Slf2	2.7112e-95	1.16217	6.41604e-91
Mfsd14a	2.7112e-95	0.849316	6.41604e-91
Sgol1	3.05308e-95	-1.00571	7.22512e-91
Rps18	8.32621e-95	-0.263048	1.9704e-90
Itm2b	9.40092e-95	0.57138	2.22473e-90
Tmem131l	1.2839e-94	0.86603	3.03836e-90
Akirin1	1.74303e-94	0.616069	4.12488e-90
Pet100	1.88518e-94	-1.04212	4.46129e-90
Rps27l	1.99853e-94	-0.515851	4.72951e-90
Ict1	2.90573e-94	-0.333859	6.87642e-90
Pnpla2	4.3823e-94	1.27554	1.03707e-89
Whsc1	4.9494e-94	-0.637989	1.17128e-89
Dcaf1	6.07225e-94	0.970764	1.437e-89
Gm49336	6.07225e-94	0.797843	1.437e-89
Rnf212b	6.07225e-94	0.904527	1.437e-89
Abraxas2	6.07225e-94	0.912227	1.437e-89
Dcaf13	6.62349e-94	0.724854	1.56745e-89
Pdia3	7.78625e-94	0.550404	1.84262e-89
Uqcrc1	8.49267e-94	0.672017	2.00979e-89
Dazl	1.31154e-93	0.378474	3.10376e-89
Csnk2a2	1.49064e-93	0.909761	3.5276e-89
Rpl27	2.08426e-93	-0.299019	4.9324e-89
Pdxp	2.86823e-93	0.893689	6.78766e-89
Dmac2	2.86823e-93	0.850713	6.78766e-89
Ppp4r3b	2.86823e-93	0.866479	6.78766e-89
Barx1	6.83439e-93	1.6552	1.61736e-88
Kmt5b	1.35309e-92	0.850726	3.20208e-88
Upf3b	2.71743e-92	-1.04285	6.4308e-88
Rsrp1	3.60804e-92	0.81165	8.53842e-88
Rps6	6.29252e-92	-0.291521	1.48913e-87
Fam91a1	6.37509e-92	0.912961	1.50867e-87
Washc1	6.37509e-92	0.855574	1.50867e-87
Iah1	1.78202e-91	0.705499	4.21716e-87
Cabin1	2.16735e-91	0.680315	5.12904e-87
Shq1	2.49876e-91	0.89588	5.91332e-87
Ddx25	2.50598e-91	0.942138	5.93041e-87
Psap	2.77184e-91	0.814332	6.55956e-87
Zfp979	2.99984e-91	0.904807	7.09912e-87
Txn1	4.11257e-91	-0.831007	9.7324e-87
Eif4e	4.2442e-91	0.56449	1.00439e-86
Psmc3	7.90131e-91	0.483912	1.86985e-86
Ptpa	1.40981e-90	0.805567	3.33632e-86
Cenps	1.40981e-90	0.777066	3.33632e-86
Gtf2e2	1.45264e-90	0.606428	3.43767e-86
Sarnp	2.09895e-90	0.542575	4.96717e-86
Sec62	3.55376e-90	-0.582959	8.40997e-86
Cd9	5.65989e-90	0.634248	1.33941e-85
Ss18l2	6.61724e-90	0.751338	1.56597e-85
Atp5d	1.84311e-89	0.455833	4.36172e-85
Hrasls5	2.91097e-89	1.20245	6.8888e-85
Slirp	3.05946e-89	-0.664049	7.24022e-85
Pcnx4	3.10203e-89	0.760359	7.34096e-85
Oxct1	3.44839e-89	1.01973	8.16063e-85
Vps26a	3.76897e-89	0.798044	8.91926e-85
Thoc3	4.28595e-89	0.553163	1.01427e-84
Nup43	4.61519e-89	0.822108	1.09218e-84
Hnrnpk	7.37013e-89	0.432062	1.74414e-84
Mmd	8.23451e-89	-0.472171	1.9487e-84
Slc3a2	1.02486e-88	0.654022	2.42533e-84
Top2a	1.09959e-88	-0.623441	2.60219e-84
Ypel5	1.21554e-88	0.79134	2.87657e-84
Polr2k	1.24441e-88	-0.543542	2.9449e-84
Psmc2	1.70353e-88	0.608896	4.03141e-84
Oaz3	1.94512e-88	1.69687	4.60314e-84
Aldoc	2.9784e-88	1.05401	7.04838e-84
Nit2	3.76418e-88	0.80115	8.90793e-84
Vps28	6.79131e-88	0.826903	1.60716e-83
Riox1	6.79131e-88	0.757923	1.60716e-83
Cdk2ap2	8.79305e-88	0.616445	2.08088e-83
Tfdp1	2.03765e-87	1.5046	4.8221e-83
Sod1	2.66801e-87	-0.463376	6.31385e-83
Aprt	4.98103e-87	0.596103	1.17876e-82
Osgep	9.6805e-87	0.59641	2.29089e-82
Rpl22l1	1.38639e-86	-0.489514	3.28089e-82
Gm43733	1.38799e-86	-0.895837	3.28468e-82
Gm36028	1.47942e-86	0.989997	3.50104e-82
Cnot9	1.47942e-86	0.779901	3.50104e-82
Nsmce1	1.56761e-86	0.733979	3.70975e-82
Nsmce3	6.89206e-86	0.723324	1.63101e-81
Cop1	6.89206e-86	0.801026	1.63101e-81
Lepr	7.27033e-86	-1.94244	1.72052e-81
Gsg1	9.19855e-86	1.54364	2.17684e-81
Naa35	1.13187e-85	0.56192	2.67856e-81
2610524H06Rik	2.30576e-85	0.632673	5.45658e-81
Mosmo	3.20678e-85	0.697656	7.58884e-81
Ints13	3.20678e-85	0.718241	7.58884e-81
Zfp992	3.20678e-85	0.838459	7.58884e-81
Dtd1	4.45671e-85	0.737368	1.05468e-80
Nav1	7.45423e-85	-1.23372	1.76404e-80
Eif4ebp1	8.0893e-85	-0.497076	1.91433e-80
Ndufv3	9.38074e-85	-0.581668	2.21995e-80
Tmem50a	1.11417e-84	0.512663	2.63669e-80
Abraxas1	1.49022e-84	0.814874	3.52661e-80
Thap12	1.49022e-84	0.833499	3.52661e-80
Toporsos	4.32665e-84	-0.923406	1.0239e-79
Sepw1	5.17131e-84	-0.35625	1.22379e-79
Tex19.1	5.24641e-84	0.538453	1.24156e-79
Gatd1	6.91666e-84	0.781362	1.63683e-79
Dmac1	6.91666e-84	0.648321	1.63683e-79
Mum1	7.08492e-84	0.56407	1.67665e-79
Hat1	7.45977e-84	0.526218	1.76536e-79
Cdc42	1.16456e-83	0.478219	2.75593e-79
C1qbp	1.52059e-83	0.466259	3.59848e-79
Otub1	1.62697e-83	0.80122	3.85023e-79
Actb	2.06189e-83	0.443679	4.87946e-79
Snrnp40	2.95087e-83	0.598594	6.98324e-79
Bex3	1.48451e-82	0.746813	3.5131e-78
Naa38	1.70484e-82	-0.404281	4.03451e-78
Prmt1	2.26593e-82	0.489836	5.36231e-78
Gm10020	3.2858e-82	-0.597314	7.77584e-78
Rpp40	3.52345e-82	0.929488	8.33824e-78
Mrnip	6.8648e-82	0.744719	1.62455e-77
Laptm4a	8.98017e-82	0.564279	2.12516e-77
Farsb	1.29691e-81	0.776475	3.06914e-77
Ndufa9	1.69357e-81	0.592971	4.00783e-77
Cenpw	2.0671e-81	-0.547186	4.8918e-77
Mtmr14	2.20242e-81	0.908864	5.21203e-77
Sfrp2	2.77077e-81	-0.917338	6.55703e-77
Tex30	2.99802e-81	0.497962	7.09481e-77
Gm47283	3.17059e-81	0.769245	7.50321e-77
Bud23	3.17059e-81	0.716094	7.50321e-77
Selenoi	3.17059e-81	0.730325	7.50321e-77
Gm13075	3.7105e-81	-1.88351	8.78089e-77
Gm9493	4.63316e-81	-0.540771	1.09644e-76
Sf3b1	4.68661e-81	0.493757	1.10909e-76
Fxr1	7.38745e-81	0.460592	1.74824e-76
Dctd	7.49232e-81	0.87687	1.77306e-76
Psmd13	9.9364e-81	0.511286	2.35145e-76
Pddc1	1.07657e-80	0.734138	2.5477e-76
Drosha	1.32375e-80	-0.674955	3.13265e-76
Blmh	1.63138e-80	0.606009	3.86067e-76
Eif1b	1.76443e-80	0.447014	4.17553e-76
Ndufb7	1.79266e-80	-0.514834	4.24234e-76
Cox7b	2.18713e-80	-0.558357	5.17584e-76
Vta1	2.32639e-80	0.847007	5.50539e-76
Lgmn	2.55459e-80	0.871368	6.04543e-76
Nap1l4	8.68298e-80	0.479592	2.05483e-75
Tex13	1.14134e-79	-0.400255	2.70098e-75
Atg101	2.12953e-79	0.667596	5.03954e-75
Dynlrb1	2.60822e-79	0.520886	6.17235e-75
AC158554.1	3.101e-79	0.820395	7.33851e-75
AC149090.1	3.101e-79	0.646254	7.33851e-75
Psmd5	4.47986e-79	0.666521	1.06016e-74
Luc7l	4.83129e-79	0.563136	1.14333e-74
Ddx21	6.70008e-79	-0.541693	1.58557e-74
Pnrc1	6.75205e-79	0.594153	1.59787e-74
Fbl	7.25985e-79	0.48765	1.71804e-74
Itpa	1.25307e-78	0.628295	2.96538e-74
Hdgfl2	1.42528e-78	0.626193	3.37293e-74
2900097C17Rik	1.42528e-78	0.669883	3.37293e-74
Dpcd	1.54059e-78	0.354044	3.6458e-74
Acat1	1.82172e-78	0.744369	4.31111e-74
Prune	2.47379e-78	0.342913	5.85423e-74
Wdr75	3.3977e-78	0.549348	8.04066e-74
Mesdc2	3.41667e-78	0.388966	8.08555e-74
Mphosph10	4.28511e-78	0.571909	1.01407e-73
Dpep3	4.83542e-78	1.17418	1.1443e-73
Gm9732	5.34813e-78	0.471224	1.26563e-73
Washc4	6.54295e-78	0.715191	1.54839e-73
Gon7	6.54295e-78	0.723375	1.54839e-73
Eef1akmt1	6.54295e-78	0.672609	1.54839e-73
Tslrn1	6.54295e-78	0.841034	1.54839e-73
Zfp330	7.203e-78	0.589703	1.70459e-73
Smim22	7.77813e-78	-0.886493	1.84069e-73
Nudc	1.16928e-77	0.37139	2.7671e-73
Mettl26	3.00001e-77	0.646752	7.09952e-73
Nemp1	3.00001e-77	0.685305	7.09952e-73
Eipr1	3.00001e-77	0.652503	7.09952e-73
Dnajc19	4.28563e-77	-0.611597	1.01419e-72
Zfand5	1.58916e-76	0.446053	3.76074e-72
Pdx1	1.81798e-76	1.05125	4.30225e-72
Dpp3	2.19949e-76	0.734171	5.2051e-72
Mef2b	3.19757e-76	0.79118	7.56706e-72
Clta	4.45078e-76	0.487143	1.05328e-71
Polr2e	4.83512e-76	0.415501	1.14423e-71
Hbp1	5.78999e-76	0.576484	1.3702e-71
Sgo1	6.28424e-76	0.781887	1.48717e-71
Knl1	6.28424e-76	0.999289	1.48717e-71
Slc9a3r1	6.56776e-76	0.733125	1.55426e-71
Mrpl33	7.31604e-76	-0.515209	1.73134e-71
Ehd1	1.08996e-75	0.564715	2.5794e-71
Sptlc2	1.81204e-75	0.656637	4.2882e-71
Ypel3	2.44437e-75	0.544625	5.78459e-71
A330017A19Rik	2.53106e-75	0.761683	5.98976e-71
Psmb3	2.83331e-75	0.48944	6.70502e-71
Spindoc	2.87102e-75	0.600817	6.79428e-71
Ndufv1	5.31578e-75	0.499878	1.25798e-70
Dnaja1	6.4803e-75	0.402616	1.53356e-70
Swi5	9.0814e-75	0.381616	2.14911e-70
Cpsf3l	9.89887e-75	0.317459	2.34257e-70
Coro1b	1.31506e-74	0.849242	3.11208e-70
Stra13	1.33503e-74	-0.270084	3.15934e-70
Xrn2	1.72871e-74	0.452691	4.09099e-70
Pdcd10	2.71647e-74	0.473154	6.42854e-70
Cops2	2.73846e-74	0.621038	6.48056e-70
Mkks	2.76257e-74	-0.525458	6.53763e-70
Abcf2	5.52584e-74	0.536002	1.30769e-69
Fmc1	5.971e-74	0.628358	1.41304e-69
Maip1	5.971e-74	0.579352	1.41304e-69
Tceal9	5.971e-74	0.715429	1.41304e-69
Slc25a31	8.84459e-74	0.468951	2.09307e-69
Cetn3	1.21657e-73	0.496351	2.879e-69
Gm6133	1.29227e-73	-0.959366	3.05815e-69
Apitd1	1.57472e-73	-0.469562	3.72658e-69
Mcrs1	1.61714e-73	0.598116	3.82696e-69
Vprbp	2.09234e-73	-0.697479	4.95153e-69
Psmc6	2.365e-73	0.461829	5.59678e-69
Smim26	2.71817e-73	0.663306	6.43254e-69
RP23-4H17.3	3.92454e-73	-1.76439	9.28742e-69
Phf20	4.01618e-73	0.493399	9.50429e-69
Ddt	5.21791e-73	0.714033	1.23482e-68
Ppil4	6.40833e-73	0.540245	1.51653e-68
Rtfdc1	1.1079e-72	0.315451	2.62185e-68
Ppil2	2.50863e-72	0.728696	5.93667e-68
Mea1	3.232e-72	0.47828	7.64852e-68
Crybg2	5.61292e-72	0.548479	1.3283e-67
Pcnx3	5.61292e-72	0.62917	1.3283e-67
Selenom	5.61292e-72	0.628652	1.3283e-67
Znrf4	6.98551e-72	1.23902	1.65312e-67
Smek1	8.01678e-72	-0.572883	1.89717e-67
Cdk9	1.00512e-71	0.580266	2.37862e-67
Rfwd2	1.63055e-71	-0.563033	3.85869e-67
Fbxo32	2.05389e-71	1.16258	4.86052e-67
Ogfr	2.31438e-71	0.885395	5.47698e-67
Gm36899	2.54609e-71	0.681192	6.02533e-67
Snrpa	2.97223e-71	0.486425	7.03379e-67
l7Rn6	3.35621e-71	-0.257666	7.94247e-67
Sf3b2	7.21462e-71	0.425356	1.70734e-66
Foxf1	7.26829e-71	0.834671	1.72004e-66
Lcmt1	1.05513e-70	0.594773	2.49697e-66
Cln3	1.11906e-70	0.999972	2.64826e-66
Rida	1.15358e-70	0.5816	2.72995e-66
Mrm3	1.15358e-70	0.662026	2.72995e-66
4933411K16Rik	1.15358e-70	1.32649	2.72995e-66
Ppig	1.47015e-70	-0.443385	3.4791e-66
Ciao1	1.89168e-70	0.932728	4.47666e-66
Faf2	2.27404e-70	0.803246	5.38152e-66
H3f3b	2.44553e-70	-0.34354	5.78736e-66
Mtr	2.46316e-70	0.733455	5.82908e-66
Pou5f1	2.49967e-70	-1.0479	5.91547e-66
Cd151	2.98758e-70	0.851062	7.07012e-66
Pigx	3.89892e-70	0.533535	9.2268e-66
Cct4	3.9533e-70	0.45968	9.35548e-66
Haspin	5.22049e-70	0.629775	1.23543e-65
Ide	7.75982e-70	-0.737844	1.83636e-65
1700019B21Rik	7.80932e-70	-1.01439	1.84807e-65
Uqcrb	1.22742e-69	-0.413129	2.90468e-65
Psenen	1.27259e-69	0.511298	3.01158e-65
Ctsd	1.63439e-69	0.555009	3.86779e-65
Jak1	1.92618e-69	0.416665	4.55831e-65
Polr3h	2.25349e-69	0.657676	5.33288e-65
1700013G24Rik	2.35974e-69	1.09988	5.58432e-65
Eif3i	2.62162e-69	0.408814	6.20406e-65
Ddrgk1	2.6835e-69	0.545366	6.35051e-65
Cenpv	3.21209e-69	0.552257	7.60142e-65
Dnajb6	3.36027e-69	0.418623	7.95209e-65
Snrnp70	3.68144e-69	0.38254	8.71212e-65
Nab2	3.68592e-69	0.825126	8.72274e-65
Gsto1	3.74982e-69	0.788544	8.87395e-65
Sox4	3.82262e-69	-0.469573	9.04624e-65
Nop16	4.39627e-69	0.595575	1.04038e-64
Zrsr2	4.47854e-69	-0.426791	1.05985e-64
Polr2h	5.15516e-69	0.480173	1.21997e-64
Stip1	6.38874e-69	0.561752	1.5119e-64
Gmds	7.04671e-69	0.868004	1.6676e-64
1700054O05Rik	1.06539e-68	0.701761	2.52125e-64
Bmt2	1.06539e-68	0.539069	2.52125e-64
Spout1	1.06539e-68	0.577526	2.52125e-64
Mindy3	1.06539e-68	0.56228	2.52125e-64
1700009N14Rik	1.06539e-68	0.994561	2.52125e-64
Lyrm5	1.17289e-68	-0.733033	2.77564e-64
Mars	1.30717e-68	0.63788	3.09342e-64
Spg21	1.64689e-68	0.617707	3.89736e-64
Hspd1	1.99836e-68	0.397814	4.72913e-64
Ghitm	2.54427e-68	0.490521	6.02101e-64
Aldh9a1	2.82284e-68	0.830692	6.68026e-64
Ddah1	3.20441e-68	0.975796	7.58324e-64
Irgc1	3.37004e-68	1.4465	7.97521e-64
Wbp5	3.60425e-68	-0.428623	8.52946e-64
Snrpd1	3.6291e-68	-0.467248	8.58827e-64
Irx1	4.1598e-68	1.33368	9.84417e-64
Prmt9	4.80449e-68	0.618923	1.13698e-63
Retreg3	4.80449e-68	0.546829	1.13698e-63
Tmem256	6.93714e-68	-0.638044	1.64167e-63
Mypop	1.16129e-67	0.986916	2.7482e-63
Impdh2	1.31978e-67	0.49228	3.12327e-63
Gyltl1b	1.40976e-67	0.300811	3.33619e-63
Ndufb2	1.4129e-67	-0.535877	3.34364e-63
Cct5	1.7219e-67	0.406056	4.07486e-63
Diablo	2.04795e-67	0.500986	4.84646e-63
Ahsa1	2.14887e-67	0.571061	5.0853e-63
E130307A14Rik	2.16411e-67	0.587575	5.12136e-63
Grk2	2.16411e-67	0.515544	5.12136e-63
1700019C18Rik	2.16411e-67	0.551179	5.12136e-63
Arf1	2.21503e-67	0.429267	5.24187e-63
Psmf1	2.29331e-67	0.991103	5.42712e-63
Fam134c	3.71584e-67	-0.58305	8.79354e-63
Tsg101	5.81369e-67	0.592594	1.37581e-62
Akr1b3	5.84164e-67	0.535302	1.38242e-62
Setd8	1.02127e-66	-0.435271	2.41683e-62
Fdx1l	1.4801e-66	-0.259704	3.50265e-62
Magoh	2.28178e-66	0.438095	5.39983e-62
Tgfb1	2.36147e-66	-0.907142	5.58843e-62
Nip7	3.31003e-66	0.446914	7.8332e-62
Prpsap1	3.43374e-66	0.565735	8.12594e-62
Gm48933	4.37553e-66	0.530151	1.03547e-61
Washc5	4.37553e-66	0.56149	1.03547e-61
Efl1	4.37553e-66	0.538636	1.03547e-61
Mlf1	4.52834e-66	0.84087	1.07163e-61
1700029F12Rik	5.08492e-66	1.08342	1.20335e-61
Nucks1	5.58199e-66	-0.624366	1.32098e-61
Fbxo31	5.95541e-66	0.566269	1.40935e-61
Cox7a1	7.39891e-66	-1.01543	1.75095e-61
Imp3	9.54785e-66	0.525743	2.2595e-61
Cdc34	1.10861e-65	-0.561608	2.62353e-61
Lamtor1	1.33662e-65	0.437881	3.16311e-61
Rpl39l	1.37843e-65	0.344946	3.26204e-61
Ube2j2	1.51925e-65	0.46198	3.59531e-61
H1fnt	1.96405e-65	1.21218	4.64792e-61
Gps1	2.23303e-65	0.530271	5.28447e-61
Thap11	2.53242e-65	0.570364	5.99298e-61
H2afz	3.24487e-65	-0.30675	7.67899e-61
Rab3ip	4.88784e-65	0.627756	1.15671e-60
Nsmce2	5.39099e-65	0.619115	1.27578e-60
Mki67	6.28104e-65	-0.347304	1.48641e-60
Psmd14	6.33034e-65	0.514346	1.49807e-60
Nectin3	8.80589e-65	0.576371	2.08391e-60
Ric8a	8.80589e-65	0.513364	2.08391e-60
Tug1	8.80589e-65	0.516617	2.08391e-60
Cmtm2a	8.80589e-65	1.09	2.08391e-60
4922502D21Rik	8.80589e-65	1.05517	2.08391e-60
Hoxc4	1.01091e-64	1.04806	2.39232e-60
Csnk2b	1.03023e-64	0.547507	2.43803e-60
Atp6v1f	1.20596e-64	0.40076	2.85389e-60
Med21	1.24483e-64	0.533411	2.94589e-60
Fam53a	1.57958e-64	0.629038	3.73808e-60
Tox3	1.67945e-64	1.18553	3.97443e-60
Psmg2	1.73348e-64	0.541234	4.10227e-60
Gm9844	1.84954e-64	-1.02534	4.37695e-60
Polr2i	1.86463e-64	-0.477169	4.41265e-60
Mcm7	2.08867e-64	0.52361	4.94285e-60
Psmb4	2.61995e-64	0.355629	6.20011e-60
2400006E01Rik	3.94362e-64	0.576352	9.33258e-60
Gm10036	4.00381e-64	-1.023	9.47501e-60
Mrps22	4.60585e-64	0.595947	1.08997e-59
Rnf17	6.68108e-64	0.578181	1.58108e-59
Atp5b	7.64799e-64	0.369391	1.8099e-59
Gm1673	8.35691e-64	-0.508345	1.97766e-59
Tcp1	8.88146e-64	0.34064	2.1018e-59
Ppan	1.24862e-63	0.453462	2.95487e-59
Rac1	1.58931e-63	0.504107	3.7611e-59
Hmgb4	1.76408e-63	1.12161	4.1747e-59
Coq8a	1.76408e-63	0.538553	4.1747e-59
Ntan1	2.0761e-63	0.53428	4.91308e-59
Zc3h14	2.10812e-63	0.474878	4.98886e-59
Ube2l3	2.15635e-63	0.417883	5.10301e-59
Lman1	2.75196e-63	0.492588	6.5125e-59
Elovl6	3.34358e-63	-0.862158	7.91257e-59
Selenot	7.88215e-63	0.509686	1.86531e-58
Rexo5	7.88215e-63	0.517216	1.86531e-58
Wdcp	7.88215e-63	0.525515	1.86531e-58
Fuca1	1.0108e-62	0.717673	2.39206e-58
Slc25a3	1.04317e-62	0.409629	2.46866e-58
Gm4890	1.20483e-62	-0.543618	2.85124e-58
Dap3	1.26567e-62	0.49426	2.9952e-58
Xpc	1.27938e-62	0.639206	3.02766e-58
Thrap3	1.34723e-62	0.326204	3.18823e-58
Hnrnpab	1.58605e-62	-0.328443	3.75338e-58
Rbmxl2	1.63558e-62	0.414189	3.8706e-58
Rbx1	1.70443e-62	0.324058	4.03352e-58
1110001J03Rik	1.80856e-62	-0.489284	4.27996e-58
Fhl4	2.34166e-62	1.32801	5.54155e-58
Rce1	2.65194e-62	0.724591	6.27583e-58
Mrpl20	4.88169e-62	0.36152	1.15525e-57
Lsm6	6.45112e-62	-0.369828	1.52666e-57
March2	6.95525e-62	0.94039	1.64596e-57
Kat8	7.65376e-62	0.904489	1.81126e-57
Parp1	7.68261e-62	0.409419	1.81809e-57
Naca	7.75583e-62	0.30368	1.83542e-57
Timm29	1.56824e-61	0.451636	3.71123e-57
Erbin	1.56824e-61	0.525841	3.71123e-57
Hdhd5	1.56824e-61	0.460138	3.71123e-57
Cops8	1.74232e-61	0.545704	4.1232e-57
Sohlh1	1.80429e-61	0.668112	4.26985e-57
Ufd1l	1.96983e-61	0.277832	4.66161e-57
1700003F12Rik	2.73844e-61	1.105	6.48052e-57
AK010878	4.05575e-61	-0.288642	9.59794e-57
Limd2	4.4696e-61	-0.532959	1.05773e-56
Rab18	4.89689e-61	0.494904	1.15885e-56
Lnpk	6.98321e-61	0.467619	1.65258e-56
Zfp981	6.98321e-61	0.526327	1.65258e-56
Rsl1d1	7.20064e-61	0.368957	1.70403e-56
Gabarap	1.07535e-60	0.455492	2.54482e-56
1110037F02Rik	1.10207e-60	-0.392906	2.60806e-56
AI662270	1.18958e-60	-0.710573	2.81515e-56
Pgam2	1.62715e-60	1.02951	3.85065e-56
Tdp2	1.72661e-60	0.493831	4.08603e-56
1700027A15Rik	3.10604e-60	0.775254	7.35044e-56
Nipsnap2	3.10604e-60	0.450356	7.35044e-56
1700029H14Rik	3.37417e-60	1.13313	7.98498e-56
Tmem97	3.70068e-60	0.510268	8.75766e-56
Psmd9	5.23508e-60	0.601238	1.23888e-55
Vps41	7.03858e-60	0.806399	1.66568e-55
Taf1d	7.30928e-60	-0.347569	1.72974e-55
Saraf	8.13759e-60	0.797312	1.92576e-55
Rcc2	8.39189e-60	0.34899	1.98594e-55
Cbx3	9.14191e-60	-0.465726	2.16343e-55
Dnpep	1.31612e-59	0.791083	3.11461e-55
Mtfr1l	1.33834e-59	0.591044	3.16719e-55
Atn1	1.37996e-59	0.483079	3.26568e-55
PISD	1.39039e-59	-0.607671	3.29036e-55
Sgol2a	1.39524e-59	-0.593933	3.30184e-55
3010026O09Rik	2.48871e-59	0.440109	5.88953e-55
Taf10	2.6237e-59	-0.46147	6.20898e-55
Rbpms	3.438e-59	0.454323	8.13604e-55
Arf5	4.0161e-59	0.414603	9.50409e-55
Gnb5	4.24217e-59	0.504458	1.00391e-54
Ddhd2	5.32495e-59	0.700629	1.26015e-54
Fam76a	5.54282e-59	0.617546	1.31171e-54
Smarca2	5.54537e-59	0.99512	1.31231e-54
Gm32857	6.12406e-59	0.445435	1.44926e-54
Rcc1l	6.12406e-59	0.435518	1.44926e-54
Zfp518a	6.18799e-59	0.28481	1.46439e-54
Nop58	6.63004e-59	-0.422385	1.569e-54
Supt16	7.70076e-59	0.395684	1.82239e-54
Fabp9	8.38749e-59	1.38456	1.9849e-54
Rabac1	1.19521e-58	0.744933	2.82846e-54
Timm13	1.30325e-58	-0.459967	3.08415e-54
Brca2	1.30503e-58	0.537988	3.08836e-54
Deb1	1.30946e-58	-0.394191	3.09884e-54
Ropn1	1.35351e-58	1.11352	3.20308e-54
Nop9	1.51268e-58	0.6345	3.57976e-54
Ubl5	1.6404e-58	-0.327309	3.88201e-54
Arl2bp	1.78049e-58	0.71118	4.21353e-54
Txnl1	2.12835e-58	0.357236	5.03673e-54
Elavl1	2.15376e-58	0.552771	5.09688e-54
Ik	2.5649e-58	0.521129	6.06985e-54
Asap1	2.61231e-58	0.411906	6.18204e-54
Twnk	2.71471e-58	0.433711	6.42437e-54
Iqcf3	2.71471e-58	0.984127	6.42437e-54
Ddx6	4.47197e-58	0.521421	1.05829e-53
Fam175a	4.93085e-58	0.324771	1.16689e-53
Ube2h	5.14265e-58	0.35976	1.21701e-53
Mrto4	5.87774e-58	0.444006	1.39097e-53
Gcsh	8.80143e-58	0.437206	2.08286e-53
Vimp	9.08586e-58	0.261257	2.15017e-53
Gsdme	1.20205e-57	0.454594	2.84465e-53
AI507597	1.20205e-57	1.09201	2.84465e-53
Pelo	1.30856e-57	0.545145	3.09671e-53
Zfos1	1.38117e-57	-0.4213	3.26853e-53
Rexo2	1.58237e-57	0.387809	3.74468e-53
Akirin2	2.04461e-57	0.43869	4.83857e-53
Tpm3	2.08813e-57	0.393799	4.94155e-53
Actrt2	2.7178e-57	1.17121	6.43167e-53
Anp32b	2.85871e-57	-0.259192	6.76513e-53
Mrfap1	2.98001e-57	-0.387111	7.05219e-53
Polr2l	3.10012e-57	-0.616729	7.33643e-53
Raver1	3.27988e-57	-0.557305	7.76184e-53
Dad1	3.71672e-57	0.38601	8.79561e-53
Psma5	3.8612e-57	0.361899	9.13753e-53
Gstt4	3.93096e-57	1.02783	9.30261e-53
Snhg6	4.38979e-57	-0.486919	1.03884e-52
Thop1	5.21822e-57	0.547427	1.23489e-52
9430016H08Rik	5.99349e-57	-0.262992	1.41836e-52
Eif4g3	6.15061e-57	1.02344	1.45554e-52
Eif2s1	8.86384e-57	0.451301	2.09763e-52
Skp1a	9.19184e-57	0.357614	2.17525e-52
Ctsb	1.07372e-56	0.730088	2.54096e-52
Zfp622	1.18083e-56	0.557787	2.79443e-52
Rnf151	1.35148e-56	1.06529	3.19827e-52
Srrm2	1.68919e-56	0.345211	3.99747e-52
Naxd	2.3489e-56	0.413303	5.55867e-52
Ppid	2.36569e-56	0.430535	5.59841e-52
Gpn3	2.54689e-56	0.516228	6.02722e-52
Mrps10	3.56931e-56	0.557027	8.44678e-52
Lrrc17	3.72806e-56	-0.967728	8.82245e-52
Cse1l	4.85617e-56	-0.561266	1.14921e-51
Ppih	5.75909e-56	0.373367	1.36289e-51
Sycp1	6.67186e-56	-0.291303	1.5789e-51
Pigt	7.22595e-56	-0.72135	1.71002e-51
P4hb	7.35303e-56	-0.404884	1.74009e-51
Atrx	8.36279e-56	0.311094	1.97905e-51
Eif3b	8.36726e-56	0.427262	1.98011e-51
Gnl3	9.61849e-56	-0.475775	2.27622e-51
Plpbp	1.0366e-55	0.443731	2.45311e-51
Gm9856	1.0366e-55	0.396873	2.45311e-51
Sec13	1.25871e-55	0.611366	2.97873e-51
Emc3	1.32101e-55	0.575062	3.12617e-51
Sept2	1.60779e-55	-0.452898	3.80483e-51
Igfbp2	1.87957e-55	0.785633	4.448e-51
Arpc1a	2.00569e-55	0.376847	4.74647e-51
Smek2	2.3957e-55	-0.283211	5.66941e-51
Ssbp1	2.94419e-55	-0.343716	6.96742e-51
Med31	3.08388e-55	0.565867	7.298e-51
Eif6	3.26389e-55	0.396578	7.724e-51
Ncbp2	3.34777e-55	0.400648	7.92251e-51
Bnip2	3.51423e-55	0.498804	8.31644e-51
Rpa2	3.54474e-55	0.460359	8.38862e-51
Gm9999	3.59826e-55	0.889973	8.51529e-51
Prelid3a	4.56959e-55	0.398102	1.08139e-50
Bicdl1	4.56959e-55	0.420007	1.08139e-50
Znrd1	5.95138e-55	0.601979	1.40839e-50
Sf3b6	6.11054e-55	0.370054	1.44606e-50
Glyr1	8.17302e-55	0.502232	1.93415e-50
Gnb2	1.02015e-54	0.483249	2.41418e-50
Dapk2	1.03545e-54	0.865609	2.4504e-50
Pmm1	1.09331e-54	0.531943	2.58732e-50
Pdcd2l	1.19653e-54	0.700272	2.8316e-50
Rab11a	1.25673e-54	0.4764	2.97404e-50
Supt20	1.43417e-54	0.487207	3.39395e-50
Hils1	1.82697e-54	1.18356	4.32353e-50
Prmt7	1.93412e-54	0.502434	4.57711e-50
Pdcd6	2.00365e-54	0.451503	4.74163e-50
Cabs1	2.01217e-54	1.04587	4.76179e-50
Etfrf1	2.01217e-54	0.381526	4.76179e-50
D930015E06Rik	2.17597e-54	-0.489993	5.14944e-50
Thoc1	2.21233e-54	0.781109	5.23547e-50
Dcaf8	2.80642e-54	0.487664	6.6414e-50
Tbpl1	5.12312e-54	0.55328	1.21239e-49
Hdgfrp2	6.81267e-54	-0.371654	1.61222e-49
Ruvbl2	7.0537e-54	0.626785	1.66926e-49
Pclaf	8.85059e-54	0.881604	2.09449e-49
Enho	1.00638e-53	1.01149	2.3816e-49
Sycp3	1.35519e-53	0.544654	3.20707e-49
Imp4	1.36696e-53	0.677832	3.23491e-49
Asphd2	1.53627e-53	0.585389	3.63558e-49
Tmem258	1.61368e-53	-0.369801	3.81877e-49
Clu	1.8659e-53	1.3889	4.41565e-49
Mrpl51	2.04217e-53	-0.475288	4.8328e-49
Map7d2	2.05891e-53	-0.446895	4.87242e-49
Dcps	2.12243e-53	0.805214	5.02274e-49
Mphosph6	2.31963e-53	0.41618	5.48941e-49
Fam118b	2.6529e-53	0.619027	6.27809e-49
Psma6	2.72942e-53	0.407437	6.45917e-49
Mien1	2.92248e-53	0.511746	6.91605e-49
Aco2	3.03125e-53	0.529735	7.17346e-49
Hmces	3.3985e-53	0.762552	8.04254e-49
Snx4	3.551e-53	0.600814	8.40344e-49
Spata18	3.8887e-53	0.981744	9.20261e-49
Miga1	3.8887e-53	0.442517	9.20261e-49
Polr2b	3.97923e-53	0.454791	9.41684e-49
Eef1d	4.05524e-53	0.331631	9.59673e-49
Napa	4.68405e-53	0.843438	1.10848e-48
Noa1	5.1155e-53	-1.09439	1.21058e-48
Upp1	5.1833e-53	1.22213	1.22663e-48
Dync2li1	5.28182e-53	1.0362	1.24994e-48
Dohh	5.32379e-53	0.448066	1.25988e-48
Tmem199	6.76688e-53	0.618896	1.60138e-48
Nthl1	8.12834e-53	0.868756	1.92357e-48
Akap9	8.91992e-53	0.450169	2.1109e-48
Ccdc34	8.93947e-53	-0.470375	2.11552e-48
Trappc4	1.09393e-52	0.435623	2.58878e-48
Platr3	1.2197e-52	-0.950967	2.88641e-48
Aaas	1.36833e-52	0.799441	3.23815e-48
Eif3h	1.50783e-52	0.338174	3.56828e-48
Sdcbp	1.80012e-52	0.463913	4.25999e-48
Nipbl	2.03239e-52	0.487972	4.80966e-48
Fsd1	2.23867e-52	0.707257	5.2978e-48
Zfp91	2.5135e-52	-0.417937	5.94819e-48
Pdcd7	3.31683e-52	0.452662	7.84929e-48
Cenpf	4.01426e-52	-0.403435	9.49975e-48
Cst9	4.1843e-52	1.11788	9.90216e-48
Tmbim6	4.45577e-52	0.418411	1.05446e-47
Iqcb1	4.80402e-52	0.699413	1.13687e-47
Ift74	5.51868e-52	0.429348	1.306e-47
Tnrc6c	5.65879e-52	-0.250325	1.33915e-47
Dxo	6.46316e-52	0.614307	1.52951e-47
Eef1akmt4	7.48247e-52	0.389228	1.77073e-47
Spz1	7.48247e-52	0.925191	1.77073e-47
Zcrb1	1.10245e-51	-0.370879	2.60894e-47
Rps2-ps6	1.40723e-51	0.816671	3.33021e-47
Phax	1.49201e-51	0.392803	3.53084e-47
Snrpd3	1.55385e-51	0.369379	3.67719e-47
Dmap1	1.70099e-51	0.820026	4.0254e-47
Snx12	1.76277e-51	0.624686	4.17161e-47
Arf4	1.94041e-51	0.35411	4.59198e-47
Fam216a	2.01172e-51	0.553348	4.76073e-47
Mrpl44	2.04142e-51	0.607079	4.83102e-47
Syce2	2.53255e-51	0.438742	5.99328e-47
Acadm	2.5626e-51	0.614373	6.0644e-47
Pdzd2	2.77532e-51	0.775418	6.56778e-47
Hspa8	2.92079e-51	0.326971	6.91204e-47
Gna11	3.05912e-51	0.606951	7.23941e-47
Fbxl6	3.06449e-51	0.61052	7.25211e-47
Ddx3x	3.08175e-51	-0.544251	7.29296e-47
Tmem247	3.27685e-51	0.895509	7.75466e-47
Zfp988	3.27685e-51	0.396595	7.75466e-47
Zfp977	3.27685e-51	0.39427	7.75466e-47
Prm3	3.27685e-51	0.721943	7.75466e-47
Sdha	3.7441e-51	0.482828	8.86041e-47
Pomp	3.84267e-51	0.375336	9.09368e-47
Eif3k	4.3681e-51	0.330979	1.03371e-46
Pole3	4.45216e-51	-0.485593	1.0536e-46
Grtp1	4.80658e-51	0.935672	1.13748e-46
Nradd	4.94804e-51	0.878865	1.17095e-46
Vmp1	5.39222e-51	0.551489	1.27607e-46
Kat2a	5.89317e-51	0.617614	1.39462e-46
Prdx1	5.97956e-51	0.31088	1.41506e-46
Egr4	7.27387e-51	0.613013	1.72136e-46
Ndufa5	8.36992e-51	-0.291013	1.98074e-46
Rsu1	8.66187e-51	0.649267	2.04983e-46
Eef1e1	8.66281e-51	0.474783	2.05005e-46
Nedd8	1.2699e-50	0.354007	3.00521e-46
Sypl	1.40012e-50	0.53397	3.31337e-46
Hspa14	1.64334e-50	0.411333	3.88896e-46
Tmed9	1.78879e-50	0.334801	4.23318e-46
Hnrnph2	1.8794e-50	0.566535	4.4476e-46
Gars	1.97944e-50	0.393739	4.68434e-46
Klf7	2.18684e-50	0.483153	5.17517e-46
Dhx15	2.26434e-50	-0.502836	5.35855e-46
Bambi	2.50815e-50	0.908186	5.93553e-46
3110002H16Rik	2.69851e-50	0.959042	6.38602e-46
Tpd52	2.75002e-50	0.754847	6.50791e-46
Acot9	3.37524e-50	0.6458	7.9875e-46
Inpp5f	3.44983e-50	0.453155	8.16402e-46
Dtna	3.62887e-50	0.83516	8.58773e-46
Rnf216	3.8778e-50	0.369297	9.17681e-46
Tmem194	4.14836e-50	-0.345895	9.81709e-46
Ddx50	4.41145e-50	0.302338	1.04397e-45
Lyrm9	4.62595e-50	-0.758267	1.09473e-45
Polb	5.19351e-50	0.596399	1.22904e-45
Msh2	5.29055e-50	0.428829	1.25201e-45
Prkag2	5.92907e-50	0.835861	1.40311e-45
Fam178a	6.12175e-50	-0.334575	1.44871e-45
Smim27	6.26425e-50	0.416985	1.48243e-45
Gm46430	6.26425e-50	0.393041	1.48243e-45
Auts2	6.66972e-50	0.370836	1.57839e-45
Mvb12a	7.53615e-50	0.680961	1.78343e-45
Rbm39	7.6449e-50	-0.271046	1.80917e-45
Hnrnpul2	7.94493e-50	-0.295947	1.88017e-45
Atg5	7.96661e-50	0.453878	1.8853e-45
Hexa	1.11568e-49	0.726376	2.64025e-45
Stk31	1.20469e-49	0.308499	2.85091e-45
Smchd1	1.29337e-49	0.269924	3.06076e-45
Maea	1.33624e-49	0.642195	3.16221e-45
Ndufa13	1.63584e-49	-0.265572	3.87122e-45
Lrrc18	2.15013e-49	1.01857	5.08828e-45
Eci2	2.72305e-49	0.756653	6.44409e-45
Bex4	2.85948e-49	0.529992	6.76696e-45
Vdac2	2.98864e-49	0.488155	7.07261e-45
Sh3glb1	3.17973e-49	0.335127	7.52484e-45
Ensa	3.18635e-49	0.313379	7.5405e-45
Cpsf3	3.27342e-49	0.634366	7.74655e-45
Gm561	4.62341e-49	-0.49931	1.09413e-44
Hibadh	4.6481e-49	0.81657	1.09997e-44
Sdccag3	5.4836e-49	0.548175	1.29769e-44
Cfl2	5.79283e-49	0.439564	1.37087e-44
1700019N19Rik	6.59862e-49	0.958951	1.56156e-44
Tbrg1	7.0287e-49	0.375678	1.66334e-44
Mta3	7.63988e-49	0.69337	1.80798e-44
Ifi27l2a	8.51557e-49	-0.945631	2.01521e-44
Commd4	9.86155e-49	0.709913	2.33374e-44
Cby1	9.93173e-49	0.708909	2.35034e-44
Mphosph8	1.06059e-48	0.294106	2.50989e-44
Smc4	1.09292e-48	-0.438602	2.5864e-44
Rbbp4	1.1102e-48	0.30827	2.62728e-44
Cdiptos	1.19237e-48	0.364607	2.82175e-44
Tsfm	1.59904e-48	0.767901	3.78414e-44
Umps	1.84326e-48	0.603554	4.36207e-44
Selm	2.15701e-48	-0.397557	5.10457e-44
Ccnh	2.23536e-48	0.436608	5.28997e-44
Ccna2	2.75086e-48	-0.441917	6.50992e-44
Fn1	2.78568e-48	-0.661298	6.59231e-44
8030474K03Rik	3.18387e-48	0.628749	7.53463e-44
Abcf3	3.38865e-48	0.85664	8.01925e-44
Snapc1	3.40551e-48	0.598957	8.05914e-44
Tmem57	3.4308e-48	0.382072	8.11898e-44
Bub3	3.73711e-48	0.428234	8.84387e-44
Mrpl57	3.74015e-48	-0.461551	8.85107e-44
Btbd7	4.64287e-48	0.737739	1.09873e-43
Ncoa4	5.58006e-48	0.831235	1.32052e-43
Dhx40	5.60952e-48	0.432771	1.32749e-43
Zdhhc23	6.18012e-48	0.511468	1.46253e-43
Pnpla8	6.68862e-48	0.49106	1.58286e-43
Pdgfa	7.08417e-48	0.788182	1.67647e-43
Cd81	8.05698e-48	0.589009	1.90668e-43
Ifi30	8.12062e-48	0.256177	1.92175e-43
2410002F23Rik	8.14928e-48	0.687999	1.92853e-43
AY036118	8.47661e-48	-0.25281	2.00599e-43
Comt	9.35164e-48	-0.960818	2.21307e-43
Rpl10l	1.03264e-47	-0.566733	2.44374e-43
Mageb4	1.08815e-47	0.374315	2.57511e-43
Zfp655	1.12267e-47	0.59372	2.65681e-43
Smim14	1.20791e-47	0.479592	2.85852e-43
Mocs2	1.26287e-47	0.727507	2.98859e-43
Copg2	1.47195e-47	0.659244	3.48336e-43
Eif2b2	2.0015e-47	0.736947	4.73655e-43
Csrp2bp	2.85176e-47	-0.377627	6.74868e-43
Maged1	2.88209e-47	0.418461	6.82045e-43
Vps29	2.99039e-47	0.360304	7.07676e-43
Traf7	3.36806e-47	0.610851	7.97052e-43
Snrpc	3.46821e-47	0.360231	8.20752e-43
Maf1	3.493e-47	0.693405	8.26618e-43
Ak8	3.50277e-47	1.07411	8.28929e-43
Zc3h15	3.54527e-47	-0.340698	8.38989e-43
Mrps36	3.89629e-47	-0.445884	9.22056e-43
Gnpnat1	5.18848e-47	0.455714	1.22785e-42
Ccdc174	5.2053e-47	0.618328	1.23183e-42
1110008P14Rik	5.72485e-47	0.357041	1.35479e-42
Prpf19	5.85812e-47	0.419056	1.38632e-42
Trnau1ap	6.07204e-47	0.608171	1.43695e-42
Znhit6	6.1064e-47	0.360094	1.44508e-42
Atg4b	6.127e-47	0.634191	1.44995e-42
Tmed10	6.54555e-47	0.330223	1.549e-42
Erdr1	6.85249e-47	-0.351308	1.62164e-42
Ttc33	7.62414e-47	0.736099	1.80425e-42
Tnpo3	8.67561e-47	-0.613802	2.05308e-42
Hdac2	9.6019e-47	0.390122	2.27229e-42
Letm2	1.22613e-46	0.800932	2.90164e-42
Cox7a2	1.28737e-46	-0.253273	3.04656e-42
Glt8d1	1.31318e-46	0.813766	3.10765e-42
Zfp292	1.50497e-46	0.275799	3.56151e-42
Cep85	1.55326e-46	0.490521	3.67578e-42
Cir1	1.67289e-46	0.405298	3.95888e-42
Mkrn2	1.72247e-46	0.457795	4.07622e-42
Atp5j	1.82619e-46	-0.277128	4.32168e-42
Trim6	2.12042e-46	-0.584505	5.01798e-42
Cops4	2.21432e-46	0.421484	5.24019e-42
Ssu72	2.23445e-46	0.411412	5.28783e-42
Hspa4	2.28943e-46	0.291378	5.41793e-42
Xpo1	3.1411e-46	-0.365685	7.43342e-42
Gbas	3.21181e-46	0.311938	7.60074e-42
Ranbp1	3.70253e-46	-0.290501	8.76205e-42
Rnf44	3.82493e-46	-0.525201	9.0517e-42
Aaed1	3.86465e-46	0.537249	9.1457e-42
Aifm1	4.16792e-46	0.507926	9.86338e-42
Pcmt1	5.08964e-46	0.503317	1.20446e-41
Ormdl3	6.38765e-46	0.730713	1.51164e-41
Ankrd17	6.58519e-46	-0.325816	1.55839e-41
Henmt1	6.71239e-46	0.876776	1.58849e-41
E130012A19Rik	6.8046e-46	-0.608116	1.61031e-41
Fam133b	8.18341e-46	-0.487609	1.9366e-41
Phf1	8.38716e-46	0.948964	1.98482e-41
Syn2	1.13844e-45	0.992421	2.69411e-41
Fgd5	1.179e-45	0.946486	2.7901e-41
Zic1	1.30389e-45	1.17814	3.08566e-41
Smyd3	1.33914e-45	0.717546	3.16907e-41
Mpc1	1.42463e-45	0.633928	3.37138e-41
Cmtm2b	1.51116e-45	0.835799	3.57615e-41
Fnbp1l	1.55371e-45	0.332811	3.67686e-41
Gdi2	1.57173e-45	0.465468	3.7195e-41
Grasp	1.63358e-45	0.997165	3.86588e-41
Gnpda1	1.76767e-45	0.628367	4.1832e-41
Tctex1d2	1.80896e-45	0.667361	4.28091e-41
Lrrfip2	2.05232e-45	0.654607	4.85681e-41
Khdrbs1	2.20071e-45	0.351721	5.20797e-41
Zfp428	2.22568e-45	-0.489604	5.26708e-41
Ltv1	2.93086e-45	0.539826	6.93588e-41
Rtf1	2.99857e-45	-0.453836	7.09612e-41
Lancl1	3.54028e-45	0.567428	8.37808e-41
Ube2v2	3.58267e-45	0.376057	8.47838e-41
Lap3	3.82192e-45	0.512019	9.04458e-41
Fbxo22	4.38624e-45	0.534211	1.038e-40
Mdm2	4.49895e-45	0.540152	1.06468e-40
Plin2	5.05812e-45	0.979009	1.197e-40
Arhgap5	5.42269e-45	0.321067	1.28328e-40
Psmg1	5.78408e-45	0.393122	1.3688e-40
Ndufb11	5.83745e-45	0.309816	1.38143e-40
Gtpbp4	6.14289e-45	0.3314	1.45371e-40
Hnrnpu	6.48117e-45	0.362644	1.53377e-40
Golgb1	6.75513e-45	0.27289	1.5986e-40
Mrpl4	6.79678e-45	0.44326	1.60846e-40
Brk1	6.80624e-45	0.36883	1.6107e-40
Anapc11	7.20304e-45	0.360414	1.7046e-40
Cyb5r3	7.33938e-45	0.598476	1.73686e-40
Hadha	8.85387e-45	0.399202	2.09527e-40
Bbs4	9.53347e-45	0.955006	2.2561e-40
Ric8	9.98029e-45	0.393955	2.36184e-40
Ankrd10	1.00505e-44	0.506859	2.37845e-40
Coprs	1.17222e-44	0.304478	2.77406e-40
Eef2	1.66193e-44	0.34835	3.93296e-40
Trafd1	1.67018e-44	0.879429	3.95249e-40
Ppm1g	2.21518e-44	0.390744	5.24223e-40
Ctnnbl1	2.30199e-44	0.708623	5.44765e-40
Rbakdn	2.38289e-44	0.913313	5.63911e-40
Smu1	2.53113e-44	0.661465	5.98993e-40
Dpm3	2.58256e-44	-0.427214	6.11162e-40
Gm3448	2.78868e-44	0.919199	6.59942e-40
Ppp1r14b	3.39783e-44	0.357273	8.04096e-40
Zswim6	4.26359e-44	-0.352795	1.00898e-39
Mboat7	4.28406e-44	0.857872	1.01382e-39
Lrwd1	5.1129e-44	0.51428	1.20997e-39
Pcgf5	5.17975e-44	0.341405	1.22579e-39
Nsrp1	5.38221e-44	-0.263318	1.2737e-39
Fpgs	6.37709e-44	0.807772	1.50914e-39
Taf7	7.24654e-44	0.314164	1.71489e-39
Top1	7.37611e-44	-0.415628	1.74556e-39
Mdk	8.01254e-44	-0.907311	1.89617e-39
Tinf2	9.14282e-44	-0.678711	2.16365e-39
Sars	9.74629e-44	0.405174	2.30646e-39
Fam96b	1.05721e-43	0.368416	2.50188e-39
Stau1	1.0891e-43	0.454696	2.57735e-39
Acot7	1.11762e-43	0.714721	2.64486e-39
Nup37	1.14057e-43	0.49472	2.69916e-39
Katna1	1.15021e-43	0.578703	2.72196e-39
Capza2	1.15304e-43	0.367964	2.72867e-39
Ldhal6b	1.27509e-43	0.778486	3.0175e-39
Ttc4	1.27769e-43	0.622759	3.02366e-39
Cacybp	1.48419e-43	0.309217	3.51233e-39
Pbdc1	1.49876e-43	0.357758	3.54681e-39
Hist1h4i	1.61459e-43	-0.780311	3.82093e-39
Styx	1.61684e-43	0.608867	3.82625e-39
Arl4a	1.71373e-43	0.446296	4.05553e-39
Stx5a	1.7227e-43	0.582227	4.07677e-39
Parl	1.83416e-43	0.424707	4.34054e-39
9030624J02Rik	1.85567e-43	0.893765	4.39144e-39
Kdm5a	1.89405e-43	-0.313652	4.48227e-39
1810014B01Rik	1.90181e-43	-0.660201	4.50063e-39
Cox20	2.2979e-43	-0.65448	5.43799e-39
Fip1l1	2.31155e-43	0.352322	5.47028e-39
Oat	2.35052e-43	0.837725	5.56251e-39
Crip2	2.50528e-43	0.900417	5.92874e-39
H1fx	2.64157e-43	-0.541425	6.25128e-39
Tssc1	2.65511e-43	0.364089	6.28332e-39
Pafah1b2	2.66898e-43	0.390158	6.31615e-39
Commd10	2.80217e-43	0.612847	6.63134e-39
Hars	3.01384e-43	0.594898	7.13225e-39
Pin4	3.49136e-43	-0.505391	8.26231e-39
Kiz	4.10835e-43	0.74784	9.72242e-39
Manf	4.4481e-43	0.332941	1.05264e-38
Atp5g3	4.70327e-43	0.285268	1.11303e-38
Tiparp	5.45743e-43	0.335118	1.2915e-38
Isyna1	6.1465e-43	0.411562	1.45457e-38
Npc2	6.60095e-43	0.409755	1.56211e-38
Scfd1	6.84662e-43	0.715171	1.62025e-38
Pycr2	7.42631e-43	0.619728	1.75744e-38
Abhd14a	7.96197e-43	0.759585	1.8842e-38
Apbb1	8.00155e-43	0.818506	1.89357e-38
Nck1	8.12082e-43	0.450866	1.92179e-38
Vamp4	8.55619e-43	0.666759	2.02482e-38
Nfyb	9.48746e-43	0.466285	2.24521e-38
BC023829	9.6414e-43	0.375702	2.28164e-38
Rab26os	1.4236e-42	-0.707387	3.36895e-38
Ssna1	1.46182e-42	0.381802	3.4594e-38
Utp18	1.47127e-42	0.412799	3.48175e-38
Ubap1	1.61e-42	0.60546	3.81006e-38
Jmjd6	1.64129e-42	0.47845	3.88412e-38
Rnf187	1.70504e-42	0.426309	4.03498e-38
Tbcb	1.77024e-42	0.350351	4.18926e-38
Atrip	2.10261e-42	0.410478	4.97583e-38
Glo1	2.26404e-42	0.422353	5.35784e-38
Adck3	2.66378e-42	0.32408	6.30384e-38
Pramef12	3.05509e-42	0.623025	7.22988e-38
Spint2	3.44118e-42	0.412635	8.14355e-38
RP23-53O7.2	3.50179e-42	-0.773032	8.28698e-38
BC005561	3.6553e-42	0.49845	8.65026e-38
Ddx18	3.80859e-42	-0.362387	9.01303e-38
Xlr3c	4.23035e-42	0.633151	1.00111e-37
Txnrd3	4.26371e-42	0.713268	1.00901e-37
Ythdc1	4.61757e-42	-0.36595	1.09275e-37
Spata3	4.77944e-42	1.00488	1.13105e-37
Ankrd12	5.12435e-42	0.265898	1.21268e-37
1700013F07Rik	5.93854e-42	0.787522	1.40536e-37
Med17	6.10724e-42	0.564159	1.44528e-37
Crabp1	6.17827e-42	0.557457	1.46209e-37
Ppp6c	7.56043e-42	0.570568	1.78918e-37
Barhl2	7.83671e-42	0.983907	1.85456e-37
Slc25a39	9.49356e-42	0.333927	2.24665e-37
Ica1	9.86762e-42	0.744525	2.33517e-37
Mt1	9.91928e-42	-0.314811	2.3474e-37
Ssbp4	1.06073e-41	-0.48834	2.51023e-37
Cnppd1	1.17458e-41	0.825706	2.77964e-37
Gm21092	1.25909e-41	0.558147	2.97963e-37
Mov10l1	1.30086e-41	0.254003	3.0785e-37
Crlf1	1.45474e-41	-0.404464	3.44265e-37
Ubxn1	1.61638e-41	0.262826	3.82517e-37
C1qtnf4	1.78255e-41	-0.343217	4.21841e-37
Ddx41	2.01301e-41	0.505495	4.76378e-37
Pphln1	2.08674e-41	0.3526	4.93827e-37
Atp6v1e1	2.09611e-41	0.522225	4.96044e-37
Zcwpw1	2.22501e-41	0.327399	5.26548e-37
A230046K03Rik	2.39583e-41	-0.535263	5.66973e-37
Cecr2	2.59434e-41	0.297461	6.13951e-37
Txn2	2.62289e-41	0.472206	6.20707e-37
Clpb	2.64947e-41	0.415819	6.26997e-37
Abhd17a	2.66778e-41	-0.437954	6.3133e-37
Uba2	3.391e-41	0.36416	8.0248e-37
D030056L22Rik	3.57366e-41	0.407414	8.45708e-37
Unc119	3.80656e-41	0.603007	9.00823e-37
Gas8	4.56569e-41	0.824275	1.08047e-36
Gm16586	4.89804e-41	-0.563191	1.15912e-36
Stx7	4.90493e-41	0.470601	1.16075e-36
Tbc1d15	5.0322e-41	0.57428	1.19087e-36
Ggh	6.05282e-41	0.824621	1.4324e-36
Tgif1	6.42498e-41	0.871687	1.52047e-36
Crnkl1	6.63885e-41	0.464149	1.57108e-36
Prkag1	7.02908e-41	0.694351	1.66343e-36
Aimp1	7.98508e-41	0.264318	1.88967e-36
Tmem53	1.11019e-40	0.997961	2.62726e-36
Dnajc10	1.14189e-40	0.474153	2.70229e-36
Map3k4	1.19235e-40	0.394675	2.8217e-36
Tcf3	1.1989e-40	0.411441	2.8372e-36
Smad2	1.21173e-40	0.414716	2.86756e-36
Fdps	1.37623e-40	0.429388	3.25684e-36
Oard1	1.40778e-40	0.437274	3.33151e-36
Rogdi	1.41858e-40	0.733839	3.35707e-36
Tex264	1.52442e-40	0.622534	3.60754e-36
Polr2d	1.58743e-40	0.384923	3.75665e-36
Rbm22	1.72987e-40	0.49429	4.09373e-36
Anxa7	1.77385e-40	0.471127	4.19783e-36
Cnot6l	1.94163e-40	0.382278	4.59487e-36
Ddx4	2.14641e-40	0.256552	5.07949e-36
Appbp2	2.17428e-40	0.405018	5.14544e-36
Id3	2.21593e-40	1.06396	5.244e-36
Dgcr6	2.37285e-40	0.64645	5.61535e-36
Akap8l	2.38433e-40	0.686173	5.64252e-36
Gm13247	2.43927e-40	-0.452142	5.77254e-36
Timm8a1	2.62285e-40	0.943794	6.20698e-36
Ppp1ca	3.01935e-40	0.337767	7.1453e-36
4833420G17Rik	3.08682e-40	0.587949	7.30495e-36
Sdhc	3.11545e-40	0.460895	7.3727e-36
Prrc2a	3.17467e-40	-0.488761	7.51285e-36
Aldh7a1	3.36809e-40	0.468916	7.9706e-36
Ndufaf7	3.47309e-40	0.738162	8.21907e-36
Cdca4	3.47647e-40	0.527854	8.22707e-36
1500011B03Rik	3.54199e-40	0.726577	8.38213e-36
Eif4e2	3.64554e-40	0.365241	8.62717e-36
Xab2	3.96696e-40	0.672694	9.38782e-36
Stoml2	4.56132e-40	0.373469	1.07944e-35
Ndel1	4.67372e-40	0.604828	1.10604e-35
Cd164	4.94109e-40	-0.338021	1.16931e-35
Btbd9	5.19414e-40	0.682554	1.22919e-35
Sap18	5.83789e-40	0.285656	1.38154e-35
Cnot1	5.84866e-40	-0.428878	1.38409e-35
Zfp934	6.53207e-40	0.410124	1.54581e-35
Cebpg	6.61487e-40	0.565082	1.56541e-35
Gm9112	6.6649e-40	-0.942277	1.57725e-35
Aig1	7.19028e-40	0.695592	1.70158e-35
Atp6v0d1	7.26986e-40	0.525587	1.72041e-35
Itm2c	7.73369e-40	0.731937	1.83018e-35
Akr7a5	7.76538e-40	0.452046	1.83768e-35
Wbp2	7.90426e-40	0.660339	1.87054e-35
Sumo3	8.26158e-40	0.468399	1.9551e-35
Mprip	9.73201e-40	0.38246	2.30308e-35
Fam229b	9.93425e-40	1.00146	2.35094e-35
Fis1	1.06544e-39	0.319062	2.52138e-35
Rpl7l1	1.11324e-39	0.455679	2.63449e-35
Strbp	1.35739e-39	-0.301164	3.21225e-35
Foxc2	1.37516e-39	0.637308	3.25431e-35
Idnk	1.39249e-39	0.936182	3.29534e-35
Tapbp	1.41973e-39	0.843027	3.3598e-35
Srp14	1.5469e-39	0.324025	3.66074e-35
Nmd3	1.64134e-39	0.484089	3.88424e-35
Gm5914	1.67013e-39	-0.705052	3.95237e-35
Akap4	1.99785e-39	0.814963	4.72791e-35
Hspa5	2.00268e-39	0.306609	4.73934e-35
Amd1	2.00694e-39	-0.591225	4.74943e-35
Ppp2r2a	2.20483e-39	0.375114	5.21774e-35
Igfbp6	2.25627e-39	1.0484	5.33947e-35
Nelfcd	2.5506e-39	0.614838	6.036e-35
Ndufa10	2.62344e-39	0.40499	6.20837e-35
Klhdc2	2.78746e-39	0.447044	6.59653e-35
Ccdc85b	2.90418e-39	-0.677881	6.87274e-35
Trap1	3.21741e-39	0.652345	7.61401e-35
Rtn3	3.26321e-39	0.468902	7.72239e-35
Btbd10	3.79838e-39	0.382137	8.98887e-35
Exosc1	3.87624e-39	0.368981	9.17312e-35
Gm364	4.16096e-39	0.836196	9.84691e-35
Cadm1	4.39427e-39	0.471335	1.0399e-34
Dctn2	4.45793e-39	0.771532	1.05497e-34
Mesdc1	4.46486e-39	-0.535165	1.05661e-34
Morc3	5.01819e-39	0.325891	1.18755e-34
Fam92a	5.14621e-39	0.831924	1.21785e-34
Vps72	6.12717e-39	0.636421	1.45e-34
Rnaseh2a	6.17714e-39	0.432986	1.46182e-34
Mfsd10	6.91943e-39	0.788902	1.63748e-34
Fam229a	6.94294e-39	0.891302	1.64305e-34
Lsm5	6.96879e-39	-0.275042	1.64916e-34
Rfc4	7.16698e-39	0.310187	1.69607e-34
Ddx47	7.84454e-39	0.543947	1.85641e-34
D830044I16Rik	7.93896e-39	0.288874	1.87875e-34
Kctd20	8.37106e-39	0.508766	1.98101e-34
Bcl10	9.03558e-39	0.56143	2.13827e-34
Ap1m1	9.05784e-39	0.657889	2.14354e-34
Ubqln1	1.01632e-38	0.525282	2.40512e-34
Btf3	1.09939e-38	0.31906	2.60171e-34
Apoe	1.16111e-38	1.02543	2.74778e-34
Hcfc1r1	1.18152e-38	0.549404	2.79607e-34
Fcf1	1.22717e-38	0.538037	2.90409e-34
Ctnnbip1	1.47284e-38	0.457873	3.48549e-34
Spint5	1.49922e-38	-0.721443	3.5479e-34
Exosc8	1.54557e-38	0.30846	3.65758e-34
Eif2s2	1.69214e-38	-0.251296	4.00445e-34
Gltp	1.81232e-38	0.436303	4.28885e-34
Gle1	1.87161e-38	0.479842	4.42917e-34
Mtx2	1.94767e-38	0.337627	4.60916e-34
Sgk3	2.02927e-38	0.370675	4.80227e-34
Aplp2	2.1446e-38	0.357588	5.07521e-34
B630005N14Rik	2.3e-38	-0.471293	5.44296e-34
Phb2	2.33636e-38	0.306154	5.52899e-34
Nln	2.39772e-38	0.567785	5.67421e-34
Pdcl2	2.4418e-38	0.83215	5.77851e-34
Atp6v1d	2.91231e-38	0.445827	6.89199e-34
Klf10	2.93273e-38	0.547988	6.9403e-34
Esd	3.19914e-38	0.264539	7.57075e-34
Usp14	4.0674e-38	0.281625	9.6255e-34
Gsk3b	4.24167e-38	0.390594	1.00379e-33
Pacsin2	4.294e-38	0.51247	1.01617e-33
4930453N24Rik	4.33362e-38	0.441796	1.02555e-33
Arid4a	4.61056e-38	-0.799582	1.09109e-33
Cope	4.79208e-38	0.479858	1.13405e-33
Tcfl5	5.29203e-38	0.295391	1.25236e-33
Wwc2	5.63366e-38	0.831463	1.3332e-33
Cnot10	6.43987e-38	0.542889	1.524e-33
Zfand6	6.69361e-38	0.367677	1.58404e-33
Rps4x	7.03911e-38	0.397982	1.66581e-33
Txndc9	7.33495e-38	0.377545	1.73582e-33
Ptp4a2	7.71826e-38	-0.334843	1.82653e-33
Rab6b	7.86361e-38	0.652363	1.86092e-33
Wdr5	8.1922e-38	0.43144	1.93868e-33
Tpgs2	8.91642e-38	0.373981	2.11007e-33
Crlf3	8.98201e-38	0.308348	2.12559e-33
Crebrf	9.28665e-38	0.785584	2.19769e-33
Pacsin1	9.5949e-38	0.890261	2.27063e-33
Rrp9	9.68657e-38	0.560538	2.29233e-33
Prr5	1.03993e-37	0.372586	2.46098e-33
Ndufs3	1.16496e-37	0.386238	2.75689e-33
Depdc7	1.34662e-37	0.857002	3.18677e-33
9330020H09Rik	1.37964e-37	-0.78231	3.26493e-33
Mex3a	1.47773e-37	-0.566265	3.49705e-33
Daxx	1.56496e-37	0.723018	3.70349e-33
Wbscr27	1.66839e-37	-0.274935	3.94824e-33
Gnai3	1.70532e-37	0.522766	4.03564e-33
Hspbap1	1.86386e-37	0.466601	4.41082e-33
Aasdhppt	2.25669e-37	0.582045	5.34046e-33
Cltc	2.35355e-37	-0.344436	5.56968e-33
1810022K09Rik	2.36643e-37	-0.480371	5.60016e-33
Cdca3	2.54645e-37	-0.39469	6.02618e-33
Sipa1	2.71013e-37	0.480337	6.41351e-33
Eftud2	2.76569e-37	0.415138	6.54501e-33
Mrpl22	2.80573e-37	0.361179	6.63975e-33
Acbd6	2.81317e-37	0.35715	6.65737e-33
Usf1	2.96574e-37	0.598165	7.01843e-33
Msi2	3.07931e-37	0.333782	7.28718e-33
Phpt1	3.43195e-37	-0.651142	8.1217e-33
Atp6v0b	3.62192e-37	0.348015	8.57128e-33
Vapa	3.90756e-37	0.303353	9.24724e-33
G3bp2	4.58874e-37	0.293839	1.08593e-32
Psmd3	4.78476e-37	0.472575	1.13231e-32
Gm10250	5.02687e-37	-0.52986	1.18961e-32
Ralbp1	5.03217e-37	-0.261322	1.19086e-32
Ybx2	5.10365e-37	0.949938	1.20778e-32
Ilkap	5.11164e-37	0.447636	1.20967e-32
Gpbp1	5.43191e-37	0.337493	1.28546e-32
Prkrir	5.54844e-37	-0.496899	1.31304e-32
Bnip3	5.69767e-37	0.728628	1.34835e-32
Mrps23	7.17853e-37	0.488996	1.6988e-32
Ganab	7.21186e-37	-0.557832	1.70669e-32
1700001O22Rik	7.94409e-37	0.794298	1.87997e-32
Ndufc2	8.03557e-37	0.270133	1.90162e-32
Platr5	8.52106e-37	-0.79048	2.01651e-32
Ehd4	8.63994e-37	0.629878	2.04464e-32
Rab5c	8.78063e-37	0.399942	2.07794e-32
1110004E09Rik	8.84036e-37	0.470359	2.09207e-32
Stag3	8.85562e-37	-0.613317	2.09568e-32
Enkur	9.75035e-37	0.869731	2.30742e-32
Ola1	1.18572e-36	0.286557	2.806e-32
Mrps18b	1.24198e-36	0.385047	2.93915e-32
Exosc3	1.65411e-36	0.549904	3.91445e-32
Polr2m	1.70307e-36	0.404383	4.03031e-32
Kdelr1	1.91802e-36	0.712962	4.53899e-32
Serf1	1.91831e-36	-0.310427	4.53969e-32
Cltb	2.04727e-36	0.703411	4.84485e-32
Wipi1	2.16023e-36	0.77426	5.11218e-32
Epb41l4aos	2.38333e-36	-0.638621	5.64015e-32
Spata19	2.41861e-36	1.03264	5.72364e-32
Mob4	2.42619e-36	0.447352	5.74158e-32
Otub2	2.54414e-36	0.996986	6.02071e-32
Ncapd2	2.69094e-36	-0.485244	6.36812e-32
Crbn	2.72063e-36	0.627069	6.43836e-32
Med20	2.74824e-36	0.766184	6.50371e-32
Zpr1	2.76672e-36	0.481934	6.54745e-32
Vat1	3.01101e-36	0.641721	7.12555e-32
Rnf6	3.26315e-36	0.432715	7.72225e-32
Lars	3.77666e-36	0.497669	8.93746e-32
Commd1	3.7774e-36	-0.419338	8.93921e-32
Park7	3.78202e-36	0.271016	8.95016e-32
Sft2d1	3.97848e-36	0.60933	9.41508e-32
Ryk	4.10598e-36	0.269397	9.71679e-32
Ptpn1	4.1368e-36	0.422399	9.78974e-32
Ythdf1	4.26985e-36	0.316301	1.01046e-31
Relb	4.36257e-36	0.87022	1.0324e-31
Pbx1	4.47273e-36	0.891658	1.05847e-31
Lamtor4	4.50303e-36	0.311708	1.06564e-31
Wbscr16	5.07272e-36	0.275101	1.20046e-31
Tmx2	5.48794e-36	0.720407	1.29872e-31
Anapc2	5.84259e-36	0.61807	1.38265e-31
Mcm2	6.48446e-36	0.465692	1.53455e-31
Aatf	6.53677e-36	0.408524	1.54693e-31
Ash1l	6.69884e-36	0.332473	1.58528e-31
Eif1a	8.86001e-36	0.330055	2.09672e-31
Toe1	9.02279e-36	0.652768	2.13524e-31
Ube2n	9.05395e-36	0.270086	2.14262e-31
Atoh8	9.93e-36	0.891291	2.34993e-31
Tor1a	1.06464e-35	0.559601	2.51947e-31
Zfp667	1.07599e-35	0.851425	2.54634e-31
Ppp1r11	1.07882e-35	0.565558	2.55303e-31
Edem2	1.13867e-35	0.728282	2.69467e-31
Stard3nl	1.14111e-35	0.35982	2.70043e-31
Spink2	1.18302e-35	0.859138	2.79961e-31
Lnp	1.21151e-35	-0.38637	2.86703e-31
Rsl24d1	1.23e-35	0.36371	2.91079e-31
Gm13154	1.25678e-35	-0.501796	2.97417e-31
Thoc5	1.36983e-35	0.829253	3.2417e-31
Cmss1	1.48094e-35	0.69707	3.50465e-31
Ndufs2	1.51615e-35	0.395477	3.58798e-31
Ube2c	1.63607e-35	-0.545094	3.87176e-31
Srsf1	1.70116e-35	-0.331976	4.0258e-31
Asrgl1	1.71359e-35	0.791853	4.05522e-31
Vamp3	1.75619e-35	0.384833	4.15602e-31
Rcl1	1.90749e-35	0.501185	4.51408e-31
Pygl	1.91099e-35	0.796097	4.52236e-31
Arglu1	2.29088e-35	-0.301854	5.42136e-31
Dnajb3	2.57808e-35	0.660782	6.10103e-31
Tor2a	3.19247e-35	0.69938	7.55499e-31
Mpped2	3.6204e-35	0.473887	8.56767e-31
Anp32a	3.86198e-35	-0.716668	9.13938e-31
Mbd2	3.9492e-35	0.362731	9.34579e-31
Pacrg	4.49059e-35	0.7881	1.0627e-30
Brd3	4.65598e-35	-0.296837	1.10184e-30
Rap1b	5.03179e-35	0.269881	1.19077e-30
Sord	5.15349e-35	0.950259	1.21957e-30
Bsg	6.2086e-35	0.274241	1.46926e-30
Tfg	6.3108e-35	0.483611	1.49345e-30
Fam60a	6.36501e-35	0.276097	1.50628e-30
Npm3	6.57981e-35	-0.27651	1.55711e-30
Tnp1	7.00712e-35	1.05633	1.65824e-30
Mrpl3	7.35343e-35	0.452628	1.74019e-30
Nelfb	7.58256e-35	0.53101	1.79441e-30
Wfdc15a	7.69097e-35	-0.506546	1.82007e-30
Tomm22	8.09309e-35	0.312437	1.91523e-30
Nsmce4a	8.30784e-35	0.579725	1.96605e-30
Wdr1	8.83191e-35	0.419148	2.09007e-30
Yif1b	9.74677e-35	0.4754	2.30657e-30
Mgmt	1.00172e-34	0.677623	2.37057e-30
Bcas3	1.01307e-34	-0.339429	2.39742e-30
Ptcra	1.30958e-34	-1.51075	3.09913e-30
Lsm1	1.37395e-34	0.260162	3.25146e-30
Kif13b	1.41045e-34	0.634381	3.33783e-30
Med7	1.49703e-34	0.438914	3.54273e-30
Cenpm	1.86389e-34	-0.468188	4.41089e-30
Fnta	2.02577e-34	0.611056	4.79397e-30
Ggnbp2	2.04371e-34	0.251785	4.83645e-30
Yeats4	2.20557e-34	0.272073	5.21948e-30
Dcakd	2.24718e-34	0.424725	5.31796e-30
Cops5	2.44744e-34	0.29415	5.79188e-30
DHRSX	2.86281e-34	-0.491686	6.77483e-30
Nol7	2.94204e-34	0.258789	6.96233e-30
Pde6d	3.02787e-34	0.565384	7.16545e-30
Rlf	3.07134e-34	0.327389	7.26834e-30
Ube2g1	3.23779e-34	0.458304	7.66223e-30
Uba1y	3.36974e-34	0.454495	7.9745e-30
Mgme1	3.41554e-34	0.670284	8.08287e-30
1500009L16Rik	3.53038e-34	-0.471581	8.35464e-30
Tnrc6b	3.83018e-34	-0.350374	9.06413e-30
Topaz1	3.86723e-34	0.425528	9.1518e-30
Peo1	4.30442e-34	-0.297155	1.01864e-29
Fam64a	4.31578e-34	-0.367913	1.02133e-29
Sh3glb2	4.80705e-34	0.421451	1.13759e-29
Pgm2	6.21097e-34	0.517354	1.46983e-29
Nop56	6.23588e-34	-0.328705	1.47572e-29
Mrpl54	6.24328e-34	-0.316612	1.47747e-29
Gpat2	6.63525e-34	0.589694	1.57023e-29
Gtf2b	7.36493e-34	0.599595	1.74291e-29
Saysd1	7.44138e-34	0.787133	1.761e-29
Ubxn6	7.54149e-34	0.346958	1.78469e-29
Nfyc	8.01475e-34	0.575168	1.89669e-29
Aimp2	8.50956e-34	0.487431	2.01379e-29
Actr6	8.53292e-34	0.646818	2.01932e-29
Pold3	8.90889e-34	0.434684	2.10829e-29
Cox16	1.03182e-33	-0.663694	2.44181e-29
Tmem237	1.07791e-33	0.553768	2.55087e-29
Hoxc9	1.13282e-33	0.759327	2.68081e-29
Klf2	1.21893e-33	1.06055	2.8846e-29
Defb19	1.23708e-33	0.611905	2.92754e-29
Creb3l4	1.32892e-33	0.810106	3.14488e-29
Card19	1.42699e-33	0.797887	3.37697e-29
Tssk6	1.46673e-33	1.03098	3.47101e-29
Aspscr1	1.51121e-33	0.470208	3.57627e-29
Nup35	1.60582e-33	0.743687	3.80017e-29
BC030336	1.7117e-33	-0.258727	4.05075e-29
Mpzl1	1.77645e-33	0.529055	4.20398e-29
Chchd10	1.77999e-33	-0.405803	4.21234e-29
Gpn1	1.90533e-33	0.52616	4.50896e-29
Efhb	1.94881e-33	0.621953	4.61187e-29
Fam45a	2.58724e-33	0.785699	6.1227e-29
Stard6	2.88518e-33	0.920297	6.82779e-29
Zbtb38	2.99025e-33	0.752002	7.07643e-29
Arpc1b	2.99968e-33	-0.545675	7.09874e-29
Gclm	3.01424e-33	0.294446	7.1332e-29
Stk24	3.03304e-33	0.363133	7.1777e-29
Hnrnpdl	3.83871e-33	0.29995	9.08431e-29
Pgk1	3.90453e-33	0.42743	9.24007e-29
Necap2	3.973e-33	0.842509	9.40211e-29
Mapre3	4.3454e-33	0.917484	1.02834e-28
Phf5a	4.35042e-33	0.294125	1.02953e-28
Dut	4.8259e-33	0.339631	1.14205e-28
Wdr43	4.87256e-33	-0.295205	1.15309e-28
Pds5a	5.35596e-33	-0.541691	1.26749e-28
Cfap206	5.53469e-33	0.829997	1.30978e-28
Srp72	5.63116e-33	0.383846	1.33262e-28
Igsf21	6.76635e-33	0.852057	1.60126e-28
Txnl4a	9.39157e-33	-0.314542	2.22252e-28
Casc5	9.61234e-33	-0.366807	2.27476e-28
Zmym5	9.61247e-33	0.265661	2.27479e-28
Dtd2	1.00292e-32	0.616913	2.37341e-28
Pcbp2	1.03143e-32	0.379649	2.44087e-28
Ncor1	1.05305e-32	-0.26477	2.49204e-28
Rab10	1.07943e-32	0.298989	2.55447e-28
H2-M3	1.45862e-32	0.815022	3.45182e-28
Rbm18	1.54071e-32	0.494644	3.64609e-28
Bmpr1a	1.68213e-32	-0.547129	3.98077e-28
Nme7	1.75627e-32	0.688393	4.1562e-28
Rars2	1.78126e-32	0.807313	4.21535e-28
Pwp1	1.78225e-32	0.392096	4.21769e-28
Mrpl15	2.0122e-32	0.316661	4.76187e-28
Egln2	2.10822e-32	0.435999	4.9891e-28
Nme5	2.39502e-32	0.737932	5.66781e-28
Mob2	2.60887e-32	0.566344	6.17389e-28
Rai1	3.34934e-32	-0.589002	7.92621e-28
Gm10709	3.65124e-32	-0.546648	8.64066e-28
Zfp445	3.72584e-32	0.452446	8.8172e-28
Gm26785	4.01677e-32	-0.881706	9.50569e-28
Mt3	4.13873e-32	-0.741858	9.79431e-28
Wdr48	4.34018e-32	0.476125	1.0271e-27
Ptcd2	4.34597e-32	0.756469	1.02847e-27
RP24-484I1.3	4.4996e-32	-0.577992	1.06483e-27
Emd	4.63353e-32	0.395213	1.09653e-27
Bloc1s2	4.67355e-32	0.480972	1.106e-27
Glod4	4.92177e-32	0.59809	1.16474e-27
Cmas	5.1013e-32	0.403344	1.20722e-27
Supt5	5.3083e-32	-0.300335	1.25621e-27
2810474O19Rik	5.75489e-32	0.28772	1.3619e-27
Fbxo3	5.79128e-32	0.834497	1.37051e-27
Smarcd1	6.04452e-32	-0.374534	1.43043e-27
Urod	6.82362e-32	0.747443	1.61481e-27
1700001C19Rik	7.41962e-32	0.963056	1.75585e-27
Mrps21	9.17213e-32	-0.288434	2.17058e-27
Scaper	9.37946e-32	0.416779	2.21965e-27
Bik	9.58465e-32	0.521754	2.26821e-27
Ccdc88c	9.58922e-32	0.801605	2.26929e-27
Rrp15	1.0064e-31	0.31589	2.38164e-27
Elp2	1.03285e-31	0.670778	2.44424e-27
Ezh2	1.06964e-31	-0.488025	2.5313e-27
Tmem11	1.12299e-31	0.308057	2.65756e-27
Elof1	1.19723e-31	0.297141	2.83324e-27
Gtf2f1	1.25313e-31	0.288971	2.96553e-27
Heatr1	1.30084e-31	0.477831	3.07844e-27
Srp19	1.38719e-31	-0.323159	3.28279e-27
Dcaf11	1.41196e-31	0.749513	3.34141e-27
Acss2	1.41604e-31	0.683998	3.35106e-27
Lrp1	1.46496e-31	-0.650499	3.46682e-27
Slc35d2	1.4695e-31	0.819518	3.47757e-27
Zfp36l2	1.87635e-31	0.344839	4.44037e-27
Gm43409	1.92425e-31	-1.37581	4.55374e-27
Grina	2.00305e-31	0.78671	4.74021e-27
Dtwd1	2.01774e-31	0.716145	4.77498e-27
Dppa4	2.11017e-31	0.60466	4.99372e-27
Zbtb25	2.14794e-31	0.686481	5.08311e-27
Grpel1	2.21968e-31	0.321289	5.25287e-27
Ndufa8	2.45472e-31	0.316801	5.80909e-27
Tcn2	2.55025e-31	0.859936	6.03516e-27
Fscn1	2.7016e-31	0.630664	6.39334e-27
Dcaf4	2.77111e-31	0.527331	6.55782e-27
Gm6871	3.16045e-31	0.362549	7.4792e-27
Med25	3.24628e-31	0.451638	7.68232e-27
Nufip1	3.6575e-31	0.451958	8.65548e-27
Ddb2	4.39358e-31	0.726073	1.03974e-26
Bnip3l	4.78191e-31	0.269513	1.13164e-26
Cbr1	4.82101e-31	0.661248	1.14089e-26
Pet2	5.2619e-31	-0.588741	1.24523e-26
Nt5c2	5.28431e-31	0.510461	1.25053e-26
Dpm1	5.7244e-31	0.535677	1.35468e-26
Ifih1	5.73236e-31	0.716075	1.35656e-26
Ints6	5.95086e-31	0.587984	1.40827e-26
Zfp773	6.50449e-31	0.670846	1.53929e-26
Bag6	6.84982e-31	0.452346	1.62101e-26
Odf2	7.12291e-31	0.725168	1.68564e-26
Ccdc90b	7.98314e-31	0.453859	1.88921e-26
Ccnd1	8.0667e-31	-0.381028	1.90899e-26
Lonp2	8.36164e-31	0.68889	1.97878e-26
Ppp1r7	9.16157e-31	0.499617	2.16809e-26
Thoc2	9.66102e-31	-0.334816	2.28628e-26
Ywhaq	1.03855e-30	0.250365	2.45772e-26
Zswim3	1.08252e-30	0.831805	2.56179e-26
G6pc3	1.15183e-30	0.772779	2.7258e-26
Parp9	1.15922e-30	0.785989	2.7433e-26
Pelp1	1.27556e-30	-0.468562	3.01861e-26
Pdk3	1.29248e-30	0.434257	3.05865e-26
9130401M01Rik	1.29424e-30	0.255829	3.06281e-26
Trim68	1.30845e-30	0.800903	3.09644e-26
Rsph1	1.42114e-30	0.752789	3.36314e-26
Lyst	1.45979e-30	0.584721	3.4546e-26
B4galt1	1.5088e-30	-0.516888	3.57058e-26
Bod1	1.70035e-30	-0.275526	4.02388e-26
Dnajb11	1.76773e-30	0.365716	4.18334e-26
Rad1	1.80433e-30	0.73624	4.26995e-26
Slc25a5	2.12218e-30	-0.342742	5.02215e-26
Eif1ad	2.16223e-30	-0.25975	5.11692e-26
1700007L15Rik	2.16573e-30	-0.416351	5.1252e-26
Fance	2.52507e-30	0.704613	5.97559e-26
March11	2.65845e-30	0.815483	6.29122e-26
Samhd1	2.83507e-30	0.388764	6.70919e-26
Faap20	3.2103e-30	0.700992	7.59718e-26
Pgls	3.30511e-30	0.346262	7.82155e-26
Zfp955b	3.46138e-30	0.321902	8.19135e-26
1110017D15Rik	3.5624e-30	0.845175	8.43043e-26
Ppil1	3.60357e-30	0.297444	8.52786e-26
Gca	3.65743e-30	0.779256	8.6553e-26
Fkbp1a	3.65863e-30	0.264111	8.65815e-26
Ip6k1	3.77451e-30	0.461581	8.93237e-26
Tsen34	4.00692e-30	0.587718	9.48238e-26
Arl5a	4.36621e-30	-0.500685	1.03326e-25
Dnajc2	4.64956e-30	-0.253084	1.10032e-25
Rnf138	5.00375e-30	0.296613	1.18414e-25
Usp5	5.80798e-30	0.554175	1.37446e-25
1700010I14Rik	6.09102e-30	0.691372	1.44144e-25
Elp4	6.89243e-30	0.740503	1.63109e-25
Zufsp	6.91873e-30	0.411501	1.63732e-25
Parp2	7.02801e-30	0.534026	1.66318e-25
Oxa1l	7.22181e-30	0.623048	1.70904e-25
Btrc	7.70763e-30	0.738745	1.82401e-25
Nacc1	7.86784e-30	-0.553657	1.86192e-25
Cox5a	9.09127e-30	0.278423	2.15145e-25
Aard	9.2478e-30	0.81651	2.18849e-25
Morc1	9.29815e-30	0.535886	2.20041e-25
Dcun1d5	9.35659e-30	0.285521	2.21424e-25
Gm26737	9.4075e-30	-1.11978	2.22629e-25
Anxa11	1.00466e-29	0.541313	2.37753e-25
Ctps	1.02394e-29	0.33224	2.42315e-25
Abracl	1.1246e-29	-0.673762	2.66137e-25
Ube2m	1.13995e-29	0.6913	2.69769e-25
Mrpl45	1.19797e-29	0.416373	2.835e-25
Pef1	1.20443e-29	0.805509	2.85029e-25
Sult5a1	1.21085e-29	0.828202	2.86549e-25
Myh6	1.22454e-29	0.693652	2.89787e-25
Ints10	1.24947e-29	0.52652	2.95686e-25
Mrpl30	1.39909e-29	-0.257234	3.31095e-25
Hsd17b4	1.57889e-29	0.640128	3.73644e-25
Nup93	1.63711e-29	0.515941	3.87421e-25
Ttll1	1.76035e-29	0.817349	4.16587e-25
Emg1	1.88959e-29	0.261301	4.47172e-25
Snx8	1.97176e-29	0.624575	4.66618e-25
Ldha	2.02678e-29	0.809162	4.79638e-25
Ccdc91	2.06588e-29	0.568843	4.8889e-25
Rbm27	2.148e-29	-0.459815	5.08325e-25
Rab22a	2.15226e-29	0.468248	5.09332e-25
Atad1	2.53605e-29	0.487	6.00155e-25
Gm2000	2.54808e-29	-0.263621	6.03003e-25
Ano10	2.5581e-29	0.693353	6.05374e-25
Nup98	2.59672e-29	0.637631	6.14514e-25
Ktn1	2.6457e-29	-0.378877	6.26106e-25
Mff	2.80776e-29	0.366802	6.64455e-25
Dynll2	2.91435e-29	-0.300742	6.89681e-25
Wdr46	2.94572e-29	0.568303	6.97104e-25
Nol4l	3.19239e-29	-0.879029	7.55479e-25
Malat1	3.29238e-29	-0.271909	7.79141e-25
Gm15892	3.34472e-29	-0.62684	7.91528e-25
Irak1	3.36184e-29	-0.667245	7.95579e-25
Myl7	3.51463e-29	-0.692544	8.31736e-25
Fdx1	3.52707e-29	-0.333433	8.3468e-25
Nupl1	3.63573e-29	-0.300648	8.60396e-25
Psmd8	3.66203e-29	0.282202	8.66619e-25
AI837181	3.71814e-29	0.664596	8.79897e-25
Galk1	3.72817e-29	0.339713	8.82272e-25
Bid	3.97935e-29	0.658937	9.41714e-25
Twistnb	5.28443e-29	0.260841	1.25056e-24
Mad2l1	5.51446e-29	0.312675	1.305e-24
Fam32a	5.64008e-29	0.34542	1.33472e-24
Syce3	5.90766e-29	-0.297147	1.39805e-24
Paox	6.06269e-29	0.759429	1.43474e-24
Irf2bpl	6.24986e-29	0.52587	1.47903e-24
BC005624	6.4268e-29	0.502629	1.5209e-24
Lsg1	6.7078e-29	0.492214	1.5874e-24
9930021J03Rik	6.86555e-29	0.344672	1.62473e-24
Rpl27-ps3	6.89598e-29	0.463356	1.63193e-24
Ptpn12	6.96478e-29	-0.372649	1.64822e-24
Tmem39b	9.50657e-29	0.534048	2.24973e-24
Sri	9.62171e-29	0.808886	2.27698e-24
D430019H16Rik	1.01848e-28	0.893706	2.41024e-24
H13	1.11251e-28	0.706042	2.63276e-24
Skap2	1.17475e-28	0.600114	2.78006e-24
Dtx2	1.18522e-28	0.438777	2.80482e-24
Asna1	1.1861e-28	0.376394	2.8069e-24
Shmt1	1.24125e-28	0.351541	2.93742e-24
Commd9	1.28494e-28	0.564431	3.04082e-24
Stam2	1.31396e-28	0.501582	3.10949e-24
Gxylt2	1.37324e-28	0.731687	3.24976e-24
Fam50a	1.37689e-28	0.548554	3.25841e-24
Krcc1	1.39443e-28	-0.560446	3.29993e-24
Efcab10	1.39453e-28	0.752336	3.30016e-24
C1ql1	1.42551e-28	0.693443	3.37347e-24
Hdac1	1.4602e-28	0.392987	3.45555e-24
Chd1l	1.46887e-28	0.371877	3.47608e-24
Ndn	1.48436e-28	0.749437	3.51273e-24
Sar1b	1.53397e-28	0.360671	3.63013e-24
Zbtb43	1.65277e-28	0.468869	3.91128e-24
Terf1	1.67697e-28	0.327607	3.96856e-24
Dbx2	1.7261e-28	0.801128	4.08481e-24
Cdca7	1.74839e-28	0.285936	4.13756e-24
Kcnq1ot1	1.84091e-28	-0.39509	4.35652e-24
Med6	1.85553e-28	0.530927	4.39112e-24
Pcsk7	1.86121e-28	0.590884	4.40456e-24
Erbb2ip	2.05979e-28	-0.390343	4.8745e-24
Ergic3	2.10202e-28	0.711559	4.97444e-24
Ubac2	2.51512e-28	0.388028	5.95204e-24
Rasl11a	2.91513e-28	0.596218	6.89866e-24
Rab7	2.93492e-28	0.442673	6.94549e-24
Mplkip	2.97788e-28	0.290703	7.04715e-24
Ppp2r1b	2.99132e-28	0.532298	7.07895e-24
March5	3.66109e-28	0.292818	8.66397e-24
Tatdn2	3.70318e-28	-0.543659	8.76358e-24
Ctdsp2	3.70351e-28	0.391823	8.76437e-24
Haus4	3.87682e-28	0.330422	9.1745e-24
3110056K07Rik	3.96722e-28	-0.420137	9.38843e-24
Srpk2	4.19676e-28	0.26496	9.93163e-24
Ifrd1	4.24712e-28	0.351146	1.00508e-23
Prpf38a	4.4486e-28	0.377041	1.05276e-23
Rilpl2	4.52442e-28	0.729154	1.0707e-23
Emilin1	5.33809e-28	-1.21261	1.26326e-23
Rrm2	5.63878e-28	-0.506273	1.33442e-23
Fam111a	5.78699e-28	-0.721525	1.36949e-23
Qdpr	5.99951e-28	0.365771	1.41978e-23
Nampt	7.29854e-28	0.476871	1.7272e-23
Akap11	7.41436e-28	-0.280615	1.75461e-23
Uqcrfs1	7.83289e-28	0.34123	1.85365e-23
Zdbf2	7.84022e-28	0.721083	1.85539e-23
Cnot11	8.1775e-28	0.372775	1.93521e-23
Ep400	8.50608e-28	-0.291647	2.01296e-23
Dlat	9.01879e-28	0.545036	2.1343e-23
Gins4	9.68734e-28	0.340533	2.29251e-23
Leprot	9.99949e-28	0.558516	2.36638e-23
Dvl2	1.02049e-27	0.527804	2.41499e-23
Ap2a2	1.03696e-27	-0.296341	2.45396e-23
Fam192a	1.04103e-27	0.436851	2.46361e-23
Psph	1.10668e-27	0.40247	2.61895e-23
Atf4	1.26349e-27	-0.517829	2.99006e-23
Coq10b	1.46439e-27	0.440988	3.46548e-23
Mrpl18	1.56073e-27	-0.318059	3.69348e-23
Fam204a	1.62579e-27	0.261065	3.84744e-23
Chchd6	1.63899e-27	0.347642	3.87868e-23
Eif3f	1.72593e-27	0.274309	4.08442e-23
Phf11d	1.73803e-27	-0.555526	4.11304e-23
Sft2d2	1.85113e-27	0.637182	4.3807e-23
Aptx	1.94366e-27	0.676508	4.59966e-23
Bin2	2.07125e-27	0.610702	4.90162e-23
Rdx	2.37353e-27	-0.406068	5.61697e-23
Siva1	2.42904e-27	0.259169	5.74832e-23
Golga7	2.55952e-27	0.323753	6.05711e-23
Senp6	2.63733e-27	0.291276	6.24125e-23
Upf2	2.89073e-27	-0.390183	6.84092e-23
Lars2	3.06001e-27	0.837668	7.2415e-23
Nmt1	3.10211e-27	-0.495084	7.34114e-23
Srsf3	3.32829e-27	0.256582	7.8764e-23
Pex6	3.54684e-27	0.764121	8.3936e-23
Rhox10	3.68096e-27	0.759408	8.71098e-23
Mrpl46	4.00165e-27	0.36794	9.4699e-23
Ctr9	4.31212e-27	0.327189	1.02046e-22
Atxn10	4.50688e-27	0.401816	1.06655e-22
Dph3	4.53616e-27	-0.267178	1.07348e-22
Rab9	4.58128e-27	0.484357	1.08416e-22
Zc3hc1	4.72992e-27	0.544728	1.11934e-22
Yipf4	5.25251e-27	0.457259	1.24301e-22
Brms1	5.3457e-27	0.628291	1.26506e-22
Ccdc30	6.05383e-27	0.670182	1.43264e-22
Eri3	6.54449e-27	0.466081	1.54875e-22
Fam179b	6.61504e-27	-0.322938	1.56545e-22
Lrrc49	6.7233e-27	0.755119	1.59107e-22
Gps2	6.81512e-27	-0.46338	1.6128e-22
Trmo	7.31898e-27	0.570782	1.73204e-22
Golga3	7.99651e-27	-1.06459	1.89238e-22
Gsto2	8.01735e-27	0.753451	1.89731e-22
Pum3	8.42557e-27	0.419384	1.99391e-22
Rnf115	8.9496e-27	0.347516	2.11792e-22
Sprtn	9.02898e-27	0.379114	2.13671e-22
Map4	9.04774e-27	-0.372497	2.14115e-22
Tjap1	9.61236e-27	0.667051	2.27476e-22
Tnfaip1	1.00411e-26	0.457967	2.37621e-22
Spc25	1.04038e-26	-0.328196	2.46205e-22
Ctso	1.07976e-26	0.694031	2.55525e-22
Usp1	1.11595e-26	-0.303944	2.6409e-22
Ppat	1.15951e-26	0.391278	2.74398e-22
Rad51	1.26738e-26	0.357682	2.99926e-22
Ech1	1.28788e-26	0.653672	3.04776e-22
Osgepl1	1.29039e-26	0.711933	3.0537e-22
Spink10	1.37785e-26	-0.600367	3.26069e-22
Atp6v1b2	1.49667e-26	0.41371	3.54187e-22
Vps13a	1.49874e-26	0.492065	3.54678e-22
Lrrc46	1.50051e-26	0.597684	3.55096e-22
Vcpkmt	1.8633e-26	-0.550333	4.4095e-22
Emsy	1.88436e-26	-0.435104	4.45933e-22
Calr	1.89445e-26	-0.251123	4.48322e-22
Hmgcl	1.92153e-26	0.797164	4.5473e-22
Fam221a	1.94547e-26	0.656581	4.60395e-22
Rnf180	2.03529e-26	0.266467	4.81652e-22
Wasf2	2.07198e-26	0.267996	4.90333e-22
Mtap7d3	2.07201e-26	-0.630532	4.90341e-22
Svs5	2.18471e-26	-0.510326	5.17011e-22
Gbp2	2.21054e-26	0.581654	5.23123e-22
Ddr1	2.48954e-26	-0.599077	5.89149e-22
Rpl13a-ps1	2.5116e-26	-0.585652	5.94369e-22
Dyrk3	2.64686e-26	0.714171	6.2638e-22
Emc2	2.66753e-26	0.638676	6.3127e-22
Klhl35	2.76223e-26	0.686974	6.53681e-22
Lzts2	2.82286e-26	0.687128	6.68029e-22
Tmem147	2.85193e-26	0.315495	6.7491e-22
Xrcc5	3.41683e-26	0.540015	8.08592e-22
Ubn2	3.4238e-26	-0.269903	8.10242e-22
Cdkn1b	3.53194e-26	0.496371	8.35833e-22
Slamf1	3.79803e-26	-0.756518	8.98804e-22
Cox7b2	3.98501e-26	-0.257707	9.43054e-22
Myo18a	3.98635e-26	-0.557687	9.4337e-22
Ppp3r2	4.11734e-26	0.723348	9.74368e-22
Med27	4.16457e-26	0.714573	9.85545e-22
Spa17	4.24635e-26	0.508343	1.0049e-21
Hprt	4.26736e-26	0.298988	1.00987e-21
Por	4.52617e-26	0.628592	1.07112e-21
Coa7	4.87383e-26	0.437166	1.15339e-21
Clp1	4.89352e-26	0.642226	1.15805e-21
Ppp1cb	4.95385e-26	0.377585	1.17233e-21
Fam103a1	5.38204e-26	0.261418	1.27366e-21
Gm13051	6.07474e-26	-0.264243	1.43759e-21
Mfap1b	6.15442e-26	0.67844	1.45644e-21
Tle3	6.17958e-26	-0.386466	1.4624e-21
Bmi1	6.27547e-26	0.577521	1.48509e-21
Tprgl	6.41208e-26	0.383012	1.51742e-21
Arpc5	6.59937e-26	0.250095	1.56174e-21
Xbp1	6.77751e-26	0.703917	1.6039e-21
Atxn1	7.08525e-26	0.639033	1.67672e-21
Gm43153	7.1062e-26	-0.474748	1.68168e-21
Ccdc130	7.24331e-26	0.778162	1.71413e-21
Xrcc1	7.33546e-26	0.503032	1.73594e-21
Wtip	7.97728e-26	0.437046	1.88782e-21
Rpn2	8.00907e-26	0.387575	1.89535e-21
Pgpep1	8.36276e-26	0.647992	1.97905e-21
Tle1	8.41467e-26	0.388274	1.99133e-21
Ubxn10	8.56418e-26	0.690694	2.02671e-21
Rb1cc1	9.29441e-26	0.266415	2.19952e-21
Fastk	1.01889e-25	0.649116	2.41121e-21
Ccs	1.02682e-25	0.709067	2.42996e-21
Ccdc86	1.09957e-25	0.485076	2.60214e-21
P3h3	1.10281e-25	-1.14664	2.6098e-21
Pgd	1.1358e-25	0.441595	2.68786e-21
Ccdc136	1.14696e-25	0.280723	2.71429e-21
Fbxo15	1.26784e-25	0.708271	3.00034e-21
BC022687	1.33275e-25	0.713563	3.15396e-21
Pdcl3	1.33373e-25	0.537173	3.15627e-21
Ndufs1	1.33606e-25	0.428293	3.16179e-21
A930011G23Rik	1.45227e-25	0.514154	3.4368e-21
Cib1	1.45678e-25	0.321851	3.44746e-21
Idh3b	1.46278e-25	0.445944	3.46167e-21
Bola1	1.48383e-25	-0.404412	3.51149e-21
Adnp	1.50095e-25	0.31344	3.55201e-21
Rnf167	1.60812e-25	0.309011	3.80562e-21
Dlk2	1.61373e-25	0.703538	3.81889e-21
Akap8	1.67802e-25	0.318669	3.97105e-21
Myl6	1.74394e-25	0.253432	4.12704e-21
Mtch1	1.74431e-25	0.2834	4.1279e-21
Rac3	1.81293e-25	0.724005	4.29029e-21
Platr25	1.87781e-25	0.44773	4.44384e-21
Cry1	1.93894e-25	0.626317	4.58849e-21
Otud4	2.11733e-25	-0.295958	5.01067e-21
Mterf4	2.40555e-25	0.655217	5.69273e-21
Itga1	2.44277e-25	0.50838	5.78082e-21
Lncpint	2.46453e-25	0.501765	5.8323e-21
Timm44	2.49699e-25	0.378456	5.90912e-21
Smpd2	2.61311e-25	0.524548	6.18393e-21
Tonsl	2.75388e-25	0.407965	6.51706e-21
Gm10638	2.89325e-25	0.768352	6.84687e-21
Lpcat3	2.93742e-25	0.632998	6.95141e-21
Ptprg	3.05314e-25	-0.611848	7.22525e-21
Cracr2b	3.40127e-25	0.815416	8.0491e-21
Pias2	3.48487e-25	-0.267405	8.24695e-21
Fbxw9	3.71913e-25	0.709782	8.80132e-21
Rcan1	3.81085e-25	0.644981	9.01838e-21
Ndufa12	3.84335e-25	-0.332516	9.09529e-21
Cnpy2	4.01701e-25	-0.378907	9.50626e-21
Paip2b	4.04152e-25	-0.539077	9.56425e-21
Epb41l3	4.26953e-25	0.61025	1.01038e-20
Dctn3	4.48339e-25	0.446385	1.06099e-20
Pias1	4.68759e-25	0.558334	1.10932e-20
Fam90a1b	4.91624e-25	0.706096	1.16343e-20
Ndufaf2	5.27494e-25	-0.303915	1.24832e-20
1700029J07Rik	5.30766e-25	0.653757	1.25606e-20
Fra10ac1	5.33194e-25	0.447932	1.2618e-20
Dnajb9	5.62663e-25	0.458103	1.33154e-20
Oasl2	5.85334e-25	0.755945	1.38519e-20
Ist1	6.20239e-25	0.472857	1.4678e-20
Arl6ip4	6.59448e-25	-0.286252	1.56058e-20
Plrg1	7.20072e-25	0.557195	1.70405e-20
Pepd	7.55223e-25	0.793575	1.78723e-20
Ptpra	7.91721e-25	0.305135	1.87361e-20
Cdca7l	1.01446e-24	0.34138	2.40072e-20
Rfc3	1.01987e-24	0.444038	2.41352e-20
Twf2	1.0371e-24	0.529307	2.45429e-20
Phgdh	1.07394e-24	0.266225	2.54148e-20
Nelfa	1.11007e-24	0.482836	2.62698e-20
Phf13	1.19703e-24	0.259637	2.83277e-20
Slc25a4	1.19714e-24	0.354915	2.83304e-20
Ccdc167	1.22403e-24	-0.549703	2.89666e-20
Spata6	1.23272e-24	0.860894	2.91724e-20
Ppm1k	1.28762e-24	-0.894256	3.04715e-20
4932422M17Rik	1.34396e-24	-0.565678	3.18049e-20
Rsrc2	1.40146e-24	-0.266282	3.31655e-20
Hist1h4d	1.42405e-24	0.972027	3.37002e-20
Gpatch11	1.57237e-24	0.319659	3.72101e-20
Hmgcs1	1.66948e-24	0.35899	3.95082e-20
Dzip3	1.68486e-24	-0.5174	3.98722e-20
Sesn2	1.78473e-24	0.746077	4.22355e-20
Nusap1	1.85976e-24	-0.542224	4.40113e-20
Usp42	1.87095e-24	-0.487412	4.42761e-20
Pianp	1.98357e-24	0.809751	4.69412e-20
Mkrn1	2.00413e-24	0.328245	4.74278e-20
Ing2	2.35928e-24	-0.425275	5.58324e-20
Siah1b	2.67488e-24	0.285632	6.33011e-20
Chd8	2.74104e-24	-0.407514	6.48666e-20
Dars	2.89219e-24	0.304326	6.84438e-20
[truncated: 2,015 more rows]

## Sheet: GFRA1pos_CTRLvsNeonate
Gene	p_value	avg_logFC	p_val_adj
Prm2	0	3.58617	0
Ubc	0	1.38648	0
Fkbp6	0	1.00026	0
Ubb	0	0.931556	0
mt-Co1	0	-0.48873	0
Rpl34	0	-0.584182	0
Rplp1	0	-0.600912	0
Rpl4	0	-0.639634	0
Rps17	0	-0.640758	0
Snrpg	0	-0.67522	0
Rpl31	0	-0.677908	0
Cox7c	0	-0.745044	0
Snrpf	0	-0.764884	0
Rpl37a	0	-0.808529	0
2010107E04Rik	0	-0.863056	0
Rpl36al	0	-0.880354	0
Rps26	0	-0.906818	0
Rpl35a	0	-0.948681	0
Atp5e	0	-0.967885	0
Rplp2	0	-0.981996	0
Rps21	0	-1.00478	0
Tmsb10	0	-1.01112	0
Rps23	0	-1.03872	0
mt-Nd3	0	-1.0618	0
Ndufa2	0	-1.06607	0
Shfm1	0	-1.08073	0
Rpl36a	0	-1.08471	0
Uqcr11	0	-1.09921	0
Rpl41	0	-1.22839	0
Usmg5	0	-1.24023	0
Rpl38	0	-1.2768	0
Rpl26	0	-1.28857	0
Bola2	0	-1.307	0
Atp5k	0	-1.30941	0
Rps27	0	-1.33061	0
Rps29	0	-1.37078	0
Rpl37	0	-1.38036	0
Rpl36	0	-1.41467	0
Rps28	0	-1.42833	0
Gm10073	0	-1.69167	0
Rpl39	0	-1.77028	0
Gm10076	0	-2.2084	0
Tomm7	1.08398002697569e-320	-0.898953	2.56523873383798e-316
Rps27rt	5.9622413055241e-315	-1.54302	1.41096440495228e-310
Txnip	1.70686740306721e-311	1.3946	4.0393e-307
Usp26	0	-1.27408	7.66209e-305
Rpl12	2.89802e-300	-0.45084	6.85817e-296
Rps19	1.05502e-298	-0.455202	2.4967e-294
Psmd2	1.3306e-298	0.997484	3.14886e-294
Hmgn2	1.04737e-297	-0.8692	2.4786e-293
Wdr89	5.69678e-283	-0.912582	1.34814e-278
Vps8	1.37793e-279	-2.14622	3.26087e-275
Rps25	2.00888e-279	-0.482147	4.75401e-275
Rpl27a	5.11762e-276	-0.497791	1.21109e-271
Prm1	1.38909e-272	2.85529	3.28727e-268
Eif4a1	1.89422e-265	0.801317	4.48266e-261
mt-Co2	1.58679e-263	-0.46451	3.75514e-259
Rpl24	3.10034e-259	-0.514676	7.33694e-255
mt-Nd2	3.80163e-257	-0.66149	8.99655e-253
mt-Nd1	9.67881e-257	-0.565176	2.29049e-252
Cox6c	1.16504e-254	-0.581146	2.75707e-250
Rps24	9.10753e-254	-0.418148	2.1553e-249
Rps12-ps3	2.75341e-248	-1.1313	6.51595e-244
Smarcb1	6.27725e-248	1.23285	1.48551e-243
Sec61g	6.14727e-246	-0.646125	1.45475e-241
Psmb2	4.07649e-243	0.789246	9.64701e-239
Eif5b	7.92859e-240	-0.795057	1.8763e-235
Ndufa3	2.04465e-233	-1.03106	4.83867e-229
Tceb2	2.84516e-233	-0.618434	6.73308e-229
Hells	3.07274e-233	-0.949663	7.27165e-229
Snhg9	3.61791e-233	-1.94041	8.56178e-229
Taldo1	6.45015e-233	0.906082	1.52643e-228
Mt2	1.75534e-232	-0.842901	4.15402e-228
Rpl13a	2.62856e-231	-0.585097	6.2205e-227
Rps8	2.5922e-230	-0.368238	6.13445e-226
Uqcrq	3.55739e-230	-0.886014	8.41856e-226
Hmox2	4.9711e-228	1.05946	1.17641e-223
Ddx5	1.54655e-226	0.658817	3.65991e-222
Alyref	1.99956e-225	-0.865197	4.73196e-221
Ctsl	1.24842e-224	1.21238	2.95438e-220
Mrpl52	4.79612e-224	-0.846609	1.135e-219
Rps12	1.93631e-219	-0.436359	4.58227e-215
Cct3	6.63103e-218	0.818838	1.56923e-213
Rpl32	2.31448e-215	-0.374432	5.47721e-211
Rps26-ps1	1.29358e-213	-1.4116	3.06126e-209
Lrrc42	3.13946e-213	1.01495	7.42954e-209
Eif4a3	2.39329e-209	0.879236	5.66372e-205
Ddx39b	3.87374e-209	0.961644	9.16721e-205
Gm26917	2.53623e-208	-1.13579	6.00199e-204
Psma2	2.68665e-206	0.777202	6.35796e-202
Bcap31	2.58105e-204	1.01974	6.10806e-200
Puf60	2.80637e-204	0.858322	6.64128e-200
Pebp1	3.78727e-201	0.690317	8.96258e-197
2700094K13Rik	1.56104e-200	-0.590651	3.69419e-196
Ddost	1.65561e-199	0.819777	3.918e-195
Gm8730	3.23791e-194	-0.92062	7.66251e-190
Pabpc1	1.04157e-190	-0.518417	2.46487e-186
Rars	1.76411e-190	0.99173	4.17477e-186
Ftl1	2.13164e-190	-0.425439	5.04452e-186
Chmp4b	2.76303e-190	-1.14504	6.5387e-186
Gm10282	1.63988e-189	-1.60198	3.88078e-185
Selk	1.31819e-188	0.326335	3.1195e-184
Rps20	1.40935e-187	-0.342706	3.33522e-183
Actg1	1.56476e-186	0.785094	3.70299e-182
Vdac3	6.50485e-186	0.802389	1.53937e-181
Anapc13	1.94969e-185	-0.815109	4.61393e-181
Tnp2	9.14157e-184	2.36795	2.16335e-179
Rbfa	1.42776e-183	0.788918	3.3788e-179
Hmgn1	2.4419e-182	-0.46351	5.77876e-178
Rps27a	7.17084e-182	-0.383709	1.69698e-177
Tomm34	1.10522e-181	0.994551	2.61551e-177
Prkar1a	4.31629e-181	0.783978	1.02145e-176
Tmem160	2.99124e-180	-1.0758	7.07877e-176
Cct8	4.38759e-180	0.675881	1.03832e-175
Rpsa	9.22551e-179	-0.353796	2.18322e-174
1810043H04Rik	1.13382e-177	-0.880504	2.68319e-173
Tsc22d3	1.75391e-177	0.814478	4.15063e-173
Cox17	1.67847e-176	-1.21981	3.97211e-172
Dnd1	2.18901e-176	1.13509	5.1803e-172
Rpl14	4.50484e-176	-0.325344	1.06607e-171
Arpp19	5.65404e-174	-0.555383	1.33803e-169
Nrbp1	2.44795e-172	0.847154	5.79307e-168
Loxl2	3.66375e-168	-2.52228	8.67027e-164
Rpl35	8.80843e-168	-0.399133	2.08452e-163
Med10	5.19956e-167	0.783176	1.23047e-162
Uchl1	1.07853e-166	0.757383	2.55235e-162
Psmc4	1.23623e-164	0.928861	2.92553e-160
Cox6a1	3.821e-163	-0.564028	9.04241e-159
2810428I15Rik	1.31303e-162	-0.867796	3.10728e-158
Gapdh	6.45812e-162	0.553247	1.52831e-157
Rplp0	7.24016e-162	-0.289097	1.71338e-157
Rpl22	8.82859e-162	-0.444482	2.08929e-157
Gm10263	1.54757e-161	-1.45488	3.66232e-157
Psme1	2.40887e-161	0.873337	5.70059e-157
Sin3b	2.06916e-159	0.708102	4.89668e-155
Polr1c	6.44458e-159	0.798431	1.52511e-154
Dnaja2	1.17686e-158	0.619215	2.78503e-154
Pafah1b3	1.40729e-158	0.759542	3.33035e-154
Gm8186	2.02233e-158	-1.07296	4.78584e-154
Usp50	1.33546e-157	-1.25582	3.16036e-153
Cirh1a	6.26785e-157	0.617108	1.48329e-152
Rpl36-ps3	1.4558e-156	-1.65674	3.44516e-152
Tmem245	6.49583e-154	-1.43104	1.53724e-149
Rpl23a	1.73639e-153	-0.381073	4.10917e-149
Rras	1.71471e-152	0.890955	4.05785e-148
Tnrc6a	2.1421e-152	-0.915037	5.06929e-148
Ruvbl1	8.68124e-152	0.775694	2.05442e-147
Pak1ip1	2.91679e-151	0.723118	6.90259e-147
H2afy	1.23329e-150	0.750095	2.91857e-146
Bcas2	3.83933e-150	0.649773	9.08577e-146
Mllt4	1.43565e-149	-0.96724	3.39745e-145
Rtcb	5.11263e-149	0.818819	1.2099e-144
Cct2	1.10244e-148	0.57081	2.60891e-144
Hn1	4.35949e-148	-0.695576	1.03167e-143
Ciapin1	8.64778e-148	0.772805	2.0465e-143
Mdh2	9.24693e-148	0.571647	2.18828e-143
Ssbp2	3.28661e-147	1.10169	7.77776e-143
Uqcr10	1.2252e-146	-0.666413	2.89944e-142
Asz1	2.94047e-146	0.904421	6.95862e-142
Nae1	1.78005e-145	0.722843	4.21249e-141
Eif3g	2.03221e-145	0.666982	4.80922e-141
Pdap1	2.06675e-145	-0.510693	4.89095e-141
Stk25	1.09325e-143	1.03839	2.58718e-139
Hmgb2	9.03097e-143	-0.631356	2.13718e-138
Gpx4	4.1304e-142	-0.642752	9.77459e-138
Dnajc7	1.24438e-141	0.752218	2.94481e-137
Sf3b4	3.76746e-141	0.870118	8.91569e-137
Lgals1	4.19404e-141	-1.10616	9.92518e-137
Gng5	1.44983e-139	-0.353562	3.43103e-135
Bri3	4.79184e-139	0.702806	1.13399e-134
Gm10116	1.64625e-138	-1.31157	3.89585e-134
2810417H13Rik	2.20152e-138	-1.00828	5.20989e-134
Cct7	2.973e-138	0.617187	7.03561e-134
Snap47	4.85338e-138	0.920048	1.14855e-133
Nxf2	1.76454e-137	0.791908	4.17578e-133
Bzw1	1.82615e-137	0.580259	4.32159e-133
Polr2c	1.02184e-136	0.7192	2.41818e-132
Rbm42	1.15129e-136	0.909426	2.72454e-132
Gtsf1	1.5339e-136	0.721638	3.62996e-132
Gm42418	7.9085e-136	0.85893	1.87155e-131
Hist1h2ap	2.49529e-134	-1.66603	5.9051e-130
Exosc7	3.34271e-133	0.892079	7.91051e-129
Arpc3	1.95654e-132	0.662395	4.63014e-128
Gpi1	2.2623e-132	0.591987	5.35372e-128
Ap2a1	3.66444e-132	1.20934	8.6719e-128
Pkm	3.67017e-132	0.673963	8.68546e-128
Rack1	6.4883e-132	3.34074	1.53546e-127
Hnrnpf	1.48371e-131	0.494065	3.5112e-127
Wdr61	1.63134e-131	0.657063	3.86057e-127
AC160336.1	3.30143e-131	3.47031	7.81283e-127
Sem1	3.30143e-131	2.73834	7.81283e-127
Supt4a	1.02569e-130	0.596982	2.4273e-126
Elob	1.67745e-130	3.48861	3.96968e-126
Atp5o.1	1.67745e-130	2.53519	3.96968e-126
Snu13	1.67745e-130	2.43406	3.96968e-126
Rae1	1.68319e-130	0.650893	3.98327e-126
Ift43	2.65733e-130	0.953601	6.28856e-126
Myeov2	4.29532e-130	-0.578708	1.01649e-125
Selenoh	8.5109e-130	2.8868	2.0141e-125
Rtraf	8.5109e-130	2.61851	2.0141e-125
Rpl21	1.28997e-129	-0.288373	3.05271e-125
Trir	4.31202e-129	2.14799	1.02044e-124
Selenok	4.31202e-129	2.65377	1.02044e-124
Hdgfl3	2.18156e-128	2.04622	5.16267e-124
Adprh	4.32145e-128	0.80166	1.02267e-123
Pdcd11	1.0168e-127	-0.841347	2.40626e-123
Jpt1	1.10214e-127	1.89371	2.60822e-123
Cops9	5.5602e-127	1.89692	1.31582e-122
Afdn	5.5602e-127	1.74739	1.31582e-122
Ppib	6.21304e-127	0.579398	1.47032e-122
Hadhb	1.32201e-126	0.723081	3.12854e-122
Ndufaf8	2.8011e-126	1.63184	6.6288e-122
Selenof	2.8011e-126	1.77837	6.6288e-122
Eloc	1.40914e-125	1.88024	3.33472e-121
Copb2	1.13394e-124	0.661368	2.68346e-120
Gnb2l1	1.19496e-124	-0.252778	2.82788e-120
Rpl23	2.18758e-124	-0.25701	5.1769e-120
Meig1	3.05818e-124	1.94376	7.23719e-120
Gm45716	3.55114e-124	2.06722	8.40377e-120
Hpf1	3.55114e-124	1.77038	8.40377e-120
Ldhc	4.63006e-124	2.12235	1.0957e-119
Pfdn5	1.58062e-123	0.539948	3.74053e-119
Erg28	1.77894e-123	1.60882	4.20985e-119
Sec11a	2.68475e-123	0.740579	6.35347e-119
Farsa	8.03154e-123	0.908922	1.90066e-118
Mcrip1	8.89908e-123	1.59559	2.10597e-118
Nsd2	8.89908e-123	1.70199	2.10597e-118
Utp11	8.89908e-123	1.51285	2.10597e-118
Tagln2	2.28924e-122	0.867915	5.41748e-118
Bclaf3	4.44553e-122	1.50236	1.05203e-117
Myl12b	6.35524e-122	0.682984	1.50397e-117
Exosc2	6.55291e-122	-1.3564	1.55075e-117
Dguok	1.57056e-121	1.04769	3.71672e-117
Exoc3	1.78429e-121	0.70626	4.22251e-117
Ube2b	1.94816e-121	0.507968	4.61032e-117
Sae1	2.63061e-121	0.624224	6.22533e-117
Rpl13-ps3	4.34041e-121	-1.0796	1.02716e-116
Uba52	6.09459e-121	-0.552496	1.44228e-116
Utp4	1.10475e-120	1.51875	2.61439e-116
Ddx39	3.42511e-120	0.766234	8.10553e-116
Atp5g1	3.84238e-120	-0.387599	9.093e-116
Tubb5	1.18162e-119	0.710388	2.79631e-115
Sfr1	1.73041e-119	0.55708	4.09501e-115
Selenow	2.7302e-119	1.5061	6.46102e-115
Prelid3b	2.7302e-119	1.42525	6.46102e-115
Hnrnpa0	6.42435e-119	-0.399493	1.52032e-114
Aamp	1.41366e-118	0.62186	3.34543e-114
Gmps	1.48314e-118	0.724331	3.50985e-114
Adh5	2.74922e-118	0.844775	6.50603e-114
Eno1	5.28972e-118	0.804366	1.25181e-113
Sod2	5.17511e-117	0.769284	1.22469e-112
Gm7120	1.47826e-116	-2.6729	3.49829e-112
Spata5	1.63361e-116	0.649254	3.86594e-112
Retreg2	1.64008e-116	1.29804	3.88126e-112
Pgam1	2.61265e-116	0.568072	6.18284e-112
Psmb5	2.86135e-116	0.553159	6.77139e-112
Riox2	8.09177e-116	1.32383	1.91492e-111
Mrpl58	8.09177e-116	1.39929	1.91492e-111
Naxe	8.09177e-116	1.3352	1.91492e-111
Selenos	8.09177e-116	1.28332	1.91492e-111
Rex1bd	8.09177e-116	1.28244	1.91492e-111
Arl3	2.18718e-115	1.0823	5.17597e-111
Pdia6	2.66241e-115	0.688981	6.3006e-111
Snrpb	2.77925e-115	0.461889	6.57709e-111
Nsfl1c	2.80973e-115	0.752224	6.64922e-111
Dek	3.98661e-115	-0.666837	9.43432e-111
Ost4	7.0392e-115	-0.604161	1.66583e-110
Cdkn2a	1.31911e-114	-0.797965	3.12167e-110
Ash2l	1.71302e-114	0.746267	4.05387e-110
Hikeshi	1.96164e-114	1.20673	4.64222e-110
Med4	3.07398e-114	0.643112	7.27458e-110
Mia2	4.72968e-113	1.31073	1.11928e-108
Dnttip2	8.02679e-113	0.629	1.89954e-108
Cops3	9.83975e-113	0.753097	2.32858e-108
Ppp2r1a	1.34838e-112	0.906292	3.19093e-108
Crisp2	1.43016e-112	1.67722	3.38447e-108
Trappc3	1.51726e-112	0.780973	3.5906e-108
Romo1	2.76499e-112	-0.686436	6.54335e-108
Atp5j2	7.54169e-112	-0.460296	1.78474e-107
Trmt112	1.05796e-111	0.609483	2.50367e-107
Virma	1.1342e-111	1.17821	2.6841e-107
Nop53	1.1342e-111	1.24098	2.6841e-107
Rtf2	1.1342e-111	1.15202	2.6841e-107
Ints11	5.54296e-111	1.09819	1.31174e-106
Mat2b	6.34762e-111	0.691513	1.50217e-106
Cdc37	6.67308e-111	0.641891	1.57918e-106
Tm2d3	8.11562e-111	0.708463	1.92056e-106
Oser1	1.25207e-110	0.744786	2.96303e-106
Ufd1	2.70525e-110	1.04426	6.40198e-106
Mrps9	3.78286e-110	0.885744	8.95213e-106
Hdgfrp3	4.44708e-110	-0.566632	1.0524e-105
Spcs2	7.9904e-110	0.580206	1.89093e-105
Large2	1.31853e-109	1.21799	3.12031e-105
Rpl15	3.47153e-109	0.569483	8.21539e-105
Brix1	5.66901e-109	0.734475	1.34157e-104
Riok2	6.41789e-109	1.11029	1.51879e-104
Rrp1	1.21344e-108	0.746392	2.87162e-104
Rhoa	1.32454e-108	0.553778	3.13451e-104
Ndufc1	1.38972e-108	-0.649477	3.28878e-104
Son	1.62884e-108	-0.5432	3.85465e-104
Brd1	2.2032e-108	0.95594	5.21388e-104
Washc2	3.1197e-108	1.28975	7.38277e-104
Cebpz	3.18664e-108	-0.631765	7.54119e-104
Eif1	1.16373e-107	0.417053	2.75397e-103
Gstm5	1.2805e-107	0.647382	3.03031e-103
Gm9843	2.62349e-107	-0.601481	6.20848e-103
Il11	3.24683e-107	-1.85161	7.68362e-103
Ctsf	5.51943e-107	1.36021	1.30617e-102
Noc4l	5.57219e-107	0.957039	1.31866e-102
Hk2	6.91007e-107	-1.30102	1.63527e-102
Sgo2a	7.34204e-107	1.30566	1.73749e-102
Fam241b	7.34204e-107	1.19607	1.73749e-102
Jpt2	7.34204e-107	0.956817	1.73749e-102
Smcp	7.34204e-107	1.49183	1.73749e-102
Rab11b	1.11947e-106	0.831907	2.64922e-102
Tsn	1.54277e-106	0.527074	3.65096e-102
Ppp4r3a	1.71875e-105	1.11856	4.06743e-101
5730480H06Rik	1.71875e-105	0.987538	4.06743e-101
Snx6	1.76161e-105	0.588292	4.16886e-101
Med19	2.35293e-105	0.730722	5.56821e-101
H2afj	4.57372e-105	-1.04657	1.08237e-100
Tex13b	8.29947e-105	1.15444	1.96407e-100
Rpl8	9.24541e-105	-0.257005	2.18793e-100
Apoa1bp	1.24574e-104	0.28056	2.94804e-100
Washc3	4.00234e-104	1.00536	9.47154e-100
Cenpx	4.00234e-104	1.02928	9.47154e-100
Atp23	4.00234e-104	1.01716	9.47154e-100
Polr2g	4.77953e-104	0.553452	1.13108e-99
Tceb1	5.82452e-104	-0.457356	1.37837e-99
Fam178b	6.48322e-104	1.07366	1.53425e-99
Psmd12	7.24616e-104	0.577911	1.7148e-99
Setd3	8.75712e-104	0.76796	2.07237e-99
Chn1	1.09429e-103	0.859103	2.58964e-99
Nub1	1.40714e-103	0.707231	3.33001e-99
Rps13	2.0372e-103	-0.285784	4.82104e-99
Ndufs5	2.63923e-103	-0.517342	6.24573e-99
Chchd2	7.60687e-103	-0.301804	1.80017e-98
Rps9	1.0218e-102	-0.309019	2.41809e-98
Trim28	1.67144e-102	0.654567	3.95546e-98
D10Wsu102e	2.39011e-102	0.636557	5.65619e-98
Tcp11	2.48855e-102	1.68289	5.88915e-98
Kmt5a	4.45327e-102	1.15083	1.05387e-97
Pttg1	8.22538e-102	0.906526	1.94654e-97
Rpl23a-ps3	1.13561e-101	-0.368202	2.68743e-97
Tax1bp1	1.70285e-101	0.548619	4.0298e-97
Ssb	3.08026e-101	0.525688	7.28944e-97
Ier3ip1	4.03366e-101	-0.62871	9.54567e-97
Ropn1l	4.07753e-101	1.32888	9.64947e-97
Sdc4	2.61367e-100	0.646266	6.18525e-96
Prdx5	3.32679e-100	0.571867	7.87284e-96
Myl12a	4.98943e-100	0.540086	1.18075e-95
Sf3a3	8.39062e-100	0.613772	1.98564e-95
Uqcc2	1.2395e-99	-0.437245	2.93328e-95
mt-Atp8	1.81515e-99	-0.745479	4.29556e-95
Babam2	2.34001e-99	0.918114	5.53764e-95
Gapdhs	3.92103e-99	1.50364	9.27912e-95
Psmd6	5.54504e-99	0.725412	1.31223e-94
Lamp1	5.96197e-99	0.534001	1.4109e-94
Psmc5	1.01565e-98	0.544552	2.40355e-94
Nsd3	1.11672e-98	0.939839	2.64271e-94
Mesd	1.11672e-98	0.958055	2.64271e-94
Rps10	1.72914e-98	-0.262559	4.09202e-94
Fkbp4	1.75499e-98	0.46604	4.15318e-94
Sept15	2.88052e-98	-0.398506	6.81674e-94
AC166344.1	5.32237e-98	0.994195	1.25954e-93
Ilf2	1.16509e-97	0.557227	2.75719e-93
Uqcrc2	1.87775e-97	0.792865	4.44371e-93
Map1lc3a	1.96665e-97	0.592407	4.65408e-93
Srp54b	2.20002e-97	0.309408	5.20635e-93
Prune1	2.53342e-97	0.852679	5.99533e-93
Gsr	3.65366e-97	0.552072	8.64639e-93
Meaf6	4.09619e-97	0.720843	9.69364e-93
Zbtb16	4.11507e-97	0.676149	9.73831e-93
Ndufa1	2.0765e-96	-0.969659	4.91403e-92
Hmox1	3.75498e-96	0.874321	8.88615e-92
Actr10	4.46901e-96	0.723969	1.05759e-91
Gm17018	5.71786e-96	0.966475	1.35313e-91
Fam241a	5.71786e-96	0.958897	1.35313e-91
Eif3l	7.68252e-96	0.575068	1.81807e-91
Apex1	9.49873e-96	0.526869	2.24787e-91
Eif2b3	9.56196e-96	0.904023	2.26284e-91
Vcp	2.48441e-95	0.521679	5.87935e-91
Slf2	2.7112e-95	1.16217	6.41604e-91
Mfsd14a	2.7112e-95	0.849316	6.41604e-91
Sgol1	3.05308e-95	-1.00571	7.22512e-91
Rps18	8.32621e-95	-0.263048	1.9704e-90
Itm2b	9.40092e-95	0.57138	2.22473e-90
Tmem131l	1.2839e-94	0.86603	3.03836e-90
Akirin1	1.74303e-94	0.616069	4.12488e-90
Pet100	1.88518e-94	-1.04212	4.46129e-90
Rps27l	1.99853e-94	-0.515851	4.72951e-90
Ict1	2.90573e-94	-0.333859	6.87642e-90
Pnpla2	4.3823e-94	1.27554	1.03707e-89
Whsc1	4.9494e-94	-0.637989	1.17128e-89
Dcaf1	6.07225e-94	0.970764	1.437e-89
Gm49336	6.07225e-94	0.797843	1.437e-89
Rnf212b	6.07225e-94	0.904527	1.437e-89
Abraxas2	6.07225e-94	0.912227	1.437e-89
Dcaf13	6.62349e-94	0.724854	1.56745e-89
Pdia3	7.78625e-94	0.550404	1.84262e-89
Uqcrc1	8.49267e-94	0.672017	2.00979e-89
Dazl	1.31154e-93	0.378474	3.10376e-89
Csnk2a2	1.49064e-93	0.909761	3.5276e-89
Rpl27	2.08426e-93	-0.299019	4.9324e-89
Pdxp	2.86823e-93	0.893689	6.78766e-89
Dmac2	2.86823e-93	0.850713	6.78766e-89
Ppp4r3b	2.86823e-93	0.866479	6.78766e-89
Barx1	6.83439e-93	1.6552	1.61736e-88
Kmt5b	1.35309e-92	0.850726	3.20208e-88
Upf3b	2.71743e-92	-1.04285	6.4308e-88
Rsrp1	3.60804e-92	0.81165	8.53842e-88
Rps6	6.29252e-92	-0.291521	1.48913e-87
Fam91a1	6.37509e-92	0.912961	1.50867e-87
Washc1	6.37509e-92	0.855574	1.50867e-87
Iah1	1.78202e-91	0.705499	4.21716e-87
Cabin1	2.16735e-91	0.680315	5.12904e-87
Shq1	2.49876e-91	0.89588	5.91332e-87
Ddx25	2.50598e-91	0.942138	5.93041e-87
Psap	2.77184e-91	0.814332	6.55956e-87
Zfp979	2.99984e-91	0.904807	7.09912e-87
Txn1	4.11257e-91	-0.831007	9.7324e-87
Eif4e	4.2442e-91	0.56449	1.00439e-86
Psmc3	7.90131e-91	0.483912	1.86985e-86
Ptpa	1.40981e-90	0.805567	3.33632e-86
Cenps	1.40981e-90	0.777066	3.33632e-86
Gtf2e2	1.45264e-90	0.606428	3.43767e-86
Sarnp	2.09895e-90	0.542575	4.96717e-86
Sec62	3.55376e-90	-0.582959	8.40997e-86
Cd9	5.65989e-90	0.634248	1.33941e-85
Ss18l2	6.61724e-90	0.751338	1.56597e-85
Atp5d	1.84311e-89	0.455833	4.36172e-85
Hrasls5	2.91097e-89	1.20245	6.8888e-85
Slirp	3.05946e-89	-0.664049	7.24022e-85
Pcnx4	3.10203e-89	0.760359	7.34096e-85
Oxct1	3.44839e-89	1.01973	8.16063e-85
Vps26a	3.76897e-89	0.798044	8.91926e-85
Thoc3	4.28595e-89	0.553163	1.01427e-84
Nup43	4.61519e-89	0.822108	1.09218e-84
Hnrnpk	7.37013e-89	0.432062	1.74414e-84
Mmd	8.23451e-89	-0.472171	1.9487e-84
Slc3a2	1.02486e-88	0.654022	2.42533e-84
Top2a	1.09959e-88	-0.623441	2.60219e-84
Ypel5	1.21554e-88	0.79134	2.87657e-84
Polr2k	1.24441e-88	-0.543542	2.9449e-84
Psmc2	1.70353e-88	0.608896	4.03141e-84
Oaz3	1.94512e-88	1.69687	4.60314e-84
Aldoc	2.9784e-88	1.05401	7.04838e-84
Nit2	3.76418e-88	0.80115	8.90793e-84
Vps28	6.79131e-88	0.826903	1.60716e-83
Riox1	6.79131e-88	0.757923	1.60716e-83
Cdk2ap2	8.79305e-88	0.616445	2.08088e-83
Tfdp1	2.03765e-87	1.5046	4.8221e-83
Sod1	2.66801e-87	-0.463376	6.31385e-83
Aprt	4.98103e-87	0.596103	1.17876e-82
Osgep	9.6805e-87	0.59641	2.29089e-82
Rpl22l1	1.38639e-86	-0.489514	3.28089e-82
Gm43733	1.38799e-86	-0.895837	3.28468e-82
Gm36028	1.47942e-86	0.989997	3.50104e-82
Cnot9	1.47942e-86	0.779901	3.50104e-82
Nsmce1	1.56761e-86	0.733979	3.70975e-82
Nsmce3	6.89206e-86	0.723324	1.63101e-81
Cop1	6.89206e-86	0.801026	1.63101e-81
Lepr	7.27033e-86	-1.94244	1.72052e-81
Gsg1	9.19855e-86	1.54364	2.17684e-81
Naa35	1.13187e-85	0.56192	2.67856e-81
2610524H06Rik	2.30576e-85	0.632673	5.45658e-81
Mosmo	3.20678e-85	0.697656	7.58884e-81
Ints13	3.20678e-85	0.718241	7.58884e-81
Zfp992	3.20678e-85	0.838459	7.58884e-81
Dtd1	4.45671e-85	0.737368	1.05468e-80
Nav1	7.45423e-85	-1.23372	1.76404e-80
Eif4ebp1	8.0893e-85	-0.497076	1.91433e-80
Ndufv3	9.38074e-85	-0.581668	2.21995e-80
Tmem50a	1.11417e-84	0.512663	2.63669e-80
Abraxas1	1.49022e-84	0.814874	3.52661e-80
Thap12	1.49022e-84	0.833499	3.52661e-80
Toporsos	4.32665e-84	-0.923406	1.0239e-79
Sepw1	5.17131e-84	-0.35625	1.22379e-79
Tex19.1	5.24641e-84	0.538453	1.24156e-79
Gatd1	6.91666e-84	0.781362	1.63683e-79
Dmac1	6.91666e-84	0.648321	1.63683e-79
Mum1	7.08492e-84	0.56407	1.67665e-79
Hat1	7.45977e-84	0.526218	1.76536e-79
Cdc42	1.16456e-83	0.478219	2.75593e-79
C1qbp	1.52059e-83	0.466259	3.59848e-79
Otub1	1.62697e-83	0.80122	3.85023e-79
Actb	2.06189e-83	0.443679	4.87946e-79
Snrnp40	2.95087e-83	0.598594	6.98324e-79
Bex3	1.48451e-82	0.746813	3.5131e-78
Naa38	1.70484e-82	-0.404281	4.03451e-78
Prmt1	2.26593e-82	0.489836	5.36231e-78
Gm10020	3.2858e-82	-0.597314	7.77584e-78
Rpp40	3.52345e-82	0.929488	8.33824e-78
Mrnip	6.8648e-82	0.744719	1.62455e-77
Laptm4a	8.98017e-82	0.564279	2.12516e-77
Farsb	1.29691e-81	0.776475	3.06914e-77
Ndufa9	1.69357e-81	0.592971	4.00783e-77
Cenpw	2.0671e-81	-0.547186	4.8918e-77
Mtmr14	2.20242e-81	0.908864	5.21203e-77
Sfrp2	2.77077e-81	-0.917338	6.55703e-77
Tex30	2.99802e-81	0.497962	7.09481e-77
Gm47283	3.17059e-81	0.769245	7.50321e-77
Bud23	3.17059e-81	0.716094	7.50321e-77
Selenoi	3.17059e-81	0.730325	7.50321e-77
Gm13075	3.7105e-81	-1.88351	8.78089e-77
Gm9493	4.63316e-81	-0.540771	1.09644e-76
Sf3b1	4.68661e-81	0.493757	1.10909e-76
Fxr1	7.38745e-81	0.460592	1.74824e-76
Dctd	7.49232e-81	0.87687	1.77306e-76
Psmd13	9.9364e-81	0.511286	2.35145e-76
Pddc1	1.07657e-80	0.734138	2.5477e-76
Drosha	1.32375e-80	-0.674955	3.13265e-76
Blmh	1.63138e-80	0.606009	3.86067e-76
Eif1b	1.76443e-80	0.447014	4.17553e-76
Ndufb7	1.79266e-80	-0.514834	4.24234e-76
Cox7b	2.18713e-80	-0.558357	5.17584e-76
Vta1	2.32639e-80	0.847007	5.50539e-76
Lgmn	2.55459e-80	0.871368	6.04543e-76
Nap1l4	8.68298e-80	0.479592	2.05483e-75
Tex13	1.14134e-79	-0.400255	2.70098e-75
Atg101	2.12953e-79	0.667596	5.03954e-75
Dynlrb1	2.60822e-79	0.520886	6.17235e-75
AC158554.1	3.101e-79	0.820395	7.33851e-75
AC149090.1	3.101e-79	0.646254	7.33851e-75
Psmd5	4.47986e-79	0.666521	1.06016e-74
Luc7l	4.83129e-79	0.563136	1.14333e-74
Ddx21	6.70008e-79	-0.541693	1.58557e-74
Pnrc1	6.75205e-79	0.594153	1.59787e-74
Fbl	7.25985e-79	0.48765	1.71804e-74
Itpa	1.25307e-78	0.628295	2.96538e-74
Hdgfl2	1.42528e-78	0.626193	3.37293e-74
2900097C17Rik	1.42528e-78	0.669883	3.37293e-74
Dpcd	1.54059e-78	0.354044	3.6458e-74
Acat1	1.82172e-78	0.744369	4.31111e-74
Prune	2.47379e-78	0.342913	5.85423e-74
Wdr75	3.3977e-78	0.549348	8.04066e-74
Mesdc2	3.41667e-78	0.388966	8.08555e-74
Mphosph10	4.28511e-78	0.571909	1.01407e-73
Dpep3	4.83542e-78	1.17418	1.1443e-73
Gm9732	5.34813e-78	0.471224	1.26563e-73
Washc4	6.54295e-78	0.715191	1.54839e-73
Gon7	6.54295e-78	0.723375	1.54839e-73
Eef1akmt1	6.54295e-78	0.672609	1.54839e-73
Tslrn1	6.54295e-78	0.841034	1.54839e-73
Zfp330	7.203e-78	0.589703	1.70459e-73
Smim22	7.77813e-78	-0.886493	1.84069e-73
Nudc	1.16928e-77	0.37139	2.7671e-73
Mettl26	3.00001e-77	0.646752	7.09952e-73
Nemp1	3.00001e-77	0.685305	7.09952e-73
Eipr1	3.00001e-77	0.652503	7.09952e-73
Dnajc19	4.28563e-77	-0.611597	1.01419e-72
Zfand5	1.58916e-76	0.446053	3.76074e-72
Pdx1	1.81798e-76	1.05125	4.30225e-72
Dpp3	2.19949e-76	0.734171	5.2051e-72
Mef2b	3.19757e-76	0.79118	7.56706e-72
Clta	4.45078e-76	0.487143	1.05328e-71
Polr2e	4.83512e-76	0.415501	1.14423e-71
Hbp1	5.78999e-76	0.576484	1.3702e-71
Sgo1	6.28424e-76	0.781887	1.48717e-71
Knl1	6.28424e-76	0.999289	1.48717e-71
Slc9a3r1	6.56776e-76	0.733125	1.55426e-71
Mrpl33	7.31604e-76	-0.515209	1.73134e-71
Ehd1	1.08996e-75	0.564715	2.5794e-71
Sptlc2	1.81204e-75	0.656637	4.2882e-71
Ypel3	2.44437e-75	0.544625	5.78459e-71
A330017A19Rik	2.53106e-75	0.761683	5.98976e-71
Psmb3	2.83331e-75	0.48944	6.70502e-71
Spindoc	2.87102e-75	0.600817	6.79428e-71
Ndufv1	5.31578e-75	0.499878	1.25798e-70
Dnaja1	6.4803e-75	0.402616	1.53356e-70
Swi5	9.0814e-75	0.381616	2.14911e-70
Cpsf3l	9.89887e-75	0.317459	2.34257e-70
Coro1b	1.31506e-74	0.849242	3.11208e-70
Stra13	1.33503e-74	-0.270084	3.15934e-70
Xrn2	1.72871e-74	0.452691	4.09099e-70
Pdcd10	2.71647e-74	0.473154	6.42854e-70
Cops2	2.73846e-74	0.621038	6.48056e-70
Mkks	2.76257e-74	-0.525458	6.53763e-70
Abcf2	5.52584e-74	0.536002	1.30769e-69
Fmc1	5.971e-74	0.628358	1.41304e-69
Maip1	5.971e-74	0.579352	1.41304e-69
Tceal9	5.971e-74	0.715429	1.41304e-69
Slc25a31	8.84459e-74	0.468951	2.09307e-69
Cetn3	1.21657e-73	0.496351	2.879e-69
Gm6133	1.29227e-73	-0.959366	3.05815e-69
Apitd1	1.57472e-73	-0.469562	3.72658e-69
Mcrs1	1.61714e-73	0.598116	3.82696e-69
Vprbp	2.09234e-73	-0.697479	4.95153e-69
Psmc6	2.365e-73	0.461829	5.59678e-69
Smim26	2.71817e-73	0.663306	6.43254e-69
RP23-4H17.3	3.92454e-73	-1.76439	9.28742e-69
Phf20	4.01618e-73	0.493399	9.50429e-69
Ddt	5.21791e-73	0.714033	1.23482e-68
Ppil4	6.40833e-73	0.540245	1.51653e-68
Rtfdc1	1.1079e-72	0.315451	2.62185e-68
Ppil2	2.50863e-72	0.728696	5.93667e-68
Mea1	3.232e-72	0.47828	7.64852e-68
Crybg2	5.61292e-72	0.548479	1.3283e-67
Pcnx3	5.61292e-72	0.62917	1.3283e-67
Selenom	5.61292e-72	0.628652	1.3283e-67
Znrf4	6.98551e-72	1.23902	1.65312e-67
Smek1	8.01678e-72	-0.572883	1.89717e-67
Cdk9	1.00512e-71	0.580266	2.37862e-67
Rfwd2	1.63055e-71	-0.563033	3.85869e-67
Fbxo32	2.05389e-71	1.16258	4.86052e-67
Ogfr	2.31438e-71	0.885395	5.47698e-67
Gm36899	2.54609e-71	0.681192	6.02533e-67
Snrpa	2.97223e-71	0.486425	7.03379e-67
l7Rn6	3.35621e-71	-0.257666	7.94247e-67
Sf3b2	7.21462e-71	0.425356	1.70734e-66
Foxf1	7.26829e-71	0.834671	1.72004e-66
Lcmt1	1.05513e-70	0.594773	2.49697e-66
Cln3	1.11906e-70	0.999972	2.64826e-66
Rida	1.15358e-70	0.5816	2.72995e-66
Mrm3	1.15358e-70	0.662026	2.72995e-66
4933411K16Rik	1.15358e-70	1.32649	2.72995e-66
Ppig	1.47015e-70	-0.443385	3.4791e-66
Ciao1	1.89168e-70	0.932728	4.47666e-66
Faf2	2.27404e-70	0.803246	5.38152e-66
H3f3b	2.44553e-70	-0.34354	5.78736e-66
Mtr	2.46316e-70	0.733455	5.82908e-66
Pou5f1	2.49967e-70	-1.0479	5.91547e-66
Cd151	2.98758e-70	0.851062	7.07012e-66
Pigx	3.89892e-70	0.533535	9.2268e-66
Cct4	3.9533e-70	0.45968	9.35548e-66
Haspin	5.22049e-70	0.629775	1.23543e-65
Ide	7.75982e-70	-0.737844	1.83636e-65
1700019B21Rik	7.80932e-70	-1.01439	1.84807e-65
Uqcrb	1.22742e-69	-0.413129	2.90468e-65
Psenen	1.27259e-69	0.511298	3.01158e-65
Ctsd	1.63439e-69	0.555009	3.86779e-65
Jak1	1.92618e-69	0.416665	4.55831e-65
Polr3h	2.25349e-69	0.657676	5.33288e-65
1700013G24Rik	2.35974e-69	1.09988	5.58432e-65
Eif3i	2.62162e-69	0.408814	6.20406e-65
Ddrgk1	2.6835e-69	0.545366	6.35051e-65
Cenpv	3.21209e-69	0.552257	7.60142e-65
Dnajb6	3.36027e-69	0.418623	7.95209e-65
Snrnp70	3.68144e-69	0.38254	8.71212e-65
Nab2	3.68592e-69	0.825126	8.72274e-65
Gsto1	3.74982e-69	0.788544	8.87395e-65
Sox4	3.82262e-69	-0.469573	9.04624e-65
Nop16	4.39627e-69	0.595575	1.04038e-64
Zrsr2	4.47854e-69	-0.426791	1.05985e-64
Polr2h	5.15516e-69	0.480173	1.21997e-64
Stip1	6.38874e-69	0.561752	1.5119e-64
Gmds	7.04671e-69	0.868004	1.6676e-64
1700054O05Rik	1.06539e-68	0.701761	2.52125e-64
Bmt2	1.06539e-68	0.539069	2.52125e-64
Spout1	1.06539e-68	0.577526	2.52125e-64
Mindy3	1.06539e-68	0.56228	2.52125e-64
1700009N14Rik	1.06539e-68	0.994561	2.52125e-64
Lyrm5	1.17289e-68	-0.733033	2.77564e-64
Mars	1.30717e-68	0.63788	3.09342e-64
Spg21	1.64689e-68	0.617707	3.89736e-64
Hspd1	1.99836e-68	0.397814	4.72913e-64
Ghitm	2.54427e-68	0.490521	6.02101e-64
Aldh9a1	2.82284e-68	0.830692	6.68026e-64
Ddah1	3.20441e-68	0.975796	7.58324e-64
Irgc1	3.37004e-68	1.4465	7.97521e-64
Wbp5	3.60425e-68	-0.428623	8.52946e-64
Snrpd1	3.6291e-68	-0.467248	8.58827e-64
Irx1	4.1598e-68	1.33368	9.84417e-64
Prmt9	4.80449e-68	0.618923	1.13698e-63
Retreg3	4.80449e-68	0.546829	1.13698e-63
Tmem256	6.93714e-68	-0.638044	1.64167e-63
Mypop	1.16129e-67	0.986916	2.7482e-63
Impdh2	1.31978e-67	0.49228	3.12327e-63
Gyltl1b	1.40976e-67	0.300811	3.33619e-63
Ndufb2	1.4129e-67	-0.535877	3.34364e-63
Cct5	1.7219e-67	0.406056	4.07486e-63
Diablo	2.04795e-67	0.500986	4.84646e-63
Ahsa1	2.14887e-67	0.571061	5.0853e-63
E130307A14Rik	2.16411e-67	0.587575	5.12136e-63
Grk2	2.16411e-67	0.515544	5.12136e-63
1700019C18Rik	2.16411e-67	0.551179	5.12136e-63
Arf1	2.21503e-67	0.429267	5.24187e-63
Psmf1	2.29331e-67	0.991103	5.42712e-63
Fam134c	3.71584e-67	-0.58305	8.79354e-63
Tsg101	5.81369e-67	0.592594	1.37581e-62
Akr1b3	5.84164e-67	0.535302	1.38242e-62
Setd8	1.02127e-66	-0.435271	2.41683e-62
Fdx1l	1.4801e-66	-0.259704	3.50265e-62
Magoh	2.28178e-66	0.438095	5.39983e-62
Tgfb1	2.36147e-66	-0.907142	5.58843e-62
Nip7	3.31003e-66	0.446914	7.8332e-62
Prpsap1	3.43374e-66	0.565735	8.12594e-62
Gm48933	4.37553e-66	0.530151	1.03547e-61
Washc5	4.37553e-66	0.56149	1.03547e-61
Efl1	4.37553e-66	0.538636	1.03547e-61
Mlf1	4.52834e-66	0.84087	1.07163e-61
1700029F12Rik	5.08492e-66	1.08342	1.20335e-61
Nucks1	5.58199e-66	-0.624366	1.32098e-61
Fbxo31	5.95541e-66	0.566269	1.40935e-61
Cox7a1	7.39891e-66	-1.01543	1.75095e-61
Imp3	9.54785e-66	0.525743	2.2595e-61
Cdc34	1.10861e-65	-0.561608	2.62353e-61
Lamtor1	1.33662e-65	0.437881	3.16311e-61
Rpl39l	1.37843e-65	0.344946	3.26204e-61
Ube2j2	1.51925e-65	0.46198	3.59531e-61
H1fnt	1.96405e-65	1.21218	4.64792e-61
Gps1	2.23303e-65	0.530271	5.28447e-61
Thap11	2.53242e-65	0.570364	5.99298e-61
H2afz	3.24487e-65	-0.30675	7.67899e-61
Rab3ip	4.88784e-65	0.627756	1.15671e-60
Nsmce2	5.39099e-65	0.619115	1.27578e-60
Mki67	6.28104e-65	-0.347304	1.48641e-60
Psmd14	6.33034e-65	0.514346	1.49807e-60
Nectin3	8.80589e-65	0.576371	2.08391e-60
Ric8a	8.80589e-65	0.513364	2.08391e-60
Tug1	8.80589e-65	0.516617	2.08391e-60
Cmtm2a	8.80589e-65	1.09	2.08391e-60
4922502D21Rik	8.80589e-65	1.05517	2.08391e-60
Hoxc4	1.01091e-64	1.04806	2.39232e-60
Csnk2b	1.03023e-64	0.547507	2.43803e-60
Atp6v1f	1.20596e-64	0.40076	2.85389e-60
Med21	1.24483e-64	0.533411	2.94589e-60
Fam53a	1.57958e-64	0.629038	3.73808e-60
Tox3	1.67945e-64	1.18553	3.97443e-60
Psmg2	1.73348e-64	0.541234	4.10227e-60
Gm9844	1.84954e-64	-1.02534	4.37695e-60
Polr2i	1.86463e-64	-0.477169	4.41265e-60
Mcm7	2.08867e-64	0.52361	4.94285e-60
Psmb4	2.61995e-64	0.355629	6.20011e-60
2400006E01Rik	3.94362e-64	0.576352	9.33258e-60
Gm10036	4.00381e-64	-1.023	9.47501e-60
Mrps22	4.60585e-64	0.595947	1.08997e-59
Rnf17	6.68108e-64	0.578181	1.58108e-59
Atp5b	7.64799e-64	0.369391	1.8099e-59
Gm1673	8.35691e-64	-0.508345	1.97766e-59
Tcp1	8.88146e-64	0.34064	2.1018e-59
Ppan	1.24862e-63	0.453462	2.95487e-59
Rac1	1.58931e-63	0.504107	3.7611e-59
Hmgb4	1.76408e-63	1.12161	4.1747e-59
Coq8a	1.76408e-63	0.538553	4.1747e-59
Ntan1	2.0761e-63	0.53428	4.91308e-59
Zc3h14	2.10812e-63	0.474878	4.98886e-59
Ube2l3	2.15635e-63	0.417883	5.10301e-59
Lman1	2.75196e-63	0.492588	6.5125e-59
Elovl6	3.34358e-63	-0.862158	7.91257e-59
Selenot	7.88215e-63	0.509686	1.86531e-58
Rexo5	7.88215e-63	0.517216	1.86531e-58
Wdcp	7.88215e-63	0.525515	1.86531e-58
Fuca1	1.0108e-62	0.717673	2.39206e-58
Slc25a3	1.04317e-62	0.409629	2.46866e-58
Gm4890	1.20483e-62	-0.543618	2.85124e-58
Dap3	1.26567e-62	0.49426	2.9952e-58
Xpc	1.27938e-62	0.639206	3.02766e-58
Thrap3	1.34723e-62	0.326204	3.18823e-58
Hnrnpab	1.58605e-62	-0.328443	3.75338e-58
Rbmxl2	1.63558e-62	0.414189	3.8706e-58
Rbx1	1.70443e-62	0.324058	4.03352e-58
1110001J03Rik	1.80856e-62	-0.489284	4.27996e-58
Fhl4	2.34166e-62	1.32801	5.54155e-58
Rce1	2.65194e-62	0.724591	6.27583e-58
Mrpl20	4.88169e-62	0.36152	1.15525e-57
Lsm6	6.45112e-62	-0.369828	1.52666e-57
March2	6.95525e-62	0.94039	1.64596e-57
Kat8	7.65376e-62	0.904489	1.81126e-57
Parp1	7.68261e-62	0.409419	1.81809e-57
Naca	7.75583e-62	0.30368	1.83542e-57
Timm29	1.56824e-61	0.451636	3.71123e-57
Erbin	1.56824e-61	0.525841	3.71123e-57
Hdhd5	1.56824e-61	0.460138	3.71123e-57
Cops8	1.74232e-61	0.545704	4.1232e-57
Sohlh1	1.80429e-61	0.668112	4.26985e-57
Ufd1l	1.96983e-61	0.277832	4.66161e-57
1700003F12Rik	2.73844e-61	1.105	6.48052e-57
AK010878	4.05575e-61	-0.288642	9.59794e-57
Limd2	4.4696e-61	-0.532959	1.05773e-56
Rab18	4.89689e-61	0.494904	1.15885e-56
Lnpk	6.98321e-61	0.467619	1.65258e-56
Zfp981	6.98321e-61	0.526327	1.65258e-56
Rsl1d1	7.20064e-61	0.368957	1.70403e-56
Gabarap	1.07535e-60	0.455492	2.54482e-56
1110037F02Rik	1.10207e-60	-0.392906	2.60806e-56
AI662270	1.18958e-60	-0.710573	2.81515e-56
Pgam2	1.62715e-60	1.02951	3.85065e-56
Tdp2	1.72661e-60	0.493831	4.08603e-56
1700027A15Rik	3.10604e-60	0.775254	7.35044e-56
Nipsnap2	3.10604e-60	0.450356	7.35044e-56
1700029H14Rik	3.37417e-60	1.13313	7.98498e-56
Tmem97	3.70068e-60	0.510268	8.75766e-56
Psmd9	5.23508e-60	0.601238	1.23888e-55
Vps41	7.03858e-60	0.806399	1.66568e-55
Taf1d	7.30928e-60	-0.347569	1.72974e-55
Saraf	8.13759e-60	0.797312	1.92576e-55
Rcc2	8.39189e-60	0.34899	1.98594e-55
Cbx3	9.14191e-60	-0.465726	2.16343e-55
Dnpep	1.31612e-59	0.791083	3.11461e-55
Mtfr1l	1.33834e-59	0.591044	3.16719e-55
Atn1	1.37996e-59	0.483079	3.26568e-55
PISD	1.39039e-59	-0.607671	3.29036e-55
Sgol2a	1.39524e-59	-0.593933	3.30184e-55
3010026O09Rik	2.48871e-59	0.440109	5.88953e-55
Taf10	2.6237e-59	-0.46147	6.20898e-55
Rbpms	3.438e-59	0.454323	8.13604e-55
Arf5	4.0161e-59	0.414603	9.50409e-55
Gnb5	4.24217e-59	0.504458	1.00391e-54
Ddhd2	5.32495e-59	0.700629	1.26015e-54
Fam76a	5.54282e-59	0.617546	1.31171e-54
Smarca2	5.54537e-59	0.99512	1.31231e-54
Gm32857	6.12406e-59	0.445435	1.44926e-54
Rcc1l	6.12406e-59	0.435518	1.44926e-54
Zfp518a	6.18799e-59	0.28481	1.46439e-54
Nop58	6.63004e-59	-0.422385	1.569e-54
Supt16	7.70076e-59	0.395684	1.82239e-54
Fabp9	8.38749e-59	1.38456	1.9849e-54
Rabac1	1.19521e-58	0.744933	2.82846e-54
Timm13	1.30325e-58	-0.459967	3.08415e-54
Brca2	1.30503e-58	0.537988	3.08836e-54
Deb1	1.30946e-58	-0.394191	3.09884e-54
Ropn1	1.35351e-58	1.11352	3.20308e-54
Nop9	1.51268e-58	0.6345	3.57976e-54
Ubl5	1.6404e-58	-0.327309	3.88201e-54
Arl2bp	1.78049e-58	0.71118	4.21353e-54
Txnl1	2.12835e-58	0.357236	5.03673e-54
Elavl1	2.15376e-58	0.552771	5.09688e-54
Ik	2.5649e-58	0.521129	6.06985e-54
Asap1	2.61231e-58	0.411906	6.18204e-54
Twnk	2.71471e-58	0.433711	6.42437e-54
Iqcf3	2.71471e-58	0.984127	6.42437e-54
Ddx6	4.47197e-58	0.521421	1.05829e-53
Fam175a	4.93085e-58	0.324771	1.16689e-53
Ube2h	5.14265e-58	0.35976	1.21701e-53
Mrto4	5.87774e-58	0.444006	1.39097e-53
Gcsh	8.80143e-58	0.437206	2.08286e-53
Vimp	9.08586e-58	0.261257	2.15017e-53
Gsdme	1.20205e-57	0.454594	2.84465e-53
AI507597	1.20205e-57	1.09201	2.84465e-53
Pelo	1.30856e-57	0.545145	3.09671e-53
Zfos1	1.38117e-57	-0.4213	3.26853e-53
Rexo2	1.58237e-57	0.387809	3.74468e-53
Akirin2	2.04461e-57	0.43869	4.83857e-53
Tpm3	2.08813e-57	0.393799	4.94155e-53
Actrt2	2.7178e-57	1.17121	6.43167e-53
Anp32b	2.85871e-57	-0.259192	6.76513e-53
Mrfap1	2.98001e-57	-0.387111	7.05219e-53
Polr2l	3.10012e-57	-0.616729	7.33643e-53
Raver1	3.27988e-57	-0.557305	7.76184e-53
Dad1	3.71672e-57	0.38601	8.79561e-53
Psma5	3.8612e-57	0.361899	9.13753e-53
Gstt4	3.93096e-57	1.02783	9.30261e-53
Snhg6	4.38979e-57	-0.486919	1.03884e-52
Thop1	5.21822e-57	0.547427	1.23489e-52
9430016H08Rik	5.99349e-57	-0.262992	1.41836e-52
Eif4g3	6.15061e-57	1.02344	1.45554e-52
Eif2s1	8.86384e-57	0.451301	2.09763e-52
Skp1a	9.19184e-57	0.357614	2.17525e-52
Ctsb	1.07372e-56	0.730088	2.54096e-52
Zfp622	1.18083e-56	0.557787	2.79443e-52
Rnf151	1.35148e-56	1.06529	3.19827e-52
Srrm2	1.68919e-56	0.345211	3.99747e-52
Naxd	2.3489e-56	0.413303	5.55867e-52
Ppid	2.36569e-56	0.430535	5.59841e-52
Gpn3	2.54689e-56	0.516228	6.02722e-52
Mrps10	3.56931e-56	0.557027	8.44678e-52
Lrrc17	3.72806e-56	-0.967728	8.82245e-52
Cse1l	4.85617e-56	-0.561266	1.14921e-51
Ppih	5.75909e-56	0.373367	1.36289e-51
Sycp1	6.67186e-56	-0.291303	1.5789e-51
Pigt	7.22595e-56	-0.72135	1.71002e-51
P4hb	7.35303e-56	-0.404884	1.74009e-51
Atrx	8.36279e-56	0.311094	1.97905e-51
Eif3b	8.36726e-56	0.427262	1.98011e-51
Gnl3	9.61849e-56	-0.475775	2.27622e-51
Plpbp	1.0366e-55	0.443731	2.45311e-51
Gm9856	1.0366e-55	0.396873	2.45311e-51
Sec13	1.25871e-55	0.611366	2.97873e-51
Emc3	1.32101e-55	0.575062	3.12617e-51
Sept2	1.60779e-55	-0.452898	3.80483e-51
Igfbp2	1.87957e-55	0.785633	4.448e-51
Arpc1a	2.00569e-55	0.376847	4.74647e-51
Smek2	2.3957e-55	-0.283211	5.66941e-51
Ssbp1	2.94419e-55	-0.343716	6.96742e-51
Med31	3.08388e-55	0.565867	7.298e-51
Eif6	3.26389e-55	0.396578	7.724e-51
Ncbp2	3.34777e-55	0.400648	7.92251e-51
Bnip2	3.51423e-55	0.498804	8.31644e-51
Rpa2	3.54474e-55	0.460359	8.38862e-51
Gm9999	3.59826e-55	0.889973	8.51529e-51
Prelid3a	4.56959e-55	0.398102	1.08139e-50
Bicdl1	4.56959e-55	0.420007	1.08139e-50
Znrd1	5.95138e-55	0.601979	1.40839e-50
Sf3b6	6.11054e-55	0.370054	1.44606e-50
Glyr1	8.17302e-55	0.502232	1.93415e-50
Gnb2	1.02015e-54	0.483249	2.41418e-50
Dapk2	1.03545e-54	0.865609	2.4504e-50
Pmm1	1.09331e-54	0.531943	2.58732e-50
Pdcd2l	1.19653e-54	0.700272	2.8316e-50
Rab11a	1.25673e-54	0.4764	2.97404e-50
Supt20	1.43417e-54	0.487207	3.39395e-50
Hils1	1.82697e-54	1.18356	4.32353e-50
Prmt7	1.93412e-54	0.502434	4.57711e-50
Pdcd6	2.00365e-54	0.451503	4.74163e-50
Cabs1	2.01217e-54	1.04587	4.76179e-50
Etfrf1	2.01217e-54	0.381526	4.76179e-50
D930015E06Rik	2.17597e-54	-0.489993	5.14944e-50
Thoc1	2.21233e-54	0.781109	5.23547e-50
Dcaf8	2.80642e-54	0.487664	6.6414e-50
Tbpl1	5.12312e-54	0.55328	1.21239e-49
Hdgfrp2	6.81267e-54	-0.371654	1.61222e-49
Ruvbl2	7.0537e-54	0.626785	1.66926e-49
Pclaf	8.85059e-54	0.881604	2.09449e-49
Enho	1.00638e-53	1.01149	2.3816e-49
Sycp3	1.35519e-53	0.544654	3.20707e-49
Imp4	1.36696e-53	0.677832	3.23491e-49
Asphd2	1.53627e-53	0.585389	3.63558e-49
Tmem258	1.61368e-53	-0.369801	3.81877e-49
Clu	1.8659e-53	1.3889	4.41565e-49
Mrpl51	2.04217e-53	-0.475288	4.8328e-49
Map7d2	2.05891e-53	-0.446895	4.87242e-49
Dcps	2.12243e-53	0.805214	5.02274e-49
Mphosph6	2.31963e-53	0.41618	5.48941e-49
Fam118b	2.6529e-53	0.619027	6.27809e-49
Psma6	2.72942e-53	0.407437	6.45917e-49
Mien1	2.92248e-53	0.511746	6.91605e-49
Aco2	3.03125e-53	0.529735	7.17346e-49
Hmces	3.3985e-53	0.762552	8.04254e-49
Snx4	3.551e-53	0.600814	8.40344e-49
Spata18	3.8887e-53	0.981744	9.20261e-49
Miga1	3.8887e-53	0.442517	9.20261e-49
Polr2b	3.97923e-53	0.454791	9.41684e-49
Eef1d	4.05524e-53	0.331631	9.59673e-49
Napa	4.68405e-53	0.843438	1.10848e-48
Noa1	5.1155e-53	-1.09439	1.21058e-48
Upp1	5.1833e-53	1.22213	1.22663e-48
Dync2li1	5.28182e-53	1.0362	1.24994e-48
Dohh	5.32379e-53	0.448066	1.25988e-48
Tmem199	6.76688e-53	0.618896	1.60138e-48
Nthl1	8.12834e-53	0.868756	1.92357e-48
Akap9	8.91992e-53	0.450169	2.1109e-48
Ccdc34	8.93947e-53	-0.470375	2.11552e-48
Trappc4	1.09393e-52	0.435623	2.58878e-48
Platr3	1.2197e-52	-0.950967	2.88641e-48
Aaas	1.36833e-52	0.799441	3.23815e-48
Eif3h	1.50783e-52	0.338174	3.56828e-48
Sdcbp	1.80012e-52	0.463913	4.25999e-48
Nipbl	2.03239e-52	0.487972	4.80966e-48
Fsd1	2.23867e-52	0.707257	5.2978e-48
Zfp91	2.5135e-52	-0.417937	5.94819e-48
Pdcd7	3.31683e-52	0.452662	7.84929e-48
Cenpf	4.01426e-52	-0.403435	9.49975e-48
Cst9	4.1843e-52	1.11788	9.90216e-48
Tmbim6	4.45577e-52	0.418411	1.05446e-47
Iqcb1	4.80402e-52	0.699413	1.13687e-47
Ift74	5.51868e-52	0.429348	1.306e-47
Tnrc6c	5.65879e-52	-0.250325	1.33915e-47
Dxo	6.46316e-52	0.614307	1.52951e-47
Eef1akmt4	7.48247e-52	0.389228	1.77073e-47
Spz1	7.48247e-52	0.925191	1.77073e-47
Zcrb1	1.10245e-51	-0.370879	2.60894e-47
Rps2-ps6	1.40723e-51	0.816671	3.33021e-47
Phax	1.49201e-51	0.392803	3.53084e-47
Snrpd3	1.55385e-51	0.369379	3.67719e-47
Dmap1	1.70099e-51	0.820026	4.0254e-47
Snx12	1.76277e-51	0.624686	4.17161e-47
Arf4	1.94041e-51	0.35411	4.59198e-47
Fam216a	2.01172e-51	0.553348	4.76073e-47
Mrpl44	2.04142e-51	0.607079	4.83102e-47
Syce2	2.53255e-51	0.438742	5.99328e-47
Acadm	2.5626e-51	0.614373	6.0644e-47
Pdzd2	2.77532e-51	0.775418	6.56778e-47
Hspa8	2.92079e-51	0.326971	6.91204e-47
Gna11	3.05912e-51	0.606951	7.23941e-47
Fbxl6	3.06449e-51	0.61052	7.25211e-47
Ddx3x	3.08175e-51	-0.544251	7.29296e-47
Tmem247	3.27685e-51	0.895509	7.75466e-47
Zfp988	3.27685e-51	0.396595	7.75466e-47
Zfp977	3.27685e-51	0.39427	7.75466e-47
Prm3	3.27685e-51	0.721943	7.75466e-47
Sdha	3.7441e-51	0.482828	8.86041e-47
Pomp	3.84267e-51	0.375336	9.09368e-47
Eif3k	4.3681e-51	0.330979	1.03371e-46
Pole3	4.45216e-51	-0.485593	1.0536e-46
Grtp1	4.80658e-51	0.935672	1.13748e-46
Nradd	4.94804e-51	0.878865	1.17095e-46
Vmp1	5.39222e-51	0.551489	1.27607e-46
Kat2a	5.89317e-51	0.617614	1.39462e-46
Prdx1	5.97956e-51	0.31088	1.41506e-46
Egr4	7.27387e-51	0.613013	1.72136e-46
Ndufa5	8.36992e-51	-0.291013	1.98074e-46
Rsu1	8.66187e-51	0.649267	2.04983e-46
Eef1e1	8.66281e-51	0.474783	2.05005e-46
Nedd8	1.2699e-50	0.354007	3.00521e-46
Sypl	1.40012e-50	0.53397	3.31337e-46
Hspa14	1.64334e-50	0.411333	3.88896e-46
Tmed9	1.78879e-50	0.334801	4.23318e-46
Hnrnph2	1.8794e-50	0.566535	4.4476e-46
Gars	1.97944e-50	0.393739	4.68434e-46
Klf7	2.18684e-50	0.483153	5.17517e-46
Dhx15	2.26434e-50	-0.502836	5.35855e-46
Bambi	2.50815e-50	0.908186	5.93553e-46
3110002H16Rik	2.69851e-50	0.959042	6.38602e-46
Tpd52	2.75002e-50	0.754847	6.50791e-46
Acot9	3.37524e-50	0.6458	7.9875e-46
Inpp5f	3.44983e-50	0.453155	8.16402e-46
Dtna	3.62887e-50	0.83516	8.58773e-46
Rnf216	3.8778e-50	0.369297	9.17681e-46
Tmem194	4.14836e-50	-0.345895	9.81709e-46
Ddx50	4.41145e-50	0.302338	1.04397e-45
Lyrm9	4.62595e-50	-0.758267	1.09473e-45
Polb	5.19351e-50	0.596399	1.22904e-45
Msh2	5.29055e-50	0.428829	1.25201e-45
Prkag2	5.92907e-50	0.835861	1.40311e-45
Fam178a	6.12175e-50	-0.334575	1.44871e-45
Smim27	6.26425e-50	0.416985	1.48243e-45
Gm46430	6.26425e-50	0.393041	1.48243e-45
Auts2	6.66972e-50	0.370836	1.57839e-45
Mvb12a	7.53615e-50	0.680961	1.78343e-45
Rbm39	7.6449e-50	-0.271046	1.80917e-45
Hnrnpul2	7.94493e-50	-0.295947	1.88017e-45
Atg5	7.96661e-50	0.453878	1.8853e-45
Hexa	1.11568e-49	0.726376	2.64025e-45
Stk31	1.20469e-49	0.308499	2.85091e-45
Smchd1	1.29337e-49	0.269924	3.06076e-45
Maea	1.33624e-49	0.642195	3.16221e-45
Ndufa13	1.63584e-49	-0.265572	3.87122e-45
Lrrc18	2.15013e-49	1.01857	5.08828e-45
Eci2	2.72305e-49	0.756653	6.44409e-45
Bex4	2.85948e-49	0.529992	6.76696e-45
Vdac2	2.98864e-49	0.488155	7.07261e-45
Sh3glb1	3.17973e-49	0.335127	7.52484e-45
Ensa	3.18635e-49	0.313379	7.5405e-45
Cpsf3	3.27342e-49	0.634366	7.74655e-45
Gm561	4.62341e-49	-0.49931	1.09413e-44
Hibadh	4.6481e-49	0.81657	1.09997e-44
Sdccag3	5.4836e-49	0.548175	1.29769e-44
Cfl2	5.79283e-49	0.439564	1.37087e-44
1700019N19Rik	6.59862e-49	0.958951	1.56156e-44
Tbrg1	7.0287e-49	0.375678	1.66334e-44
Mta3	7.63988e-49	0.69337	1.80798e-44
Ifi27l2a	8.51557e-49	-0.945631	2.01521e-44
Commd4	9.86155e-49	0.709913	2.33374e-44
Cby1	9.93173e-49	0.708909	2.35034e-44
Mphosph8	1.06059e-48	0.294106	2.50989e-44
Smc4	1.09292e-48	-0.438602	2.5864e-44
Rbbp4	1.1102e-48	0.30827	2.62728e-44
Cdiptos	1.19237e-48	0.364607	2.82175e-44
Tsfm	1.59904e-48	0.767901	3.78414e-44
Umps	1.84326e-48	0.603554	4.36207e-44
Selm	2.15701e-48	-0.397557	5.10457e-44
Ccnh	2.23536e-48	0.436608	5.28997e-44
Ccna2	2.75086e-48	-0.441917	6.50992e-44
Fn1	2.78568e-48	-0.661298	6.59231e-44
8030474K03Rik	3.18387e-48	0.628749	7.53463e-44
Abcf3	3.38865e-48	0.85664	8.01925e-44
Snapc1	3.40551e-48	0.598957	8.05914e-44
Tmem57	3.4308e-48	0.382072	8.11898e-44
Bub3	3.73711e-48	0.428234	8.84387e-44
Mrpl57	3.74015e-48	-0.461551	8.85107e-44
Btbd7	4.64287e-48	0.737739	1.09873e-43
Ncoa4	5.58006e-48	0.831235	1.32052e-43
Dhx40	5.60952e-48	0.432771	1.32749e-43
Zdhhc23	6.18012e-48	0.511468	1.46253e-43
Pnpla8	6.68862e-48	0.49106	1.58286e-43
Pdgfa	7.08417e-48	0.788182	1.67647e-43
Cd81	8.05698e-48	0.589009	1.90668e-43
Ifi30	8.12062e-48	0.256177	1.92175e-43
2410002F23Rik	8.14928e-48	0.687999	1.92853e-43
AY036118	8.47661e-48	-0.25281	2.00599e-43
Comt	9.35164e-48	-0.960818	2.21307e-43
Rpl10l	1.03264e-47	-0.566733	2.44374e-43
Mageb4	1.08815e-47	0.374315	2.57511e-43
Zfp655	1.12267e-47	0.59372	2.65681e-43
Smim14	1.20791e-47	0.479592	2.85852e-43
Mocs2	1.26287e-47	0.727507	2.98859e-43
Copg2	1.47195e-47	0.659244	3.48336e-43
Eif2b2	2.0015e-47	0.736947	4.73655e-43
Csrp2bp	2.85176e-47	-0.377627	6.74868e-43
Maged1	2.88209e-47	0.418461	6.82045e-43
Vps29	2.99039e-47	0.360304	7.07676e-43
Traf7	3.36806e-47	0.610851	7.97052e-43
Snrpc	3.46821e-47	0.360231	8.20752e-43
Maf1	3.493e-47	0.693405	8.26618e-43
Ak8	3.50277e-47	1.07411	8.28929e-43
Zc3h15	3.54527e-47	-0.340698	8.38989e-43
Mrps36	3.89629e-47	-0.445884	9.22056e-43
Gnpnat1	5.18848e-47	0.455714	1.22785e-42
Ccdc174	5.2053e-47	0.618328	1.23183e-42
1110008P14Rik	5.72485e-47	0.357041	1.35479e-42
Prpf19	5.85812e-47	0.419056	1.38632e-42
Trnau1ap	6.07204e-47	0.608171	1.43695e-42
Znhit6	6.1064e-47	0.360094	1.44508e-42
Atg4b	6.127e-47	0.634191	1.44995e-42
Tmed10	6.54555e-47	0.330223	1.549e-42
Erdr1	6.85249e-47	-0.351308	1.62164e-42
Ttc33	7.62414e-47	0.736099	1.80425e-42
Tnpo3	8.67561e-47	-0.613802	2.05308e-42
Hdac2	9.6019e-47	0.390122	2.27229e-42
Letm2	1.22613e-46	0.800932	2.90164e-42
Cox7a2	1.28737e-46	-0.253273	3.04656e-42
Glt8d1	1.31318e-46	0.813766	3.10765e-42
Zfp292	1.50497e-46	0.275799	3.56151e-42
Cep85	1.55326e-46	0.490521	3.67578e-42
Cir1	1.67289e-46	0.405298	3.95888e-42
Mkrn2	1.72247e-46	0.457795	4.07622e-42
Atp5j	1.82619e-46	-0.277128	4.32168e-42
Trim6	2.12042e-46	-0.584505	5.01798e-42
Cops4	2.21432e-46	0.421484	5.24019e-42
Ssu72	2.23445e-46	0.411412	5.28783e-42
Hspa4	2.28943e-46	0.291378	5.41793e-42
Xpo1	3.1411e-46	-0.365685	7.43342e-42
Gbas	3.21181e-46	0.311938	7.60074e-42
Ranbp1	3.70253e-46	-0.290501	8.76205e-42
Rnf44	3.82493e-46	-0.525201	9.0517e-42
Aaed1	3.86465e-46	0.537249	9.1457e-42
Aifm1	4.16792e-46	0.507926	9.86338e-42
Pcmt1	5.08964e-46	0.503317	1.20446e-41
Ormdl3	6.38765e-46	0.730713	1.51164e-41
Ankrd17	6.58519e-46	-0.325816	1.55839e-41
Henmt1	6.71239e-46	0.876776	1.58849e-41
E130012A19Rik	6.8046e-46	-0.608116	1.61031e-41
Fam133b	8.18341e-46	-0.487609	1.9366e-41
Phf1	8.38716e-46	0.948964	1.98482e-41
Syn2	1.13844e-45	0.992421	2.69411e-41
Fgd5	1.179e-45	0.946486	2.7901e-41
Zic1	1.30389e-45	1.17814	3.08566e-41
Smyd3	1.33914e-45	0.717546	3.16907e-41
Mpc1	1.42463e-45	0.633928	3.37138e-41
Cmtm2b	1.51116e-45	0.835799	3.57615e-41
Fnbp1l	1.55371e-45	0.332811	3.67686e-41
Gdi2	1.57173e-45	0.465468	3.7195e-41
Grasp	1.63358e-45	0.997165	3.86588e-41
Gnpda1	1.76767e-45	0.628367	4.1832e-41
Tctex1d2	1.80896e-45	0.667361	4.28091e-41
Lrrfip2	2.05232e-45	0.654607	4.85681e-41
Khdrbs1	2.20071e-45	0.351721	5.20797e-41
Zfp428	2.22568e-45	-0.489604	5.26708e-41
Ltv1	2.93086e-45	0.539826	6.93588e-41
Rtf1	2.99857e-45	-0.453836	7.09612e-41
Lancl1	3.54028e-45	0.567428	8.37808e-41
Ube2v2	3.58267e-45	0.376057	8.47838e-41
Lap3	3.82192e-45	0.512019	9.04458e-41
Fbxo22	4.38624e-45	0.534211	1.038e-40
Mdm2	4.49895e-45	0.540152	1.06468e-40
Plin2	5.05812e-45	0.979009	1.197e-40
Arhgap5	5.42269e-45	0.321067	1.28328e-40
Psmg1	5.78408e-45	0.393122	1.3688e-40
Ndufb11	5.83745e-45	0.309816	1.38143e-40
Gtpbp4	6.14289e-45	0.3314	1.45371e-40
Hnrnpu	6.48117e-45	0.362644	1.53377e-40
Golgb1	6.75513e-45	0.27289	1.5986e-40
Mrpl4	6.79678e-45	0.44326	1.60846e-40
Brk1	6.80624e-45	0.36883	1.6107e-40
Anapc11	7.20304e-45	0.360414	1.7046e-40
Cyb5r3	7.33938e-45	0.598476	1.73686e-40
Hadha	8.85387e-45	0.399202	2.09527e-40
Bbs4	9.53347e-45	0.955006	2.2561e-40
Ric8	9.98029e-45	0.393955	2.36184e-40
Ankrd10	1.00505e-44	0.506859	2.37845e-40
Coprs	1.17222e-44	0.304478	2.77406e-40
Eef2	1.66193e-44	0.34835	3.93296e-40
Trafd1	1.67018e-44	0.879429	3.95249e-40
Ppm1g	2.21518e-44	0.390744	5.24223e-40
Ctnnbl1	2.30199e-44	0.708623	5.44765e-40
Rbakdn	2.38289e-44	0.913313	5.63911e-40
Smu1	2.53113e-44	0.661465	5.98993e-40
Dpm3	2.58256e-44	-0.427214	6.11162e-40
Gm3448	2.78868e-44	0.919199	6.59942e-40
Ppp1r14b	3.39783e-44	0.357273	8.04096e-40
Zswim6	4.26359e-44	-0.352795	1.00898e-39
Mboat7	4.28406e-44	0.857872	1.01382e-39
Lrwd1	5.1129e-44	0.51428	1.20997e-39
Pcgf5	5.17975e-44	0.341405	1.22579e-39
Nsrp1	5.38221e-44	-0.263318	1.2737e-39
Fpgs	6.37709e-44	0.807772	1.50914e-39
Taf7	7.24654e-44	0.314164	1.71489e-39
Top1	7.37611e-44	-0.415628	1.74556e-39
Mdk	8.01254e-44	-0.907311	1.89617e-39
Tinf2	9.14282e-44	-0.678711	2.16365e-39
Sars	9.74629e-44	0.405174	2.30646e-39
Fam96b	1.05721e-43	0.368416	2.50188e-39
Stau1	1.0891e-43	0.454696	2.57735e-39
Acot7	1.11762e-43	0.714721	2.64486e-39
Nup37	1.14057e-43	0.49472	2.69916e-39
Katna1	1.15021e-43	0.578703	2.72196e-39
Capza2	1.15304e-43	0.367964	2.72867e-39
Ldhal6b	1.27509e-43	0.778486	3.0175e-39
Ttc4	1.27769e-43	0.622759	3.02366e-39
Cacybp	1.48419e-43	0.309217	3.51233e-39
Pbdc1	1.49876e-43	0.357758	3.54681e-39
Hist1h4i	1.61459e-43	-0.780311	3.82093e-39
Styx	1.61684e-43	0.608867	3.82625e-39
Arl4a	1.71373e-43	0.446296	4.05553e-39
Stx5a	1.7227e-43	0.582227	4.07677e-39
Parl	1.83416e-43	0.424707	4.34054e-39
9030624J02Rik	1.85567e-43	0.893765	4.39144e-39
Kdm5a	1.89405e-43	-0.313652	4.48227e-39
1810014B01Rik	1.90181e-43	-0.660201	4.50063e-39
Cox20	2.2979e-43	-0.65448	5.43799e-39
Fip1l1	2.31155e-43	0.352322	5.47028e-39
Oat	2.35052e-43	0.837725	5.56251e-39
Crip2	2.50528e-43	0.900417	5.92874e-39
H1fx	2.64157e-43	-0.541425	6.25128e-39
Tssc1	2.65511e-43	0.364089	6.28332e-39
Pafah1b2	2.66898e-43	0.390158	6.31615e-39
Commd10	2.80217e-43	0.612847	6.63134e-39
Hars	3.01384e-43	0.594898	7.13225e-39
Pin4	3.49136e-43	-0.505391	8.26231e-39
Kiz	4.10835e-43	0.74784	9.72242e-39
Manf	4.4481e-43	0.332941	1.05264e-38
Atp5g3	4.70327e-43	0.285268	1.11303e-38
Tiparp	5.45743e-43	0.335118	1.2915e-38
Isyna1	6.1465e-43	0.411562	1.45457e-38
Npc2	6.60095e-43	0.409755	1.56211e-38
Scfd1	6.84662e-43	0.715171	1.62025e-38
Pycr2	7.42631e-43	0.619728	1.75744e-38
Abhd14a	7.96197e-43	0.759585	1.8842e-38
Apbb1	8.00155e-43	0.818506	1.89357e-38
Nck1	8.12082e-43	0.450866	1.92179e-38
Vamp4	8.55619e-43	0.666759	2.02482e-38
Nfyb	9.48746e-43	0.466285	2.24521e-38
BC023829	9.6414e-43	0.375702	2.28164e-38
Rab26os	1.4236e-42	-0.707387	3.36895e-38
Ssna1	1.46182e-42	0.381802	3.4594e-38
Utp18	1.47127e-42	0.412799	3.48175e-38
Ubap1	1.61e-42	0.60546	3.81006e-38
Jmjd6	1.64129e-42	0.47845	3.88412e-38
Rnf187	1.70504e-42	0.426309	4.03498e-38
Tbcb	1.77024e-42	0.350351	4.18926e-38
Atrip	2.10261e-42	0.410478	4.97583e-38
Glo1	2.26404e-42	0.422353	5.35784e-38
Adck3	2.66378e-42	0.32408	6.30384e-38
Pramef12	3.05509e-42	0.623025	7.22988e-38
Spint2	3.44118e-42	0.412635	8.14355e-38
RP23-53O7.2	3.50179e-42	-0.773032	8.28698e-38
BC005561	3.6553e-42	0.49845	8.65026e-38
Ddx18	3.80859e-42	-0.362387	9.01303e-38
Xlr3c	4.23035e-42	0.633151	1.00111e-37
Txnrd3	4.26371e-42	0.713268	1.00901e-37
Ythdc1	4.61757e-42	-0.36595	1.09275e-37
Spata3	4.77944e-42	1.00488	1.13105e-37
Ankrd12	5.12435e-42	0.265898	1.21268e-37
1700013F07Rik	5.93854e-42	0.787522	1.40536e-37
Med17	6.10724e-42	0.564159	1.44528e-37
Crabp1	6.17827e-42	0.557457	1.46209e-37
Ppp6c	7.56043e-42	0.570568	1.78918e-37
Barhl2	7.83671e-42	0.983907	1.85456e-37
Slc25a39	9.49356e-42	0.333927	2.24665e-37
Ica1	9.86762e-42	0.744525	2.33517e-37
Mt1	9.91928e-42	-0.314811	2.3474e-37
Ssbp4	1.06073e-41	-0.48834	2.51023e-37
Cnppd1	1.17458e-41	0.825706	2.77964e-37
Gm21092	1.25909e-41	0.558147	2.97963e-37
Mov10l1	1.30086e-41	0.254003	3.0785e-37
Crlf1	1.45474e-41	-0.404464	3.44265e-37
Ubxn1	1.61638e-41	0.262826	3.82517e-37
C1qtnf4	1.78255e-41	-0.343217	4.21841e-37
Ddx41	2.01301e-41	0.505495	4.76378e-37
Pphln1	2.08674e-41	0.3526	4.93827e-37
Atp6v1e1	2.09611e-41	0.522225	4.96044e-37
Zcwpw1	2.22501e-41	0.327399	5.26548e-37
A230046K03Rik	2.39583e-41	-0.535263	5.66973e-37
Cecr2	2.59434e-41	0.297461	6.13951e-37
Txn2	2.62289e-41	0.472206	6.20707e-37
Clpb	2.64947e-41	0.415819	6.26997e-37
Abhd17a	2.66778e-41	-0.437954	6.3133e-37
Uba2	3.391e-41	0.36416	8.0248e-37
D030056L22Rik	3.57366e-41	0.407414	8.45708e-37
Unc119	3.80656e-41	0.603007	9.00823e-37
Gas8	4.56569e-41	0.824275	1.08047e-36
Gm16586	4.89804e-41	-0.563191	1.15912e-36
Stx7	4.90493e-41	0.470601	1.16075e-36
Tbc1d15	5.0322e-41	0.57428	1.19087e-36
Ggh	6.05282e-41	0.824621	1.4324e-36
Tgif1	6.42498e-41	0.871687	1.52047e-36
Crnkl1	6.63885e-41	0.464149	1.57108e-36
Prkag1	7.02908e-41	0.694351	1.66343e-36
Aimp1	7.98508e-41	0.264318	1.88967e-36
Tmem53	1.11019e-40	0.997961	2.62726e-36
Dnajc10	1.14189e-40	0.474153	2.70229e-36
Map3k4	1.19235e-40	0.394675	2.8217e-36
Tcf3	1.1989e-40	0.411441	2.8372e-36
Smad2	1.21173e-40	0.414716	2.86756e-36
Fdps	1.37623e-40	0.429388	3.25684e-36
Oard1	1.40778e-40	0.437274	3.33151e-36
Rogdi	1.41858e-40	0.733839	3.35707e-36
Tex264	1.52442e-40	0.622534	3.60754e-36
Polr2d	1.58743e-40	0.384923	3.75665e-36
Rbm22	1.72987e-40	0.49429	4.09373e-36
Anxa7	1.77385e-40	0.471127	4.19783e-36
Cnot6l	1.94163e-40	0.382278	4.59487e-36
Ddx4	2.14641e-40	0.256552	5.07949e-36
Appbp2	2.17428e-40	0.405018	5.14544e-36
Id3	2.21593e-40	1.06396	5.244e-36
Dgcr6	2.37285e-40	0.64645	5.61535e-36
Akap8l	2.38433e-40	0.686173	5.64252e-36
Gm13247	2.43927e-40	-0.452142	5.77254e-36
Timm8a1	2.62285e-40	0.943794	6.20698e-36
Ppp1ca	3.01935e-40	0.337767	7.1453e-36
4833420G17Rik	3.08682e-40	0.587949	7.30495e-36
Sdhc	3.11545e-40	0.460895	7.3727e-36
Prrc2a	3.17467e-40	-0.488761	7.51285e-36
Aldh7a1	3.36809e-40	0.468916	7.9706e-36
Ndufaf7	3.47309e-40	0.738162	8.21907e-36
Cdca4	3.47647e-40	0.527854	8.22707e-36
1500011B03Rik	3.54199e-40	0.726577	8.38213e-36
Eif4e2	3.64554e-40	0.365241	8.62717e-36
Xab2	3.96696e-40	0.672694	9.38782e-36
Stoml2	4.56132e-40	0.373469	1.07944e-35
Ndel1	4.67372e-40	0.604828	1.10604e-35
Cd164	4.94109e-40	-0.338021	1.16931e-35
Btbd9	5.19414e-40	0.682554	1.22919e-35
Sap18	5.83789e-40	0.285656	1.38154e-35
Cnot1	5.84866e-40	-0.428878	1.38409e-35
Zfp934	6.53207e-40	0.410124	1.54581e-35
Cebpg	6.61487e-40	0.565082	1.56541e-35
Gm9112	6.6649e-40	-0.942277	1.57725e-35
Aig1	7.19028e-40	0.695592	1.70158e-35
Atp6v0d1	7.26986e-40	0.525587	1.72041e-35
Itm2c	7.73369e-40	0.731937	1.83018e-35
Akr7a5	7.76538e-40	0.452046	1.83768e-35
Wbp2	7.90426e-40	0.660339	1.87054e-35
Sumo3	8.26158e-40	0.468399	1.9551e-35
Mprip	9.73201e-40	0.38246	2.30308e-35
Fam229b	9.93425e-40	1.00146	2.35094e-35
Fis1	1.06544e-39	0.319062	2.52138e-35
Rpl7l1	1.11324e-39	0.455679	2.63449e-35
Strbp	1.35739e-39	-0.301164	3.21225e-35
Foxc2	1.37516e-39	0.637308	3.25431e-35
Idnk	1.39249e-39	0.936182	3.29534e-35
Tapbp	1.41973e-39	0.843027	3.3598e-35
Srp14	1.5469e-39	0.324025	3.66074e-35
Nmd3	1.64134e-39	0.484089	3.88424e-35
Gm5914	1.67013e-39	-0.705052	3.95237e-35
Akap4	1.99785e-39	0.814963	4.72791e-35
Hspa5	2.00268e-39	0.306609	4.73934e-35
Amd1	2.00694e-39	-0.591225	4.74943e-35
Ppp2r2a	2.20483e-39	0.375114	5.21774e-35
Igfbp6	2.25627e-39	1.0484	5.33947e-35
Nelfcd	2.5506e-39	0.614838	6.036e-35
Ndufa10	2.62344e-39	0.40499	6.20837e-35
Klhdc2	2.78746e-39	0.447044	6.59653e-35
Ccdc85b	2.90418e-39	-0.677881	6.87274e-35
Trap1	3.21741e-39	0.652345	7.61401e-35
Rtn3	3.26321e-39	0.468902	7.72239e-35
Btbd10	3.79838e-39	0.382137	8.98887e-35
Exosc1	3.87624e-39	0.368981	9.17312e-35
Gm364	4.16096e-39	0.836196	9.84691e-35
Cadm1	4.39427e-39	0.471335	1.0399e-34
Dctn2	4.45793e-39	0.771532	1.05497e-34
Mesdc1	4.46486e-39	-0.535165	1.05661e-34
Morc3	5.01819e-39	0.325891	1.18755e-34
Fam92a	5.14621e-39	0.831924	1.21785e-34
Vps72	6.12717e-39	0.636421	1.45e-34
Rnaseh2a	6.17714e-39	0.432986	1.46182e-34
Mfsd10	6.91943e-39	0.788902	1.63748e-34
Fam229a	6.94294e-39	0.891302	1.64305e-34
Lsm5	6.96879e-39	-0.275042	1.64916e-34
Rfc4	7.16698e-39	0.310187	1.69607e-34
Ddx47	7.84454e-39	0.543947	1.85641e-34
D830044I16Rik	7.93896e-39	0.288874	1.87875e-34
Kctd20	8.37106e-39	0.508766	1.98101e-34
Bcl10	9.03558e-39	0.56143	2.13827e-34
Ap1m1	9.05784e-39	0.657889	2.14354e-34
Ubqln1	1.01632e-38	0.525282	2.40512e-34
Btf3	1.09939e-38	0.31906	2.60171e-34
Apoe	1.16111e-38	1.02543	2.74778e-34
Hcfc1r1	1.18152e-38	0.549404	2.79607e-34
Fcf1	1.22717e-38	0.538037	2.90409e-34
Ctnnbip1	1.47284e-38	0.457873	3.48549e-34
Spint5	1.49922e-38	-0.721443	3.5479e-34
Exosc8	1.54557e-38	0.30846	3.65758e-34
Eif2s2	1.69214e-38	-0.251296	4.00445e-34
Gltp	1.81232e-38	0.436303	4.28885e-34
Gle1	1.87161e-38	0.479842	4.42917e-34
Mtx2	1.94767e-38	0.337627	4.60916e-34
Sgk3	2.02927e-38	0.370675	4.80227e-34
Aplp2	2.1446e-38	0.357588	5.07521e-34
B630005N14Rik	2.3e-38	-0.471293	5.44296e-34
Phb2	2.33636e-38	0.306154	5.52899e-34
Nln	2.39772e-38	0.567785	5.67421e-34
Pdcl2	2.4418e-38	0.83215	5.77851e-34
Atp6v1d	2.91231e-38	0.445827	6.89199e-34
Klf10	2.93273e-38	0.547988	6.9403e-34
Esd	3.19914e-38	0.264539	7.57075e-34
Usp14	4.0674e-38	0.281625	9.6255e-34
Gsk3b	4.24167e-38	0.390594	1.00379e-33
Pacsin2	4.294e-38	0.51247	1.01617e-33
4930453N24Rik	4.33362e-38	0.441796	1.02555e-33
Arid4a	4.61056e-38	-0.799582	1.09109e-33
Cope	4.79208e-38	0.479858	1.13405e-33
Tcfl5	5.29203e-38	0.295391	1.25236e-33
Wwc2	5.63366e-38	0.831463	1.3332e-33
Cnot10	6.43987e-38	0.542889	1.524e-33
Zfand6	6.69361e-38	0.367677	1.58404e-33
Rps4x	7.03911e-38	0.397982	1.66581e-33
Txndc9	7.33495e-38	0.377545	1.73582e-33
Ptp4a2	7.71826e-38	-0.334843	1.82653e-33
Rab6b	7.86361e-38	0.652363	1.86092e-33
Wdr5	8.1922e-38	0.43144	1.93868e-33
Tpgs2	8.91642e-38	0.373981	2.11007e-33
Crlf3	8.98201e-38	0.308348	2.12559e-33
Crebrf	9.28665e-38	0.785584	2.19769e-33
Pacsin1	9.5949e-38	0.890261	2.27063e-33
Rrp9	9.68657e-38	0.560538	2.29233e-33
Prr5	1.03993e-37	0.372586	2.46098e-33
Ndufs3	1.16496e-37	0.386238	2.75689e-33
Depdc7	1.34662e-37	0.857002	3.18677e-33
9330020H09Rik	1.37964e-37	-0.78231	3.26493e-33
Mex3a	1.47773e-37	-0.566265	3.49705e-33
Daxx	1.56496e-37	0.723018	3.70349e-33
Wbscr27	1.66839e-37	-0.274935	3.94824e-33
Gnai3	1.70532e-37	0.522766	4.03564e-33
Hspbap1	1.86386e-37	0.466601	4.41082e-33
Aasdhppt	2.25669e-37	0.582045	5.34046e-33
Cltc	2.35355e-37	-0.344436	5.56968e-33
1810022K09Rik	2.36643e-37	-0.480371	5.60016e-33
Cdca3	2.54645e-37	-0.39469	6.02618e-33
Sipa1	2.71013e-37	0.480337	6.41351e-33
Eftud2	2.76569e-37	0.415138	6.54501e-33
Mrpl22	2.80573e-37	0.361179	6.63975e-33
Acbd6	2.81317e-37	0.35715	6.65737e-33
Usf1	2.96574e-37	0.598165	7.01843e-33
Msi2	3.07931e-37	0.333782	7.28718e-33
Phpt1	3.43195e-37	-0.651142	8.1217e-33
Atp6v0b	3.62192e-37	0.348015	8.57128e-33
Vapa	3.90756e-37	0.303353	9.24724e-33
G3bp2	4.58874e-37	0.293839	1.08593e-32
Psmd3	4.78476e-37	0.472575	1.13231e-32
Gm10250	5.02687e-37	-0.52986	1.18961e-32
Ralbp1	5.03217e-37	-0.261322	1.19086e-32
Ybx2	5.10365e-37	0.949938	1.20778e-32
Ilkap	5.11164e-37	0.447636	1.20967e-32
Gpbp1	5.43191e-37	0.337493	1.28546e-32
Prkrir	5.54844e-37	-0.496899	1.31304e-32
Bnip3	5.69767e-37	0.728628	1.34835e-32
Mrps23	7.17853e-37	0.488996	1.6988e-32
Ganab	7.21186e-37	-0.557832	1.70669e-32
1700001O22Rik	7.94409e-37	0.794298	1.87997e-32
Ndufc2	8.03557e-37	0.270133	1.90162e-32
Platr5	8.52106e-37	-0.79048	2.01651e-32
Ehd4	8.63994e-37	0.629878	2.04464e-32
Rab5c	8.78063e-37	0.399942	2.07794e-32
1110004E09Rik	8.84036e-37	0.470359	2.09207e-32
Stag3	8.85562e-37	-0.613317	2.09568e-32
Enkur	9.75035e-37	0.869731	2.30742e-32
Ola1	1.18572e-36	0.286557	2.806e-32
Mrps18b	1.24198e-36	0.385047	2.93915e-32
Exosc3	1.65411e-36	0.549904	3.91445e-32
Polr2m	1.70307e-36	0.404383	4.03031e-32
Kdelr1	1.91802e-36	0.712962	4.53899e-32
Serf1	1.91831e-36	-0.310427	4.53969e-32
Cltb	2.04727e-36	0.703411	4.84485e-32
Wipi1	2.16023e-36	0.77426	5.11218e-32
Epb41l4aos	2.38333e-36	-0.638621	5.64015e-32
Spata19	2.41861e-36	1.03264	5.72364e-32
Mob4	2.42619e-36	0.447352	5.74158e-32
Otub2	2.54414e-36	0.996986	6.02071e-32
Ncapd2	2.69094e-36	-0.485244	6.36812e-32
Crbn	2.72063e-36	0.627069	6.43836e-32
Med20	2.74824e-36	0.766184	6.50371e-32
Zpr1	2.76672e-36	0.481934	6.54745e-32
Vat1	3.01101e-36	0.641721	7.12555e-32
Rnf6	3.26315e-36	0.432715	7.72225e-32
Lars	3.77666e-36	0.497669	8.93746e-32
Commd1	3.7774e-36	-0.419338	8.93921e-32
Park7	3.78202e-36	0.271016	8.95016e-32
Sft2d1	3.97848e-36	0.60933	9.41508e-32
Ryk	4.10598e-36	0.269397	9.71679e-32
Ptpn1	4.1368e-36	0.422399	9.78974e-32
Ythdf1	4.26985e-36	0.316301	1.01046e-31
Relb	4.36257e-36	0.87022	1.0324e-31
Pbx1	4.47273e-36	0.891658	1.05847e-31
Lamtor4	4.50303e-36	0.311708	1.06564e-31
Wbscr16	5.07272e-36	0.275101	1.20046e-31
Tmx2	5.48794e-36	0.720407	1.29872e-31
Anapc2	5.84259e-36	0.61807	1.38265e-31
Mcm2	6.48446e-36	0.465692	1.53455e-31
Aatf	6.53677e-36	0.408524	1.54693e-31
Ash1l	6.69884e-36	0.332473	1.58528e-31
Eif1a	8.86001e-36	0.330055	2.09672e-31
Toe1	9.02279e-36	0.652768	2.13524e-31
Ube2n	9.05395e-36	0.270086	2.14262e-31
Atoh8	9.93e-36	0.891291	2.34993e-31
Tor1a	1.06464e-35	0.559601	2.51947e-31
Zfp667	1.07599e-35	0.851425	2.54634e-31
Ppp1r11	1.07882e-35	0.565558	2.55303e-31
Edem2	1.13867e-35	0.728282	2.69467e-31
Stard3nl	1.14111e-35	0.35982	2.70043e-31
Spink2	1.18302e-35	0.859138	2.79961e-31
Lnp	1.21151e-35	-0.38637	2.86703e-31
Rsl24d1	1.23e-35	0.36371	2.91079e-31
Gm13154	1.25678e-35	-0.501796	2.97417e-31
Thoc5	1.36983e-35	0.829253	3.2417e-31
Cmss1	1.48094e-35	0.69707	3.50465e-31
Ndufs2	1.51615e-35	0.395477	3.58798e-31
Ube2c	1.63607e-35	-0.545094	3.87176e-31
Srsf1	1.70116e-35	-0.331976	4.0258e-31
Asrgl1	1.71359e-35	0.791853	4.05522e-31
Vamp3	1.75619e-35	0.384833	4.15602e-31
Rcl1	1.90749e-35	0.501185	4.51408e-31
Pygl	1.91099e-35	0.796097	4.52236e-31
Arglu1	2.29088e-35	-0.301854	5.42136e-31
Dnajb3	2.57808e-35	0.660782	6.10103e-31
Tor2a	3.19247e-35	0.69938	7.55499e-31
Mpped2	3.6204e-35	0.473887	8.56767e-31
Anp32a	3.86198e-35	-0.716668	9.13938e-31
Mbd2	3.9492e-35	0.362731	9.34579e-31
Pacrg	4.49059e-35	0.7881	1.0627e-30
Brd3	4.65598e-35	-0.296837	1.10184e-30
Rap1b	5.03179e-35	0.269881	1.19077e-30
Sord	5.15349e-35	0.950259	1.21957e-30
Bsg	6.2086e-35	0.274241	1.46926e-30
Tfg	6.3108e-35	0.483611	1.49345e-30
Fam60a	6.36501e-35	0.276097	1.50628e-30
Npm3	6.57981e-35	-0.27651	1.55711e-30
Tnp1	7.00712e-35	1.05633	1.65824e-30
Mrpl3	7.35343e-35	0.452628	1.74019e-30
Nelfb	7.58256e-35	0.53101	1.79441e-30
Wfdc15a	7.69097e-35	-0.506546	1.82007e-30
Tomm22	8.09309e-35	0.312437	1.91523e-30
Nsmce4a	8.30784e-35	0.579725	1.96605e-30
Wdr1	8.83191e-35	0.419148	2.09007e-30
Yif1b	9.74677e-35	0.4754	2.30657e-30
Mgmt	1.00172e-34	0.677623	2.37057e-30
Bcas3	1.01307e-34	-0.339429	2.39742e-30
Ptcra	1.30958e-34	-1.51075	3.09913e-30
Lsm1	1.37395e-34	0.260162	3.25146e-30
Kif13b	1.41045e-34	0.634381	3.33783e-30
Med7	1.49703e-34	0.438914	3.54273e-30
Cenpm	1.86389e-34	-0.468188	4.41089e-30
Fnta	2.02577e-34	0.611056	4.79397e-30
Ggnbp2	2.04371e-34	0.251785	4.83645e-30
Yeats4	2.20557e-34	0.272073	5.21948e-30
Dcakd	2.24718e-34	0.424725	5.31796e-30
Cops5	2.44744e-34	0.29415	5.79188e-30
DHRSX	2.86281e-34	-0.491686	6.77483e-30
Nol7	2.94204e-34	0.258789	6.96233e-30
Pde6d	3.02787e-34	0.565384	7.16545e-30
Rlf	3.07134e-34	0.327389	7.26834e-30
Ube2g1	3.23779e-34	0.458304	7.66223e-30
Uba1y	3.36974e-34	0.454495	7.9745e-30
Mgme1	3.41554e-34	0.670284	8.08287e-30
1500009L16Rik	3.53038e-34	-0.471581	8.35464e-30
Tnrc6b	3.83018e-34	-0.350374	9.06413e-30
Topaz1	3.86723e-34	0.425528	9.1518e-30
Peo1	4.30442e-34	-0.297155	1.01864e-29
Fam64a	4.31578e-34	-0.367913	1.02133e-29
Sh3glb2	4.80705e-34	0.421451	1.13759e-29
Pgm2	6.21097e-34	0.517354	1.46983e-29
Nop56	6.23588e-34	-0.328705	1.47572e-29
Mrpl54	6.24328e-34	-0.316612	1.47747e-29
Gpat2	6.63525e-34	0.589694	1.57023e-29
Gtf2b	7.36493e-34	0.599595	1.74291e-29
Saysd1	7.44138e-34	0.787133	1.761e-29
Ubxn6	7.54149e-34	0.346958	1.78469e-29
Nfyc	8.01475e-34	0.575168	1.89669e-29
Aimp2	8.50956e-34	0.487431	2.01379e-29
Actr6	8.53292e-34	0.646818	2.01932e-29
Pold3	8.90889e-34	0.434684	2.10829e-29
Cox16	1.03182e-33	-0.663694	2.44181e-29
Tmem237	1.07791e-33	0.553768	2.55087e-29
Hoxc9	1.13282e-33	0.759327	2.68081e-29
Klf2	1.21893e-33	1.06055	2.8846e-29
Defb19	1.23708e-33	0.611905	2.92754e-29
Creb3l4	1.32892e-33	0.810106	3.14488e-29
Card19	1.42699e-33	0.797887	3.37697e-29
Tssk6	1.46673e-33	1.03098	3.47101e-29
Aspscr1	1.51121e-33	0.470208	3.57627e-29
Nup35	1.60582e-33	0.743687	3.80017e-29
BC030336	1.7117e-33	-0.258727	4.05075e-29
Mpzl1	1.77645e-33	0.529055	4.20398e-29
Chchd10	1.77999e-33	-0.405803	4.21234e-29
Gpn1	1.90533e-33	0.52616	4.50896e-29
Efhb	1.94881e-33	0.621953	4.61187e-29
Fam45a	2.58724e-33	0.785699	6.1227e-29
Stard6	2.88518e-33	0.920297	6.82779e-29
Zbtb38	2.99025e-33	0.752002	7.07643e-29
Arpc1b	2.99968e-33	-0.545675	7.09874e-29
Gclm	3.01424e-33	0.294446	7.1332e-29
Stk24	3.03304e-33	0.363133	7.1777e-29
Hnrnpdl	3.83871e-33	0.29995	9.08431e-29
Pgk1	3.90453e-33	0.42743	9.24007e-29
Necap2	3.973e-33	0.842509	9.40211e-29
Mapre3	4.3454e-33	0.917484	1.02834e-28
Phf5a	4.35042e-33	0.294125	1.02953e-28
Dut	4.8259e-33	0.339631	1.14205e-28
Wdr43	4.87256e-33	-0.295205	1.15309e-28
Pds5a	5.35596e-33	-0.541691	1.26749e-28
Cfap206	5.53469e-33	0.829997	1.30978e-28
Srp72	5.63116e-33	0.383846	1.33262e-28
Igsf21	6.76635e-33	0.852057	1.60126e-28
Txnl4a	9.39157e-33	-0.314542	2.22252e-28
Casc5	9.61234e-33	-0.366807	2.27476e-28
Zmym5	9.61247e-33	0.265661	2.27479e-28
Dtd2	1.00292e-32	0.616913	2.37341e-28
Pcbp2	1.03143e-32	0.379649	2.44087e-28
Ncor1	1.05305e-32	-0.26477	2.49204e-28
Rab10	1.07943e-32	0.298989	2.55447e-28
H2-M3	1.45862e-32	0.815022	3.45182e-28
Rbm18	1.54071e-32	0.494644	3.64609e-28
Bmpr1a	1.68213e-32	-0.547129	3.98077e-28
Nme7	1.75627e-32	0.688393	4.1562e-28
Rars2	1.78126e-32	0.807313	4.21535e-28
Pwp1	1.78225e-32	0.392096	4.21769e-28
Mrpl15	2.0122e-32	0.316661	4.76187e-28
Egln2	2.10822e-32	0.435999	4.9891e-28
Nme5	2.39502e-32	0.737932	5.66781e-28
Mob2	2.60887e-32	0.566344	6.17389e-28
Rai1	3.34934e-32	-0.589002	7.92621e-28
Gm10709	3.65124e-32	-0.546648	8.64066e-28
Zfp445	3.72584e-32	0.452446	8.8172e-28
Gm26785	4.01677e-32	-0.881706	9.50569e-28
Mt3	4.13873e-32	-0.741858	9.79431e-28
Wdr48	4.34018e-32	0.476125	1.0271e-27
Ptcd2	4.34597e-32	0.756469	1.02847e-27
RP24-484I1.3	4.4996e-32	-0.577992	1.06483e-27
Emd	4.63353e-32	0.395213	1.09653e-27
Bloc1s2	4.67355e-32	0.480972	1.106e-27
Glod4	4.92177e-32	0.59809	1.16474e-27
Cmas	5.1013e-32	0.403344	1.20722e-27
Supt5	5.3083e-32	-0.300335	1.25621e-27
2810474O19Rik	5.75489e-32	0.28772	1.3619e-27
Fbxo3	5.79128e-32	0.834497	1.37051e-27
Smarcd1	6.04452e-32	-0.374534	1.43043e-27
Urod	6.82362e-32	0.747443	1.61481e-27
1700001C19Rik	7.41962e-32	0.963056	1.75585e-27
Mrps21	9.17213e-32	-0.288434	2.17058e-27
Scaper	9.37946e-32	0.416779	2.21965e-27
Bik	9.58465e-32	0.521754	2.26821e-27
Ccdc88c	9.58922e-32	0.801605	2.26929e-27
Rrp15	1.0064e-31	0.31589	2.38164e-27
Elp2	1.03285e-31	0.670778	2.44424e-27
Ezh2	1.06964e-31	-0.488025	2.5313e-27
Tmem11	1.12299e-31	0.308057	2.65756e-27
Elof1	1.19723e-31	0.297141	2.83324e-27
Gtf2f1	1.25313e-31	0.288971	2.96553e-27
Heatr1	1.30084e-31	0.477831	3.07844e-27
Srp19	1.38719e-31	-0.323159	3.28279e-27
Dcaf11	1.41196e-31	0.749513	3.34141e-27
Acss2	1.41604e-31	0.683998	3.35106e-27
Lrp1	1.46496e-31	-0.650499	3.46682e-27
Slc35d2	1.4695e-31	0.819518	3.47757e-27
Zfp36l2	1.87635e-31	0.344839	4.44037e-27
Gm43409	1.92425e-31	-1.37581	4.55374e-27
Grina	2.00305e-31	0.78671	4.74021e-27
Dtwd1	2.01774e-31	0.716145	4.77498e-27
Dppa4	2.11017e-31	0.60466	4.99372e-27
Zbtb25	2.14794e-31	0.686481	5.08311e-27
Grpel1	2.21968e-31	0.321289	5.25287e-27
Ndufa8	2.45472e-31	0.316801	5.80909e-27
Tcn2	2.55025e-31	0.859936	6.03516e-27
Fscn1	2.7016e-31	0.630664	6.39334e-27
Dcaf4	2.77111e-31	0.527331	6.55782e-27
Gm6871	3.16045e-31	0.362549	7.4792e-27
Med25	3.24628e-31	0.451638	7.68232e-27
Nufip1	3.6575e-31	0.451958	8.65548e-27
Ddb2	4.39358e-31	0.726073	1.03974e-26
Bnip3l	4.78191e-31	0.269513	1.13164e-26
Cbr1	4.82101e-31	0.661248	1.14089e-26
Pet2	5.2619e-31	-0.588741	1.24523e-26
Nt5c2	5.28431e-31	0.510461	1.25053e-26
Dpm1	5.7244e-31	0.535677	1.35468e-26
Ifih1	5.73236e-31	0.716075	1.35656e-26
Ints6	5.95086e-31	0.587984	1.40827e-26
Zfp773	6.50449e-31	0.670846	1.53929e-26
Bag6	6.84982e-31	0.452346	1.62101e-26
Odf2	7.12291e-31	0.725168	1.68564e-26
Ccdc90b	7.98314e-31	0.453859	1.88921e-26
Ccnd1	8.0667e-31	-0.381028	1.90899e-26
Lonp2	8.36164e-31	0.68889	1.97878e-26
Ppp1r7	9.16157e-31	0.499617	2.16809e-26
Thoc2	9.66102e-31	-0.334816	2.28628e-26
Ywhaq	1.03855e-30	0.250365	2.45772e-26
Zswim3	1.08252e-30	0.831805	2.56179e-26
G6pc3	1.15183e-30	0.772779	2.7258e-26
Parp9	1.15922e-30	0.785989	2.7433e-26
Pelp1	1.27556e-30	-0.468562	3.01861e-26
Pdk3	1.29248e-30	0.434257	3.05865e-26
9130401M01Rik	1.29424e-30	0.255829	3.06281e-26
Trim68	1.30845e-30	0.800903	3.09644e-26
Rsph1	1.42114e-30	0.752789	3.36314e-26
Lyst	1.45979e-30	0.584721	3.4546e-26
B4galt1	1.5088e-30	-0.516888	3.57058e-26
Bod1	1.70035e-30	-0.275526	4.02388e-26
Dnajb11	1.76773e-30	0.365716	4.18334e-26
Rad1	1.80433e-30	0.73624	4.26995e-26
Slc25a5	2.12218e-30	-0.342742	5.02215e-26
Eif1ad	2.16223e-30	-0.25975	5.11692e-26
1700007L15Rik	2.16573e-30	-0.416351	5.1252e-26
Fance	2.52507e-30	0.704613	5.97559e-26
March11	2.65845e-30	0.815483	6.29122e-26
Samhd1	2.83507e-30	0.388764	6.70919e-26
Faap20	3.2103e-30	0.700992	7.59718e-26
Pgls	3.30511e-30	0.346262	7.82155e-26
Zfp955b	3.46138e-30	0.321902	8.19135e-26
1110017D15Rik	3.5624e-30	0.845175	8.43043e-26
Ppil1	3.60357e-30	0.297444	8.52786e-26
Gca	3.65743e-30	0.779256	8.6553e-26
Fkbp1a	3.65863e-30	0.264111	8.65815e-26
Ip6k1	3.77451e-30	0.461581	8.93237e-26
Tsen34	4.00692e-30	0.587718	9.48238e-26
Arl5a	4.36621e-30	-0.500685	1.03326e-25
Dnajc2	4.64956e-30	-0.253084	1.10032e-25
Rnf138	5.00375e-30	0.296613	1.18414e-25
Usp5	5.80798e-30	0.554175	1.37446e-25
1700010I14Rik	6.09102e-30	0.691372	1.44144e-25
Elp4	6.89243e-30	0.740503	1.63109e-25
Zufsp	6.91873e-30	0.411501	1.63732e-25
Parp2	7.02801e-30	0.534026	1.66318e-25
Oxa1l	7.22181e-30	0.623048	1.70904e-25
Btrc	7.70763e-30	0.738745	1.82401e-25
Nacc1	7.86784e-30	-0.553657	1.86192e-25
Cox5a	9.09127e-30	0.278423	2.15145e-25
Aard	9.2478e-30	0.81651	2.18849e-25
Morc1	9.29815e-30	0.535886	2.20041e-25
Dcun1d5	9.35659e-30	0.285521	2.21424e-25
Gm26737	9.4075e-30	-1.11978	2.22629e-25
Anxa11	1.00466e-29	0.541313	2.37753e-25
Ctps	1.02394e-29	0.33224	2.42315e-25
Abracl	1.1246e-29	-0.673762	2.66137e-25
Ube2m	1.13995e-29	0.6913	2.69769e-25
Mrpl45	1.19797e-29	0.416373	2.835e-25
Pef1	1.20443e-29	0.805509	2.85029e-25
Sult5a1	1.21085e-29	0.828202	2.86549e-25
Myh6	1.22454e-29	0.693652	2.89787e-25
Ints10	1.24947e-29	0.52652	2.95686e-25
Mrpl30	1.39909e-29	-0.257234	3.31095e-25
Hsd17b4	1.57889e-29	0.640128	3.73644e-25
Nup93	1.63711e-29	0.515941	3.87421e-25
Ttll1	1.76035e-29	0.817349	4.16587e-25
Emg1	1.88959e-29	0.261301	4.47172e-25
Snx8	1.97176e-29	0.624575	4.66618e-25
Ldha	2.02678e-29	0.809162	4.79638e-25
Ccdc91	2.06588e-29	0.568843	4.8889e-25
Rbm27	2.148e-29	-0.459815	5.08325e-25
Rab22a	2.15226e-29	0.468248	5.09332e-25
Atad1	2.53605e-29	0.487	6.00155e-25
Gm2000	2.54808e-29	-0.263621	6.03003e-25
Ano10	2.5581e-29	0.693353	6.05374e-25
Nup98	2.59672e-29	0.637631	6.14514e-25
Ktn1	2.6457e-29	-0.378877	6.26106e-25
Mff	2.80776e-29	0.366802	6.64455e-25
Dynll2	2.91435e-29	-0.300742	6.89681e-25
Wdr46	2.94572e-29	0.568303	6.97104e-25
Nol4l	3.19239e-29	-0.879029	7.55479e-25
Malat1	3.29238e-29	-0.271909	7.79141e-25
Gm15892	3.34472e-29	-0.62684	7.91528e-25
Irak1	3.36184e-29	-0.667245	7.95579e-25
Myl7	3.51463e-29	-0.692544	8.31736e-25
Fdx1	3.52707e-29	-0.333433	8.3468e-25
Nupl1	3.63573e-29	-0.300648	8.60396e-25
Psmd8	3.66203e-29	0.282202	8.66619e-25
AI837181	3.71814e-29	0.664596	8.79897e-25
Galk1	3.72817e-29	0.339713	8.82272e-25
Bid	3.97935e-29	0.658937	9.41714e-25
Twistnb	5.28443e-29	0.260841	1.25056e-24
Mad2l1	5.51446e-29	0.312675	1.305e-24
Fam32a	5.64008e-29	0.34542	1.33472e-24
Syce3	5.90766e-29	-0.297147	1.39805e-24
Paox	6.06269e-29	0.759429	1.43474e-24
Irf2bpl	6.24986e-29	0.52587	1.47903e-24
BC005624	6.4268e-29	0.502629	1.5209e-24
Lsg1	6.7078e-29	0.492214	1.5874e-24
9930021J03Rik	6.86555e-29	0.344672	1.62473e-24
Rpl27-ps3	6.89598e-29	0.463356	1.63193e-24
Ptpn12	6.96478e-29	-0.372649	1.64822e-24
Tmem39b	9.50657e-29	0.534048	2.24973e-24
Sri	9.62171e-29	0.808886	2.27698e-24
D430019H16Rik	1.01848e-28	0.893706	2.41024e-24
H13	1.11251e-28	0.706042	2.63276e-24
Skap2	1.17475e-28	0.600114	2.78006e-24
Dtx2	1.18522e-28	0.438777	2.80482e-24
Asna1	1.1861e-28	0.376394	2.8069e-24
Shmt1	1.24125e-28	0.351541	2.93742e-24
Commd9	1.28494e-28	0.564431	3.04082e-24
Stam2	1.31396e-28	0.501582	3.10949e-24
Gxylt2	1.37324e-28	0.731687	3.24976e-24
Fam50a	1.37689e-28	0.548554	3.25841e-24
Krcc1	1.39443e-28	-0.560446	3.29993e-24
Efcab10	1.39453e-28	0.752336	3.30016e-24
C1ql1	1.42551e-28	0.693443	3.37347e-24
Hdac1	1.4602e-28	0.392987	3.45555e-24
Chd1l	1.46887e-28	0.371877	3.47608e-24
Ndn	1.48436e-28	0.749437	3.51273e-24
Sar1b	1.53397e-28	0.360671	3.63013e-24
Zbtb43	1.65277e-28	0.468869	3.91128e-24
Terf1	1.67697e-28	0.327607	3.96856e-24
Dbx2	1.7261e-28	0.801128	4.08481e-24
Cdca7	1.74839e-28	0.285936	4.13756e-24
Kcnq1ot1	1.84091e-28	-0.39509	4.35652e-24
Med6	1.85553e-28	0.530927	4.39112e-24
Pcsk7	1.86121e-28	0.590884	4.40456e-24
Erbb2ip	2.05979e-28	-0.390343	4.8745e-24
Ergic3	2.10202e-28	0.711559	4.97444e-24
Ubac2	2.51512e-28	0.388028	5.95204e-24
Rasl11a	2.91513e-28	0.596218	6.89866e-24
Rab7	2.93492e-28	0.442673	6.94549e-24
Mplkip	2.97788e-28	0.290703	7.04715e-24
Ppp2r1b	2.99132e-28	0.532298	7.07895e-24
March5	3.66109e-28	0.292818	8.66397e-24
Tatdn2	3.70318e-28	-0.543659	8.76358e-24
Ctdsp2	3.70351e-28	0.391823	8.76437e-24
Haus4	3.87682e-28	0.330422	9.1745e-24
3110056K07Rik	3.96722e-28	-0.420137	9.38843e-24
Srpk2	4.19676e-28	0.26496	9.93163e-24
Ifrd1	4.24712e-28	0.351146	1.00508e-23
Prpf38a	4.4486e-28	0.377041	1.05276e-23
Rilpl2	4.52442e-28	0.729154	1.0707e-23
Emilin1	5.33809e-28	-1.21261	1.26326e-23
Rrm2	5.63878e-28	-0.506273	1.33442e-23
Fam111a	5.78699e-28	-0.721525	1.36949e-23
Qdpr	5.99951e-28	0.365771	1.41978e-23
Nampt	7.29854e-28	0.476871	1.7272e-23
Akap11	7.41436e-28	-0.280615	1.75461e-23
Uqcrfs1	7.83289e-28	0.34123	1.85365e-23
Zdbf2	7.84022e-28	0.721083	1.85539e-23
Cnot11	8.1775e-28	0.372775	1.93521e-23
Ep400	8.50608e-28	-0.291647	2.01296e-23
Dlat	9.01879e-28	0.545036	2.1343e-23
Gins4	9.68734e-28	0.340533	2.29251e-23
Leprot	9.99949e-28	0.558516	2.36638e-23
Dvl2	1.02049e-27	0.527804	2.41499e-23
Ap2a2	1.03696e-27	-0.296341	2.45396e-23
Fam192a	1.04103e-27	0.436851	2.46361e-23
Psph	1.10668e-27	0.40247	2.61895e-23
Atf4	1.26349e-27	-0.517829	2.99006e-23
Coq10b	1.46439e-27	0.440988	3.46548e-23
Mrpl18	1.56073e-27	-0.318059	3.69348e-23
Fam204a	1.62579e-27	0.261065	3.84744e-23
Chchd6	1.63899e-27	0.347642	3.87868e-23
Eif3f	1.72593e-27	0.274309	4.08442e-23
Phf11d	1.73803e-27	-0.555526	4.11304e-23
Sft2d2	1.85113e-27	0.637182	4.3807e-23
Aptx	1.94366e-27	0.676508	4.59966e-23
Bin2	2.07125e-27	0.610702	4.90162e-23
Rdx	2.37353e-27	-0.406068	5.61697e-23
Siva1	2.42904e-27	0.259169	5.74832e-23
Golga7	2.55952e-27	0.323753	6.05711e-23
Senp6	2.63733e-27	0.291276	6.24125e-23
Upf2	2.89073e-27	-0.390183	6.84092e-23
Lars2	3.06001e-27	0.837668	7.2415e-23
Nmt1	3.10211e-27	-0.495084	7.34114e-23
Srsf3	3.32829e-27	0.256582	7.8764e-23
Pex6	3.54684e-27	0.764121	8.3936e-23
Rhox10	3.68096e-27	0.759408	8.71098e-23
Mrpl46	4.00165e-27	0.36794	9.4699e-23
Ctr9	4.31212e-27	0.327189	1.02046e-22
Atxn10	4.50688e-27	0.401816	1.06655e-22
Dph3	4.53616e-27	-0.267178	1.07348e-22
Rab9	4.58128e-27	0.484357	1.08416e-22
Zc3hc1	4.72992e-27	0.544728	1.11934e-22
Yipf4	5.25251e-27	0.457259	1.24301e-22
Brms1	5.3457e-27	0.628291	1.26506e-22
Ccdc30	6.05383e-27	0.670182	1.43264e-22
Eri3	6.54449e-27	0.466081	1.54875e-22
Fam179b	6.61504e-27	-0.322938	1.56545e-22
Lrrc49	6.7233e-27	0.755119	1.59107e-22
Gps2	6.81512e-27	-0.46338	1.6128e-22
Trmo	7.31898e-27	0.570782	1.73204e-22
Golga3	7.99651e-27	-1.06459	1.89238e-22
Gsto2	8.01735e-27	0.753451	1.89731e-22
Pum3	8.42557e-27	0.419384	1.99391e-22
Rnf115	8.9496e-27	0.347516	2.11792e-22
Sprtn	9.02898e-27	0.379114	2.13671e-22
Map4	9.04774e-27	-0.372497	2.14115e-22
Tjap1	9.61236e-27	0.667051	2.27476e-22
Tnfaip1	1.00411e-26	0.457967	2.37621e-22
Spc25	1.04038e-26	-0.328196	2.46205e-22
Ctso	1.07976e-26	0.694031	2.55525e-22
Usp1	1.11595e-26	-0.303944	2.6409e-22
Ppat	1.15951e-26	0.391278	2.74398e-22
Rad51	1.26738e-26	0.357682	2.99926e-22
Ech1	1.28788e-26	0.653672	3.04776e-22
Osgepl1	1.29039e-26	0.711933	3.0537e-22
Spink10	1.37785e-26	-0.600367	3.26069e-22
Atp6v1b2	1.49667e-26	0.41371	3.54187e-22
Vps13a	1.49874e-26	0.492065	3.54678e-22
Lrrc46	1.50051e-26	0.597684	3.55096e-22
Vcpkmt	1.8633e-26	-0.550333	4.4095e-22
Emsy	1.88436e-26	-0.435104	4.45933e-22
Calr	1.89445e-26	-0.251123	4.48322e-22
Hmgcl	1.92153e-26	0.797164	4.5473e-22
Fam221a	1.94547e-26	0.656581	4.60395e-22
Rnf180	2.03529e-26	0.266467	4.81652e-22
Wasf2	2.07198e-26	0.267996	4.90333e-22
Mtap7d3	2.07201e-26	-0.630532	4.90341e-22
Svs5	2.18471e-26	-0.510326	5.17011e-22
Gbp2	2.21054e-26	0.581654	5.23123e-22
Ddr1	2.48954e-26	-0.599077	5.89149e-22
Rpl13a-ps1	2.5116e-26	-0.585652	5.94369e-22
Dyrk3	2.64686e-26	0.714171	6.2638e-22
Emc2	2.66753e-26	0.638676	6.3127e-22
Klhl35	2.76223e-26	0.686974	6.53681e-22
Lzts2	2.82286e-26	0.687128	6.68029e-22
Tmem147	2.85193e-26	0.315495	6.7491e-22
Xrcc5	3.41683e-26	0.540015	8.08592e-22
Ubn2	3.4238e-26	-0.269903	8.10242e-22
Cdkn1b	3.53194e-26	0.496371	8.35833e-22
Slamf1	3.79803e-26	-0.756518	8.98804e-22
Cox7b2	3.98501e-26	-0.257707	9.43054e-22
Myo18a	3.98635e-26	-0.557687	9.4337e-22
Ppp3r2	4.11734e-26	0.723348	9.74368e-22
Med27	4.16457e-26	0.714573	9.85545e-22
Spa17	4.24635e-26	0.508343	1.0049e-21
Hprt	4.26736e-26	0.298988	1.00987e-21
Por	4.52617e-26	0.628592	1.07112e-21
Coa7	4.87383e-26	0.437166	1.15339e-21
Clp1	4.89352e-26	0.642226	1.15805e-21
Ppp1cb	4.95385e-26	0.377585	1.17233e-21
Fam103a1	5.38204e-26	0.261418	1.27366e-21
Gm13051	6.07474e-26	-0.264243	1.43759e-21
Mfap1b	6.15442e-26	0.67844	1.45644e-21
Tle3	6.17958e-26	-0.386466	1.4624e-21
Bmi1	6.27547e-26	0.577521	1.48509e-21
Tprgl	6.41208e-26	0.383012	1.51742e-21
Arpc5	6.59937e-26	0.250095	1.56174e-21
Xbp1	6.77751e-26	0.703917	1.6039e-21
Atxn1	7.08525e-26	0.639033	1.67672e-21
Gm43153	7.1062e-26	-0.474748	1.68168e-21
Ccdc130	7.24331e-26	0.778162	1.71413e-21
Xrcc1	7.33546e-26	0.503032	1.73594e-21
Wtip	7.97728e-26	0.437046	1.88782e-21
Rpn2	8.00907e-26	0.387575	1.89535e-21
Pgpep1	8.36276e-26	0.647992	1.97905e-21
Tle1	8.41467e-26	0.388274	1.99133e-21
Ubxn10	8.56418e-26	0.690694	2.02671e-21
Rb1cc1	9.29441e-26	0.266415	2.19952e-21
Fastk	1.01889e-25	0.649116	2.41121e-21
Ccs	1.02682e-25	0.709067	2.42996e-21
Ccdc86	1.09957e-25	0.485076	2.60214e-21
P3h3	1.10281e-25	-1.14664	2.6098e-21
Pgd	1.1358e-25	0.441595	2.68786e-21
Ccdc136	1.14696e-25	0.280723	2.71429e-21
Fbxo15	1.26784e-25	0.708271	3.00034e-21
BC022687	1.33275e-25	0.713563	3.15396e-21
Pdcl3	1.33373e-25	0.537173	3.15627e-21
Ndufs1	1.33606e-25	0.428293	3.16179e-21
A930011G23Rik	1.45227e-25	0.514154	3.4368e-21
Cib1	1.45678e-25	0.321851	3.44746e-21
Idh3b	1.46278e-25	0.445944	3.46167e-21
Bola1	1.48383e-25	-0.404412	3.51149e-21
Adnp	1.50095e-25	0.31344	3.55201e-21
Rnf167	1.60812e-25	0.309011	3.80562e-21
Dlk2	1.61373e-25	0.703538	3.81889e-21
Akap8	1.67802e-25	0.318669	3.97105e-21
Myl6	1.74394e-25	0.253432	4.12704e-21
Mtch1	1.74431e-25	0.2834	4.1279e-21
Rac3	1.81293e-25	0.724005	4.29029e-21
Platr25	1.87781e-25	0.44773	4.44384e-21
Cry1	1.93894e-25	0.626317	4.58849e-21
Otud4	2.11733e-25	-0.295958	5.01067e-21
Mterf4	2.40555e-25	0.655217	5.69273e-21
Itga1	2.44277e-25	0.50838	5.78082e-21
Lncpint	2.46453e-25	0.501765	5.8323e-21
Timm44	2.49699e-25	0.378456	5.90912e-21
Smpd2	2.61311e-25	0.524548	6.18393e-21
Tonsl	2.75388e-25	0.407965	6.51706e-21
Gm10638	2.89325e-25	0.768352	6.84687e-21
Lpcat3	2.93742e-25	0.632998	6.95141e-21
Ptprg	3.05314e-25	-0.611848	7.22525e-21
Cracr2b	3.40127e-25	0.815416	8.0491e-21
Pias2	3.48487e-25	-0.267405	8.24695e-21
Fbxw9	3.71913e-25	0.709782	8.80132e-21
Rcan1	3.81085e-25	0.644981	9.01838e-21
Ndufa12	3.84335e-25	-0.332516	9.09529e-21
Cnpy2	4.01701e-25	-0.378907	9.50626e-21
Paip2b	4.04152e-25	-0.539077	9.56425e-21
Epb41l3	4.26953e-25	0.61025	1.01038e-20
Dctn3	4.48339e-25	0.446385	1.06099e-20
Pias1	4.68759e-25	0.558334	1.10932e-20
Fam90a1b	4.91624e-25	0.706096	1.16343e-20
Ndufaf2	5.27494e-25	-0.303915	1.24832e-20
1700029J07Rik	5.30766e-25	0.653757	1.25606e-20
Fra10ac1	5.33194e-25	0.447932	1.2618e-20
Dnajb9	5.62663e-25	0.458103	1.33154e-20
Oasl2	5.85334e-25	0.755945	1.38519e-20
Ist1	6.20239e-25	0.472857	1.4678e-20
Arl6ip4	6.59448e-25	-0.286252	1.56058e-20
Plrg1	7.20072e-25	0.557195	1.70405e-20
Pepd	7.55223e-25	0.793575	1.78723e-20
Ptpra	7.91721e-25	0.305135	1.87361e-20
Cdca7l	1.01446e-24	0.34138	2.40072e-20
Rfc3	1.01987e-24	0.444038	2.41352e-20
Twf2	1.0371e-24	0.529307	2.45429e-20
Phgdh	1.07394e-24	0.266225	2.54148e-20
Nelfa	1.11007e-24	0.482836	2.62698e-20
Phf13	1.19703e-24	0.259637	2.83277e-20
Slc25a4	1.19714e-24	0.354915	2.83304e-20
Ccdc167	1.22403e-24	-0.549703	2.89666e-20
Spata6	1.23272e-24	0.860894	2.91724e-20
Ppm1k	1.28762e-24	-0.894256	3.04715e-20
4932422M17Rik	1.34396e-24	-0.565678	3.18049e-20
Rsrc2	1.40146e-24	-0.266282	3.31655e-20
Hist1h4d	1.42405e-24	0.972027	3.37002e-20
Gpatch11	1.57237e-24	0.319659	3.72101e-20
Hmgcs1	1.66948e-24	0.35899	3.95082e-20
Dzip3	1.68486e-24	-0.5174	3.98722e-20
Sesn2	1.78473e-24	0.746077	4.22355e-20
Nusap1	1.85976e-24	-0.542224	4.40113e-20
Usp42	1.87095e-24	-0.487412	4.42761e-20
Pianp	1.98357e-24	0.809751	4.69412e-20
Mkrn1	2.00413e-24	0.328245	4.74278e-20
Ing2	2.35928e-24	-0.425275	5.58324e-20
Siah1b	2.67488e-24	0.285632	6.33011e-20
Chd8	2.74104e-24	-0.407514	6.48666e-20
Dars	2.89219e-24	0.304326	6.84438e-20
[truncated: 2,015 more rows]

## Sheet: Overlapping genes
All Aundiff_CTRL vs Neonatal			Gfra1+_CTRL vs Neonatal
Upregulated	Downregulated		Upregulated	Downregulated
Top2a	Ddx25		Sgol2a	Ddit4
2810417H13Rik	Renbp		Usp26	Bambi
Usp26	H2-M3		Ndufa1	Uchl1
Rpl39	Psme1		Top2a	Tcn2
Ndufa1	Igfbpl1		Txn1	Fsd1
Hmgb2	Nab2		Fam111a	Syn2
Txn1	Eno1		Lgals1	Ak8
Bcl6b	Enho		2810417H13Rik	Apbb1
Hells	Usf1		Hells	Dtna
Sgol2a	Uchl1		Bcl6b	Sohlh1
Fam111a	Fsd1		Rpl39	Mvd
Tgfb1	Palm		Hmgb2	Tmem53
Stra8	Atoh8			Rabac1
Upf3b	Ctso			Igtp
Dnajc19	Ctsf			Cbln2
Hist1h2ap	Prmt2			Wipi1
Lgals1	Pramef12			Ctsf
Mt2	Crip2			Igfbpl1
	Foxf1			Lzts2
	Egr4			Enho
	Ramp3			Rac3
	Igsf8			Klc3
	Rrad			Prmt2
	Dbx2			Mgmt
	Klc3			Neurog3
	Rhox10			Dbx2
	Sohlh1			Faap20
	Pacsin1			Crip2
	Cln3			Ramp3
	Lzts2			Pramef12
	Tapbp			Atoh8
	Mvd			Ddah1
	Wipi1			Irx1
	Ddah1			Fbxo32
	Rac3			Cln3
	Onecut2			Sox3
	Pbx1			Igfbp6
	Mgmt			Pbx1
	Fbxo32			Idnk
	Ccnjl			Ccnjl
	Sox3			Oasl2
	Faap20			Upp1
	Ddit4
	Neurog3
	Idnk
	Oasl2
	Igfbp6
	Upp1
