# Supplementary material for: Distinctive molecular features of regenerative stem cells in the damaged male germline
Source: Nat Commun. 2022 May 6;13:2500. doi: 10.1038/s41467-022-30130-z (PMC9076627; doi:10.1038/s41467-022-30130-z)
Supplement: Supplementary file 8 — Supplementary Dataset 5 [file 41467_2022_30130_MOESM8_ESM.xlsx]

## Sheet: IPA_Upstream regulator
© 2000-2018 QIAGEN. All rights reserved.
Upstream Regulator	Expr Log Ratio	Molecule Type	Predicted Activation State	Activation z-score	p-value of overlap	Target molecules in dataset	Mechanistic Network
TP53		transcription regulator		1.66	4.11e-15	ACE,ADGRB1,AGO2,ANK1,ANKH,ANXA4,ANXA6,AR,ARPC1B,BCAT1,BCL2,BHLHE40,BIRC5,BTG2,Cald1,CAMK2N1,CASP8,CCNA2,CCNB1,CCND1,CCND2,CCNE1,CCNE2,CCNG1,CD82,CDC25A,CDC25B,CDC6,CDH3,CDKN1A,CDKN1B,CDKN2D,CEBPA,CERS6,CHMP4C,CNN2,COL1A1,COMT,CP,CSRP1,CTSF,CXCL12,CYP26B1,DDIT3,DDIT4,DGKA,DHCR24,DHCR7,DHFR,DKK3,DLC1,DLGAP1,DLX1,DNAJB2,DNMT1,DPYSL4,DUSP4,DUSP5,DUSP6,E2F2,E2F8,EDA2R,EGR2,EGR3,ENG,EPHA2,ESR1,F2R,FAM2…	605 (25)
ERBB2		kinase	Activated	3.604	5.92e-13	Acaa1b,ADAM19,AHNAK,AR,ARHGEF5,BARD1,BCL2,BHLHE40,BIRC5,BTG2,CBFA2T3,CCNA2,CCNB1,CCND1,CCND2,CCNE1,CCNE2,CD34,CD82,CDC25A,CDC25B,CDC6,CDH2,CDH3,CDK6,CDKN1A,CDKN1B,CDKN2C,CHD7,CHDH,CHST2,COL1A1,COL6A3,CRYBG1,CXCL12,DAAM1,DDIT3,DHFR,DUSP6,E2F2,E2F7,E2F8,ERBB3,ESR1,ETV4,F2R,FGF9,FOS,FOXO1,FRRS1,GINS1,GINS2,GNAI1,GPX3,H6PD,HBEGF,HMGB2,HSPA1A/HSPA1B,IGF2,IGFBP4,IGFBP6,IRF6,ITGA5,JAM2,JUN,KDR,KIT,LAMB1…	589 (21)
CTNNB1		transcription regulator	Activated	3.473	7.29e-12	ABCD2,AES,ALCAM,ALDH1A1,ALDH1A3,APCDD1,AR,ARL4A,ATP6V0A1,BAMBI,BCL2,BHLHE40,BIRC5,BMP4,C2orf40,CAPN1,CCNA2,CCND1,CCND2,CCNE1,CCNE2,CD34,CDH2,CDKN1A,CDKN1B,CDKN2D,CEBPA,CENPM,CHGA,CNN2,COL1A1,CRYBG1,CTHRC1,CTSF,Cux1,CXCL12,CXXC4,DDIT3,DLL4,ECM1,EOMES,EPCAM,EPHB4,ERBB3,ETV4,F2R,FCER1G,FGF9,FOS,FOSL1,FZD7,GADD45B,GCH1,GLI2,ID3,IGF2,IGHM,IRS1,ITGA1,JAM2,JUN,KDR,KIF23,KIFC1,KIT,LAMB1,LAMC2,LBH,LEF1,LF…	505 (20)
AHR		ligand-dependent nuclear receptor		-0.451	1.25e-11	ADAM19,ARG2,ATOH8,BTG2,CADM4,CAMK2N1,CASP8,CCNA2,CCNB1,CCND1,CCNE1,CDC25B,CDH2,CDKN1A,CDKN1B,CDKN2C,CDKN2D,CEBPA,CHD7,CHST2,COL1A1,COL6A3,COL9A3,DHFR,DUSP6,E2F8,EFEMP1,EMILIN2,ENO1,ESR1,FGF9,FGFR2,FOS,FOSL1,FZD7,GADD45A,GSTM5,HK2,IGHM,IRF1,ITGA5,ITGA7,JUN,KIT,LBP,LTBP1,Mt2,NEDD9,NID1,NID2,NOTCH1,NOTCH3,NPTX1,PDGFRA,PLK1,RORC,SCD,SDC1,SEMA3F,SERPINB2,SLC16A10,SLC1A1,SNAI1,TGFB1,TGFB2,TGFBI,TGFBR2,…	540 (21)
FOXM1		transcription regulator	Activated	2.464	3.39e-11	ACE,AR,BIRC5,CCNA2,CCNB1,CCND1,CCND2,CCNE1,CCNE2,CDC25A,CDC25B,CDH2,CDKN1A,CDKN1B,CXCL12,ESR1,FOS,FOXF1,FUT4,GTSE1,JUN,KDR,LAMA4,LEF1,MET,MKI67,MYCN,PDGFA,PLAUR,PLK1,PTCH1,SFRP1,SNAI1,TGFBR2,TOP2A,VIM,ZEB2	543 (25)
TNF		cytokine		1.137	6.24e-11	ABCC3,ABCD2,ABR,ACE,Acp5,ALCAM,ALDH1A3,ANK3,ANPEP,AR,ARC,ARHGAP18,B4GALNT1,BAMBI,BCL2,BCL2L2,BCL6,BHLHE40,BIRC5,BMP4,BTG2,C1QTNF12,C3,CA12,CASP8,CCND1,CCND2,CCNE1,CD274,CD3E,CD55,CD82,CDH2,CDH3,CDKN1A,CDKN2C,CEBPA,CEBPG,CERS4,CERS6,CFTR,CHST2,CLDN11,CMIP,COL1A1,CP,CRLF1,CTSF,CXCL12,CXCL16,CYP26B1,DDIT3,DHRS3,DLL4,DLX1,DMD,DNMT1,DUSP10,DUSP4,DUSP5,DUSP6,DUSP9,EFNB2,EGR2,EGR3,ENG,EPCAM,EPHA2,ERG,ES…	585 (17)
ESR2		ligand-dependent nuclear receptor		-0.674	7.52e-11	ABLIM1,AES,ANK1,ANPEP,ANXA4,AR,ARL4A,BCAT1,BCL2,BIN1,BIRC5,BMP4,C3,CA12,CACNA1D,CAPN2,CBFA2T3,CCNA2,CCND1,CD34,CDC25A,CDH2,CDKN1A,CDKN1B,CHST2,CLDN11,CLIC5,COL1A1,CPM,CXCL12,CYP26B1,DDAH1,DHCR7,DUSP10,EGR3,EHMT2,ESR1,F2RL1,Fbxw21 (includes others),FOS,FOXO1,FZD2,GALNT7,GREB1,IGFBP4,KDR,LMNA,LTBP1,MAPK4,MBL2,MKI67,MME,MMP14,MYCL,NEDD9,NID2,NKX3-1,PAK6,PDGFA,PLAUR,PPP1R3C,PYGL,RASSF2,RBP4,RELN,RORC…	564 (20)
Vegf		group	Activated	5.377	1.12e-10	ACE,ADGRF5,ADGRL2,ANPEP,ARHGAP18,BCL2,BIRC5,CASP8,CCNE2,CD46,CDC14A,CDC25A,CDC25B,CDC6,CDKN2C,CRABP1,CRLF1,CUL2,CXCL12,DDIT3,DLL4,DUSP4,DUSP5,DUSP6,EFNB2,EGR3,EPHA4,ERBB3,FOSL1,GMNN,GRB10,HBEGF,HID1,HK2,ICAM1,IGFBP4,IRF1,JAM2,JUN,KDR,KIF15,LEF1,LRP2,LRP8,LY75,LYVE1,MAP3K8,MELK,MET,MGST2,MIR17HG,MKI67,MMP14,Mt2,MYCN,NID2,NOTCH1,NRCAM,NRP1,PDGFA,PHLDA1,PHLDA2,PLAUR,PLK1,PLVAP,PPP1R1B,PRKCB,PSMC3IP,…	596 (20)
TGFB1	1.141	growth factor	Activated	3.596	1.63e-10	ABCG1,ACE,Acot1,Acp5,ACSS1,ADAM19,ADGRB1,AHNAK,AIF1L,ANKH,ANPEP,ARL4A,B4GAT1,BAMBI,BARD1,BCL2,BCL6,BHLHE40,BIN1,BIRC5,BMP4,BMP6,C3,Calm1 (includes others),CAMK2N1,CASP8,CBFA2T3,CCNA2,CCNB1,CCND1,CCND2,CCNE1,CCNE2,CD34,CD46,CD55,CD68,CDC25A,CDH2,CDK2AP1,CDKN1A,CDKN1B,CDKN2C,CEBPA,CNN2,COL1A1,COL6A3,CRMP1,CSRP1,CXCL12,DAAM1,DDIT4,DKK3,DNMT1,DOCK2,DSP,DUSP4,ECM1,EGR2,EGR3,EHMT2,ENG,EOMES,EPCAM,EPHA2…	613 (22)
SOX2		transcription regulator		-0.541	2.71e-10	ABCC3,ALDH1A1,APCDD1,BHLHE40,BIRC5,BMP4,CCND1,CDKN1A,CDKN1B,CITED1,COBLL1,COL1A1,CYP26A1,DKK3,DLX1,DLX3,DNMT1,DPPA5,DSP,DUSP4,DUSP5,EFEMP1,EOMES,EPCAM,EPHA2,Esx1,ETV4,EVPL,EXT2,FARP1,FOS,FOXF1,FUT4,GADD45B,GBP4,GLI2,GREB1,HOXC4,IER5,IER5L,IRF6,IRS1,JUN,KDM3A,KDR,LEF1,LHX1,LHX2,LIN28A,LLGL2,MYCN,NOTCH1,NOTCH3,NRP1,Oasl2,PDGFRA,PPL,SNAI1,SPRY4,TGFB1,TGFB2,USP18,UTF1,VIM	452 (11)
ESR1	-1.675	ligand-dependent nuclear receptor		1.949	2.9e-10	ABCC3,ABLIM1,ACE,AES,AHNAK,ALCAM,ANK3,ANO10,ANXA4,AR,ARHGAP18,BCAT1,BCL2,BCL2L2,BCL6,BCR,BIN1,BIRC5,BMP4,C3,CACNA1D,CAPN2,CCNA2,CCNB1,CCND1,CCNE1,CCNG1,CD55,CDC42BPB,CDK6,CDKN1A,CDKN1B,CEBPA,CEBPG,CENPL,CENPM,CHST2,CLN3,CLSPN,COMT,CP,CPE,CPM,CTNS,CXCL12,CYP26B1,DCDC2,DDIT4,DHCR7,DLG2,DTNA,DUSP10,DUSP4,DUSP5,DUSP9,EFEMP1,EFNB2,EHMT2,ENO1,ERBB3,ESR1,F2RL1,FAM102A,FGD5,FGFR2,FMN1,FOS,FOSL1,FOXO1,FRA…	582 (21)
HDAC1		transcription regulator		-1.623	4.21e-10	ABCD2,Acp5,AR,ARC,BAMBI,BCL6,CCNA2,CCNB1,CCND1,CCND2,CCNE1,CCNE2,CD34,CDC25A,CDC6,CDKN1A,CDKN1B,CEBPA,COL1A1,DHFR,E2F2,EHMT2,ESR1,FOS,GNAS,H2AFX,INA,KDR,LIG1,LMO2,MME,Mt2,NASP,Nefm,NKX3-1,PAX8,PDGFA,PLK1,PPARGC1A,RELB,RHOB,RORC,RRM2,SERPINB2,SFRP1,SGK1,SLC1A2,SNAI1,SOX10,SOX9,TGFBR2,TOP2A,TYMS,UHRF1	431 (19)
estrogen receptor		group		0.214	8.31e-10	ABCG1,AGO2,BCL2,C3,CA12,CAPG,CCND1,CCND2,CCNE2,CD68,CDH3,CXCL12,DNMT1,DSP,ERBB3,FGFR2,FOS,GREB1,HBEGF,HSPA1A/HSPA1B,HTRA2,ICAM1,IRS1,ITGA3,JPH3,JUN,LAMC2,LY6E,MAN1A1,MAPK12,MMP14,MMP17,MSN,NEDD9,NOTCH3,NRIP1,PCDH1,PCDH19,PDGFA,PLAUR,PRLR,SLC9A3R1,SNAI1,SPARC,TGFB1,TGFB2,TGFBR2,TGFBR3,TIMP4,VIM	563 (22)
IFNG		cytokine		0.49	1.53e-09	Acot1,ACSS1,AIF1L,ALDH1A3,ALPL,ANKS1A,ARC,ARG2,BCL2,BCL2L2,BMP6,C3,C4A/C4B,CASP8,CCNA2,CCND1,CCND2,CD200,Cd24a,CD274,CD276,CD55,CD63,CD68,CD74,CDC25A,CDKN1A,CDKN1B,CEBPA,CERS6,CFTR,CLIC5,COL1A1,CP,CRABP1,CRLF1,CXCL12,CXCL16,DDIT3,DUSP5,E2F2,EFNB2,EGR2,EGR3,EMID1,ENO1,ENTPD2,ERAP1,F2R,F2RL1,FCER1G,FOS,FOXO1,FZD2,GBP2,GBP4,GCH1,GNAS,GNB4,GPR156,H6PD,HBEGF,HERC6,HK2,HLA-A,HLA-DQA1,HSPA1A/HSPA1B,ICAM…	469 (14)
FGF2		growth factor	Activated	4.126	3.59e-09	ACE,ANPEP,AR,ARC,BCL2,BCL6,BIRC5,BMP4,BTG2,CCND1,CCND2,CDC25A,CDKN1A,CDKN1B,COL1A1,CXCL12,DDIT3,DLL4,EFNB2,ENO1,EPCAM,FGFR2,FOS,FOSL1,FOXO1,GADD45A,GRIK4,HBEGF,ICAM1,ID3,IGF2,IGFBP4,IRS1,ITGA3,ITGA5,JUN,KDR,LEF1,LMNA,LYVE1,MBP,MCAM,MET,MGMT,MITF,MKI67,NEUROG3,NOTCH1,PDGFA,PDGFRA,PLAUR,PTPRE,SCD,SDC1,SFRP1,SNAI1,SOX9,SPARC,SPRY1,SPRY4,ST3GAL1,TGFB1,TGFB2,TGFBR3,TOP2A,VIM	622 (21)
TWIST1		transcription regulator		1.161	4.36e-09	ALCAM,ALDH1A1,AR,BCL2,C3,CDH2,CDKN1A,CHRDL2,COL1A1,CXCL12,DKK3,EFNB2,ESR1,FAT4,FGFR2,FOS,FOSL1,FOXO1,IGFBP4,KIT,LMNA,MET,MME,MRC2,MXRA8,NCAM1,PDGFRA,PRRX2,RUNX3,SNAI1,SPOCK2,TGFB1,TGFBI,TGFBR2,VIM,ZEB2,ZYX	610 (28)
CREB1		transcription regulator	Activated	3.406	5.77e-09	ALOXE3,ARC,BCAP29,BCL2,BHLHE40,BIRC5,BRINP2,BTG2,CCNA2,CCNB1,CCND1,Ccnjl,CD68,CDH2,CDK14,CDKN1A,CHGA,CIART,CLMP,COL24A1,CPD,CRMP1,DGKA,ECM1,EGR2,EGR4,ETV3,FAM46A,FGFR2,FOS,GADD45A,GADD45B,GDF11,GRIK2,HLA-A,IDI1,IER2,IER3,INA,IRF7,JUN,KCNIP2,KDELR3,LGALS8,MCAM,MEST,MFSD2A,MKI67,MRC1,MUC2,MVD,NEXMIF,NOTCH1,NPTX2,NREP,NRP1,OCIAD2,OMG,PAX8,PCDH19,PDGFRA,PEG10,PER2,PLCXD2,PLXDC2,PLXNC1,PPARGC1A,PSEN1,…	616 (24)
MYC		transcription regulator	Activated	2.382	6.21e-09	ABCC3,ACSS1,ALCAM,ANXA4,ANXA5,ANXA6,APCDD1,AR,BCAT1,BCL2,BCL6,BIN1,BIRC5,Cald1,CAMK2N1,CAPN2,CASP8,CBX4,CCNA2,CCNB1,CCND1,CCND2,CCNE1,CCNE2,CD274,CDC25A,CDC25B,CDH2,CDK6,CDKN1A,CDKN1B,CEBPA,CITED1,COBLL1,COL1A1,COL6A3,CPD,CYP26A1,DBN1,DDIT3,DDIT4,DHFR,DLX3,DNMT1,DSP,DUSP4,DUSP5,DUSP6,E2F2,EBF1,ECM1,EFEMP1,EGR2,ENO1,EOMES,EPCAM,EPHA2,ERAP1,EVPL,EXT2,F2R,FARP1,FBXO32,FOS,FOSL1,FOXF1,GADD45A,GADD45B…	450 (18)
Mek		group	Activated	2.912	6.65e-09	ANPEP,BIRC5,CCND1,CCND2,CD200,CDKN1A,CDKN1B,DNMT1,DSCC1,DUSP4,DUSP5,DUSP6,EGR2,EGR3,EPHA2,ERBB3,ESR1,ETV4,FOS,FOSL1,GBP2,HRH1,IER2,IER3,Ifi47,IRF1,JUN,KDR,LRP8,MMP14,MUC2,NOX4,PAX8,PDGFRA,PHLDA1,PHLDA2,PMEL,POU3F2,PPARGC1A,PSEN1,SORL1,SPRY1,SPRY4,TFAP2C,TOP2A,VIM	592 (21)
PDGF BB		complex	Activated	5.287	1.68e-08	ARG2,BHLHE40,BMP4,BMP6,C3,CBX4,CCND1,CCNE1,CDKN1A,CDKN1B,CP,DDIT3,DUSP5,DUSP6,EGR2,EGR3,FOS,FOSL1,FZD2,GADD45A,GBP2,GFPT2,HBEGF,ID3,IER2,IER3,IGF2,IGFBP4,ITGA5,JUN,LBP,LMNA,MAP2,MGST2,MMP14,Mt2,NOX4,PDGFA,PDGFRA,PHLDA1,PLCG2,PLK2,PRRX2,RHOB,S1PR2,SCD,SGK1,SLC1A1,SLC6A4,SLC6A6,SLC7A1,SLC7A7,SNAI1,SYK,TGFB1,TOB1,TRIB1,TRIB3	560 (19)
ID2		transcription regulator		-1.573	1.74e-08	BCL2,BCL6,CBFA2T3,CCNB1,CCND1,CCND2,CCNE1,CCNE2,CCNG1,CDC25B,CDC6,CDKN1A,CDKN2C,DUSP10,DUSP4,E2F2,EGR2,EGR4,EOMES,FCER1G,FOXO1,GADD45B,ICAM1,ICOSLG/LOC102723996,IFNGR2,IRF5,IRF6,ITGA1,LMO2,MAP3K14,Nefm,NOTCH1,POU2F2,RAP1GAP,SDC1,SEMA3F,TGFBR3,TOX2,ZBTB16	489 (23)
KLF4		transcription regulator	Activated	2.57	1.81e-08	ALCAM,ALDH1A1,ALPL,APCDD1,CCNB1,CCND1,CCND2,CD34,CDKN1A,CDKN1B,CEBPA,CITED1,COBLL1,COL1A1,CYP26A1,DLL4,DLX3,DSP,DUSP4,DUSP5,EFEMP1,EOMES,EPCAM,EPHA2,EVPL,EXT2,FARP1,FOXF1,GBP4,GREB1,ID3,IER5,IRF6,IRS1,KDR,LIN28A,MRC1,MUC2,NOTCH1,NRP1,Oasl2,PDGFRA,PLAUR,PPL,SEMA3F,SERPINB2,TGFB1,TGFB2,USP18,VIM	575 (23)
SOX3	-1.432	transcription regulator	Inhibited	-2.294	2.08e-08	APCDD1,CITED1,COBLL1,CYP26A1,DSP,DUSP4,DUSP5,EFEMP1,EOMES,EPHA2,EXT2,FARP1,FOXF1,GBP4,GREB1,IER5,IRS1,NRP1,Oasl2,PDGFRA,SOX9,TGFB2,USP18,ZBTB16
SP1		transcription regulator	Activated	2.994	2.41e-08	ABCC8,ABCD2,ACSS1,ALPL,ANK1,ANKH,AR,BCL2,BIRC5,BMP4,CCNA2,CCND1,CCND2,CD55,CDC25B,CDH2,CDK6,CDKN1A,CDKN1B,CDKN2C,CDKN2D,CEBPA,CHGA,COL1A1,CXCL12,CYP26A1,DHCR24,DHFR,DLC1,DLX3,DMD,ENG,ESR1,F2R,FOS,FOSL1,GABRA4,GNAS,HBEGF,HK2,Hspa1b,ICAM1,IGF2,IGFBP4,IRF1,ITGAV,JAM2,JUN,KCNQ2,KDR,KIT,MAT2B,MET,MMP14,MRC1,MUC2,MYBL1,MYCN,NOX4,OPRD1,PADI4,PDGFA,PDGFRA,PLAUR,PRKCB,PRLR,PROCR,SERPINE2,SGK1,SLC22A4,SLC5…	538 (24)
NFKBIA		transcription regulator		0.438	4.03e-08	BCL2,BCL2L2,BTG2,C3,CASP8,CCNA2,CCNB1,CCND1,CCND2,CCNE2,CD82,CDC25A,CDC25B,CDC6,CDH3,CDKN1A,CDKN2D,CFTR,CP,CTSF,CXCL12,DDIT3,DUSP6,EOMES,ERAP1,FOS,FZD7,GADD45A,GADD45B,GBP2,GCH1,GPX3,GSTM5,HK2,HLA-A,ICAM1,IER3,IGF2,IGFBP6,IRAK1,IRF1,ITGA3,ITGAV,JUN,KCNH2,LIN28A,LY6E,LYNX1,MGMT,MMP14,Mt2,MUC2,NID1,OPRD1,PDGFA,RCAN1,RELB,RGS16,RIPK1,SDC1,SEMA3F,SERPINB2,SERPINE2,SFRP1,SGK1,SLC1A2,SORL1,SOX9,TGFB1,T…	485 (17)
SPARC	0.703	other		-1.032	9e-08	ACOT2,ARG2,BARD1,BHLHE40,CDH3,CHAF1A,CIART,COL1A1,CTSF,DAB1,HIST1H3D,LEF1,LRP8,LYVE1,MAP2,NOTCH1,PAG1,PER2,PLET1,SLC34A2,SNAI1,SOX9,SPARC,TGFB1,TRIM2,TRIM5,VIM,WNK4	557 (21)
HGF		growth factor	Activated	4.74	9.02e-08	ADGRF5,ADGRL2,ANK3,BCL2,BIRC5,CASP8,CCND1,CCNE2,CCNG1,CD46,CDC14A,CDC25A,CDC25B,CDC6,CDKN1A,CDKN1B,CDKN2C,COL1A1,CRLF1,CUL2,DDIT3,DUSP4,DUSP6,EFNB2,EPCAM,EPHA4,FAM3C,FOS,FOSL1,GMNN,GRB10,HBEGF,HDAC5,HK2,ICAM1,IGFBP4,KIF15,LAMC2,LRP8,LY75,LYVE1,MAP3K8,MELK,MERTK,MET,MKI67,MMP14,NID2,NRCAM,NRIP1,NRP1,PDGFA,PHLDA1,PHLDA2,PLA2R1,PLAUR,PLK1,PNRC1,PSMC3IP,PTPRR,RHOB,SERPINB2,SFRP1,SGK1,SLC1A2,SLC7A1,SL…	620 (20)
TP73		transcription regulator		0.989	9.39e-08	ADAM19,BCL2,BHLHE40,BIRC5,BTG2,C3,CCNB1,CCNG1,CD55,CDKN1A,CDKN1B,CITED1,COL1A1,DAB1,DDIT3,DDIT4,DHFR,DHRS3,ENG,EPHA2,FGFR2,FOXF1,GADD45A,HBEGF,HIVEP1,HS6ST1,HSPA1A/HSPA1B,IER3,IGFBP4,IRF5,ITGA5,KIT,LBH,LIG1,LTBP1,MGMT,MMP14,MPZL2,MTHFD1,MYCN,NCAM1,NOTCH1,NRP1,PDGFA,PIEZO2,PIK3R3,PLCD3,PLK2,PNRC1,PPL,PROCR,PSRC1,PTP4A3,RELN,RFX3,RIPOR3,SERPINE2,SERPING1,SNAI1,TGFB1,TGFB2,TIMP4	497 (19)
CEBPB		transcription regulator		0.375	9.91e-08	ALDH1A1,APCDD1,BCL2,C3,CCNA2,CCND1,CCND2,CCNE1,CDC25A,CDC25B,CDC6,CDH3,CDKN1A,CDKN1B,CEBPA,CFTR,COL1A1,CP,DDIT3,DHCR7,DHFR,DLX3,DYNLT1,EFNB2,ENTPD2,FBXO32,FGFR2,FOS,GADD45A,GNAS,HIST1H4K,HIST2H4B,HLA-A,ICAM1,IER3,IGFBP4,IRS1,JUN,LBP,MBL2,MBP,NDRG4,NFATC2,NRP1,PDGFRA,PLAUR,PLXND1,PPARGC1A,PRLR,RCAN1,SCD,SEPT3,SERPINB2,SGK1,SLC38A2,SLC7A1,TGFB1,TIMP4,TMEM176A,TMEM176B,TRIB3,UPP1,VIM,VLDLR,XIST,ZYX	526 (20)
HMGA1		transcription regulator		1.657	1.19e-07	ALPL,ARL4A,BCL2,CCND1,CCND2,CDC25A,CDC6,CITED1,COL1A1,CPE,DDIT3,DHCR7,DPYSL4,EPB41L4A,ESR1,FOS,ID3,IDI1,IER2,IER3,IGFBP4,KIT,LAMB1,LY6E,MVD,NECTIN1,PHLDA2,RHOB,SLC27A2,SPARC,SYK,TFAP2C,TFEB,ZYX	504 (20)
SOX4		transcription regulator	Activated	2.83	1.2e-07	Acot1,ACY3,AES,AIF1L,AMOTL1,BCL2,BIRC5,CACNA1H,CAPN2,CD74,CDH2,DBNDD2,DDAH2,Dst,DUSP4,EOMES,FCER1G,FOS,GLDC,Ifitm1,IGF2,IGFBP4,MBP,MGST2,NAV1,NCAM1,NREP,NRXN2,PLEKHA1,PYGL,RNF144A,S100a11,SERPINE2,TENM4,TMEM176B,TMEM255A,TPH1,Tpm4,VIM	266 (7)
SOX1		transcription regulator	Inhibited	-2.558	1.21e-07	APCDD1,CITED1,COBLL1,CYP26A1,DSP,DUSP4,DUSP5,EFEMP1,EOMES,EPHA2,EXT2,FARP1,FOXF1,GBP4,GREB1,IER5,IRS1,NRP1,Oasl2,PDGFRA,TGFB2,USP18
IGF2		growth factor	Activated	2.983	1.51e-07	ANPEP,BCL2,BHLHE40,BIRC5,BMP4,BTG2,C4A/C4B,CCNA2,CCNB1,CCND1,CCND2,CCNE1,CCNG1,CDKN1A,CDKN1B,CHGA,COL1A1,DCLK1,DDIT3,DDIT4,DMD,DUSP6,EFNB2,EGR2,ESR1,FBXO32,FJX1,FOS,FOXO1,GADD45A,H2AFX,ICAM1,IER2,IER3,IFNGR2,IGF2,IGFBP4,IGFBP6,IL16,IRS1,ITGA3,ITGA5,ITGAV,JUN,KCNQ2,KIF1A,MAPK3,MBP,MGA,mir-378,MKI67,MMP14,MYCN,NCAM1,Nefm,NEUROG3,NOX4,PCK2,PDGFRA,PHLDA1,PLAUR,PLK2,PPP1R1B,PRLR,PRNP,PTPRC,SCD,SGK1,SR…	590 (23)
CCND1	1.072	transcription regulator	Activated	3.47	1.6e-07	AHNAK,ALDH1A3,AR,BCL2,BIRC5,CCNA2,CCND1,CCND2,CCNE1,CCNE2,CDC6,CDK6,CDKN1A,CDKN1B,CDKN2C,CLSPN,COL1A1,DHCR24,DNMT1,E2F7,E2F8,ENO1,EPHA2,FAM83D,FZD7,GPC6,HSPA1A/HSPA1B,ID3,IER3,ITGAV,KIF4A,MAML3,MCM4,MELK,MORC4,MTFR2,MYBL1,MYO7A,NOTCH1,PCLAF,PLK1,PSMC3IP,PSRC1,PTPRC,RCN1,RHPN2,RMI2,RRM2,SLC4A4,SLC9B2,TGFBR2,TOR3A,TPX2,TYMS,UHRF1,ZNF462	323 (14)
26s Proteasome		complex		-0.253	1.64e-07	AR,ATG9B,CCNA2,CCNE2,CD68,CDC25A,CDC6,CDKN1A,CDKN1B,CTSF,DDIT3,ESR1,FOSL1,FOXO1,GCH1,H2AFX,HBEGF,HMGB2,ICAM1,KIF23,MAP1LC3B,NOTCH1,Pmaip1,PRNP,RUNX3,SNAI1,SRC,TK1,TOP2A,TXNIP,ULBP1,VIM,WIPI1	504 (20)
IL1B		cytokine		0.419	1.68e-07	ABCC3,ALPL,ANKH,ARC,BAMBI,BCL2,BMP4,BTG2,C3,Cd24a,CD274,CD55,CD74,CD82,CDKN1A,CEBPA,CEBPG,CFTR,COL1A1,CP,CTSF,CXCL12,DDIT3,DDIT4,DLL4,DNMT1,DUSP5,E2F2,ENG,ESR1,F2RL1,FGFR2,FOS,FOSL1,FOXO1,GADD45A,GADD45B,GBP2,GCH1,GNAS,HBEGF,HK2,HLA-A,HSPA1A/HSPA1B,ICAM1,ICOSLG/LOC102723996,ID3,IER2,IER3,Ifi47,IGFBP4,IGFBP6,IL16,IRAK1,IRAK3,IRF1,IRF7,IRS1,ITGA1,ITGA5,ITGAV,ITPKB,JUN,KCNH2,KDR,KIF15,LAMC2,LBP,MAP3…	570 (15)
ADCYAP1		other		0.549	1.82e-07	ADCYAP1R1,BCAM,BCL2,BMP6,BTG2,CACNA2D3,CCNA2,CHGA,DCDC2,DNAH9,EGR2,EGR3,EPHA2,FGFR2,Fndc1,FOS,FRRS1,GALNT7,GPC3,GREB1,ID3,IER3,IRF1,KIF23,MAN1A1,MAPK4,MCAM,MEST,MME,NFATC2,PLAGL1,PTPRR,RHOB,SERPINE2,SLC1A2,SMPDL3B,SNAP25,SPARC,ST18,TENM2,TGFB2,TGFBI,TK1,TSHZ1,UCP2	641 (19)
EGFR		kinase	Activated	3.064	2.53e-07	Actn3,AGO2,AR,BCL2,BCL6,BIRC5,CCNA2,CCND1,CDK6,CDKN1A,CDKN1B,COL1A1,CRMP1,CXCL12,DDIT3,DUSP4,E2F2,EFNB2,EGR3,EPHA2,ERBB3,ESR1,ETV4,F2R,F2RL1,FOS,FOSL1,GADD45A,HBEGF,HK2,ICAM1,IER2,IER3,IGF2,IGFBP4,IRF1,JUN,LAMA4,LEF1,LRP8,MBP,MET,MME,MMP14,MTHFD1,NOTCH1,PBX1,PLAUR,PLK1,PRKCZ,PSEN1,PTPRE,RHEBL1,RHOB,SDF2L1,SERPINE2,SFRP1,SOX9,TUBA4A,TUBB4B,TXNIP,VIM,ZEB2	501 (18)
VEGFA		growth factor	Activated	3.099	2.61e-07	ACE,ANPEP,ARG2,BCL2,BCL6B,BIRC5,BMP4,CCND1,CCNE1,CD34,CD55,CD68,CDKN1A,CDKN1B,COL1A1,CXCL12,DLL4,DUSP4,DUSP5,E2F2,EFNB2,EOMES,EPHB4,ERAP1,ETV4,FOS,GRB10,HBEGF,ICAM1,ID3,IGFBP4,INPP5D,ITGA1,ITGAV,KDR,LMNA,MKI67,MYCN,NFATC2,NOTCH1,NRP1,PPARGC1A,PSEN1,RASGRP3,RCAN1,SMTN,SPARC,SYNM,TGFB1,VASH1,ZNF124	496 (21)
GMNN	0.637	transcription regulator	Inhibited	-2.558	3.43e-07	APCDD1,CDKN1A,CITED1,COBLL1,CYP26A1,DSP,DUSP4,DUSP5,EFEMP1,EOMES,EPHA2,EXT2,FARP1,FOXF1,GBP4,GREB1,IER5,IRS1,NRP1,Oasl2,PDGFRA,TGFB2,USP18
TCF3		transcription regulator	Inhibited	-2.057	3.75e-07	ABCC8,ALCAM,ANXA6,BACH2,BCL6,BIRC5,CBFA2T3,CCNA2,CCNB1,CCND2,CCNE1,CCNE2,CD3E,CD55,CDC25B,CDK6,CDKN1A,CDKN2C,CERK,COL1A1,E2F8,EBF1,EPCAM,FGFR2,FOXO1,GADD45A,GADD45B,H1F0,H2AFX,HMGB2,ID3,IGHM,JUN,KIF4A,KIT,LEF1,LMO2,MKI67,MYCN,NOTCH1,OPTN,PLCG2,PQLC3,RGS16,RORC,RRM2,SDF2L1,SEC11C,SELENOP,SEMA3F,SERINC5,SLC22A16,TAPBPL,TOP2A,TYMS,ZBP1	429 (21)
FOXO3		transcription regulator		-0.242	3.76e-07	Acot1,AR,BCL6,BIRC5,CASP8,CCNB1,CCND1,CCND2,CCNE2,CDC6,CDKN1A,CDKN1B,CERS4,DDIT3,DDIT4,EGR2,EGR4,ERG,ESR1,FBXO32,FGFR2,FOS,FOXO1,GADD45A,GADD45B,GMNN,GSTM5,IER3,IFIH1,KIF15,MCAM,MCM4,MET,MKI67,Mt2,NPNT,OPTN,PLK1,PPARGC1A,PRNP,PTPRC,SESN1,SGK1,SIX4,SLC7A1,SLIT2,SNAI1,TGFB1,TGFB2,TPX2,TXNIP,UBE2C,UCP2,VIM	587 (26)
let-7		microrna	Inhibited	-2.497	3.86e-07	AGO2,AR,BCAT1,BTG2,CCNA2,CCNB1,CCND1,CCNE2,CDC25A,CDC6,CDH2,CDK6,COL1A1,COL24A1,DLC1,DMD,DUSP6,E2F2,E2F8,FARP1,FOSL1,GMNN,HK2,IGF2BP2,ITGA1,LEF1,LIN28A,MCM4,MYCN,NR2E1,PLAGL1,PLAUR,RCAN1,RRM2,SCD,SOX9,STARD13,TRIB1,VIM	519 (17)
HRAS		enzyme	Activated	3.157	3.9e-07	ALDH1A3,ANXA6,BCL2,BIRC5,BMP4,BTG2,Cald1,CAPG,CAPN2,CCNA2,CCNB1,CCND1,CCND2,CCNE1,CCNG1,CDC25A,CDH3,CDKN1A,CDKN1B,CDKN2D,CHGA,CNN2,COL1A1,CSRP1,CXCL12,DDIT3,DNMT1,DUSP6,EFEMP1,F2R,FOS,FOSL1,FOXO1,FZD2,GDF10,GPX3,ICAM1,IGF2,IGFBP4,ITGA5,ITGAV,JUN,KLF3,LSP1,MAP3K8,MAPK12,MAPK3,MCAM,MET,MMP14,MUC2,MYCN,NID1,NID2,NOTCH1,NRP1,PDGFA,PDGFRA,PLAUR,PLK1,PLTP,PRKCB,PRNP,PSEN1,PTPRE,RAP1GAP,RASGRP1,RHOB,RPL…	573 (21)
WNT1		cytokine	Activated	2.294	4.21e-07	APCDD1,BIRC5,BMP4,CCNB1,CCND1,CCND2,CCNG1,CDKN1A,CDKN1B,CEBPA,DDX25,DHFR,DLL4,ETV4,FOS,FZD2,IGF2,JUN,KIT,LBH,LEF1,LY6E,NOTCH3,RARG,RELN,RHOU,SERPINE2,TERC,TLE1,ZIC1	482 (20)
MAPK1		kinase	Activated	2.164	4.61e-07	ANPEP,AR,ARG2,ARHGAP11A,BCL2,BIRC5,CAPN2,CCNB1,CCND1,CDH2,CDKN1A,CDKN1B,CHST2,CRYBG1,DLX3,DNMT1,EGR2,ERAP1,ESR1,FOS,GBP2,GMNN,IFIH1,IL12RB1,IRF7,ITGAV,JUN,LAMA4,LGALS3BP,LIG1,LMNA,LZTS2,MAPK3,MBP,MITF,MKI67,NMI,NRP1,OGFR,PHF11,POU2F2,PTPRK,RGS16,SCNN1A,SHANK2,SNAI1,SPRY4,STAT2,TRANK1,TRIM21,TRIM5,UBE2C,USP18,VIM,ZC3HAV1,ZNF184	517 (19)
APP		other		0.791	4.68e-07	ABCG1,ADAP1,AES,Ank2,ANXA5,ANXA6,AP3B2,ARC,BCL2,BCL2L2,BMP4,BMP6,C3,C4A/C4B,CA12,CAPN1,CCND1,CCND2,CCNE1,CD68,CD74,CD82,CDC14A,CDH2,CDH3,CDK6,CP,CRABP1,CRLF1,CXCL12,CYP26B1,DBN1,DDAH1,ENG,ENO1,EOMES,ESR1,F2RL1,FOS,FZD7,GBP2,GBP4,GOT2,Gsta4,HERC6,HIST1H2BD,HSPA1A/HSPA1B,ICAM1,Ifi47,IFIH1,IGF2,IGF2BP2,Igtp,INA,IRF1,IRF5,IRF7,IRGM,ITGA1,ITGA3,JUN,LBP,LEF1,LHFPL2,LRP1,LRP5,MAP2,MBP,MERTK,MME,MMP14,MR…	572 (17)
NOTCH1	1.252	transcription regulator		0.565	5.64e-07	ADAM19,BCL2,BCL6,CCND1,CCND2,CCNE1,CD68,CD82,CDKN1A,CDKN1B,CEBPA,CHGA,COL1A1,DLL4,ECHS1,EFNB2,EPHA4,ERBB3,FCER1G,FOS,FOSL1,GLI2,ICAM1,IGFBP4,IRF1,LEF1,LFNG,LYVE1,MCAM,MUC2,MYCL,MYCN,NOTCH1,NOTCH3,OAT,PTPRK,RELB,RHOU,RORC,RUNX3,SOX10,TGFB1,TGFB2,TGFBR2,TGFBR3	564 (19)
CDKN2A		transcription regulator	Inhibited	-2.309	5.72e-07	BARD1,BCL2,BIRC5,BTG2,C3,CAPG,CCNA2,CCNB1,CCND1,CCNE1,CCNG1,CDC25A,CDC25B,CDKN1A,CDKN1B,CDKN2C,CDKN2D,CHAF1A,DHFR,E2F2,EBF1,EGR2,FAM111A,FOS,GAS7,GFRA2,GNAS,GTSE1,H2AFX,HMGB2,HOXC4,ITGAV,JUN,KIFC1,LEF1,MCM4,MELK,MKI67,MRC1,MYCN,NKX3-1,PDGFA,PLAGL1,PLK1,RRM2,SH3BP2,TCF19,TK1,TOB1,VIM,ZNF385A	438 (19)
KRAS		enzyme		0.08	5.79e-07	AGO2,ANPEP,BCL2,BIRC5,BMP4,Cald1,CCNA2,CCNB1,CCND1,CD274,CD74,CDH2,CDH3,CDKN1A,CDKN1B,COL1A1,DBN1,DCLK1,DDAH1,DDIT3,DHFR,DNMT1,DUSP4,DUSP5,DUSP6,EFEMP1,EGR2,ENO1,EPCAM,EPHA2,EPHB4,ETV4,F2RL1,FOS,FOSL1,FRRS1L,GADD45A,GLI2,GMNN,GPC3,HBEGF,IER3,IGF2,IGF2BP2,IRF1,JUN,LBH,LEF1,LRP8,MAP1LC3B,MAPK12,MCAM,MET,MTHFD1,MYCN,NAB1,NCAM1,PHLDB2,PLAGL1,PSEN1,RHEBL1,RHOB,SEC11C,SERPINB2,SERPINE2,SNAI1,SOX9,SPARC…	555 (18)
S100A9		other		1.181	6.11e-07	ABCG1,ACSS1,ALDH1A1,ALPL,BHLHE40,C3,CCND1,CCNE2,CD274,CDH3,CHDH,CNTN6,CP,CPM,DDIT4,ENTPD2,EPCAM,FOSL1,ICAM1,KCNMA1,LTBP1,MGMT,MMP14,MMP17,NTRK3,PHLDA1,PLK3,SCUBE1,SDCBP2,SGK1,SIX1,STAC2,TXNIP,USP18	532 (15)
Hdac		group		-0.165	6.11e-07	ARC,BCL2,BCL6,BIRC5,CCND1,CDKN1A,DDIT3,DKK3,EGR3,EYA1,FBXO32,FOS,FOSL1,GADD45B,GLI2,JUN,KCNH2,LHX1,LRP2,MMP14,MYCN,NDRG4,NPNT,NRP1,ONECUT2,PBX1,PPARGC1A,RORC,SFRP1,SPRY1,TGFBR2,TXNIP,WIF1,ZEB2	511 (18)
E2F1		transcription regulator	Activated	3.322	6.48e-07	ALPL,AR,BCL2,BIRC5,BMP4,Calm1 (includes others),CASP8,CCNA2,CCNB1,CCND1,CCND2,CCNE1,CCNE2,CDC25A,CDC25B,CDC6,CDKN1A,CDKN1B,CDKN2C,CDKN2D,CEBPA,DDAH2,DDIT3,DHFR,DNMT1,DUSP10,DUSP4,E2F2,E2F8,EGR2,EGR4,FGFR2,FOS,FOXO1,GINS1,GMNN,HIST1H2AE,HMGB2,Hspa1b,ICAM1,ID3,IGF2,IRS1,KDR,KIF23,KIT,MAP3K14,MCM4,MTHFD1,MYCN,NMI,NRIP1,NRP1,OGT,PCLAF,PLK2,Pmaip1,POLA2,PPARGC1A,RCOR1,RRM2,SINHCAF,TAPBP,TGFB1,TK1,TOP2…	420 (21)
YY1		transcription regulator		-0.453	7.81e-07	ALCAM,BIRC5,BMP4,BMP6,BTG2,CAPG,CCNA2,CCNB1,CDC6,CDKN1A,CDKN2C,CFTR,COL1A1,COL9A3,CRABP1,CXCL12,DLX3,DMD,FOS,GPC3,GRIN2D,H2AFX,ICOSLG/LOC102723996,ID3,KDR,KIF23,LHX1,LRP2,MCM4,MKI67,MYOM1,NSG1,PDGFA,PDGFRA,PLAGL1,PLK1,Pmaip1,PSRC1,SFXN1,SLC1A2,SLC6A1,SRC,TGFB2,TGFBI,TOP2A,TPH1,UHRF1,VEGFB,XIST	432 (20)
S100A8		other		0.624	8.05e-07	ABCG1,ACSS1,ALDH1A1,ALPL,ARG2,BCL2,BHLHE40,CCND1,CCNE2,CD274,CDH3,CHDH,CNTN6,CP,CPM,DDIT4,ENTPD2,EPCAM,FOSL1,ICAM1,KCNMA1,LTBP1,MGMT,MMP14,MMP17,NTRK3,PHLDA1,PLK3,SCUBE1,SDCBP2,SGK1,SIX1,STAC2,TXNIP,USP18	543 (17)
TIMP3		other		-1.058	9.11e-07	BAMBI,BMP4,EGR2,ENG,FOS,JUN,KIT,LAMC2,LRP8,LTBP1,MAPK3,MET,TGFB1,TGFBR2,TGFBR3,VIM,ZEB2	605 (21)
WNT3A		cytokine	Activated	3.292	9.32e-07	ALDH1A3,ALPL,ARHGAP18,BCL2,BMP4,C2orf40,CCND1,CCND2,CD68,CDH2,CEBPA,COL1A1,CXCL12,DDIT4,DPAGT1,EGR2,ENG,EOMES,ERBB3,Fndc1,IRS1,JAM2,JUN,KDR,KIT,LBH,LEF1,MITF,MMP14,NCAM1,PDGFA,PDGFRA,RFLNB,RHOU,SLC7A1,SOX9,SPARC,SPRY1,TGFB1,TGFB2,TRIB3,TXNIP,VIM,WIF1,ZCCHC12,ZIC1	505 (22)
TGFB3		growth factor	Activated	2.512	1.46e-06	ADAM19,BCL2,BHLHE40,CD46,CDH2,CDKN1A,CDKN1B,CLDN11,COL1A1,ENG,F2RL1,FOS,ITGAV,JUN,LEF1,MAPK11,PLAUR,PLK1,PPARGC1A,SCD,SERPINE2,SNAI1,STAT6,TGFB1,TGFBR3,ZEB2	496 (18)
E2F3		transcription regulator	Activated	2.963	1.73e-06	BAIAP2L1,BIRC5,CA12,CCNA2,CCNB1,CCND1,CCNE1,CDC25A,CDC6,CDKN1A,DHFR,E2F2,FAM102A,FAM46A,FGFR2,HIST1H1C,HIST1H2BN,HIST1H3D,HMGB2,ID3,IGF2,JAM2,LAMA4,MCM4,MIR17HG,MYCN,NECTIN1,PCLAF,PLK1,POLA2,RRM2,TK1,TPX2,UBE2C	380 (17)
POU5F1		transcription regulator	Activated	2.401	1.74e-06	APCDD1,B3GNT7,BCL2,BCL2L2,BIRC5,BMP4,CCND1,CDH2,CDKN1A,CITED1,COBLL1,CYP26A1,DLX1,DLX3,DNMT1,DPPA5,DSP,DUSP4,DUSP5,EFEMP1,EOMES,EPCAM,EPHA2,EVPL,EXT2,FARP1,FOXF1,FUT4,GADD45A,GBP4,GREB1,HOXC4,ID3,IER5,IER5L,IRF6,IRS1,LHX2,LIN28A,MYCN,NCAM1,NRP1,Oasl2,ORAI1,PDGFRA,PPL,SNAI1,SRC,TGFB1,TGFB2,USP18,UTF1,VIM,ZEB2	461 (13)
TCF		group		1.423	1.75e-06	ALDH1A1,ARL4A,BCL2,BMP4,CCND1,CNN2,CRYBG1,ECM1,EPCAM,FGF9,FOS,ID3,IRS1,ITGA1,LEF1,LMO2,MME,NRCAM,PTCH1,RCN1,SOX9,TK1	258 (7)
RBL1		transcription regulator	Inhibited	-3.226	1.89e-06	CCNA2,CCND1,CCNE1,CDC25A,CDC6,CDKN1A,CDKN1B,DHFR,DUSP10,FOS,HIST1H2AE,MET,MYCN,NOTCH1,PLK1,PPARGC1A,RRM2,SFRP1,TYMS,VEGFB	370 (19)
PI3K (complex)		complex	Activated	2.113	2.28e-06	BCL2,BIRC5,CCNB1,CCND1,CCND2,CCNE1,CD274,CD55,CDH2,CDKN1A,CDKN1B,CHGA,COL1A1,DAPP1,DDIT3,DDIT4,DLL4,FBXO32,FLI1,FOS,FOSL1,FOXO1,GLI2,GSTM5,HBEGF,HK2,ICAM1,IGF2,JUN,KDR,LEF1,LSP1,MAP2,MCAM,MITF,MMP14,MRC1,NEUROG3,NOTCH1,NOX4,PMEL,PPP1R1B,PRKCZ,RHOB,SEMA6D,SGK1,SNAI1,SOX9,TXNIP	494 (20)
MITF	0.674	transcription regulator	Activated	2.725	2.41e-06	Acp5,ALCAM,BCL2,CCNB1,CDC25B,CENPM,CHAF1A,COL1A1,CRYBG1,FBXO32,FOS,GREB1,ITGA3,ITPKB,KIF4A,KIFC1,KIT,LIG1,MBP,MCM4,MET,MICAL1,MITF,MMP14,PIF1,PIR,PLK1,PMEL,POU3F2,PSMC3IP,RRAGD,SDC1,SNAI1,SOX10,SOX9,STX7,TMC6,TPH1,TPX2,TXNIP,UBE2C,UPP1	376 (12)
MGEA5		enzyme		-0.356	2.54e-06	ABLIM1,ACSS1,ADAM19,ADAP1,ADGRL2,BCL2,CACNA2D3,CAPN1,CCND1,Cd24a,CD55,CD68,CD99L2,CDK6,CDKN1A,CDKN2C,CEBPA,CPE,CRABP1,CREG2,CXCL16,CYP4V2,DCLK1,DHCR7,EFNB2,EGR2,EPHA4,ERBB3,FGF9,FZD10,FZD6,GADD45A,GALK2,GALNT7,GDF10,GDF11,GPR21,IFNGR2,IGF2,IGFBP4,IL20RA,ITPKB,JUN,LAMB1,MCAM,MMP14,NDUFB11,PIAS3,PRKAR1B,PYGL,RBP4,RHOB,SERPINE2,SOX9,ST14,STAT2,TCF19,TGFB1,TGFBI,TGFBR2,TGFBR3,TUBA4A,VIM,WWTR1	424 (18)
IKZF1		transcription regulator		-0.613	2.62e-06	ADAM19,BCL6,CCND2,CDK6,CDKN1A,CDKN1B,EBF1,FLI1,FOXO1,KIAA1211L,KIF23,KIT,LHFPL2,LMO2,LRP1,MMP14,NCAM1,NOTCH1,NOTCH3,OPRD1,POU2F2,PPP1R9A,PRNP,SASH1,SELENOM,SLC27A3,SULF2,SYK,TSHZ1,ZFPM1	262 (7)
APC (complex)		complex			2.69e-06	CCNB1,CCNE1,CDKN1B,PLK1,TRIB3,UBE2C	290 (11)
FN1		enzyme	Activated	2.886	2.85e-06	ACE,BCAT1,BCL2,BIRC5,CAPN2,CCND1,CCNE1,CDH2,CDK6,CDKN1A,CDKN1B,COL1A1,DHCR24,DLGAP4,FOS,GFRA2,IRS1,ITGA1,ITGA5,ITGAV,KCNH2,KIF21B,LGALS8,MMP14,MUC2,PDGFRA,PLAUR,RASSF2,RRAGD,SDC1,SNAI1,SOX9,SPARC,TGFB1,TGFBR2,VIM,ZYX	552 (24)
ID3	0.668	transcription regulator		-1.969	2.86e-06	BCL2,BCL6,CBFA2T3,CCNB1,CCND2,CCNE1,CCNE2,CCNG1,CDC25B,CDC6,CDKN1A,CDKN1B,CDKN2C,DUSP10,DUSP4,E2F2,EGR2,EGR4,EOMES,FCER1G,FOXO1,GADD45B,ICAM1,ICOSLG/LOC102723996,ID3,IFNGR2,IRF5,IRF6,LMO2,MAP3K14,NOTCH1,RAP1GAP,TGFBR3,TOX2,ZBTB16	523 (17)
IFNB1		cytokine		-1.203	3.89e-06	Acp5,ANXA5,BCL2,BHLHE40,CAPN2,CASP8,Cd24a,CD274,CDH2,CDKN1A,DKK3,F2R,FOS,GBP2,GBP4,GNB4,HLA-A,HMGB2,ICOSLG/LOC102723996,IDI1,Ifi47,IFIH1,Ifitm1,Igtp,IRF1,IRF7,IRGM,ITGAV,LAMB1,MGST2,NID2,NMI,NOTCH1,NPTX1,Oasl2,PHLDB2,PMEL,PTCH1,SERPINB2,SLFN13,SPRY1,STAT2,TRIM21,USP18,XIST,ZBP1	346 (13)
CSF2		cytokine	Activated	4.441	4.07e-06	ABCG1,ACE,BCL2,BIRC5,C3,C4A/C4B,CCNA2,CCNB1,CCND1,CD276,CD63,CD74,CDKN1A,CDKN1B,CDKN2C,CHAF1A,DDIT3,DSCC1,DUSP6,E2F7,E2F8,EGR2,EGR3,EPCAM,F2R,F2RL1,FOS,FOSL1,GCH1,GRK3,HBEGF,ICAM1,ICOSLG/LOC102723996,ID3,IER3,IL16,INPP5D,IRAK3,IRF5,KNTC1,LY75,MET,MFSD2A,MKI67,MME,MMP14,MRC1,NFATC2,NRP1,PDE1B,PLK1,PRNP,PROK2,PSEN1,REC8,RELB,RRM2,SGK1,TGFB1,TICRR,TOP2A,TPX2,UBE2C,UHRF1,UPP1,ZNF25	579 (20)
TCF4		transcription regulator		0.873	4.16e-06	ALCAM,ANXA6,BACH2,BCL6,BIRC5,CBFA2T3,CCNA2,CCND1,CD55,CDC25B,CDKN1A,CEBPA,E2F8,EPCAM,FOS,H1F0,HMGB2,ID3,IRS1,JUN,LAMC2,LEF1,MITF,MKI67,OPTN,PACSIN1,PQLC3,RRM2,SDF2L1,SEC11C,SELENOP,SERINC5,SGK1,SOX9,TAPBPL,TCF7L2,ZBP1	578 (20)
SP3		transcription regulator		0.216	4.49e-06	ABCD2,BIRC5,CCND1,CDC25B,CDH2,CDKN1A,CDKN1B,CDKN2C,CEBPA,COL1A1,CYP26A1,DHFR,DLX3,DMD,ESR1,F2R,FOS,FOSL1,GABRA4,IGF2,JAM2,JUN,KDR,MAT2B,MET,MUC2,MYCN,OPRD1,PADI4,PLAUR,PRLR,PROCR,SGK1,SPARC,SRC,TGFBR2,TGFBR3,VIM,XYLT1	587 (25)
OPRK1		g-protein coupled receptor		-1.481	4.81e-06	FOS,KDR,NRP1,PLXND1,SLC6A4
PDLIM2		other		-0.962	4.94e-06	BCL2,CCND1,CLCN4,DMRT3,F2RL1,FXYD6,GSTM1,HBEGF,KIT,LGALS3BP,MME,MPZL2,NAV1,NUDT11,PHLDA1,PHLDA3,PRUNE2,RNF128,RTN1,SPOCD1,SRGAP1,TXNIP
E2f		group	Activated	3.757	5.04e-06	CCNA2,CCNB1,CCNE1,CDC25A,CDC6,DHFR,E2F2,E2F8,GINS2,GMNN,HIST1H2AE,ITGA5,KNTC1,LIG1,MCM4,MIR17HG,MTHFD1,MYCN,NASP,POLA2,PRR11,RRM2,TPX2,TYMS,UBE2C,YBX3	309 (11)
TNFSF11		cytokine	Activated	2.417	5.36e-06	Acp5,BCL2,BMP4,CAPN2,CCND1,CCNE1,CDK14,CDKN1A,CDKN1B,CEBPA,CREBRF,CSRP1,EGR2,ESR1,FOS,FOSL1,FOXO1,FRRS1,GADD45B,GCH1,GRB10,ICAM1,IER3,ITGA5,ITGAV,ITPKB,JUN,NFATC2,PAG1,PDGFA,PHLDA3,PLAUR,PLK1,PTPRE,RCAN1,RELB,RGS16,RHOB,SDC1,SLC7A7,SRC,TGFB1,USP18,ZC3H12C	511 (19)
TP63		transcription regulator	Activated	2.235	5.45e-06	ALDH1A3,BHLHE40,CCNA2,CCNB1,CCND1,CCND2,CCNE1,CCNG1,CD82,CDH2,CDK18,CDK6,CDKN1A,CDKN1B,CEBPA,DDIT4,DLX1,DNMT1,DUSP10,DUSP6,ENG,EPHA2,F2R,FGFR2,FOS,FOSL1,GADD45A,HBEGF,HK2,HOXC4,ID3,IER3,IGFBP6,IRF5,ITGA3,ITGA7,KIF23,LIN28A,MLPH,MPZL2,NOTCH1,NOTCH3,PIK3R3,Pmaip1,PRKCZ,PRNP,RELB,SERPINB2,SNAI1,TGFB1,TGFB2,TGFBR2,TRIM6,VILL,VIM,ZEB2	480 (20)
BRCA1		transcription regulator		-1.097	5.52e-06	ALDH1A3,AR,BCL2,BIRC5,CCNB1,CCND1,CCNE1,CCNG1,Cd24a,CDH3,CDKN1A,CDKN1B,CTSF,DDIT3,DDIT4,DGKA,ESR1,FOXO1,GADD45A,GADD45B,H2AFX,H3F3A/H3F3B,IRF7,KIT,LHX1,MATN4,NEDD9,NOTCH1,PHLDA1,PLK1,PLTP,SERPINE2,VIM	504 (19)
mir-34		microrna		-1.559	6.16e-06	AR,BCL2,BIRC5,CCND1,CCND2,CCNE1,CCNE2,CDC25A,CDK6,FOSL1,KCNH2,LEF1,LIN28A,MET,MYCN,NOTCH1	464 (22)
DMRT1		transcription regulator			6.45e-06	ADAMTS20,ALDH1A1,AR,CDKN2C,CDKN2D,CLDN11,DHCR7,DMRT3,DMRTC2,E2F8,EPPIN-WFDC6,FGFR2,Gsta4,HLA-DQA1,HOXC4,IGFBP6,MAPK4,SLC1A1,SOHLH1,STRA8,TAB1,TOX2,UTF1
CHUK		kinase		1.342	6.99e-06	Acp5,C3,CCNB1,CCND1,CDC25A,CDKN1A,CDKN1B,CP,CRLF1,CTSF,CXCL12,DNMT1,DUSP6,FOS,GADD45B,GBP2,GBP4,GCH1,HK2,HLA-A,ICAM1,IGFBP6,KCNH2,Mt2,NID1,NOTCH1,PLK1,RCAN1,RELB,RGS16,SERPINB2,SERPINE2,SFRP1,SGK1,SRC,TK1,TMEM176B,VEGFB	509 (15)
Interferon alpha		group		0.226	7.69e-06	ADAM19,ANXA5,BCL2,BCL6,BCR,BMP4,BTG2,C19orf66,C3,CASP8,CCND1,CCND2,CDC25A,CDKN1A,CDKN1B,CDKN2D,DDIT4,DUSP6,DYNLT1,EMID1,FBXO6,FOS,GBP2,HERC6,HLA-A,HSPA1A/HSPA1B,ICAM1,IFIH1,IFNAR2,IGFBP4,IL12RB1,IL17RA,IRF1,IRF5,IRF7,NMI,PARP10,PARP14,PARP9,PHF11,RIPK1,SLC5A1,SLC6A4,SLFN13,SPRY1,SPRY4,STAT2,TAPBP,TGFB1,TRANK1,TRIL,TRIM21,TRIM5,TYMS,USP18,WDFY1,ZBP1,ZC3HAV1	433 (17)
TRIM24		transcription regulator		1.305	9.28e-06	CSRP1,DDX60,GBP2,GBP4,HERC6,Ifi47,IFIH1,IFNGR2,Igtp,IRF1,IRF7,IRGM,LGALS3BP,MGMT,NMI,PACSIN3,PCLAF,PHF11,PSMB10,S100a11,STAT2,TGFBI,USP18	219 (7)
SMARCA4		transcription regulator		1.227	9.58e-06	ACE,AHNAK,ALDH1A3,ANO1,ARL4C,BAMBI,BIN1,BIRC5,BMP4,CCDC169,CCNA2,CCND1,CCNE2,CD63,CD74,CDC25A,CDC6,CDKN1A,CDKN1B,CDKN2D,COL1A1,CP,CPM,CRYBG1,CUL4B,DHFR,DUSP4,DUSP6,EBF1,EGR4,EPHA4,FGF9,FGFR2,FOS,GADD45A,GADD45B,GPM6A,HENMT1,ICAM1,ID3,IER3,IGFBP4,IRF1,IRF6,ITGA3,ITGA5,ITGA7,ITGAV,JUN,KDR,KIT,LMNA,NECTIN1,NRIP3,NRP1,OCIAD2,PCDH1,PDP1,PHLDA2,PLAUR,Pmaip1,PMEL,PTCH1,RRM2,SELENOP,SERPINB2,SERPINE2,SPO…	486 (22)
IKBKB		kinase		1.435	9.65e-06	Acp5,BCL2,C3,Cald1,CASP8,CBLB,CCNA2,CCND1,CCNE2,CDC25B,CDC6,CDKN1A,CP,CTSF,CXCL12,CXCL16,DGKA,DUSP6,FOS,FOXO1,GADD45A,GBP2,GCH1,H2AFX,HK2,HLA-A,ICAM1,IGFBP6,IRF1,KIF23,MBP,Mt2,MUC2,NID1,PLK1,RCAN1,RELB,RGS16,SERPINB2,SERPINE2,SFRP1,SGK1,SNAI1,TGFB1,TGFBR2,TMEM176B	479 (15)
NSD2		enzyme		1.091	9.95e-06	BCL2,BTG2,CCND2,CCNE2,CDC25A,E2F2,FOS,GADD45A,IGF2BP2,IRF7,JAM2,JUN,PDCD10	401 (13)
AKT1		kinase		1.608	1.08e-05	ANKH,AR,BCL2,BIRC5,CCND1,CCND2,CCNE1,CD74,CDKN1A,CDKN1B,DHCR7,DLX3,ENO1,ESR1,FBXO32,FOS,FOXO1,GOT2,GSTM5,HMGB2,IGF2,IRS1,KDR,LAMB1,MBP,MMP14,NFATC2,NOTCH1,NOX4,PDGFRA,PHLDA1,PPARGC1A,PPP1R1B,RAMP3,RHOB,SCD,SEMA6D,SNAI1,STAT6,TGFB2,TGFBR3,TK1,TYMS,UBE2C,VIM	517 (19)
TWIST2		transcription regulator	Activated	2.244	1.52e-05	BIN1,CCND1,CDH2,CDKN1A,CDKN2D,DUSP5,DUSP6,MYCN,SNAI1,TGFB1,VIM,ZEB2	350 (11)
CSF1		cytokine	Activated	3.773	1.6e-05	Acp5,BCL2,BIRC5,CCNB1,CCND1,CCND2,CCNE1,CD68,CDC25A,CDKN1A,CEBPA,CPM,DUSP5,EGR3,ENO1,ETV3,F2R,F2RL1,FCER1G,FOS,GOT2,HK2,IRF5,IRF7,ITGA5,ITGAV,JUN,MERTK,MRC1,PTPRC,RIPK1,SERPINB2,SFRP1,STX6	514 (19)
TCF7L2	-1.077	transcription regulator		0.306	1.8e-05	ABCD2,ACY3,APLP1,ASPA,BIN1,BIRC5,BMP4,CAMK2N1,CCND1,CCND2,CDKN1A,CDKN1B,CLDN11,CPD,CSRP1,DBNDD2,DHCR24,DOCK10,EPCAM,EPHB1,ERBB3,FBXO32,FGFR2,FMNL2,ID3,IL12RB1,IRS1,KIF19,LAMC2,LBH,LEF1,LPAR3,MAN1A1,MBP,MCAM,MOBP,NFASC,PLEKHA1,PLEKHB1,PLEKHG3,PPARGC1A,PPP1R16B,RAP1A,RASGEF1B,SLC1A2,SLC27A2,SORBS3,SOX10,SRD5A1,ST18,STX2,SYTL2	565 (21)
GPER1		g-protein coupled receptor		1.398	2.1e-05	BHLHE40,CACNA1D,CCND1,CDKN1A,DDIT3,DDIT4,DUSP4,DUSP5,ESR1,FOS,IER2,JUN,RGS16,SLC1A1	580 (21)
E2F7	0.71	transcription regulator			2.1e-05	CCNA2,CCNB1,CCNE2,CDC6,DHFR,E2F2,E2F8,KIF23
PIK3R1		kinase		1.107	2.21e-05	AR,BCL2,CCND1,CCND2,CDKN1B,DDIT3,ENG,FOS,FOXO1,GCH1,ICAM1,IRF7,MITF,MKI67,NEUROG3,PDGFRA,PIK3CD,TRIB3,TXNIP	568 (24)
E2F4		transcription regulator		0.651	2.37e-05	BARD1,BCL2,CCNA2,CCND1,CCNE1,CCNE2,CDC25A,CDC6,CDKN1A,CDKN2C,DHFR,E2F2,E2F8,GINS1,GMNN,H2AFX,HIST1H3D,ID3,IER5,KIF4A,MCM4,MKI67,MTHFD1,MYCN,NASP,PCLAF,PLK1,POLA2,PPARGC1A,RRM2,SFRP1,SINHCAF,TK1,TOP2A,TPX2,UBE2C,UHRF1	361 (7)
EP300		transcription regulator		0.99	2.52e-05	AMPD1,ANXA6,AR,ARHGEF10L,ARHGEF3,BANK1,BCL6,BIRC5,CA12,CAPG,CCND1,CCNE1,CDC25A,CDKN1A,CDKN1B,CEBPA,COMT,DHFR,DHRS3,DUSP4,FMNL2,FOS,FOXO1,GREB1,H6PD,HDAC11,ID3,IL12RB1,IL17RA,IRF6,ITGA9,JUN,KCTD1,KDM3A,KDR,LAMC2,LGALS3BP,LMNA,MAP3K8,MGMT,MKI67,MME,NKX3-1,NOTCH1,NTRK3,PDGFA,PLEKHA1,PPARGC1A,PRLR,PSEN1,RAPGEF3,RORC,SDC1,STRA8,TGFB2,TGFBR2,TK1,TXNIP,UBE2C,USP18,WFS1,XIST	594 (24)
MET	0.595	kinase		1.845	2.57e-05	BCL2,CCND1,CCND2,CD274,CDH2,CDKN1A,CDKN1B,FBXO32,FOS,HBEGF,Hspa1b,ITGA3,JUN,MERTK,MET,NOX4,NREP,PLK1,PLK2,SNAI1,TGFB1,TRIM21,VIM	469 (18)
SGK1	-0.887	kinase		-0.662	2.62e-05	CDK6,CDKN1A,CDKN1B,CEBPA,CFTR,GRIK2,HBEGF,KCNA2,KCNQ2,ORAI1,SCNN1A,SLC12A3,SLC15A2,SLC1A1,SLC1A2,SLC34A2,SLC5A1	563 (22)
miR-199a-5p (and other miRNAs w/seed CCAGUGU)		mature microrna		-1.739	2.62e-05	BCAM,BIRC5,C3,CDKN1A,COL1A1,ID3,ITGA1,ITGA3,LAMC2,NECTIN1,NEDD9,PADI4,SMTN,TGFBR2,TGFBR3,ZBP1,ZBTB16
SIN3B		transcription regulator			2.98e-05	BCL6,DDIT3,DHFR,FBXO32,GADD45B,RRM2,SRD5A1,TXNIP,TYMS	367 (7)
Rb		group	Inhibited	-2.409	2.98e-05	BIRC5,CCNA2,CCND1,CCNE1,CCNE2,CDC25A,CDC6,CDKN1A,DHFR,DLX1,DNMT1,DUSP10,E2F2,FGFR2,GMNN,PLK1,TOP2A,TYMS	420 (20)
DICER1		enzyme		-0.814	3.07e-05	AGO2,ANPEP,CCND1,CCND2,CCNG1,CDKN1A,CDKN1B,CHD7,CPEB2,DHCR24,EGR2,EGR3,ENG,EOMES,EPCAM,FOS,GREB1L,ICAM1,ID3,IGF2,IGF2BP2,ITGA5,ITGAV,JUN,KDR,LPAR3,MAP2,MCAM,MITF,NOTCH1,OPTN,PELI2,PROCR,PTPRN,PTPRN2,RASGRP1,RTN1,SBDS,SCN10A,SERPINB2,SLC4A4,SPARC,TRIM6,VIM,ZC3HAV1L	619 (25)
AGT		growth factor		1.248	3.15e-05	ACE,ANK3,BCL2,BMP6,Calm1 (includes others),CASP8,CCND1,CCND2,CCNE1,CCNE2,CDC25A,CDKN1A,CDKN1B,COL1A1,CP,DDAH2,DHFR,DLL4,EFEMP1,EFNB2,ELMSAN1,ENG,FOS,FRAT2,GABBR1,GCH1,GSTM5,HBEGF,HMGB2,HSPA1A/HSPA1B,Hspa1b,ICAM1,ID3,IDI1,IGFBP4,ITGA5,ITGA7,ITGAV,ITPKB,JUN,LAMB1,MAP2,NOTCH3,NOX4,NREP,PDGFA,PIR,PPARGC1A,PPP1R3C,RCAN1,SCNN1A,SERPINB2,SGK1,SLC1A1,TBX20,TGFB1,TGFB2,TGFBR2,TTN,TXNIP,UCP2,WNK4,ZEB2	591 (20)
PRL		cytokine		1.961	3.26e-05	ANXA5,BCL2,BCL6,C19orf66,CAMK2N1,CAPN2,CCNB1,CCND1,CDKN1A,COL1A1,CPD,ECM1,ENO1,ERBB3,ESR1,FOS,GSTM1,HERC6,ID3,IFIH1,IGF2,IRF1,IRF7,ITGA1,JUN,LY6E,LYVE1,MME,MMP14,MSN,PARM1,PARP10,PARP14,PDGFRA,PRLR,REC8,SDC1,SPARC,STAT2,TGFB1,TPH1,USP18,VIM	524 (22)
RAS		group		-0.205	3.35e-05	ANPEP,ARG2,BCL2,CCND1,CD274,CDK6,CDKN1A,CDKN1B,CEBPA,FOS,FOSL1,GBP2,Ifi47,IRF1,JUN,MET,MIR17HG,MITF,PDGFA,PLAUR,POU3F2,SERPINE2,SNAI1,STAT2,UPP1	521 (20)
BDNF		growth factor	Activated	2.635	3.41e-05	Ank2,ANXA5,AR,ARC,BCL2,BCL2L2,BHLHE40,CCND1,CCND2,CDKN1A,CHGA,CP,CRMP1,DUSP4,DUSP6,EGR2,FOS,GNAI1,HIVEP1,JUN,KCNIP2,KIF1A,KIF21B,MBP,MVD,MYCN,NCAM1,NECAB3,OMG,PER2,PLTP,PLXNB2,PPP1R1B,PRKAR1B,PRKCZ,PSEN1,PTPN9,RELN,SBK1,SFRP1,SNAP25,SORL1,SPARC,SYN2,TPH1,TXNIP,VAMP2,VIM,ZFPM1	540 (21)
RASSF1		other		-0.393	3.43e-05	ALDH1A1,BCL2,BHLHE40,CCNA2,CCND1,CCND2,CDH2,CDKN1A,CPE,EFEMP1,EFNB2,ESR1,FOS,HBEGF,MGMT,MTUS1,PLK2,SELENOP,SOX9,TUBB2A	507 (24)
PTH		other		1.581	3.48e-05	Acp5,AHNAK,ANK3,BCL2,BHLHE40,CCND1,CDKN1A,CDKN1B,COL1A1,CXCL12,EFNB2,EGR2,FOS,ITGAV,JUN,KIF26A,LEF1,LMNA,MME,PALM,PDGFA,PHLDB2,PLXDC2,PPP1R1B,RAP1GAP,SRC,ST14,TGFB1,WIF1	521 (20)
EGR1		transcription regulator		1.805	3.54e-05	ACE,AR,ARC,CACNA1H,CASP8,CCND1,CCND2,CDKN1A,CDKN2D,CHGA,COL1A1,DUSP4,EGR2,FOSL1,GADD45A,GADD45B,GNAS,HBEGF,ICAM1,IGF2,JUN,MAP1LC3B,MMP14,MYBL1,PDGFA,PEG10,RRAD,SGK1,SNAI1,SV2C,TGFB1,TGFBR2,UFSP1	579 (17)
NEUROG3	-2.528	transcription regulator		1.937	3.64e-05	ABCC8,Cd24a,CD63,CDH2,CHGA,DLL4,EBF1,EFNB2,ERBB3,Gm15807/Hmgn5,LHX6,NEUROG3,NRP1,PSEN1,RHOB,ST18,STRA8,ZBTB16
FOS	0.904	transcription regulator		1.365	3.81e-05	Acp5,AFF4,ALDH1A3,ANK3,ANXA4,CAPN2,CCNA2,CCND1,CCNE1,CCNG1,Ccnjl,CD68,CERS4,CHGA,COBLL1,COL1A1,CRABP1,CXCL16,DAPK2,DNMT1,EGR2,ENO1,Fhod1,FMN1,FOS,FOSL1,FZD6,GREB1,GRIK2,ICAM1,JUN,LETMD1,LGALS3BP,LRP8,LTBP1,MET,MPZL2,Mt2,NPTX1,NPTX2,NRIP1,OCIAD2,PCDH19,PHLDA1,PLAGL1,PLAUR,PLK2,Pmaip1,PTPRN,RAB11FIP1,RAP1GAP,RAPGEF3,RARG,RGMA,RIPK1,RPL39,SCD,SDC1,SEMA6D,SERPINB2,SERPINE2,SHISA6,SNAI1,STAT6,SULF2,SY…	503 (18)
EGR3	1.25	transcription regulator		0.44	4.02e-05	BCL6,CBLB,GINS2,IRAK1,JUN,MXRA8,NOTCH1,PLXND1,RORC,SLC15A2,SLIT2,SOX9	439 (12)
STAT3		transcription regulator		1.164	4.55e-05	ALDH1A1,ALDH1A3,AMER1,ARG2,BCL2,BCL6,BIRC5,CCNB1,CCND1,CCND2,CCNE1,CD274,CD46,CD74,CDC25A,CDH2,CDKN1A,CDKN1B,CDKN2D,CEBPA,CLIC5,COL1A1,CYP26A1,DDIT3,DLEC1,DNMT1,EGR2,EGR3,EOMES,ESR1,FCER1G,FOS,FUT4,GADD45A,GBP2,HERC6,HK2,HLA-A,HLA-DQA1,ICAM1,IFIH1,Igtp,IL12RB1,IRF1,IRF5,IRF7,ITGAV,KDR,LBP,LRP2,MAP2,MITF,Mx2,NFATC2,NOTCH1,NOTCH3,NRP1,PEG10,PHLDA1,PLAUR,PPARGC1A,PROK2,RORC,SERPINE2,SGK1,SLFN13,SNAI…	588 (20)
ZBED6		other		-1.912	4.57e-05	ARL4C,DDIT4,IGF2,KCTD1,MAP3K14,MYBL1,NASP,SGK1,UPP1,WWC1,WWTR1
Pkg		group		1.414	4.65e-05	ARC,BCL2,FOS,HK2,JUN,LEF1,SLC6A4,SOX9,TXN	483 (19)
PGR		ligand-dependent nuclear receptor	Activated	2.149	4.71e-05	ALDH1A3,AR,BCL6,CA12,CAPN2,CCNB1,CCND1,CDC6,CDKN1A,CDKN1B,CEBPA,COMT,CSRP1,ENC1,ESR1,F2RL1,FOS,FOXO1,GRB10,GREB1,HBEGF,ICAM1,IER3,IRS1,LIG1,MYCN,NEDD9,NT5C2,PCDH1,PDGFA,PHF21A,PLK2,PRLR,RASSF2,SDC1,SELENOP,SGK1,SLC9A3R1,SMPDL3B,SNAP25,ST3GAL1,TGFBI,TK1	536 (18)
POU4F1		transcription regulator		0.65	4.81e-05	BCL2,CACNB3,CDKN1A,CRABP1,DAB1,DLG2,ETV4,EYA1,GNAS,INA,Irs4,KCNMA1,LHX1,LHX2,MSI2,NTRK3,NXPH4,PIEZO2,Pmaip1,RGMA,RUNX3,SCN7A,SNAP25
PRKAA2		kinase		-1.757	4.81e-05	ASTN1,CDKN1A,CDKN1B,CEBPA,CXCL12,DDAH1,DDIT3,DUSP4,FGFR2,Gsta4,IGFBP4,KCNA2,KCNQ2,NOX4,OAT,PDGFRA,PPARGC1A,PTPRN,SNAI1,SORL1,VIM,ZNF462,ZYX	491 (20)
IL6		cytokine		1.423	5.4e-05	ABCC3,Acp5,ADGRB1,AHNAK,ANPEP,ARL4C,BCL2,BCL6,BIRC5,BMP6,BTG2,C3,CCNA2,CCNB1,CCND1,CCNE1,CD274,CD46,CD68,CD74,CD82,CDC6,CDKN1A,CDKN1B,CDKN2D,CEBPA,COL1A1,CP,CRLF1,DHFR,DNMT1,DUSP6,E2F2,EGR2,EOMES,FLI1,FOS,GADD45A,GADD45B,GBP2,GINS1,Gsta4,HLA-A,HLA-DQA1,ICAM1,ICOSLG/LOC102723996,IGF2,IGFBP4,IGFBP6,IGHM,IRF1,IRS1,ITGAV,JUN,KDR,KIFC1,KIT,LBP,LIG1,LIN28A,MAP2,MERTK,MET,MIR17HG,MKI67,Mt2,NOTCH1,PCLAF,…	508 (17)
Akt		group		1.692	5.63e-05	AR,BCL2,BCL6,BHLHE40,BIRC5,BTG2,CCND1,CCND2,CD274,CDKN1A,CDKN1B,CP,CXCL12,DLL4,E2F2,EGR2,ERBB3,ESR1,FBXO32,FOS,FOSL1,FOXO1,GLI2,HK2,IER3,IGF2,JUN,LEF1,LMNA,MAP2,MCAM,MMP14,NOTCH1,NOX4,PPARGC1A,PPP1R1B,RHOB,RRM2,SEMA6D,SGK1,SLC1A2,SNAI1,SYT1	613 (20)
MAX		transcription regulator		0.392	5.64e-05	AR,BCL6,CCNB1,CCND2,CDC25A,CDKN1A,CDKN1B,DDIT3,DHFR,E2F2,EBF1,FBXO32,GADD45A,GADD45B,HK2,MTHFD1,TERC,TXNIP,UBE2C
COL18A1		other	Inhibited	-2.76	5.79e-05	BCL2,CCND1,CD34,CDC25B,CDKN2C,CHGA,DDIT4,EFNB2,EPHB1,EPHB4,F2R,F2RL1,FOS,HK2,ICAM1,ID3,ITGAV,JUN,KDR,NRP1	553 (24)
FSH		complex		0.53	5.94e-05	ALPL,AR,ARHGEF5,ARL4C,BCL2L2,BTG2,CCND1,CCND2,CD55,CDH2,CDK14,CDK6,CITED1,CPE,DHCR7,DHRS3,DUSP9,ENC1,ESR1,FOS,FOSL1,FOXO1,GNAS,HDAC5,HK2,IGFBP4,ITGA3,ITGA5,JUN,MAP1LC3B,PIK3CD,PLCL1,PLK2,PRLR,PRNP,PTPRE,PTPRN,RAP1GAP,RASSF2,RGS16,RHOB,RPL39,SGK1,SH3BP4,SNAP25,SRD5A1,TGFB2,TGFBR2,TGFBR3,TK1,TOB1,Tpm4,TRIB1,UPP1,YBX3	502 (19)
F2		peptidase	Activated	3.134	6.02e-05	CCNA2,CCND1,CCND2,CD55,CD63,CD68,CDKN1A,CDKN1B,COL1A1,DAAM1,DKK3,DOCK10,E2F7,F2R,F2RL1,FAM46A,FOS,FOSL1,HBEGF,HIVEP1,ICAM1,IER2,IER3,IGFBP4,JUN,KDR,LBH,MAPK3,PDGFA,PDGFRA,PLAUR,PROCR,RCAN1,RELB,RHOB,SLC7A1,SLIT2,SMTN,SOX15,SPOCD1,TGFB2	647 (19)
GLIS2		transcription regulator		-1.463	6.11e-05	C3,CCND1,COL1A1,MMP14,SNAI1,SPARC,TGFB1,VIM	405 (20)
SOX9	0.67	transcription regulator		-0.182	6.63e-05	AR,CDH2,CDKN1A,COL1A1,CYP26B1,FOS,GAS7,GDF10,KIT,LBP,MAPK3,MITF,MUC2,SOX10,SOX9,TCF7L2	490 (16)
DYRK1A		kinase	Inhibited	-2.438	7.06e-05	CCNB1,CCND1,CDC6,CDKN1A,E2F8,KNTC1,MCM4,RCAN1,UBE2C	462 (23)
NUPR1		transcription regulator	Inhibited	-2.216	7.09e-05	ACSS1,ALOXE3,ANK1,ANK3,ARHGAP11A,ARHGEF26,ATP6V0A1,CAMK2N1,CARMIL1,CCNA2,CD63,CD68,CDKN1B,CENPL,CERK,CKAP2L,DDIT3,DHCR24,DHTKD1,DUSP5,E2F8,FAM111A,GABBR1,GADD45A,GBP2,GCH1,GCNT2,GINS1,GTSE1,HBEGF,HIST2H3D,HK2,KDM3A,KIF23,KIFC1,LHFPL2,LRP8,MKI67,MTFR2,MYO18A,NEIL3,OSBPL6,PARP9,PHLDA1,PLK1,PLK3,PM20D2,POLA2,PRNP,RBMS1,RCN2,RELB,SIX4,SLC16A10,SLC6A6,ST6GALNAC6,SYTL2,TCAF2,TICRR,TOB1,TRERF1,TRIB1,TRI…
RAF1		kinase	Activated	2.907	7.64e-05	BCL2,BCL6,CCND1,CD74,CDC25A,CDC6,CDKN1A,CDKN1B,DHRS3,DUSP4,DUSP5,DUSP6,EGR3,ESR1,FAM171A1,FOS,HBEGF,ID3,IER2,IER3,JUN,MET,MKI67,PHLDA1,PHLDA2,PLAUR,RRM2,SCNN1A,SDC1,SERPINB2,TUBA4A,TUBB2A,TXNIP,VASH1	480 (19)
JUN	1.259	transcription regulator	Activated	2.969	7.67e-05	AR,CAPN2,CCNA2,CCND1,CCND2,CD274,CD68,CDKN1A,CDKN1B,CHGA,COL1A1,COL24A1,COMT,CXCL16,DNMT1,DUSP5,DUSP6,FOS,FOSL1,GREB1,ICAM1,IGFBP4,ITGAV,JUN,KDR,LBP,LMNA,LTBP1,MAPK3,MBP,MET,MVD,NCAM1,NRCAM,PADI4,PLAGL1,PLAUR,Pmaip1,PTPRN,RARG,RELB,RHOB,SCD,SDC1,SERPINB2,SGK1,SLC38A2,SLC6A6,SLC7A1,SPARC,STAT6,SULF2,SYK,TGFB1,TK1,TXN,VIM,VSX1,XYLT1,ZEB2,ZNF385A	576 (20)
SMO		g-protein coupled receptor		-1.091	7.76e-05	ALCAM,BCL2,CCND1,Cux1,CXXC4,EPCAM,FOXF1,FZD2,FZD7,GLI2,LEF1,LHX2,NCAM1,NRCAM,PTCH1,SOX9,SYNM,WIF1	460 (18)
OSM		cytokine		0.839	7.92e-05	ABCC3,ABCC8,ABCG1,ACE,ACOT2,ARL4A,ARL4C,BAMBI,BCL2,BHLHE40,CA6,CADM4,CASK,CCND1,CCND2,CDH2,CDH3,CDKN1A,CDKN1B,CEBPA,CNTN6,COL1A1,CPM,CRLF1,CXCL12,DHCR24,DHRS3,ECM1,EPCAM,ERBB3,EVPL,FAM171A1,FOS,GAS7,GBP2,HBEGF,HK2,HLA-A,ICAM1,IGFBP6,IRAK1,IRF1,IRF7,IRS1,ITPKB,JUN,LBP,LY6G6C,MAP2,MGMT,MPZL2,MRC1,NOTCH3,PDGFA,PEPD,PYGL,RARG,SERPING1,SNRPE,TAPBP,TOP2A,TPBG,TPX2,TRRAP,TUBGCP2,VRK2,ZC3HAV1,ZNF467	574 (18)
FADD		other		0.023	8e-05	CCND2,CCNE1,CD34,CDK6,CDKN1A,CDKN1B,DLX1,FOS,GADD45B,ICAM1,IFIH1,IRF5,IRF7,JUN,LY6E,Mx2,PIWIL4,RIPK1,STAT2	528 (23)
ASCL1		transcription regulator		1.479	8.07e-05	BIRC5,CACNA2D3,CDKN1A,DLL4,DLX1,EPHA2,GRIK2,ID3,KCNIP2,LHX1,MFNG,Nefm,NFASC,PAX8,PDGFRA,PRMT2,RELN,SEZ6,SNAP25,WWTR1
PIK3CA		kinase		1.572	8.14e-05	ALCAM,BIRC5,CCNB1,CCND1,Cd24a,CDH2,CDKN1B,IRS1,PDGFRA,PIK3CD,PROCR,SNAI1,SPARC,TGFB1,TK1,VIM	519 (21)
CDKN1A	2.33	kinase		-1.081	8.25e-05	BCL2,BIRC5,CCNA2,CCNB1,CCND1,CCNE1,CDC25A,CDC25B,CDC6,CDKN1A,CDKN1B,EOMES,H2AFX,HMGB2,HSPA1A/HSPA1B,ITGAV,KNSTRN,KNTC1,LGALS3BP,MBNL2,MCM4,MKI67,MUC2,PCLAF,PLK1,PLK2,Pmaip1,PTPRC,SOX9,TOP2A,TPX2,TUBG2,TYMS,UBE2C,UHRF1,ZBED5	386 (16)
ADCYAP1R1	-1.093	g-protein coupled receptor	Activated	2.213	8.71e-05	ARC,DUSP5,EGR2,FOS,PER2	346 (7)
miR-17-5p (and other miRNAs w/seed AAAGUGC)		mature microrna		-1.785	8.89e-05	BAMBI,BCL2,BIRC5,CAMTA1,CCND1,CCND2,CCNE1,CDKN1A,E2F2,EGR2,ESR1,H2AFX,TGFBR2,TXNIP,VIM	370 (14)
EOMES	0.759	transcription regulator		-0.496	9.04e-05	ALCAM,BCL6,COL6A3,CRABP1,CYP26A1,DUSP4,EOMES,FREM1,KDR,LHX1,MMP17,NEFL,Nefm,NXPH4,PCDH19,PDGFRA,PLXNA4,SV2B,TGFBI,TSHZ1,ZCCHC12,ZNF521
PTCH1	-1.81	transmembrane receptor		-1.178	9.84e-05	BTG2,CCND1,DLL4,FOXF1,GADD45A,IGF2,MYCN,PDGFRA,PTCH1,SOX9	401 (14)
KDM5B		transcription regulator		0.176	0.000101	CCNB1,CCND1,CCNE1,CDC14A,CDKN1B,DDIT3,DHCR24,ERBB3,ESR1,FGFR2,FJX1,GADD45A,GREB1,LGALS3BP,MCAM,NEDD9,NEFL,PIR,PRLR,SCNN1A,SOX9,TGFB1,TGFB2,TOP2A,TUBB2A	362 (13)
SPI1		transcription regulator		-0.287	0.000101	Acp5,BCL6,CCNA2,CCNB1,CCND1,CCND2,CCNE2,CD3E,CD68,CDC25A,CDK6,CDKN1A,CEBPA,DUSP6,E2F2,EBF1,EGR2,FCER1G,FLI1,FOS,FOXO1,ID3,IRAK3,IRF7,ITGA5,JUN,KIT,LEF1,LMO2,LY6E,MBP,MME,MRC1,PSMB10,PTPRC,RUNX3,TK1,USP18,VIM	573 (21)
PROX1		transcription regulator		-0.429	0.000104	CCNE1,CCNE2,CD34,ITGA9,KDR,LYVE1,NRP1,PCK2,STAT6
EGF		growth factor	Activated	5	0.000109	ACOT2,ALCAM,ANPEP,AR,ARC,BCL2,BIRC5,BTG2,CCNB1,CCND1,CCND2,CCNE1,CDKN1A,CDKN1B,COL1A1,DDIT3,DUSP4,DUSP5,DUSP6,EFNB2,EGR2,EGR3,EPHA2,ESR1,FOS,FOSL1,GADD45A,Gsta4,HBEGF,ICAM1,IDI1,IDS,IER2,IER3,IGF2,IGFBP4,IRS1,JUN,MAPK11,MAPK3,MET,MUC2,MYCN,NCAM1,NEUROG3,NOTCH1,NPR2,NRP1,PHLDA2,PLAGL1,PLAUR,PTPRN,RHOB,RRM2,SCD,SDC1,SLC1A2,SLC37A1,SNAI1,SNAP25,SPARC,SPRY4,ST3GAL1,TGFB1,TGFBR2,VAMP2,VIM	615 (19)
MAP2K1/2		group	Activated	3.642	0.000111	ARC,ARG2,C3,CCND1,CCND2,CDKN1B,DDIT3,DUSP4,EGR2,FOS,FOSL1,H2AFX,HK2,JUN,PDGFA,PHLDA1,TGFB1,VIM	499 (21)
FGFR1		kinase		0.182	0.000112	BIRC5,BMP4,CCND1,CCND2,CDKN1A,COL1A1,DDX25,FOS,JUN,MBP,MMP14,NOTCH1,PLAUR,PLXNB2,POU2F2,SOX3,SPARC,ULBP1,VIM	517 (21)
SNAI1	-1.576	transcription regulator		-0.281	0.000115	CCND1,CCND2,CCNE1,CD46,CD55,CDC25B,CDH2,CDKN1A,COL1A1,ESPN,FMNL2,FOS,FOSL1,LEF1,MLXIPL,MMP14,SDC1,SLC27A2,SNAI1,SPARC,TGFB1,VILL,ZEB2	506 (26)
miR-34a-5p (and other miRNAs w/seed GGCAGUG)		mature microrna	Inhibited	-2.336	0.000118	BCL2,BIRC5,CCND1,CDC25A,CDK6,CDKN1A,DHFR,E2F2,ICAM1,LIN28A,MET,MYCN,NOTCH1,PTPRE	388 (13)
GLI3		transcription regulator		0.692	0.000121	BCL2,BMP4,CCND1,CCND2,DUSP5,EBF1,FOXO1,GLI2,H2AFX,HMGB2,IRF1,MYCN,PTCH1,SALL1,SFRP1,SOX9
IL4		cytokine		1.398	0.000126	ABLIM1,ACOT9,Acp5,ADAM19,AHNAK,ANO1,ANXA4,ANXA6,ARG2,ARNTL2,B4GALNT1,BCL2,BCL6,BHLHE40,BIN1,BIRC5,C3,CAPG,CCND1,CCND2,CCNE1,CD200,Cd24a,CD274,CD276,CD55,CD74,CDK6,CDKN1A,CDKN1B,COBLL1,COL1A1,COL6A3,CTNS,CXCL16,DDAH1,DGKA,EGR2,EOMES,EPHB4,F2R,F2RL1,FCER1G,FOS,GBP2,H1F0,HBEGF,Hist1h1e,HK2,HRH1,HSPA1A/HSPA1B,HTRA2,ICAM1,ICOSLG/LOC102723996,IER2,IER3,IFNAR2,IFNGR2,IGFBP4,IL12RB1,IL16,IRF1,IRF5,IRF7,I…	547 (14)
SMAD7		transcription regulator		-1.269	0.00013	CCNA2,CCNB1,CCNE1,CDH2,CDKN1A,CDKN1B,CDKN2C,COL1A1,COL6A3,EFEMP1,GADD45A,HBEGF,ICAM1,ID3,ITGA7,MET,NID2,SCD,SEMA3F,SOX9,TGFB1,TGFB2,TGFBI,TGFBR2,TXN	457 (20)
TASP1		peptidase		1.484	0.000131	CCNA2,CCNB1,CCNE1,CCNE2,CDKN1A,CDKN1B
FZR1		kinase		0.243	0.000131	CCNB1,CCND1,CCNE1,CDKN1B,HECW2,TK1	492 (14)
CLCA2		ion channel		-0.186	0.000131	CASP8,CDH2,CDKN1A,CDKN1B,SNAI1,VIM
E2F8	1.098	transcription regulator			0.000131	CCNA2,CCNB1,CCND1,CCNE2,CDC6,KIF23
NFYA		transcription regulator	Activated	2.137	0.000131	BCL2,CCNB1,CDC25B,CDKN1A,FGFR2,GADD45A,GADD45B,ICAM1,IRF1,JUN,NOTCH1,PADI4,RHOB,RRM2,SCD,TGFBR2,TOP2A,TXNIP	463 (18)
NGFR		transmembrane receptor		-1.004	0.000136	CCNA2,CCND1,CCNE1,CDKN1B,DMD,FOS,JUN,NCAM1,RHOB,SNAP25	572 (20)
STK11		kinase		-1.547	0.000146	ACE,ALCAM,ASPHD2,ASTN1,BCL6B,CCNA2,CCND1,CD274,CDKN1A,CDKN1B,CYP4V2,ETV4,FGFR2,FOSL1,GADD45A,GADD45B,KCNA2,KCNQ2,MCAM,MMP17,NEDD9,NPTX2,NRCAM,PTPRN,RASGRP1,RASSF2,SNAI1,SORL1,TOP2A,ZNF462	491 (21)
NCOA3		transcription regulator		1.413	0.000153	BCL2,CCNA2,CCNB1,CCND1,CCNE1,CCNE2,CDC25A,CDC6,CDKN1A,CEBPA,EOMES,FGFR2,HK2,IRF1,IRS1,KDR,MUC2	516 (25)
EP400		other	Activated	2.391	0.00016	CCNA2,CDC25A,CDC6,CDKN1A,E2F2,E2F7,E2F8,MAPK12,MCM4,PLK1,PSRC1,UHRF1	135 (7)
PTEN		phosphatase		-1.39	0.000164	AR,BCL2,BIRC5,BTG2,C3,CA12,CA8,CBX4,CCNB1,CCND1,CCNE1,CD274,CDC25A,CDK6,CDKN1A,CDKN1B,CDKN2D,CEBPA,CSRP1,DHFR,ECI2,EFNB2,EGR2,ERBB3,ESR1,ETV3,FOS,FOXO1,GPX3,H2AFY,HDAC5,HSPA1A/HSPA1B,IDI1,IFNGR2,IGF2,IGFBP6,KDR,MBP,MCAM,MET,MKI67,MME,MMP14,MRC1,MVD,Neat1,NKX3-1,PLK1,PPARGC1A,PRKCB,PTPRC,PTPRK,PYGL,RAP1A,RBMS2,SCD,SDC1,SNAI1,SRC,TGFB1,TGFBR2,VEGFB,ZBTB16	526 (21)
IKBKG		kinase		0.586	0.000168	C3,CP,CTSF,CXCL12,DUSP6,FOS,GBP2,GCH1,HK2,HLA-A,ICAM1,IGFBP6,IRF7,KCNH2,Mt2,NID1,PAX8,RCAN1,RELB,RGS16,SERPINB2,SERPINE2,SFRP1,SGK1,TMEM176B	511 (16)
MTPN		transcription regulator	Activated	3.387	0.000183	BCL2,BCL2L2,Calm1 (includes others),CASP8,CCNA2,CCNB1,CCND1,CCND2,CEBPA,COL1A1,CP,ENG,FOS,H6PD,JUN,SPARC,TGFB1,TGFB2	458 (13)
CDK2		kinase		-0.342	0.000186	BARD1,CCNE1,CD34,CDC25A,CDC6,CDKN1A,DHFR,FOS,H2AFX,MAP2	389 (17)
Hedgehog		group		1.29	0.000196	ABCC8,CCNA2,CCND1,CCND2,CDKN1B,FOXF1,IGF2,KIT,MYCL,MYCN,NEUROG3,PTCH1,SOX9	166 (6)
INS		other		1.01	0.000199	ADCYAP1R1,ANO1,CCND1,CDKN1A,DDIT3,EGR2,ERBB3,FOS,FOSL1,FOXO1,GRB10,ICAM1,IER2,IER3,IGFBP4,IRS1,JUN,NOX4,OGT,PLK2,PPARGC1A,RASL12,SCD,SNAI1,TGFB1,TRIB3,VLDLR	563 (23)
EGR2	0.702	transcription regulator		0.892	0.000199	BCL2,BCL6,CBLB,CDKN1A,CRABP1,DGKA,DHCR7,EGR2,EPHA4,FOS,GNB4,IGF2,JUN,KDR,MAP2,MBP,MIR17HG,MME,Nefm,NOTCH1,NXPH4,PLCL1,POU3F2,RRAD,SCD,TGFBR3,ZBTB16	527 (19)
MEF2D		transcription regulator		0.343	0.0002	BACH2,BCL2L2,CCND1,CCNE1,CCNE2,CDC6,EGR2,FOS,HDAC5,JUN,PPARGC1A,SYK,TGFB1,TGFB2,VIM	409 (12)
E2F2	1.201	transcription regulator	Activated	2.286	0.000211	BCL2,BIRC5,CCNA2,CCNB1,CCND1,CCNE1,CDC25A,CDC6,CDKN1A,CDKN2C,CDKN2D,DHFR,FGFR2,MCM4,MYCN,RRM2	458 (18)
CCNE1	0.839	transcription regulator		1.584	0.000213	AR,BARD1,CAPN2,CCNA2,CCNB1,CCNE1,CDC6,CDKN1A,MCM4	291 (14)
CYP1B1		enzyme		0.607	0.000223	CACHD1,CCND1,CCNE1,CD3E,CDKN1B,CYP26A1,ECI2,ETHE1,MCAM,MCM4,Mt2,RGS16,SHANK2,VLDLR	344 (7)
FGFR2	1.179	kinase		-0.694	0.000233	BCL2,BMP4,CCND1,CCND2,CDKN1A,CITED1,COL1A1,CPE,FGFR2,GRB10,ICAM1,IGF2,LAMB1,LGALS2,MBP,MEST,NOTCH1,PDGFRA,PLAUR,PLXNB2,SFRP1,SNAI1,SOX3,ULBP1	613 (22)
HIF1A		transcription regulator		1.117	0.000239	ABCC8,BCL2,BHLHE40,BIRC5,CCND1,CD274,CDH2,CDKN1A,CDKN1B,CXCL12,DDIT4,DLL4,ENG,ENO1,ERGIC1,FOS,FZD2,GADD45B,H2AFX,HIST1H1C,HIST1H2BK,HIST2H4B,HK2,IGF2,IL17RA,ITGA1,ITGA5,ITGAV,JUN,KDM3A,KIAA1217,MET,MGMT,MITF,NEFL,NEUROG3,NOTCH1,NOX4,PDGFA,PHLPP1,PLAUR,RORC,SFRP1,SLC25A37,SNAI1,SOX9,SPAG4,SRD5A1,ST3GAL1,TERC,TGFB1,TGFB2,TRIM21,TTN,VIM	551 (21)
WISP2		growth factor		-1.457	0.000244	CEBPA,DSP,ESR1,ITGA5,JUN,LAMC2,PDGFA,PROCR,SPARC,TGFB1,TGFBR2,TGFBR3,VIM	307 (12)
FGFR3		kinase		-0.128	0.000249	BMP4,CCND1,CDKN1A,CDKN2D,DUSP6,FOS,SNAI1,SOX3,SOX9,SPARC	473 (16)
BCL6	-1.82	transcription regulator		0.07	0.000255	ALCAM,ANXA6,BACH2,BCL2,BCL6,C1QTNF12,CCDC122,CCND1,CCND2,CDKN1A,CDKN1B,COL1A1,CPD,DOCK10,DUSP6,GADD45A,GLI2,HERC6,ITGA3,LBH,MIR17HG,MITF,MRC1,RHOF,RORC,SDC1,SMPDL3B,SOX9,STAT6,SYK,TGFB1,TRIM2,VWA5A	521 (21)
KCTD11		other		-0.882	0.00026	CCND2,CDKN1B,IGF2,PTCH1	301 (4)
Cathepsin		group	Inhibited	-2	0.00026	CCND1,CCND2,CCNE1,MKI67	366 (12)
CDC27		other			0.00026	CCNB1,CCND1,PLK1,UBE2C	79 (4)
GLI1		transcription regulator		1.73	0.000262	ARC,BCL2,CCND1,CCND2,Cd24a,CDKN1A,COL1A1,EGR3,GLI2,GPC3,IDS,IGF2,IGFBP6,IRS1,LMNA,MAPK11,MEST,MYCN,NPDC1,NREP,PDGFA,PDGFRA,PHLDA2,PTCH1,RHOB,SALL1,SFRP1,SNAI1,SOX9,VIM,WIF1,ZC3HAV1L	501 (20)
ABL1		kinase	Activated	3.259	0.000263	C3,CCNA2,CCND1,CCND2,CCNE1,CDKN1A,CDKN1B,DHFR,GADD45A,IER3,TGFB2	477 (18)
SRF		transcription regulator	Activated	2.504	0.000268	ARC,ARHGAP20,BCL2,BICC1,Cald1,CDKN1A,CNN2,CPM,CSRP1,DMD,DUSP5,EGR2,EGR3,EGR4,FOS,FOSL1,GCH1,GPM6A,GSTM5,IER2,IGHM,ITGA1,ITGA9,JUN,KDR,LBH,LRP1,MAP3K14,MGST2,MYOM1,NECTIN1,NFATC2,OR2AK2,PDCD10,PLA2R1,PTGR1,SEMA6D,SERPINB2,SINHCAF,SLC37A1,SLC6A4,SMTN,TMEM44,Tpm4,TTN,TUBB4B,ZYX	144 (4)
IL2		cytokine	Activated	2.586	0.000284	BCL2,BCL6,BHLHE40,C3,CAMK2N1,CCND1,CCND2,CCNE1,CCNE2,CCNG1,CD274,CD46,CDC25A,CDC6,CDK6,CDKN1A,CDKN1B,CDKN2C,CEBPA,CLSPN,CMKLR1,CPD,CRMP1,CXCL12,DAPK2,DUSP4,DUSP5,DUSP6,EOMES,EPHA4,FCER1G,FGFR2,FOS,FOXO1,GADD45B,GFRA2,HIST1H1C,HK2,HSPA1A/HSPA1B,ICAM1,IDI1,IER3,IFNGR2,IL12RB1,IRF1,ITGA1,JUN,KIT,LY6E,MME,NAV1,NMI,PDE4A,PHLDA1,PHLDA2,PIK3R3,PLK1,PROK2,PTCH1,PTPRC,RGS16,RHOB,RNF128,RORC,SESN1,TGFB1,TR…	573 (16)
TSC2		other	Inhibited	-2.4	0.000287	ARC,BIRC5,CCND1,CCND2,CD68,CDKN1A,CDKN1B,CP,DDIT3,FOS,HK2,IRS1,MUC2,NTRK3,PDGFRA,PHLPP1,PLP2,PRELP,SCD,SNAP91,TMEM176A,TMEM176B,UCP2	541 (19)
ERBB3	0.774	kinase		-0.143	0.000294	Actn3,ADAM19,CCND1,CCND2,CDKN1A,CDKN1B,COL1A1,CXCL12,ERBB3,HBEGF,IER2,IGF2,LAMA4,NID1,PLK1,SFRP1,SNAI1,SPARC	561 (19)
DGCR8		enzyme		-0.553	0.000302	CCND1,CRABP1,EGR2,ERBB3,FOS,MBP,MITF,NCAM1,NOTCH1,NRCAM,POU3F2,SOX10,TCF7L2	525 (19)
LMNB1		other			0.000302	CRABP1,CXCL12,DHCR7,HBEGF,HS6ST2,LMNA,PRRX2,RCN1,RCN2,SCD,SLIT3,TGFB2,TGFBI
IRS1	1.356	enzyme		1.278	0.000325	BMP6,CCND1,CDKN2C,CEBPA,COL6A3,DBN1,DDIT3,EFNB2,FBXO32,FOS,IGFBP4,IRS1,LAMA4,MAPK12,MMP14,NRP1,PDGFA,PPARGC1A,RHOU,SNAI1,TGFBI,TRIB3,UCP2	532 (23)
TXNIP	-0.838	other		-0.98	0.000325	Acot1,BCL6,CCNA2,CCND1,CDKN1A,CDKN1B,DDIT4,DHCR7,ICAM1,NOX4,PPARGC1A,TXNIP	540 (23)
RRP1B		transcription regulator			0.000335	BIRC5,CCNA2,CCND1,CCNE1,CCNG1,CDC6,CDKN1A,CDKN2D,DHFR,FOXO1,FZD6,GADD45A,HDAC11,MCM4,NCOA1,PLK1,RARG,RPL39,SERPINE2,TGFB1,TOP2A
Tgf beta		group		1.426	0.000341	Acp5,ANKH,BAMBI,BCL2,BHLHE40,CASP8,CCND1,CCND2,CCNE1,CDH2,CDK6,CDKN1A,CDKN1B,COL1A1,EGR2,ENG,FOS,GADD45B,GLI2,IL16,INPP5D,ITGA5,JUN,MERTK,MET,MYCN,NEDD9,NOX4,PDGFA,PPARGC1A,RORC,RUNX3,SNAI1,SPARC,TGFB1,TGFBI,VIM	586 (18)
Nfat (family)		group		1.425	0.000343	BCL2,CCND1,DAAM1,DKK3,DOCK10,EGR2,F2RL1,HBEGF,ICAM1,LBH,NOX4,PDGFA,RCAN1,RELB,RNF128,SLC7A1,SPOCD1,TGFB2	435 (14)
ADAM10		peptidase		0.831	0.000343	CCND1,CD74,CXCL12,CXCL16,DCLK1,DLGAP1,DTNA,FOS,IRAK1,ITGA5,MET,MYO15A,NR2E1,PRNP,RAMP2,SOX9,SYT1,TGFB1	525 (21)
ZBTB16	-0.792	transcription regulator		-1.435	0.000381	BACH2,BCL6,CCNA2,Cd24a,CD274,CD34,CD3E,CD55,CD74,CDKN1A,COL1A1,EGR2,F2R,F2RL1,ICOSLG/LOC102723996,ID3,IL12RB1,IRF6,ITGAV,KIT,RARG,RORC,RUNX3,TMEM176B,ZBTB16	445 (17)
HDAC3		transcription regulator		-0.012	0.000398	CCNB1,CCND1,CD34,CD55,CD82,CDH2,CDKN1A,CDKN1B,E2F2,FOS,GDF11,ICAM1,PHLPP1,RELB,SCD,SLC1A2,USP18,VIM	398 (18)
miR-26a-5p (and other miRNAs w/seed UCAAGUA)		mature microrna		-1.795	0.000401	CCND2,CCNE1,CCNE2,CDK6,CDKN1A,CDKN1B,EPHA2,MAP2,TGFBR2	282 (10)
POR		enzyme		-0.152	0.000403	ABCC3,Acot1,ALDH1A1,ANXA5,APCDD1,BATF3,CD74,CHMP4C,CYP26A1,CYP39A1,DHCR24,DHCR7,ETHE1,GADD45B,GBP2,GREB1,GSTM1,GSTM5,HLA-A,HLA-DQA1,HLF,IDI1,Ifitm1,KDR,MVD,PRNP,SCD,SUSD2,TMEM176A,TMEM229B
LOXL2		enzyme		1.091	0.000417	ESR1,MMP14,RAMP3,SNAI1,SOX9,VIM
NDUFA13		enzyme		-1.997	0.000417	BCL2,CCNB1,CCND1,DHFR,MCM4,TK1	451 (19)
STAT6	0.865	transcription regulator		1.347	0.000452	ABLIM1,Acot1,Acp5,ADAM11,ADAM19,ANO1,ARNTL2,BCL2,BCL6,CCND2,Cd24a,CDKN1A,CDKN1B,COBLL1,COL1A1,CTNS,DDAH1,DGKA,EGR2,FCER1G,GADD45B,GBP2,HRH1,ICOSLG/LOC102723996,IER2,IFNAR2,IRF1,IRF7,LDLRAD3,LGALS3BP,MMP14,NEDD9,NFATC2,PDGFA,PPARGC1A,PRNP,S100a11,STAT2,STAT6,SYK,SYNGR2,TLE1	512 (16)
CD44		other		-0.778	0.000457	BCAM,BCL2,BIRC5,CCND1,CCND2,CCNG1,CD63,CDKN1A,CDKN1B,COL1A1,DDIT3,DNMT1,ECM1,GADD45A,IRAK3,ITGA3,ITGA5,ITGAV,JUN,LAMB1,LHX6,LTBP1,MBNL3,MET,MMP14,NPNT,PTP4A3,SBK1,SRC,STAT2,VIM,ZYX	562 (20)
CSF3		cytokine		1.397	0.000471	BCL2,BIRC5,CAPG,CCND2,CCNE1,CD34,CDK6,CDKN1B,CEBPA,CXCL12,DUSP6,EGR2,EGR3,FOS,GADD45A,GADD45B,HLA-DQA1,ICAM1,JUN,KIT,LBP,MET,PLCB2,PRKCB,PROK2,RORC,TGFB1	508 (16)
TFRC		transporter	Inhibited	-2.135	0.000479	CCNA2,CCNB1,CDKN1A,DDIT3,DDIT4,FAM20C,FOS,GADD45A,GAS7,GPX3,HK2,JUN,KIT,LY75,Pmaip1,SULF2,TGFB2	283 (7)
RNA polymerase II		complex			0.000498	Acp5,ALPL,ATP6V0A1,BCL2,CA12,CCNB1,CCND2,CCNE2,CD3E,CD82,CDKN1A,CEBPA,CSDC2,DDIT3,DHFR,ENO1,ESR1,FOS,FOSL1,GADD45A,GADD45B,GBP2,HLA-DQA1,HSPA1A/HSPA1B,ICAM1,Ifi47,JUN,KSR2,MYCN,PBX1,PRLR,RORC,SLC27A2,TAPBP,TERC,TGFB1,TOP2A,TXN,XIST	479 (13)
MAP2K1		kinase	Activated	2.899	0.000501	BCL2,CCND1,CD274,CDKN1A,CDKN1B,CEBPA,COL1A1,DNMT1,DUSP5,DUSP6,EGR2,ENO1,F2R,FOS,FOSL1,GLI2,IRS1,ITGA5,JUN,LEF1,MBP,MITF,MMP14,MYCN,PDGFRA,PLAUR,RAP1GAP,RRAGD,SERPINE2	492 (18)
PRKCD		kinase		-0.777	0.000501	ALOXE3,BCL2,BIRC5,CCNA2,CCND1,CCNE1,CD68,CDKN1A,COL1A1,CXCL12,CXCL16,DDIT3,DUSP6,FOS,FOSL1,HRH1,ICAM1,ICOSLG/LOC102723996,JUN,LBH,MAP1LC3B,NOTCH1,PTCH1,RCAN1,RELB,SERPINB2,SPRY1,TPBG,TUBB2A	605 (22)
RNASEH2A		enzyme			0.000541	CTSF,GBP2,IFIH1,IFNGR2,IRF1,IRF5,IRF7,NMI,PARP9,TRIM21,USP18
RCE1		peptidase			0.000541	CRABP1,CXCL12,HBEGF,HS6ST2,LMNA,PRRX2,RCN1,RCN2,SLIT3,TGFB2,TGFBI
EIF2AK2		kinase		0.12	0.000556	BCL2,BHLHE40,CDKN1A,DDIT3,FOS,GABBR1,HIST1H2BD,Hspa1b,IRF1,LGALS3BP,NEDD9,NMI,PARP9,PSMB10,REC8,USP18,ZC3HAV1	371 (15)
IGF2	1.056	growth factor		-0.993	0.000565	ARL4A,BIRC5,CCND1,CDC6,CDKN1A,DDIT3,DHCR7,DLX1,EGR2,GADD45A,GCH1,HBEGF,IER2,IER3,IGF2,IGFBP4,IGFBP6,ITGA5,MCM4,PHLDA1,PRIM1,RGS16,RHOB,RRM2,SELENOP,SLC38A2,TGFBI,UHRF1	643 (21)
AR	-1.524	ligand-dependent nuclear receptor		0.517	0.00057	ABCG1,ALDH1A1,AR,ARMCX2,BIRC5,C3,C4A/C4B,CACNA1A,CCNA2,CCND1,CDC25B,CDH2,CDK14,CDKN1A,CLDN11,CTSO,CXCL12,DDIT4,DHCR24,DHCR7,EPPIN-WFDC6,ERBB3,ESPN,FGFR2,GSTM1,IGF2,KCNH2,KIF15,KNTC1,LRRK1,MAD2L2,MCM4,MME,MYOM1,NKX3-1,NOTCH1,PDGFA,PDGFRA,PIAS3,PLK1,PTCH1,RASSF3,RHOB,SGK1,SMTN,SNAI1,SOX9,SPO11,SRD5A1,TCF19,TGFB1,TGFB2,TGFBR2,TNFSF12,TPX2,UBE2C,VIM,ZBTB16,ZYX	549 (19)
RBL2		other	Inhibited	-2.279	0.000573	CCNA2,CCNB1,CCND1,CCNE1,CDC25A,CDC6,CDKN1A,CDKN1B,DHFR,DNMT1,DUSP10,KIFC1,MAP3K14,MYCN,PLK1,RRM2,SFRP1,TYMS,VEGFB	410 (16)
BTNL2		transmembrane receptor		1	0.000575	CD74,CDKN2C,CERK,CHD7,DAPP1,EPCAM,GBP4,Hspa1b,IGHM,MBNL3,NTRK3,PHLPP1,RRAGD,SEMA4F,SLC15A2,ST14
AZGP1		transporter		-0.794	0.000641	BMP4,CCND1,CDKN1B,DSP,FBXO32,HK2,ITGA5,VIM	304 (12)
TGFBR2	0.728	kinase		1.267	0.000644	AR,BHLHE40,BIRC5,BMP6,CCND1,CCNE1,CDH2,CDKN1A,CDKN1B,COL1A1,EXT2,FGF9,GADD45B,GLI2,ICAM1,JUN,KDR,MMP14,MUC2,NRP1,PLAGL1,SCN7A,SLC1A2,SNAI1,SPARC,TGFB1,TGFB2,TGFBR2,TXNIP,ZNF365	549 (21)
PTPMT1		phosphatase			0.000646	CDKN1A,CDKN1B,CDKN2D
PTPN23		phosphatase			0.000646	CDH2,SNAI1,VIM
OLA1		enzyme			0.000646	CCND1,CCNE1,CDKN1A	295 (11)
ARID1B		transcription regulator			0.000646	ALPL,ARC,FOS
mir-541		microrna			0.000646	AR,PTPRN,PTPRN2
FGF1		growth factor		-0.091	0.000646	CCND1,CD68,CDKN1A,DNMT1,DUSP6,Fndc1,FOS,FZD2,FZD7,GSTM1,GSTM5,ICAM1,IRS1,JUN,MKI67,NOTCH1,NOTCH3,PDGFA,RFLNB,RHOU,TGFB1,TGFB2	498 (20)
IL2RG		transmembrane receptor		1.889	0.000665	ABCG1,ARHGAP45,ARMCX2,BCL2,BCL6,FOS,HLA-A,IGHM,IRF7,JUN,MFNG,RGL2,SESN1	397 (17)
TBX2		transcription regulator	Activated	2.068	0.00067	BHLHE40,CCNA2,CCNB1,CDC6,CDKN1A,CDKN2C,DDIT3,DNMT1,E2F7,E2F8,LIG1,MCM4,PHTF2,PLK1,TGFB2,TRIB3	359 (10)
SIN3A		transcription regulator		1.134	0.000685	Acp5,BCL2,BCL6,CCND2,COL1A1,DDIT3,E2F2,ESR1,FBXO32,GADD45B,INA,Nefm,TGFBR2,TXNIP	406 (11)
PRNP	0.644	other		-0.365	0.000685	BCL2,CCND1,FGF9,FOSL1,H2AFX,HSPA1A/HSPA1B,IGF2,IRS1,LRP1,NOTCH1,PLAUR,PRNP,SNAP25,SOX9,TLE1	537 (23)
FAS		transmembrane receptor		0.982	0.000695	ARL4A,BCL2,BIRC5,CASP8,CD200,CDKN1A,CDKN1B,COL1A1,COL6A3,CRYBG1,DUSP10,EGR2,F2RL1,FOS,FOXO1,GBP2,ICAM1,IER3,IL16,IL17RA,INPP5D,IRF1,ITGA7,ITGAV,JUN,KIF3C,LY75,MERTK,MET,MME,NECTIN1,OPTN,PHLDA2,PIK3CD,PRKCB,PSD4,PTPRN,PTPRN2,RRAGD,SDC1,SERPINB2,SORL1,STAMBP,SYK,TGFB1,TRIB1,TUBA4A,VRK2	622 (23)
PAX3		transcription regulator		0.495	0.000705	ARC,ATN1,BMP4,CAPN1,CCNE1,CDC6,CDH3,CDKN1A,DBN1,EGR2,F2RL1,FGF9,GLDC,GSTM5,ID3,IRS1,MCAM,MCC,MEST,MET,MITF,NEDD9,OLFM1,PRMT2,RASSF2,RHOB,RUNX3,SIX1,SOX10,TGFB2	345 (7)
MNT		transcription regulator		0.447	0.000709	BCL6,CCND2,DDIT3,E2F2,FBXO32,GADD45B,TXNIP
AXIN1		other		-0.503	0.000709	APCDD1,CCND1,CCND2,CEBPA,ENC1,FOS,LEF1	490 (22)
WWOX		enzyme		-1.941	0.000709	BCL2,COL1A1,ESR1,ITGA3,TIMP4,TK1,TRIM2	373 (7)
ZBTB17		transcription regulator		1.103	0.000709	BCL2,BHLHE40,CAMK2N1,CCND1,CD46,CDKN1A,DDIT3,IER3,JUN	490 (23)
JAG1		growth factor		1.822	0.000713	CCND1,CDKN1A,COL1A1,DUSP10,DUSP5,DUSP6,GLI2,ITGAV,PTPRK,RNF128	508 (17)
DACH1		transcription regulator		-1.394	0.000713	BMP4,CCNE2,CDC25A,CDKN1A,EFEMP1,FOS,IER2,JUN,RELN,TGFB1	375 (7)
TFF2		other	Activated	2	0.000725	CCNA2,CCND1,CCND2,CCNE1	411 (11)
RAP1GAP	0.849	other		1	0.000725	CCND1,CDK6,CDKN1B,FOS	537 (26)
CLTC		other		0.686	0.000725	CD74,CDKN1A,HLA-A,KDR	278 (7)
PTPRR	-0.649	phosphatase	Inhibited	-2	0.000725	DNMT1,FOS,FOSL1,JUN
SPTAN1		other			0.000725	CDKN1A,ITGA3,ITGA5,ITGAV
AREG		growth factor		1.349	0.000744	ARHGAP11A,BCL2,BIRC5,C3,CCNA2,CCNB1,CCND1,CPEB2,FOS,HIST1H2BD,HIST1H2BK,JUN,MKI67,PLK1,RRM2,TMC6,TOP2A	580 (27)
Pdgf (complex)		complex		1.185	0.000746	BCL2,CCND1,CCND2,CDK6,CDKN1A,CDKN1B,FOS,FOXO1,ICAM1,ITGA5,JUN,NCAM1,NOTCH1,NOTCH3,NOX4,PIK3R3,PLAUR,SPARC,TGFB1	548 (22)
CYP1A1		enzyme		-0.632	0.000746	ANXA4,CACHD1,CCND1,CD3E,CDKN2D,CNN2,CYP26A1,ECI2,ETHE1,LMNA,Mt2,NEFL,PTP4A3,RGS16,SDC1,SHANK2,SMTN,SPAG9,VLDLR
mir-21		microrna		-1.822	0.000759	BCL2,BTG2,CCNA2,CCNB1,CD274,CDC25A,CDK6,CDKN1A,COL1A1,DDAH1,DDAH2,EGR2,FAM3C,GBP2,GTSE1,H2AFX,ICAM1,ICOSLG/LOC102723996,Ifi47,IGHM,INPP5D,IRAK1,IRF1,IRGM,KIF23,KIF4A,KIFC1,KNTC1,MKI67,PER2,RHOB,SESN1,SLC25A37,SPRY1,STAT2,TGFB1,TOP2A	581 (20)
SMAD4		transcription regulator		1.005	0.000763	BMP4,CCND1,CCND2,CCNE1,CDH2,CDH3,CDKN1A,CDKN1B,ENG,FOS,GADD45A,GADD45B,ICAM1,IER3,INPP5D,IRAK3,JAM2,LEF1,LHX1,MET,MUC2,MYCN,NOTCH3,NPR2,PTPRC,PTPRK,RUNX3,SCD,SGK1,SLC6A1,SNAI1,TGFB1,TGFB2,VIM	542 (22)
FOXC2		transcription regulator	Activated	2.238	0.000798	CDH2,CDKN1B,CEBPA,EFNB2,IRS1,KDR,LEF1,LFNG,MET,NOTCH1,PPARGC1A,SNAI1,VIM	500 (20)
PRDM1		transcription regulator		-0.361	0.000802	ALPL,ARG2,BCL6,CD74,CYP4V2,DDIT4,ECM1,EGR2,ERAP1,ESR1,FOS,FOSL1,FZD2,Gsta4,HLA-DQA1,ID3,IGHM,MTMR11,PSD2,PSMB10,RASSF2,RELN,SCARA5,SLC25A37,SMPDL3B,SNAI1,SRD5A1,ST14,STAT6,TAPBP,TRIB1,TRIM65,VSX1
Nr1h		group		1.132	0.000805	ABCD2,ABCG1,ACE,ALDH1A1,ARG2,BCL2,BMP6,C3,CCND2,F2R,H6PD,ICOSLG/LOC102723996,IFIH1,MERTK,MLXIPL,Mx2,PLTP,PPARGC1A,PTCH1,RUNX3,SCD,SFRP1,SYT7,VLDLR,ZBTB16	466 (12)
EIF4G2		translation regulator	Activated	2.236	0.000837	CCND2,CDKN1A,IGF2,JUN,SERPINE2
COPS8		other		0.447	0.000837	CCND2,CCNE1,CDK6,CDKN1A,CDKN1B
COP1		enzyme		-1.964	0.000837	CDKN1A,ETV4,ICAM1,PPARGC1A,TRIB3
Igkv1-117		other			0.000837	CCND2,CDKN1A,CDKN1B,JUN,RELB	508 (21)
XPO1		transporter			0.000837	CCND1,CDKN1A,CDKN1B,ICAM1,MET	468 (21)
ANLN		other	Inhibited	-2.111	0.000839	ANK1,BTG2,CDKN1A,CYP26B1,DPYSL4,EDA2R,FAM212B,RRAD,SESN1,SULF2,TCEA3
AURK		group	Inhibited	-2.137	0.000839	ANK1,BTG2,CDKN1A,CYP26B1,DPYSL4,EDA2R,FAM212B,RRAD,SESN1,SULF2,TCEA3
MYOC		other		0.24	0.000856	CNKSR2,DDIT3,DDIT4,EGR2,EPHA2,FBXO32,LAMB1,MBP,NFASC,PHLDA2,PLXNC1,PRKCB,RHBDF1,SFRP1,SOX3,TAF7L,UPP1	359 (7)
TAL1		transcription regulator		1.858	0.00088	Acp5,BCL2,BCL6,C3,CCNB1,CCNE1,CDH23,CDK6,CDKN1A,DSCC1,ERG,GALNT7,GINS1,HLA-A,JUN,KIF15,KIT,MAP2,MCM4,MELK,MEST,MVD,NBAS,NEFL,NKX3-1,NOTCH1,SERPINB2,SLC22A16,SYK,TOB1,TUBB4B	479 (20)
NFkB (complex)		complex	Activated	2.765	0.000901	ABCG1,ALDH1A3,BAMBI,BCL2,BCL2L2,BIRC5,C3,CASP8,CCNB1,CCND1,CCND2,Cd24a,CD274,CD74,CD82,CDC25B,CDKN1A,CFTR,CXCL12,DDIT3,DUSP5,E2F7,EOMES,EPCAM,ERAP1,F2RL1,FAM46A,FOS,FOXF1,GADD45A,GADD45B,GBP2,GCH1,GFPT2,GLI2,GNAS,HIVEP1,HLA-A,ICAM1,ICOSLG/LOC102723996,IER3,IFNAR2,IRF1,IRF7,ITGAV,ITPKB,JUN,KDR,KIT,KLF3,LSP1,MAP3K8,MBL2,MUC2,MYBL1,NCAM1,NOTCH1,PLK1,PLK2,PLK3,POU2F2,RELB,RGS16,SERPINB2,SH3RF1,SLC22A…	483 (15)
MMP9		peptidase	Activated	2.126	0.000903	Acp5,CCND1,CD68,CDKN1A,CXCL12,DDIT3,EPHB1,FOS,GADD45A,ICAM1,MMP14,Nefm,SERPINE2,TGFB1,TNFSF12,VIM	467 (19)
IRF3		transcription regulator	Inhibited	-2.065	0.000907	AHNAK,ANXA4,ARG2,CD274,CDH2,DDX60,Havcr1,Ifi47,IFIH1,Igtp,IRF1,IRF5,IRF7,IRGM,Mx2,Oasl2,PARP14,PHF11,PLCG2,Pmaip1,PRNP,SORL1,STAT2,TFAP2C,USP18,VIM,ZBP1,ZC3HAV1	288 (12)
VTN		other		0.936	0.000924	BCL2,BHLHE40,CDKN1A,COL1A1,EFNB2,IRS1,ITGA5,ITGAV,PLAUR	535 (19)
DIO3		enzyme		-1.129	0.000924	ABCC8,ABCD2,ALDH1A1,FXYD6,GPC3,IER5,ITGA7,PCSK4,PYGL
SMARCB1		transcription regulator		-0.647	0.000936	C4A/C4B,CA8,CCNA2,CCND1,CCNE1,CDC6,CDKN1A,CDKN2C,COL1A1,CYP39A1,DHFR,FOS,FZD7,GADD45A,GMNN,HBEGF,IFNAR2,KIF23,LBP,MCM4,MYOM1,PLCL1,PLXNB2,PPP1R3C,PRIM1,RAB36,SPARC	498 (24)
miR-141-3p (and other miRNAs w/seed AACACUG)		mature microrna		-1.055	0.000953	CDH2,CDK6,CDKN1B,GADD45A,IRF6,ITGAV,LEF1,LHX6,SNAI1,TGFB2,VIM,ZEB2,ZFPM2	229 (7)
RABL6		other	Activated	2.673	0.000958	BTG2,CCNA2,CCNB1,CCNE2,CDC25A,H2AFX,HBEGF,KIF23,MELK,PLK1,PRIM1,TOP2A,TPX2,UBE2C	332 (7)
LEF1	-0.599	transcription regulator		1.028	0.000958	AR,BCL2,BIRC5,CCND1,CDKN1A,LEF1,LHX6,MITF,NCAM1,NRCAM,POU3F2,PTCH1,SGK1,SOX9	522 (27)
ITGB1		transmembrane receptor		0.741	0.000983	BCL2,CDKN1A,CDKN1B,COL1A1,FOS,ICAM1,IGF2,IGHM,ITGA5,ITGAV,JUN,LAMB1,PLAUR,RORC,SNAI1,TGFB1,VIM	414 (18)
EDN3		other	Activated	2.621	0.00101	CCND1,CCNE1,CDH2,CDKN1B,FOS,ITGA5,MCAM	494 (23)
BCOR		transcription regulator			0.00101	BANK1,CD74,CDKN1A,CDKN1B,GLI2,LSP1,STAT2
Integrin		complex	Activated	2.2	0.00105	CCND1,ESR1,FOS,JUN,MMP14,TGFB2	567 (20)
ACSL5		enzyme		0.816	0.00105	GFPT2,MAP2,MCAM,PEG10,PHLDA2,PPP4R4
NREP	-0.955	other		0.303	0.00105	ITGA3,ITGA5,PDGFA,PDGFRA,TGFB1,TGFBR2
mir-218		microrna		-0.344	0.00105	CDH2,LEF1,PDGFRA,SASH1,SRC,ZEB2
RND3		enzyme		-0.555	0.00105	BCL2,CCND1,CDKN1A,CDKN1B,NOTCH1,VIM	464 (16)
miR-503-5p (miRNAs w/seed AGCAGCG)		mature microrna	Inhibited	-2.392	0.00105	CCND1,CCNE1,CCNE2,CDC14A,CDC25A,CDKN1A	78 (7)
EPHB4	1.121	kinase	Activated	2.309	0.00111	BMP4,FGFR2,IGF2,IGFBP4,INA,KDR,KIT,NCAM1,NEFL,TGFB1,TGFB2,TGFBR2
PRKAA1		kinase		-1.606	0.00112	ASTN1,BCL2,BIRC5,CDH3,CDKN1A,CDKN1B,CXCL12,DDAH1,FGFR2,Gsta4,IGFBP4,KCNA2,KCNQ2,MAP2,OAT,PDGFRA,PPARGC1A,PTPRN,PTPRR,RHOU,SORL1,ZNF462,ZYX	497 (20)
ATN1	0.708	transcription regulator			0.00112	ARHGEF28,ATP1B2,BCL6,BHLHE40,Cd24a,CDK2AP1,EBF1,GAS7,HBEGF,KCNA2,KCNC3,MCAM,MOBP,NEFL,Nefm,NPTX1,NREP,PDE1B,PRKCG,RGS16,SOX10,STX1B,TUBA4A
LRP6		transmembrane receptor		-0.342	0.00113	CCND1,CD68,EPCAM,FOS,HK2,MMP14,PPARGC1A,PRLR,TGFB1,VIM	458 (20)
NFATC2	0.634	transcription regulator	Inhibited	-2.491	0.00116	CCNA2,CCNB1,CCNE1,CDKN1A,DGKA,EGR2,EGR3,GBP4,IRF1,IRF7,IRGM,MERTK,MITF,Mx2,NMI,NOX4,PLK2,PMEL,POU3F2,PPARGC1A,PTPRK,RCAN1,RORC,SRC,STAT2,TGFB1	591 (20)
mir-22		microrna		0.07	0.00116	BMP6,CDKN1A,ERBB3,ESR1,FOSL1,FRAT2,LEF1,RCOR1	351 (7)
TAF4B		transcription regulator			0.00116	CCND2,IER3,IGHM,IRF1,JUN,STRA8,TGFB1,ZBTB16
Cdk		group		-0.478	0.00119	CDKN1B,DDIT4,GADD45A,MYCN,NEDD9,PHLDA1,PPARGC1A,TXNIP,UCP2	391 (12)
STAT1		transcription regulator		-0.039	0.00127	ALDH1A3,BCL6,BIRC5,C3,C4A/C4B,CASP8,CBFA2T3,CCND1,CCND2,CCNE1,CD274,CDKN1A,CDKN1B,CLIC5,DDX60,FCER1G,FOS,FOXO1,GBP2,GBP4,GREB1,HERC6,HLA-DQA1,ICAM1,Ifi47,IFIH1,Igtp,IRF1,IRF5,IRF7,JUN,LY6E,Mx2,NOX4,PARP9,PDGFA,PSMB10,RORC,SERPING1,SLFN13,STAT2,TAPBPL,TRIM21,USP18	536 (22)
DCN		other		-1.636	0.00133	CASP8,CDKN1A,CDKN1B,ENG,HLA-DQA1,ICAM1,IRS1,ITGAV,KIT,MET,SDC1,TGFB1	599 (21)
RNF31		enzyme		1.134	0.0014	ACE,CCND1,EGR3,ESR1,GREB1,IGFBP4,KCNMA1	471 (13)
TRPC1		ion channel		0.478	0.0014	CCND1,CCND2,CDK6,CDKN1A,CDKN1B,FOXO1,KDR	542 (17)
MAPK12	0.657	kinase		-0.145	0.0014	CCND1,EFEMP1,FOS,JUN,MAP3K8,MAPK12,PPARGC1A	470 (21)
FGFR4		kinase			0.0014	CCND1,CDH2,CDKN1A,FOS,KDR,MMP14,NRIP1	491 (22)
CARM1		transcription regulator	Activated	2.591	0.00141	C3,CCNB1,CCNE1,CDKN1A,DHFR,EGR3,FOS,GADD45A,ICAM1,IGFBP4	540 (22)
Alpha catenin		group		-0.227	0.00141	ADAM33,CDKN1B,COL1A1,COL6A3,CXCL12,ENG,FMNL2,IGF2,IGFBP4,IGFBP6,IRF1,ITGA5,LAMA4,LEF1,PDGFRA,RELB,SGK1,SNAI1,VIM,ZEB2,ZYX	360 (15)
IL10RA		transmembrane receptor		1.717	0.00145	ABCG1,ADGRL2,ANKH,ANO1,ARG2,B3GNT7,BCL2,BMP4,C3,CACHD1,Cd24a,CD34,CDKN2D,CERS4,CFTR,DDIT4,ECM1,EFEMP1,FERMT1,FOXF1,GBP2,Gsta4,GSTM1,GSTM5,HLA-A,HMCN1,Ifi47,IL12RB1,IRF1,IRF7,IRGM,Muc3,PDGFRA,PPARGC1A,PROCR,PYGL,SORBS2,SPARC,Speer4a (includes others),TGFB1,UPP1,ZBP1,ZC3H12C	317 (10)
NRAS		enzyme			0.00146	BCL2,CCNB1,CCND1,CCNE1,CD34,CDC6,CDKN1A,DUSP6,IGHM,KDR,MITF,MKI67,PTP4A3,RHOB,SESN1,SV2B,UBE2C	508 (23)
CDH1		other		-1.905	0.00146	BIRC5,BMP4,CCND1,CDH2,CDH3,ERBB3,FOSL1,JUN,MCAM,MMP14,PLAUR,SOX9,TGFB1,TPBG,VIM	559 (22)
let-7a-5p (and other miRNAs w/seed GAGGUAG)		mature microrna	Inhibited	-2.744	0.00149	ATP6V0A1,BIRC5,CAPG,CCND1,CCND2,CCNE1,CDC25A,CDH2,CDK6,COL1A1,COL24A1,DSP,IGF2BP2,ITGA1,LIN28A,MRM1,PRIM1,RHOB,SCD,SEPT3,SLC38A1,TYMS,UHRF1,VIM	379 (7)
MSX2		transcription regulator		0.391	0.00151	ALPL,BMP4,CCND1,CDH2,EGR2,EPHA4,LEF1,TGFB2,VIM	379 (19)
KLF1		transcription regulator		-1.044	0.00151	BCAM,CD55,CDKN1A,CDKN1B,CDKN2C,DNASE2,E2F2,FLI1,KLF3
NKX2-3		transcription regulator		1.442	0.00152	ADAP1,AIF1L,ALPL,BMP4,C19orf66,CD34,CD68,CERK,CXCL16,DCLK1,DDX60,F2RL1,FAM46A,FBXO6,GBP2,GCH1,LY6E,MAP2,MFNG,NT5DC2,PARP10,PARP14,PARP9,PTPRE,SERPINE2,STAT2,TRIM21,TRIM5,USP18,ZC3HAV1
miR-16-5p (and other miRNAs w/seed AGCAGCA)		mature microrna	Inhibited	-2.626	0.00152	BCL2,BCL2L2,CA12,CCND1,CCND2,CCNE1,CDC14A,CDC25A,CDK6,FAM69A,GALNT7,GRB10,H3F3A/H3F3B,HERC6,HSPA1A/HSPA1B,JUN,KIF23,MAPK3,NAA15,OGT,OMA1,PHLDB2,PLK1,PRIM1,SERPINE2,SLC25A22,SLC38A1,SLC7A1,UCP2,ZYX
miR-221-3p (and other miRNAs w/seed GCUACAU)		mature microrna		-0.535	0.00153	CDKN1B,DDIT4,ESR1,FOS,ICAM1,KIT,MITF,SH3BP2	364 (10)
SPDEF		transcription regulator		-0.264	0.00153	CD34,CDH2,CDKN1A,COL1A1,COL6A3,DKK3,ITGA3,ITGA5,LEF1,PLAUR,SDC1,TGFB1,VEGFB,VIM	388 (20)
NKX2-1		transcription regulator		0.232	0.00154	ADGRF5,CA8,CD74,CEBPA,ENC1,EPHB1,Gsta4,HLA-A,HMGB2,IER3,IGFBP6,LEF1,LRP2,LSP1,MATN4,MLC1,MTUS1,PDGFRA,PLA2G1B,Plscr2,PRRX2,RRM2,SCD,SCN7A,SLC34A2,SNAI1,TGFB1,TGFB2
SYVN1		transporter	Activated	2.132	0.00155	ABCC3,AES,ANO10,BCAT1,BHLHE40,CCND1,CD46,EMC7,EPHA2,EXT2,HLA-A,ITGA3,ITGAV,LGALS3BP,MCAM,MGRN1,SLC12A3,SLC27A3,SLC35B2,SLC6A6,TRERF1,ZC3HAV1
CDK1		kinase		0.927	0.00155	BIRC5,CDKN1A,CDKN1B,H2AFX,JUN,MAP2	460 (23)
MIR17HG	-0.635	other			0.00157	ALPL,APCDD1,BMP4,CCND1,CCNE1,CDKN1A,CPE,FRAS1,FZD2,GDF11,GPC3,KCP,KIT,LRP1,LTBP1,MYCN,PDGFRA,PTPRK,RGMA,TBX20,TGFBR2	332 (7)
CDKN1B	-1.63	kinase		-0.351	0.00157	APCDD1,BCL2,CA6,CCND1,CDC25A,CDKN1A,CDKN1B,CPSF2,CSDC2,DDX25,DUSP9,EPHA2,LEF1,LHX1,NFATC2,PCSK4,RRAD,SELENOP,TENM4,TK1	571 (28)
CAPNS1		peptidase		1.96	0.00158	CAPN1,CAPN2,CCND1,CCND2	371 (11)
RBCK1		transcription regulator		0.762	0.00158	CCNB1,CCND1,ESR1,ICAM1	444 (11)
PPP1CA		phosphatase		-0.063	0.00158	AR,CDH2,FOS,WWTR1	443 (16)
ZNF652		other			0.00158	TGFB1,TGFB2,TGFBR2,VIM
CCNA2	0.821	other			0.00158	CCNA2,CDKN1A,CDKN1B,DHFR	387 (17)
DKK1		growth factor		-0.296	0.00158	BIRC5,BMP4,BMP6,CCND1,CDKN1A,COL1A1,DPAGT1,EPCAM,LBH,LEF1,PRLR,SOX9,SPARC	447 (16)
ELK1		transcription regulator		0.53	0.00158	ANKH,CDKN1A,CDKN1B,EGR2,EGR4,FOS,FOSL1,FUT4,ITGAV,JAM2,JUN,SNAI1	560 (20)
NKX3-1	-0.644	transcription regulator			0.00158	AR,BTG2,CA12,CA8,ERG,ETV3,FOS,MIR17HG,PRKCB,PTPRC,PTPRK,SDC1	353 (7)
MYOD1		transcription regulator		0.503	0.0016	BCL2,BCL6,BIN1,CCNE1,CDC6,CDKN1A,DHFR,DMD,EIF3E,ESR1,ETV4,FOSL1,GADD45A,HDAC11,IGF2,ITGA7,mir-378,MKI67,MYCL,NPTX1,PDGFA,PPARGC1A,SBK1,SIX1,SRC,SUSD2,TGFB1,TGFBR3,TTN	571 (23)
miR-125b-5p (and other miRNAs w/seed CCCUGAG)		mature microrna		-1.207	0.00166	ACSS1,CCNA2,CDC25A,CDK6,CEBPG,ERBB3,H3F3A/H3F3B,HK2,ID3,JUN,LIN28A,MAN1A1,RHEBL1,SCD,ST18,TENM2,ZNF385A	398 (7)
JAK2		kinase		1.294	0.00174	ACE,CCND1,CCND2,CDC25A,CDC42BPB,CDKN1A,CDKN1B,ESR1,Fhod1,FOS,GBP2,GCNT2,ICAM1,Ifitm1,IRF1,LMO2,LY6E,Neat1,PHLDA3,VLDLR,XIST	504 (19)
PDX1		transcription regulator		0.775	0.00176	CAMK2N1,CCND1,COL1A1,COL25A1,DUSP5,DUSP6,EPHB1,GCH1,GNAS,ID3,IER3,JUN,MAN1A1,MAP2,MITF,NEUROG3,NPTX2,Pmaip1,PNPO,PPP2R2C,RHOBTB1,SLC6A6,SLIT3,ST18,TCF7L2,TGFBR3,TXNIP
DNMT3B		enzyme		-0.684	0.00184	BATF3,CDKN1A,DDIT3,DLC1,EMILIN2,ESR1,ESRP2,GRK3,IRF5,KDELR3,KDR,KIT,LACC1,MAPK4,NFATC2,PAK6,PLP2,PPM1J,PPP1R3C,PRKAR1B,PRKCB,PRNP,PRUNE2,RCAN1,RGS16,ST14
FOXO4		transcription regulator		0.377	0.00188	BCL6,CASP8,CCND1,CCND2,CDKN1A,CDKN1B,CERS4,DHCR24,ERG,GADD45A,GADD45B,IDI1,IER3,PTPRC,SCD,SGK1,TGFB1	515 (22)
EDN1		cytokine	Activated	3.302	0.00189	ADAM19,ANXA4,ANXA5,ANXA6,BCL2,CCND1,CDC25A,CDH2,CDKN1B,FOS,FOSL1,HBEGF,ICAM1,ITGA5,ITGAV,JUN,MBP,MCAM,MITF,MSN,PDGFA,PLAUR,PRKCB,RAMP3,SDC1,SERPINB2,SLC1A2,TTN,VIM	512 (22)
ERG	-0.733	transcription regulator		0.57	0.00189	AR,ARHGAP20,ARHGAP31,BCR,CCNA2,CDC42BPB,CDKN2D,COLGALT1,DAAM1,DBN1,DOCK10,DOCK2,ERG,FMNL2,ICAM1,LEF1,MET,MYCN,NRCAM,PLAUR,RBMS1,RHOBTB1,SLIT2,SPARC,SPTBN5,TDRD5,TGFBR2,VIM,ZBTB16	433 (9)
TFDP1		transcription regulator	Activated	2.213	0.0019	CASP8,CCND1,CCNE1,CDC6,CDKN1A,CDKN2C,DHFR,FGFR2,MYCN	279 (13)
CSF1R		kinase	Activated	2.18	0.0019	Acp5,CCND1,CCND2,CCNE1,CDKN1A,CDKN1B,FOS,JUN,MRC1	518 (21)
EBF1	0.957	transcription regulator		-0.994	0.0019	BCL6,CBLB,COL1A1,CRABP1,CXCL12,EBF1,FOXO1,HK2,IGHM,INPP5D,IRF1,IRF7,IRS1,Irs4,LEF1,PCK2,PIK3CD,PIK3R3,PPARGC1A,PPP1R3C,PRKAR1B,SCD	587 (27)
SKI		transcription regulator		-0.463	0.0019	CDC25A,CDKN1A,CYP26A1,MBP,MITF,NRCAM,ZEB2	294 (13)
Cdkn1c		other			0.0019	CCNA2,CDC6,CDKN1A,CDKN1B,NAB1,Pmaip1,SOX10	392 (16)
RUNX2		transcription regulator		0.605	0.00195	ALPL,BCL2,BIRC5,C4A/C4B,CCND1,CCNE1,CDH2,CDKN1A,CDKN1B,CEBPA,COL1A1,COL24A1,FGFR2,GADD45B,GDF10,GNAS,LEF1,MKI67,MMP14,SNAI1	528 (24)
CREBBP		transcription regulator		1.786	0.00197	AMPD1,ANXA6,AR,ARHGEF10L,ARHGEF3,BANK1,BCL2,BCL6,BIRC5,CAPG,CCND1,CCND2,CDC6,CDKN1A,CDKN1B,CEBPA,CXCL12,DHFR,DHRS3,DUSP4,EGR2,EGR3,EOMES,FMNL2,FOS,GNAS,GRIN2D,HDAC11,IL12RB1,IRF1,IRF6,ITGA9,JUN,KCTD1,LGALS3BP,MAP3K8,MGA,MGMT,NOTCH1,NTRK3,PLEKHA1,PPARGC1A,RAPGEF3,SDC1,SERPINE2,SLC1A2,TAPBP,USP18,WFS1,XIST	564 (23)
NGF		growth factor	Activated	3.126	0.00199	BCL2,BTG2,CCND1,CDKN1A,CDKN1B,DUSP4,E2F2,EGR2,EGR4,ETV4,FOS,FOSL1,GADD45A,IGF2,JUN,KIF3C,LRP1,MAP2,MYCN,Nefm,OPRD1,PLAUR,PPP2R2C,S1PR2,SH3RF1,SNAP25,TGFB1,TXN	589 (22)
BMP4	0.872	growth factor		1.77	0.00199	BARX1,BCL2,BMP4,CCND1,CCNG1,CDKN1A,CEBPA,COBLL1,DLX3,FGFR2,FOXF1,ID3,JUN,KDR,KIT,LEF1,MITF,MMP14,MYCN,NCAM1,PTCH1,RUNX3,SNAI1,SOX9,SPARC,SPNS2,STRA8,TFAP2C	476 (20)
KITLG		growth factor	Activated	2.208	0.00204	BCL2,BIRC5,CCNA2,CCNE1,Cd24a,CD68,CDKN1A,CDKN1B,CEBPA,CXCL12,DHCR24,EFNB2,EPHB4,FOS,IGHM,IL16,ITGAV,KDR,KIT,LY6E,MAPK11,MME,ORAI1,PRKCB,PTGES3,PTPRR,RNF128,SLC44A2,SYK,TPH1,Tpm4,TXNIP,UCP2	496 (20)
SNCA		enzyme		-0.983	0.00204	ALDH1A1,CA12,CARMIL1,CD68,CD74,CTHRC1,DDIT3,DHRS3,FAM81A,GBP2,GLDC,HLA-DQA1,Hspa1b,Ifi47,IRF1,IRF7,ITPKA,KIF1A,LHX2,Mx2,Nefm,NOTCH1,NPTX1,PBX1,PLXNC1,PRKCG,RBP4,SHISA6,STX1B,SV2B,SYN2,TMEM255A,TRIB3	460 (16)
ERK1/2		group		1.547	0.00204	BCL2,C3,CCND1,CCND2,CDC25A,CDKN1A,CDKN1B,CEBPA,COL1A1,CXCL12,DDIT3,DUSP4,EFNB2,ENO1,ESR1,FGFR2,FOS,FOSL1,FOXO1,HBEGF,HK2,HLA-A,ICAM1,ID3,ITGA3,JUN,KCNH2,MAPK3,MYCN,NOX4,PDGFRA,PLAUR,PRKCZ,PSMB10,PTPRE,SGK1,SNAI1,SOX9,SPRY4,TAPBP	617 (20)
ATF2		transcription regulator	Activated	2.601	0.00205	BCL2,CCNA2,CCND1,COL24A1,DDIT3,DUSP10,DUSP5,FOS,GADD45A,JUN,NOTCH1,PDGFRA,PPARGC1A,PSEN1,RHOB,TGFB2	511 (15)
JAK1/2		group		0	0.00206	CA12,CD74,FAM81A,GBP2,GLDC,HLA-DQA1,Ifi47,IRF1,IRF7,ITPKA,LHX2,Mx2,NPTX1,PRKCG	322 (10)
COLQ		other			0.00206	BMP4,COL6A3,DMD,DTNA,ECM1,FRAS1,ITGA7,LAMA4,LAMB1,LTBP1,NID1,NID2,PRELP,TGFB1
TERT		enzyme			0.0021	ALDH1A3,AR,BIRC5,CCND1,CCNE1,CDKN1A,DUSP6,EFEMP1,F2R,FUT4,ICAM1,IGFBP4,ITGAV,MMP14,PLTP,RRM2,SASH1,SERPINB2,TERC,TK1,TOX2,VIM	524 (27)
RHO		g-protein coupled receptor		0.577	0.00216	CD74,CRABP1,DDIT3,FOS,HIST1H1C,HIST1H2BA,HK2,HMGB2,NCAM1,NID1,SELENOP,SERPING1,SGK1
UCHL1		peptidase		-0.18	0.00216	ANXA6,BACH2,C1QTNF12,CCDC122,CDKN1A,CPD,DOCK10,HERC6,LBH,RHOF,SMPDL3B,TRIM2,VWA5A
mir-15		microrna		-1.087	0.00216	AR,BCL2,BCL2L2,BIRC5,CCND1,CCND2,CCNE1,CD82,CDK6,HSPA1A/HSPA1B,MAPK3,SLC6A4,UCP2	462 (13)
IRF2		transcription regulator		-1.912	0.00216	BCL2,CCND1,CDKN1A,CDKN1B,CFTR,ERAP1,Ifi47,IRF1,IRF7,PSMB10,TAPBP,TRIM21,USP18	486 (21)
LMNA	0.728	other		0.728	0.00221	ABCC8,ADAMTS10,AI987944 (includes others),BAMBI,BCL2,C2orf40,CERS6,COL1A1,DNAJC19,Dst,DUSP4,FAM13C,FGD5,FUT4,H3F3A/H3F3B,HIVEP1,ID3,IER5,IFIH1,IRF1,JUN,LMNA,MAP3K8,MCAM,MMP14,NPR2,PLXDC2,RBMS1,RHPN2,SFXN1,SLC38A2,SMARCC2,SSUH2,ST6GALNAC4	543 (16)
ITGA5	1.759	transmembrane receptor	Activated	2.124	0.00221	BCL2,CCND1,CDH2,CDKN1A,CDKN1B,FOS,IGF2,JUN,MMP14,PLAUR,TGFBR2	499 (21)
PIM1		kinase	Activated	3.415	0.00221	BCL2,CCNB1,CCND2,CDC25A,CDKN1A,CDKN1B,EPHA2,ERBB3,FOSL1,MET,NKX3-1,PPARGC1A	455 (22)
BNIP3L		other		-1.732	0.00221	ANK1,CCNA2,CCNE2,GADD45A,IL16,PIK3CD,PRIM1,RRM2,SFRP1,SYK,TGFB1,TOP2A	379 (7)
FOXO1	-0.768	transcription regulator		1.839	0.00222	AFF3,AR,ATP6V0A1,BACH2,BANK1,BCL2,BCL2L2,BIRC5,CASP8,CCNA2,CCNB1,CCND1,CDKN1A,CDKN1B,CDKN2C,CERS4,DDIT4,DNAJC19,EBF1,EGR2,EGR4,EOMES,ERG,FBXO32,FOS,FOXO1,GADD45A,GADD45B,ICAM1,IER3,IL17RA,IRF5,IRS1,ITGA3,ITGAV,JUN,MLXIPL,MRPL14,MVD,MYCN,NKX3-1,PCK2,PPARGC1A,PTPRC,SCD,SEMA6D,SERPINB2,SGK1,SLC25A22,SLC25A37,STAT2,TGFB1,TRIB3,TXNIP	502 (19)
CHEK2		kinase		0.776	0.00222	BIRC5,CCNG1,CDC25A,CDKN1A,H2AFX,Pmaip1	443 (20)
DLK1		other		0.665	0.00222	CCNB1,IRF1,IRF7,NOTCH1,RELB,SOX9	333 (10)
RBPJ		transcription regulator		-0.951	0.00225	CCND1,CDKN1A,CDKN1B,CXCL12,DLL4,EPHA4,FGF9,FOS,GDF10,GNAI1,IGF2,IL17RA,JUN,LEF1,LFNG,MIB2,MUC2,OAT,RORC,RUNX3,SDC1,SOX9,TGFB2	556 (24)
LRAT		enzyme	Activated	2.183	0.00227	CCNA2,CCNB1,CCNE1,CDKN1A,CYP26A1
AIF1		other		1	0.00227	CCNB1,CCND1,CCNE1,COL1A1,TGFB1	373 (7)
CDH5		other		-1.199	0.00227	BCL2,BIRC5,CDH2,CDKN1A,ICAM1	523 (24)
CYR61		other		1.514	0.00233	C3,CCND1,CCND2,CDKN1A,COL1A1,ESR1,FCER1G,FZD7,ITGA3,ITGA5,ITGAV,KDR,SFRP1,TGFB1,TLE1,WIF1	498 (19)
CEBPA	-1.266	transcription regulator		0.267	0.00234	ANPEP,APCDD1,ARG2,ARHGEF5,ARL4C,BCL2,BIN1,BTG2,C3,CCNA2,CCND1,CCND2,CDKN1A,CEBPA,COL1A1,DHCR7,DHFR,DLX3,EBF1,EFNB2,EGR2,EVPL,FOS,FOXO1,GADD45A,GCH1,ICAM1,IER3,IGFBP4,IRF6,IRS1,JUN,KDM3A,LIN28A,MSI2,MYCN,NFATC2,NRP1,PLXND1,PPARGC1A,PPL,PPP1R3C,PRLR,PTPRC,PTPRE,RUNX3,SCD,SERPINB2,TFR2,TGFB2,TIMP4,TRIB1,TUBB2A,VLDLR	536 (23)
NFYB		transcription regulator			0.00237	ABCD2,ARHGAP11A,BCL2,CACNA2D3,CCNB1,CDC25A,CDH2,COL1A1,FGFR2,GABRA4,GADD45A,GRK3,HMGB2,KCTD1,KLHL3,LRP2,OAT,PCLAF,PLK1,RHOB,RIMBP2,RRM2,SESN1,SLIT3,SNAI1,SYNJ2,TGFBR2,TMEM218,TOP2A,TYMS,UHRF1,USP10,VIM,YBX3,ZMYM3	196 (7)
TOX		other			0.00242	CDKN1B,FOXO1,ZBTB7B
GPR17		g-protein coupled receptor			0.00242	FOS,MBP,RAPGEF3
TEX11		other			0.00242	CCNB1,CCND1,FOS	348 (7)
ARID2		transcription regulator			0.00242	ALPL,BMP4,FGFR2
Sapk		group			0.00242	FBXO32,FOS,GADD45A	71 (3)
GRPR		g-protein coupled receptor			0.00242	CDKN1A,CDKN1B,MYCN	566 (25)
mir-665		microrna			0.00242	PTPRN,PTPRN2,TGFBR2
CALCR		g-protein coupled receptor			0.00242	CDKN1A,CDKN1B,FOS	475 (17)
ARSA		enzyme			0.00242	CCNB1,MBP,TGFB1
ECT2		other			0.00242	CCND1,CDKN1A,CDKN1B	522 (16)
GRB10	0.883	other			0.00242	FOS,IRS1,KDR	351 (10)
Sos		group			0.00244	AFF4,ALDH1A3,ANK3,CCNG1,CERS4,COBLL1,DAPK2,Fhod1,FMN1,FOS,LETMD1,LGALS3BP,LRP8,MET,MPZL2,Mt2,NPTX1,NRIP1,PHLDA1,PLK2,Pmaip1,RAB11FIP1,RAP1GAP,RAPGEF3,RGMA,RIPK1,SCD,SEMA6D,TGFB1,Tpm4	344 (7)
MBD2		transcription regulator		0.647	0.00251	ADGRB1,ALOX12B,BARHL2,CDKN1A,ESR1,HK2,IGHM,MGMT,NEIL3,OAT,PLK1,PRLR,RELB	75 (2)
Histone h3		group		1.067	0.00252	ABCD2,ADGRA2,ADGRB1,ANK1,BCL2,BIRC5,BMP4,CCNA2,CCNB1,CCND1,CCND2,CCNE1,CDC6,CDK14,CDKN1A,CDKN1B,CDKN2C,CEBPA,DUSP10,EML5,EOMES,ESR1,FGFR2,FOS,GCNT4,ICAM1,IGFBP4,IRF7,JUN,KDR,KIAA0895,MCM4,MET,MGMT,MTUS1,NHLRC1,PRLR,PTCH1,PTGR1,RCAN1,RELN,SCD,SCNN1A,SFRP1,SGK1,SNAI1,TGFBR2,TOP2A,Tpm4,TRIB1,TSHZ3,UPP1,USP18,ZIC1,ZNF420	548 (22)
ACTL6A		other		1.414	0.00253	CCNA2,CCNB1,CCND1,CCND2,CCNE2,CCNG1,CDKN1A,CDKN1B	476 (18)
SOX10	-1.193	transcription regulator		1.413	0.00253	ERBB3,FOS,GAS7,LAMB1,LHX1,MITF,NOTCH1,SOX10
GRP		growth factor	Activated	2.029	0.00254	CCND1,CCNE1,CDKN1B,FOS,JUN,MYCN,RRM2	500 (20)
BAG1		other		1.94	0.00254	BCL2,CCND1,CDKN1A,FOS,GADD45A,Hspa1b,JUN	653 (24)
NCOR2		transcription regulator		0.73	0.00256	AR,BCL2,C3,CCND1,CDKN1A,CEBPA,FOS,JUN,RELB,RORC	567 (21)
JAK3		kinase		0.469	0.00256	BCL2,BCL6,CCNE1,CD274,CDK6,CDKN1B,IGHM,IRF1,MUC2,RORC	349 (16)
EBI3		cytokine		0.444	0.00256	CCND2,EOMES,FOS,GBP2,HLA-A,HLA-DQA1,ICAM1,IRF1,RORC,STAT2	422 (17)
miR-21-5p (and other miRNAs w/seed AGCUUAU)		mature microrna		-1.821	0.0026	BTG2,CDC25A,CDK6,CDKN1A,FAM3C,IRAK1,KDR,SESN1,SLC16A10,SPRY1,TGFB2,TGFBR2	356 (12)
MYB		transcription regulator	Activated	2.122	0.00262	ANPEP,BANK1,BCL2,BIRC5,CBX4,CCNB1,CCND1,CCNE1,CD34,CDH2,CXCL12,GSTM1,IGF2,JUN,KDR,KIT,NOTCH1,SDC1,SLC27A2,SNAI1,VIM	537 (23)
RHOA		enzyme	Activated	2.05	0.00263	BCL2,CCNB1,CCND1,CCNE1,CDKN1A,CDKN1B,COL1A1,ESR1,FOS,ICAM1,JUN,MMP14,PRLR,RHOB,SOX9,TGFB1	521 (22)
ERBB4		kinase		1.049	0.00263	ADAM19,BTG2,CCND1,CDKN1A,CXCL12,DDIT3,EFNB2,GADD45A,HBEGF,IGF2,IGFBP4,JUN,NID1,SERPINE2,SFRP1,SLC1A1	573 (20)
ISL1		transcription regulator		0.196	0.00263	BARX1,BMP4,CRABP1,DAB1,DLG2,ETV4,EYA1,GNAS,Irs4,LHX1,LHX2,NTRK3,NXPH4,PIEZO2,RUNX3,SCN7A
ADRB		group		0.956	0.0027	ACSS1,ANXA5,ARHGEF3,BHLHE40,CCNA2,CCND1,CCNE1,CD68,CDK6,CDKN1A,CDKN1B,DDIT3,DDIT4,FAM214A,FOS,GADD45A,ICAM1,JUN,LBH,LTBP1,MVD,PPARGC1A,SLC9A3R2	490 (17)
VCAN		other		-1.987	0.0027	C3,C4A/C4B,Calm1 (includes others),CD34,CDKN1A,CPE,CXCL12,GPC6,ICAM1,IGFBP4,ITGA3,ITGA5,LAMB1,LBP,NOTCH3,OLFML2B,PARP14,PRELP,SERPING1,SMPDL3B,TCF7L2,TGFB1,YBX3	520 (20)
CTGF		growth factor		0.136	0.00271	BCL2,BCL2L2,BIRC5,CCND1,COL1A1,ENO1,ESR1,FZD2,GPR21,IGF2,ITGA1,JUN,LEF1,MBNL2,MMP14,RAMP2,SPARC,TGFB1	637 (21)
THRB		ligand-dependent nuclear receptor	Inhibited	-2.094	0.00284	ABCD2,BTG2,CCNB1,CCND1,CCND2,CCNE1,CDK6,CDKN1B,CDKN2D,CEBPA,ENG,ERBB3,FOS,FOSL1,FZD6,FZD7,GCH1,HEPACAM,IGHM,JUN,LEF1,MAPK3,MBP,MET,MLXIPL,SFRP1,TCEA3,TGFB1,TGFBI,WIF1	518 (22)
MBD3		enzyme			0.00288	AES,ALOX12B,CCDC169-SOHLH2,CCND1,CCND2,DAAM1,FOSL1,FZD7,LMO2,LRP5,PPP2R2C,RHOU,SCD,SFRP1,SLC9A3R1	506 (17)
ID1		transcription regulator		1.1	0.0029	ALDH1A1,CCND1,CDKN1A,CDKN1B,ICAM1,IGF2,MMP14,NOTCH1,PPARGC1A,SCD,SNAI1,TYMS,VIM	469 (22)
ATM		kinase		0.6	0.0029	CCND1,CDKN1A,CDKN1B,CDKN2D,DUSP10,GADD45A,GADD45B,H2AFX,IRF1,JUN,PPP2R2C,RRM2,SPO11	490 (18)
REL		transcription regulator		0.732	0.00291	BACH2,BARD1,BCL2,BIRC5,C1QTNF12,CCND1,CCND2,CD200,CDC6,CDKN1A,DHFR,EGR2,ESR1,FOS,FOSL1,GADD45B,HBEGF,HLA-A,ICAM1,IER3,IGHM,IRF5,IRF6,JUN,KDR,MAP3K8,PARP14,PLK2,RELB,RORC,SLC25A27,SNAI1,VIM	545 (19)
SDC2		other		1.414	0.00294	CDKN1A,CDKN1B,TGFBR2,TGFBR3	550 (17)
CTNND1		other		1.342	0.00294	CDH2,CDH3,SNAI1,VIM	397 (14)
HBP1		transcription regulator		-0.063	0.00294	CCND1,CDKN1A,H1F0,MYCN	430 (18)
miR-192-5p (and other miRNAs w/seed UGACCUA)		mature microrna		-1.188	0.00294	BIRC5,DHFR,TYMS,ZEB2
ZFP36		transcription regulator	Inhibited	-2.054	0.00297	CCNE2,CDC6,CDKN1A,CLMP,E2F8,FOS,FOSL1,ICAM1,IER3,IRF1,JUN,KNTC1,LMO2,PLAUR,PNRC1,TOP2A	534 (22)
HDAC6		transcription regulator		1.348	0.00309	AR,BCL2,BIRC5,COL1A1,ESR1,JUN,SLC1A2,TGFB1,TGFBI,VIM	563 (20)
TBXT		transcription regulator		1.342	0.0031	ALCAM,COL1A1,ITGA3,KDR,MITF,SOX9
LIN28A	-1.237	other		1.078	0.0031	AR,CCND1,CDC25A,CDKN1A,H2AFX,LIN28A	151 (4)
PARP9	-0.906	enzyme		0.808	0.0031	BCL6,CD74,HLA-DQA1,IRF1,IRF7,RBMS1	212 (7)
PPP1R15A		other		0.283	0.0031	CCND1,CEBPA,DDIT3,GADD45A,MAP1LC3B,SNAP25
KLK4		peptidase			0.0031	CCNB1,CCNG1,CDKN1A,E2F2,GADD45A,MKI67
VHL		transcription regulator		0.079	0.00318	ALDH1A1,BCL2,BHLHE40,CA12,CCND1,CDH2,CDKN1A,CDKN1B,CXCL12,H2AFX,IER3,ITGA5,LMNA,MMP14,NEDD9,NOX4,NREP,RHOF,SPARC,TYMS,VIM	542 (21)
PDPK1		kinase		0.108	0.0032	BCL2,CCND1,CDKN1A,PDGFA,PMEL,SERPINB2,SNAI1,XIST	481 (19)
ACKR3		g-protein coupled receptor		1.981	0.00332	BCL2,CCNB1,CCND1,CDKN1A,CXCL12,HBEGF,MMP14	518 (14)
PDGF-AA		complex		1.842	0.00332	CDKN1A,FOS,HBEGF,PDGFA,PDGFRA,TGFB1,VIM	468 (18)
p70 S6k		group		1.067	0.00332	CCND1,CDH2,ICOSLG/LOC102723996,NOX4,SCD,SNAI1,VIM	486 (21)
EIF4EBP1		translation regulator		-0.351	0.00332	CCND1,CDKN1B,CEBPA,CEBPG,IRF7,PHLPP1,PPARGC1A	349 (7)
SUPT16H		transcription regulator			0.00332	CDKN1A,DUSP5,HIST1H1C,HIST1H2BA,HSPA1A/HSPA1B,MSN,PDGFA
RB1		transcription regulator	Inhibited	-2.967	0.00336	Actn3,ALPL,BARD1,BCL2,BIRC5,CASP8,CCNA2,CCNB1,CCND1,CCNE1,CCNE2,CDC25A,CDC6,CDKN1A,CDKN1B,CEBPA,CHAF1A,DDIT3,DHFR,DNMT1,EOMES,FAM111A,FOS,FOSL1,GMNN,H1F0,HIST1H2AE,HMGB2,KDR,KIT,LIG1,MAPK3,MAPK4,MCM4,MELK,MET,Nefm,OGT,PCLAF,PLK1,PPARGC1A,RRM2,SH3BP2,TCF19,TGFB1,TGFB2,TYMS,ZEB2	445 (19)
RELA		transcription regulator		0.049	0.00337	ALCAM,AR,BACH2,BCL2,BHLHE40,BIRC5,BTG2,C3,CASP8,CCND1,CD274,CDKN1A,CDKN1B,CFTR,COL1A1,DDIT3,EOMES,EPCAM,ERAP1,FOS,GCH1,GLI2,ICAM1,IER2,IER3,IFNGR2,IGHM,IRF1,IRF7,JUN,KIT,MGMT,NMI,NOTCH1,OPRD1,ORAI1,PLK1,PLK3,Pmaip1,PSMB10,RELB,RORC,Rps15a-ps4,SERPINE2,SLC1A2,SNAI1,SOX9,TAPBP,TGFB1,VIM	536 (14)
SRSF3		other	Activated	2.216	0.00343	BCL2,CCND1,CCNE1,E2F7,JUN
CHRM1		g-protein coupled receptor		1.432	0.00343	EGR2,EGR3,EGR4,FOS,JUN	577 (20)
ARHGDIA		other		-0.447	0.00343	AR,ESR1,FOS,SCNN1A,SNAI1	242 (7)
SIRT1		transcription regulator		-0.022	0.00345	ABCG1,ANO1,ANXA4,BIRC5,CA12,CCND1,CCND2,CD74,CDH2,CDKN1A,CDKN1B,CMIP,CNTN6,DDAH2,DDX60,ESR1,EVPL,FBXO32,FOXO1,GADD45A,GLI2,HLA-A,HLA-DQA1,ICAM1,Ifi47,IGHM,Igtp,IRF7,IRGM,KIF1A,KIF5C,LGALS3BP,LY6E,NPNT,Oasl2,PARP14,PCK2,Pmaip1,PPARGC1A,RBPJL,RELB,RGS16,Scd3,SCNN1A,SHANK2,UCP2,USP18	559 (18)
KLF3	-0.666	transcription regulator		-1.245	0.00349	Acot1,ACOT9,AHNAK,ANK1,ANXA5,ANXA6,ARHGEF3,BCAP29,BCL2,BCL2L2,CACNA1H,CAPG,CD55,CD99L2,CDKN2D,Cux1,E2F2,EMID1,EXTL1,FOS,HDAC11,IL17RA,KCTD14,KDM3A,LMO2,MAPK12,MGST2,MRPL14,MSN,NSMAF,PQLC3,PRMT2,PSEN1,RAP1GAP2,RELN,SDC1,SEPT6,SGCB,SGK1,SLC52A3,TRAPPC1,VEGFB,VIM,ZEB2
HIC1		transcription regulator		-0.806	0.00354	CA12,CCND1,CCNE2,CDKN1A,EPHA2,KIAA0895,LGALS8,LRP8,MCAM,RIN2,SNAP25,SOX9	354 (7)
CIP2A		other		-0.882	0.00354	BCL2,CRLF1,E2F2,GADD45A,HIST1H2BK,IER3,NPTX1,PLAUR,SERPINE2,SLC12A8,SLC22A4,TUBA4A
PAX7		transcription regulator	Activated	3.046	0.00356	Cd24a,CDH2,CRLF1,F2RL1,GCH1,ID3,MEST,NPNT,OLFM1,PARM1,PLAGL1,PTGR1,RNF128,TOB1
MMP1		peptidase	Activated	2.201	0.00366	BCL2,CCNE1,CDKN1A,CXCL12,FGFR2,FOS,JUN,KDR,PDGFA,PLTP,TGFB1	576 (20)
NR3C2		ligand-dependent nuclear receptor		0.428	0.00369	BCL2,CACNA1H,CACNA2D3,COL1A1,DDIT4,GPX3,Gsta4,ICAM1,KDR,MAP2,NOX4,NRIP3,PROCR,RRAD,SCNN1A,SGK1,TGFB1,TUBA4A,VLDLR	316 (14)
Irgm1		other	Inhibited	-2.538	0.00369	CCNA2,CCNB1,GINS1,ID3,IRF7,MKI67,RRM2,TK1,UBE2C,USP18
HNRNPA2B1		other			0.00369	CA12,CP,DCLK1,ERBB3,IDS,MEST,NRCAM,NTRK3,PBX1,PEG10,PPARGC1A,RASSF8,SLC1A1,SLC1A2,SNAI1,SNAP25,SPAG4,STK32B,SYT1,TGFB2,TLE1,TOX3	360 (7)
TGFBR1		kinase		0.646	0.0037	BHLHE40,BIRC5,BMP4,CCND1,CDKN1A,COL1A1,EGR2,FGF9,LTBP1,MUC2,NFATC2,PTPRK,SNAI1,TGFBI,VIM	533 (17)
INHA		growth factor		-1.282	0.00375	BCL2,CCND2,CCNE1,CDKN1B,CYP26B1,EMILIN2,IGFBP4,ITGA3,ITGA9,JAM2,KIT,LMNA,LTBP1,MYO18A,MYO7A,PIK3CD,PRLR,SGK1	227 (6)
KDM1A		enzyme		-1.772	0.00378	BRDT,CCND2,CDKN1A,COL1A1,DAPP1,EBF1,EOMES,FOXO1,IGFBP4,PTGR1,RARG,RASGRP3,SCD,SFRP1,SNAI1,SNAP25,ST18	363 (13)
WT1		transcription regulator		0.329	0.00383	ANPEP,BCL2,BTG2,CCND1,CCNE1,CDKN1A,CDKN2C,CUL4B,ESR1,EXT2,GRB10,HBEGF,HCFC1R1,IDI1,IGF2,LRP1,MMP14,MYCN,NOTCH3,PCK2,PDGFA,PHLDA1,PIR,PLAUR,PTPN9,SDC1,SLC15A2,SLC6A6,SOX9,SPRY1,TGFB1,TRIM21	506 (16)
GATA3		transcription regulator		-0.035	0.00383	BCL2,CCND1,CD3E,CDH2,CDKN1A,CDKN2C,CEBPA,CHST2,DLX3,EBF1,EOMES,ERG,ESR1,EVPL,FOS,GREB1,ICAM1,IRF6,KIT,NKX3-1,NOTCH1,PPL,RCAN1,RUNX3,SLC27A2,STAT6,TGFB1,VIM,ZBTB16,ZBTB7B,ZEB2,ZFPM1	527 (24)
TFAP2C	-1.559	transcription regulator		-0.87	0.00385	ALCAM,CDKN1A,EGR3,EOMES,ESR1,F2R,FMN1,GREB1,HIST1H1C,MBP,MMP14,NRP1,TK1
F7		peptidase		1.463	0.00399	AR,FOS,FOSL1,GADD45A,HBEGF,IER2,PLAUR,SERPINB2	523 (22)
SRSF1		other		1.067	0.00399	BIRC5,CD200,COL1A1,ENG,LMNA,PLK1,RRM2,VIM
P38 MAPK		group	Activated	3.089	0.00402	ANK1,ANXA5,ARG2,BCL2,BIRC5,CCND1,CCND2,CCNE1,CD46,CD55,CD82,CDKN1A,CEBPA,CXCL12,DDIT3,DGKA,EGR2,FBXO32,FOS,ICAM1,ID3,IER3,IRF6,IRF7,ITGAV,JAM2,JUN,KDELR3,MITF,MUC2,NFATC2,NOTCH3,PLAUR,PPARGC1A,RCAN1,RHOB,RRAD,SCNN1A,SERPINB2,SGK1,SNAI1,TGFB1,TOP2A,TRIB1,VLDLR	533 (19)
E2F6		transcription regulator	Inhibited	-2.828	0.0041	CCNE1,CDC25A,CDC6,DHFR,E2F2,GINS2,GMNN,KDM3A,LIG1,PCLAF,POLA2,RRM2	267 (7)
HOXA13		transcription regulator			0.0042	ALDH1A1,AR,ENO1,EPHA4,SLC1A2,SOX9
NTRK1		kinase		1.471	0.00427	BCL2,CDKN1A,EGR4,FOS,GADD45A,H2AFX,IGF2	544 (24)
PCYT1A		enzyme		-0.478	0.00427	CDK18,NFASC,Nrbp2,RUNX3,SCD,SEPT3,SIX4
DTX1		transcription regulator		-1.912	0.00427	CD82,DUSP6,LY6E,NRIP3,SNAI1,SPRY4,TGFB2
GNAS	0.846	enzyme		1.206	0.00429	BIRC5,CEBPA,FOS,GLI2,MUC2,NRP1,PDE4A,PPARGC1A,PTCH1,SPARC,SYK	545 (20)
SHC1		other		0.573	0.00429	BCL2,CDH2,CDKN1A,CDKN1B,FLI1,FOS,HMGB2,ICAM1,PHLDA1,S1PR2,TXN	517 (21)
RARA		ligand-dependent nuclear receptor		1.122	0.00431	ABLIM1,ALDH1A1,ANO10,BIRC5,CA12,CCNA2,CCND1,CDKN1A,CDKN1B,CENPM,CP,CYP26A1,E2F7,E2F8,EGR2,EGR3,FOS,FUT4,GREB1,IL12RB1,IL16,IRF1,IRF6,JUN,KIF23,LAMB1,LGALS3BP,MYCN,NEDD9,NRP1,ONECUT2,PHF19,RAP1A,RARG,RORC,SESN1,SHANK2,TAPBP,TGFB1	585 (23)
TSC22D3		transcription regulator		-1.044	0.00438	BCL2,CCND1,CDKN1A,CDKN1B,CEBPA,COL1A1,EGR2,EGR3,ICAM1,SGK1	495 (21)
IRF4		transcription regulator		-0.117	0.00441	Acp5,ALPL,BCL6,CCNB1,CD68,DDIT3,DNASE2,ERBB3,IL12RB1,IL17RA,INPP5D,IRF1,IRF5,IRF7,PHF11,PLAUR,RHOB,RORC,STAT2,TK1,TRIM21,TRIM65	520 (14)
NANOG		transcription regulator		0.102	0.0045	ACY3,AMER1,BIRC5,CCND2,CDK6,DLX1,DPPA5,EOMES,FOS,HOXC4,HSPA1A/HSPA1B,IER5L,KDR,LHX2,MYCN,NPTX1,NRIP1,TOB1,UTF1	279 (7)
SPP1		cytokine		1.748	0.00455	Acp5,BCL2,CASP8,CCNE1,CDC25A,CDH2,CDKN1A,COL1A1,CXCL12,CYP39A1,DHCR7,DSP,FGFR2,FOS,ICAM1,ITGA3,ITGAV,MMP14,NOTCH1,NRCAM,PDGFA,SNAI1,SOX9,TGFB1,TGFBR2,VIM	580 (18)
SHH		peptidase		0.532	0.00455	BCL2,BMP4,CCND1,CCND2,CCNE1,CDC25A,DAAM1,DHFR,EBF1,EPHB4,FOXF1,GLI2,H2AFX,HK2,IGF2,LFNG,MYCN,PDGFRA,PSMC3IP,PTCH1,SALL1,SFRP1,SOX9,TGFB2,TRRAP,TYMS	488 (21)
SMAD3		transcription regulator	Activated	3.034	0.00468	BCL2,BMP6,C3,CCND1,CCND2,CCNE1,CDH2,CDKN1A,COL1A1,COL6A3,DUSP4,ENG,ESR1,FOS,GADD45B,GLI2,HBEGF,ID3,INPP5D,JAM2,JUN,MUC2,PPARGC1A,PTP4A3,PTPRK,RHOB,SNAI1,TGFB1,TGFB2,VIM,ZEB2,ZYX	543 (19)
mir-210		microrna		0.179	0.00472	ABCC3,CDH2,CPEB2,CXCL12,DCBLD1,DHFR,EHD2,FAM102A,FAM3C,H2AFY,IL16,KDR,NCAM1,NPTX1,STAT6,TCF7L2
SOCS1		other		-0.361	0.00478	BCL2,CCND1,CCND2,CCNE1,CDKN1A,FCER1G,FOS,ICAM1,Ifi47,IFIH1,IL12RB1,IRF1,IRF7,IRGM,IRS1,JUN,Mx2,Oasl2,SNAI1,STAT6	505 (18)
GJA1		transporter		-1.591	0.00492	BMP4,CCND1,CDKN1A,CDKN1B,FOXO1,ICAM1,MBP,VIM	514 (25)
MMP14	1.141	peptidase		-1.803	0.00492	BCAM,CDH2,CDKN1A,LRP1,MMP14,PIK3CD,SDC1,SLCO2A1	373 (19)
HUWE1		transcription regulator		1.176	0.00493	ABCG1,CCND2,CDKN1A,CDKN2C	340 (6)
MEMO1		other		1.057	0.00493	CCND1,FOS,JUN,SNAI1	567 (20)
LCOR		transcription regulator		0.64	0.00493	CDKN1A,CYP26B1,ESR1,IGFBP4
PDYN		transporter		-1.067	0.00493	ARC,KDR,NRP1,PLXND1
SERPINB2	-1.697	other			0.00493	BCL2,CASP8,CCNA2,SERPINB2	379 (14)
CCND2	0.843	other			0.00493	CCND1,CCND2,CCNE1,CDKN1B	423 (20)
GTF2I		transcription regulator		1.475	0.00496	CCND1,CDKN1A,CDKN1B,FOS,KDR	428 (13)
ATR		kinase		1.432	0.00496	CDK14,MET,Pmaip1,RRM2,SOX10
PARK7		enzyme		1.387	0.00496	AR,ICAM1,NOX4,TXN,VIM	495 (22)
LAMC1		other		-1.477	0.00496	EGR2,IGF2,MBP,TGFB2,VIM	345 (7)
miR-143-3p (and other miRNAs w/seed GAGAUGA)		mature microrna	Inhibited	-2.171	0.00496	BCL2,MAPK12,PDGFRA,PLK1,TOP2A
HDAC9		transcription regulator			0.00496	BCL2,CCNB1,CEBPA,DLL4,JUN	429 (13)
PLAU		peptidase		1.596	0.00502	ABCG1,CCND1,ICAM1,IFNAR2,ITGAV,KDR,PHLDA1,PLAUR,PLK3,RELB,SLFN13,SNAI1,VIM	549 (25)
CDK4		kinase			0.00503	CDC6,CDKN1A,CDKN1B,CDKN2C,DHFR,E2F7,FAM83D,FZD7,GPC6,KIF4A,MAML3,MELK,MORC4,MTFR2,MYBL1,PCLAF,PSMC3IP,SLC9B2,TOR3A,TPX2,ZNF462	305 (13)
CLDN7		other		1.996	0.00509	ABLIM1,B4GALNT1,C3,CA12,CD68,FOSL1,FZD2,PANX2,PLGRKT,PQLC3,PRKCZ,PRNP,SDCBP2,SLC25A22,SLCO2A1,SYTL2,WIPI1,ZCCHC14
CYP1A2		enzyme		-0.632	0.00517	CACHD1,CCND1,CD3E,CYP26A1,ECI2,ETHE1,Mt2,RGS16,SHANK2,VLDLR
TOB1	0.742	transcription regulator		-1.562	0.00517	CCNA2,CCND1,CDKN1A,CDKN1B,GMNN,LETMD1,MATN4,MBNL2,MKI67,PHLDA3	528 (22)
ANGPT1		growth factor		1.083	0.00518	ALCAM,BCL2,BIRC5,CCND1,DLL4,DUSP4,DUSP5,EFNB2,ICAM1	500 (20)
NEDD9	1.394	other		1	0.00518	ALOXE3,BHLHE40,DDIT4,FOS,KIT,LRP1,MMP14,TXNIP,VIM	502 (15)
MKNK1		kinase	Activated	2.183	0.0052	Ank2,ANXA5,CP,CRMP1,FOS,GNAI1,KIF21B,PLTP,PLXNB2,PRKAR1B,SFRP1,SNAP25,SPARC,SYN2,TXNIP,VAMP2,VIM
BMP6	0.686	growth factor		1.268	0.00526	ADGRL2,ARHGAP18,BMP4,CDKN1A,CDKN2C,CDKN2D,CYP39A1,E2F2,FOSL1,GNB4,HBEGF,ID3,ITGA5,MBL2,MYCN,SNAI1	448 (15)
CDK5		kinase		-0.297	0.00541	CDKN1A,JUN,KCNMA1,MAP2,MBP,OPRD1,PPP1R1B	563 (24)
TNFSF13B		cytokine		1.253	0.00543	BCL2,BCL6,CCND2,DUSP5,FOXO1,HLA-DQA1,ICAM1,ICOSLG/LOC102723996,JUN,MAP3K14,PLK1,RELB	481 (15)
APOE		transporter		-1.403	0.00549	ADGRB1,ANK3,BCAM,BMP4,CCND1,CCND2,CD68,COL1A1,CSRP1,DDIT3,ECM1,ESR1,F2R,F2RL1,FOS,GAS7,GPX3,HSPA1A/HSPA1B,Hspa1b,ICAM1,IGFBP6,ITGA3,ITGA5,JUN,LRP1,LRP8,LTBP1,MAP2,NOX4,NPNT,PHF21A,PHLDA1,PRKCB,PTP4A3,RELN,SLC6A1,STAT6,TGFB1,TXNIP,UCP2,ZYX	582 (21)
DDX5		enzyme		1.013	0.00556	CCND1,CDKN1A,FOS,FOSL1,JUN,TGFB1	527 (20)
PPP1R13L		transcription regulator		0.896	0.00556	CCND2,CDKN1A,DSP,H2AFX,ITGA3,ITGAV	280 (7)
HMOX1		enzyme		-0.143	0.00562	ABCG1,BCL2,CD274,COL1A1,CXCL12,ENG,FOS,H2AFX,ICAM1,ID3,KDR,LIN28A,PROCR,RELN,RORC,SPARC,TGFB1,TGFB2	543 (18)
RNF187		enzyme			0.00565	CCND1,HBEGF,JUN	392 (7)
SULT2B1		enzyme			0.00565	BCL2,CCNB1,VLDLR
APAF1		other			0.00565	BCL2,DDIT3,VIM
TIMP4	-0.953	other			0.00565	BCL2,MMP14,TIMP4
FLOT1		other			0.00565	CCND1,CDKN1A,CDKN1B	502 (18)
ELMO1		other			0.00565	DOCK2,NOX4,TGFB1	427 (7)
WNK4	0.631	kinase			0.00565	CFTR,SLC12A3,WNK4	131 (4)
PPP2R2A		phosphatase			0.00565	CLSPN,SERPINE2,SLC22A4
BCAR3		other			0.00565	CCND1,IRS1,RAP1A
GNL2		enzyme			0.00565	CCNA2,CCNE1,CDKN1A	375 (13)
SNAI2		transcription regulator		0.306	0.0058	AR,CCND1,COL1A1,CXCL12,DSP,EGR2,ITGA3,MMP14,SOX10,SOX9,VIM	482 (19)
JAK1		kinase		0.071	0.0058	CDKN1A,CDKN1B,FOS,HLA-A,ICAM1,IRF1,IRF7,MAP3K8,Oasl2,STAT2,USP18	420 (17)
TGFA		growth factor	Activated	2.781	0.00585	BIRC5,CCND1,CDKN1A,ESR1,FOS,ICAM1,IGFBP4,LAMC2,MUC2,PLAGL1,PRNP,SLC1A2,TGFB1,VIM	590 (18)
ACVRL1		kinase		0.555	0.00601	CDKN1A,CXCL12,EFNB2,ENG,KDR,LYVE1,PLAUR,ZYX	281 (7)
GPS2		transcription regulator		-1.215	0.00607	BIN1,CCND1,CDK6,CDKN1A,DHRS3,FAM20C,RHOB,SGK1,TRERF1,XYLT1	238 (7)
NR3C1		ligand-dependent nuclear receptor	Inhibited	-2.09	0.00611	ARHGEF3,BARD1,BCL2,BCL2L2,BCL6,BHLHE40,BIN1,C4A/C4B,CACNA2D3,CAPN2,CBX4,CCND1,CDKN1A,CEBPA,COMT,CORO2A,DAPK2,DDIT4,DEDD2,DNASE1L3,ENC1,F2R,F2RL1,FCER1G,FOS,FOXO1,GADD45A,GADD45B,GBP2,GPX3,H6PD,ICAM1,IER2,IER3,IFIH1,IRF1,ITGAV,JUN,LGALS8,MAP3K14,MAPK3,MEST,MFSD2A,MGMT,MORC1,MTHFD1,NSMAF,OAT,PAK6,PDGFA,PHLDA2,PIK3CD,PIK3R3,PLAGL1,PLK2,PRKAR1B,PRKCB,PRLR,PSEN1,PTGR1,RBMS2,RHOB,RIPK1,SCNN1A,SELENOP,S…	653 (22)
GATA1		transcription regulator		0.231	0.00612	ANK1,BCL2,BIRC5,BMP6,BTG2,CCND1,CCND2,CDK6,CDKN1B,CDKN2C,CDKN2D,CEBPA,CPD,FLI1,GNAS,KDR,KIT,LMO2,MBP,MGST2,MITF,MTHFD1,MYCN,PIGQ,POLA2,SASH1,SPOCK2,SRC,TFR2,TOP2A,ZFPM1	417 (20)
ZEB2	0.794	transcription regulator		-0.277	0.00618	ALPL,CCND1,EHMT2,ESRP2,INPP5D,PLCG2,SFRP1,SNAI1,VIM	311 (7)
Histone h4		group			0.00619	CCND1,CCNE1,CDC25A,CDC6,CDKN1A,DHFR,ESR1,FOS,ICAM1,IRF1,KIF1A,KIF5C,LEF1,MCM4,MGMT,PRLR,RASGRP1,RRM2,SFRP1,SHANK2,TGFBR2,TYMS	565 (24)
BCL11B		transcription regulator		-1.31	0.00622	BCL2,CDKN1A,KCNIP2,LEF1,MAP3K8,NRP1,PLXND1,PPP1R1B,RELN,RORC,SPRY1,ZBTB16
MAPK8		kinase		1.008	0.00646	BCL2,BMP4,CCNA2,CCND1,CDH2,CDKN1A,CDKN1B,COL1A1,CXCL16,DNMT1,DUSP4,DUSP6,EOMES,FOS,FOSL1,FOXO1,GSTM1,JUN,NEFL,NOX4,NRP1,PLAUR,PPARGC1A,PTCH1	566 (19)
ROR2		kinase			0.00658	BCL2,BIRC5,CCND1,CCND2,CCNE1,CDC25A,CDKN1A,CDKN1B,CEBPA,MAP1LC3B,MAP2,MCM4,SPRY4,SSH1
INSR		kinase		1.135	0.00658	ACOT2,ARL4A,BIRC5,Calm1 (includes others),CCND1,CCND2,CDC6,CDKN1A,CDKN2C,CEBPA,COL6A3,DHCR7,DLX1,ECHS1,EGR2,FOS,GADD45A,GCH1,GOT2,GRB10,HBEGF,IDI1,IER2,IER3,IFNAR2,IGF2,IRS1,ITGA5,KCNJ15,KIT,MCM4,MVD,PHLDA1,PHLDA2,PLA2G1B,PLAGL1,PPARGC1A,PRIM1,PTPRN,RGS16,RHOB,RRM2,SCD,SELENOP,SIX4,TFAP2C,TGFB1,UCP2,UHRF1	550 (22)
miR-22-3p (miRNAs w/seed AGCUGCC)		mature microrna		1.287	0.00677	BIN1,CHD7,ESR1,FRAT2,MVB12B,PPP1R9A,ZCCHC14
SFN		other		0	0.00677	BCL6,BTG2,CDH2,DSP,PPP1R1B,SGK1,VIM	349 (7)
miR-92a-3p (and other miRNAs w/seed AUUGCAC)		mature microrna	Inhibited	-2.596	0.00677	CCND1,CCND2,CCNE1,CCNE2,CDKN1A,ITGA5,ZEB2	393 (7)
SLC9A3		ion channel			0.00677	CCND1,CD74,Ifi47,Igtp,Mt2,SLC5A1,UPP1	266 (7)
MED1		transcription regulator	Activated	2.18	0.00686	BCL6,BHLHE40,BIRC5,CCNB1,CCND1,CCND2,CCNE1,CDC6,CDKN1A,CEBPA,CHAF1A,DPPA5,EBF1,FOXO1,GADD45A,GREB1,LEF1,MET,MYCN,PLK1,PRLR,SEPT6,UTF1	578 (22)
HOXB4		transcription regulator		1.342	0.00691	CCND2,CCNE1,FLI1,FOSL1,GPX3
PURA		transcription regulator		0.714	0.00691	AR,CASP8,CDKN1A,DHFR,MBP	266 (7)
mir-154		microrna		0.446	0.00691	BCL2,BIRC5,CCND1,CDKN1B,KIT	348 (7)
ITGA9	-0.671	other		0.391	0.00691	CDH2,CXCL12,SNAI1,TGFB1,VIM	412 (23)
CLCN5		ion channel		-0.271	0.00691	CCNE1,LRP2,MKI67,SLC34A2,TXN
SP2		transcription regulator			0.00691	CCND1,CDKN1A,DHFR,FOS,MAT2B
CBX3		transcription regulator			0.00691	BIRC5,CDC25A,CDKN1A,ITGA7,PLK1
miR-122-5p (miRNAs w/seed GGAGUGU)		mature microrna		-1.775	0.00709	Ank2,BACH2,BCL2L2,CCNG1,CERS6,MAPK11,NCAM1,PALM,RAB11FIP1,SLC7A1,TRIB1,VIM
F2R	1.394	g-protein coupled receptor	Activated	2.137	0.00722	CCND1,CD55,CXCL12,DSP,EGR3,ESR1,F2R,FGFR2,FOS,ICAM1,KDR,LAMB1,MCAM,PLAUR,TGFB2,VIM	581 (18)
IGFBP5		other		0.68	0.00723	BCL2,BHLHE40,CCND1,COL1A1,EFNB2,IRS1	471 (20)
Ras homolog		group		0.485	0.00723	CCND1,CDKN1A,FOS,IL16,ITGAV,PDGFRA	513 (20)
TGFB1I1		transcription regulator		-0.46	0.00723	AR,CDKN1A,CDKN1B,FOS,LTBP1,NOX4	313 (12)
PER1		transcription regulator		-0.808	0.00723	CCND1,CCNE1,NKX3-1,PER2,SLC12A3,WNK4	146 (8)
CLOCK		transcription regulator			0.00728	ARHGEF28,BHLHE40,CEBPA,CYP26A1,DDIT3,F2R,FAAP20,GADD45A,GADD45B,GAS8,Hspa1b,ICAM1,KCNS1,LGALS8,PER2,POU6F1,S100a11,SLC12A3,SLC1A2,Smim11,ST6GALNAC4,WNK4
MYBL2		transcription regulator	Activated	2.369	0.00732	BCL2,BIRC5,CBX4,CCNA2,CCNB1,CCND1,CDC25B,CEBPA,TOP2A	367 (16)
FASN		enzyme		0.552	0.00732	Acaa1b,CDH2,DDIT4,ETV4,FOXO1,MET,RBP4,SCD,VIM
SMAD1		transcription regulator		-0.364	0.00732	ALPL,BTG2,CDKN1A,COL1A1,GADD45B,IRF1,PDGFA,SOX9,TBX20	387 (14)
mir-133		microrna		-1.492	0.00732	BCL2L2,CCNB1,CCND2,CD34,DNMT1,KCNH2,KCNIP2,MET,MMP14
GDF2		growth factor		1.007	0.00734	ANKH,COL1A1,COL9A3,CRABP1,CXCL12,EFNB2,ENG,FOS,GADD45B,ID3,LYVE1,NRCAM,NRP1,SERPINE2,SLC6A6	486 (19)
CYP4A		group			0.00748	SGK1,SLC12A3
PTPRG		phosphatase			0.00748	CD34,KIT
DAPK3		kinase			0.00748	BIRC5,CCND1	405 (13)
CELA1		peptidase			0.00748	HLA-A,HSPA1A/HSPA1B
RAC3		enzyme			0.00748	CCND1,SNAI1	382 (7)
NMB		other			0.00748	FOS,JUN	486 (17)
TJP1		other			0.00748	MMP14,YBX3
DMBT1		transmembrane receptor			0.00748	EFNB2,EPHB4
PIM		group			0.00748	BCL2,CDKN1B	349 (7)
SYNJ2BP		other			0.00748	EFNB2,LFNG
NASP	0.739	other			0.00748	CCND1,CDKN1A
RAMP3	-1.542	transporter			0.00748	FOS,VIM
APPL1		other			0.00748	SNAP25,VAMP2
UBE2V1		transcription regulator			0.00748	BCL2,FOS	278 (7)
EXOC7		transporter			0.00748	SNAI1,ZEB2
miR-1-3p (and other miRNAs w/seed GGAAUGU)		mature microrna	Inhibited	-2.082	0.00761	ANPEP,ATP6V0A1,BCL2,BLCAP,Calm1 (includes others),CDK14,CSRP1,EHMT2,ESR1,FAM81A,GCH1,H3F3A/H3F3B,LRP1,MET,MRC2,NOTCH3,NRP1,OAT,POLA2,SFXN1,SLC16A9,SLC25A22,TRIM2,UHRF1,WDFY1,YWHAQ
Shc		group		1.981	0.00765	BCL2,CCND2,CCNE1,FOS	539 (21)
PHF21A	-0.64	enzyme		0.987	0.00765	PTPRN,SNAP25,SYT1,VAMP2
MGAT3		enzyme		0.762	0.00765	CDH2,ITGA3,ITGA5,SNAI1	449 (15)
HSPA1A/HSPA1B	-2.123	enzyme		0.157	0.00765	CDKN1A,FOS,Hspa1b,KCNH2	442 (16)
CAMK2N2		other		-0.762	0.00765	BCL2,CCND1,CCNE1,CDKN1A	387 (13)
CERS2		transcription regulator		-0.831	0.00765	CDKN1A,CERS4,CERS6,DDIT3
PARP		group		-0.905	0.00765	CDKN1A,H2AFX,SNAI1,VIM	366 (7)
DPY30		enzyme			0.00765	CCNE2,CDKN1A,E2F2,ID3	310 (10)
PIAS2		transcription regulator			0.00765	AR,CDKN1A,FOS,IRF1	593 (20)
KLF6		transcription regulator		1.347	0.00806	BCL6,CDH2,CDKN1A,CDKN1B,COL1A1,ENG,MKI67,MRC1,NCOA1,PTCH1,RARG,TGFB1	544 (23)
POU2F1		transcription regulator			0.00819	BCL6,CCND1,CCNG1,CD55,DDIT4,ESR1,FRRS1,GADD45A,GBP2,GPX3,GSTM1,GSTM5,H2AFX,ICAM1,LY6E,NDRG4,SELENOP,SERPING1	446 (12)
SFTPA1		transporter		-0.832	0.00823	ANPEP,COL1A1,CRLF1,ECM1,FOS,GFPT2,HBEGF,MRC1,PHLDA1,PMEL,ST3GAL1,TCEA3,TGFB1	515 (14)
PLAG1		transcription regulator		1.828	0.00824	BCL2,COL9A3,CRLF1,ETV4,IGF2,LSP1,MAP2,MAPK11,PIR,PTP4A3
SOCS3		phosphatase		-1.442	0.00825	BCL2,CCND1,CDKN1A,FOS,ICAM1,IRF1,IRS1,JUN,MUC2,Mx2,PPARGC1A,SCD,STAT6,TGFB1	527 (19)
ELOVL5		enzyme		-0.428	0.00836	Acot1,FOXO1,MLXIPL,PLTP,PPARGC1A,SCD,TRIB3	178 (7)
LIPE		enzyme		0.557	0.00855	Actn3,ALDH1A1,BCL6,CASP8,CD74,CEBPA,COL1A1,CP,FOS,GRB10,H3F3A/H3F3B,HLA-DQA1,HSPA1A/HSPA1B,NRIP1,PPARGC1A,RBP4,RRAD,SCARB2,SCD	312 (7)
Pkc(s)		group		0.539	0.00859	ARG2,BCL2,CD55,CDC6,CDKN1A,CDKN1B,DDIT3,DMD,EGR2,FOS,FOSL1,GADD45A,GADD45B,IGF2,IRF6,IRS1,ITGA5,JUN,MAPK3,NOX4,PER2,PHLDA1,POU2F2,PTPRE,PTPRN,SLC1A2,SLC6A4,TGFB1,ULBP1	603 (24)
TEAD4		transcription regulator			0.00873	BMP4,CCNE2,EOMES,FGFR2,JUN,PLK2,RCAN1,TFAP2C	317 (7)
TFAP2A		transcription regulator		-0.629	0.00881	ALCAM,BCL2,BIRC5,BLCAP,CDKN1A,CEBPA,DCLK1,EFEMP1,ESR1,F2R,IGF2,MMP14,PAG1,PLAUR,SESN1,STX7	516 (25)
Ifnar		group		-1.014	0.00905	C3,CD274,CD74,FCER1G,GBP2,HLA-A,IFIH1,IRF1,IRF7,Mx2,STAT2,TAPBP,TRIM21,USP18,ZBP1	371 (14)
XIAP		enzyme		1.342	0.00922	BIRC5,CCND1,CDH2,CDK6,CDKN1A,CDKN1B	548 (24)
CTR9		other		0	0.00922	CXCL12,EGR3,GREB1,IGFBP4,RASGRP1,SDC1
MTA3		enzyme			0.00922	CDH2,SDC1,SNAI1,SYK,TGFB1,ZEB2
CISH		other			0.00922	BACH2,CDKN1B,EOMES,ID3,MYCN,STAT6	443 (12)
NTRK2		kinase	Activated	2.043	0.00924	CCNA2,CCND1,CCND2,CCNE1,CCNE2,CDC6,CDKN1A,CDKN2C,FOS,MYCN,SNAP25,SYT1,VIM	544 (23)
IL5		cytokine	Activated	2.512	0.00926	ANXA6,BCL2,BCL6,CCND2,CCNE1,CD55,CD63,CDKN1A,DUSP5,DUSP6,EGR2,EGR3,ENO1,GADD45A,GBP2,GBP4,HBEGF,ICAM1,IDI1,IER2,IER3,IGHM,IRF7,ITGAV,LFNG,PTPRC,RAP1GAP,SDF2L1,SGK1,TGFB1,UPB1,UPP1,VIM,ZNF25,ZYX	535 (16)
JUNB		transcription regulator		-0.711	0.00932	C3,CCND1,CD274,CD68,CD82,CDKN1B,COL1A1,COMT,FOSL1,ITGAV,MVD,PLAUR,RELB,SCD,SERPINB2,SGK1,SLC7A1,SNAI1,SYT1	501 (19)
GRN		growth factor		1.446	0.00935	BCL2,CCND1,FZD2,ICAM1,MMP17	497 (18)
DEF6		other		1.35	0.00935	CDH2,FOS,SNAI1,VIM,ZEB2
GPI		enzyme		1.315	0.00935	CCND1,CDKN1B,SNAI1,VIM,ZEB2	534 (22)
GPNMB		enzyme			0.00935	Acp5,FOS,ITGA5,MITF,NRP1	352 (14)
CBX4	0.756	transcription regulator			0.00935	CCNB1,CCNE1,CDC25A,CDC6,DHFR
CTBP2		transcription regulator			0.00935	DLL4,EOMES,NEFL,NKX3-1,SPRY4
Lh		complex		-0.426	0.00946	ALPL,AR,ARHGEF5,ARL4C,CCND2,CD55,CDK14,DHCR7,DHRS3,DUSP9,FOS,GNAS,HK2,ITGA3,MAP1LC3B,PIK3CD,PLCL1,PTPRE,PTPRN,RAPGEF3,RGS16,RHOB,SGK1,SH3BP4,SLIT2,SNAP25,TGFB2,TK1,TRIB1,UPP1,YBX3	484 (17)
HTT		transcription regulator		-0.029	0.00948	ACOT2,ATP8A1,B4GAT1,BCL2,BCL6,BHLHE40,C2orf40,CA12,CACNA2D3,CCND1,Cd24a,CD74,CDK2AP1,CDKN1A,CEBPA,COL6A3,CPSF2,DDIT3,DHCR7,DKK3,DLX3,DUSP5,DUSP6,EBF1,EGR2,FOS,FOSL1,FXYD6,GAS7,GPX3,GRIN2D,HBEGF,HMGB2,Hspa1b,HTRA2,IGF2,JUN,KCNC3,KCNIP2,KCNQ2,MAN1A1,MAP2,MCAM,MICU1,MMP14,MOBP,NAA15,NEFL,Nefm,NPTX1,NREP,PDE1B,PER2,PLAUR,PPARGC1A,PPP1R16B,PPP1R1B,PRELP,PRKCB,PRKCG,PROK2,RAP1GAP,RBP4,RGS16,SELENOP,SER…	591 (22)
CBL		transcription regulator		-1.724	0.00952	BCL2,CD3E,CDKN1A,CFTR,COL1A1,EPHA4,FGFR2,FOS,IL17RA,PDGFRA	504 (21)
REST		transcription regulator		-0.504	0.00959	CACNA1H,CDKN1B,CMKLR1,CNTNAP1,DDX25,GRIK4,INA,JAM2,KCNQ2,LIN28A,Nefm,NRP1,NTRK3,OAT,PTPRN,SCN10A,SNAP25,SYT1,SYT7,VAMP2
GLI2	2.035	transcription regulator		0.422	0.00971	BCL2,BMP4,CCND1,CCND2,CDKN1A,CDKN1B,DLX3,GLI2,MITF,MYCN,PTCH1,SALL1,SFRP1,SNAI1,SOX9,VIM	451 (15)
TGM2		enzyme		0.985	0.00995	ALPL,BCL6,BTG2,C3,CCDC169,CCND1,CD74,CDK6,DAPK2,DDX60,FCER1G,FERMT1,LSP1,LY6E,MERTK,MIR17HG,PADI4,PARP14,PARP9,PHLDA1,PNRC1,PPP1R16B,RFLNB,SERPINB2,SLC27A2,SLC9B2,TGFB1	332 (12)
PRKCB	1.078	kinase		1.292	0.01	Acp5,CCND1,CDKN1A,FOS,ICAM1,JUN,PPARGC1A,PRKCB,RELB,TGFB1,TGFBR2
EFNA1		other		-1.265	0.01	BACH2,DUSP4,DUSP6,EPHA2,FOSL1,HERC6,IRF7,SOX9,TRIM2,TRIM5,UBE2C
Wnt		group		0.788	0.0101	CD34,CDH2,CEBPA,KDR,LEF1,PPARGC1A,SIX1,SNAI1,SOX9
SH3TC2		other		1.134	0.0102	DHCR24,DHCR7,EGR2,IDI1,MBP,MOBP,MVD
HISTONE		group			0.0102	BCL2,CCNE1,CDK6,CLN3,DKK3,NFATC2,PAG1
CCL5		cytokine		1.236	0.0103	ALCAM,CAPN2,DDAH1,DUSP6,F2R,F2RL1,FOS,IER2,MAPK3,PLAUR,SERPINB2,SGK1,TUBB4B
DNMT1	0.643	enzyme		-0.819	0.0103	BIRC5,CDKN1A,CDKN1B,DAB1,DLC1,DNMT1,ESR1,IGF2,LRP8,RELN,SERPINB2,VLDLR,XIST
NQO1		enzyme	Activated	2.157	0.0104	BCL2,BIRC5,CCND1,CDKN1A,CEBPA,CXCL12,DOCK2,KIT
MEOX2		transcription regulator		-0.749	0.0104	CDKN1A,CDKN2D,HBEGF,ICAM1,ID3,ITGAV,LRP1,MMP14
Dynamin		group			0.0106	FOS,ITGAV,KDR
SERCA		group			0.0106	BTG2,FOSL1,JUN
SENP7		peptidase			0.0106	CDH2,DHFR,VIM
PIWIL4	-1.445	other			0.0106	FGFR2,TGFB1,TGFBR2
WISP3		growth factor			0.0106	BMP4,ICAM1,SNAI1
GPR37L1		g-protein coupled receptor			0.0106	GLI2,MYCN,PTCH1
PROK2	-0.964	other			0.0106	BCL2,CDC25A,FOS
ZFP36L2		transcription regulator			0.0106	Nefm,SCN8A,SNAP25
RALB		enzyme			0.0106	BIRC5,CDKN1A,CDKN1B
BCL2L12		other			0.0106	CCNG1,CDKN1A,Pmaip1
miR-9-3p (and other miRNAs w/seed UAAAGCU)		mature microrna			0.0106	CAMTA1,HDAC5,RCOR1
RBX1		enzyme			0.0106	BCL2,BIRC5,CCNB1
CYP4A11		enzyme			0.0106	ACE,SGK1,SLC12A3
SPTBN4		other			0.0106	ABCC8,Ank2,ANK3
CKS1B		kinase			0.0106	CCNA2,CCNB1,CDKN1B
DYNLL1		other			0.0106	CCNE1,CDKN1A,FOS
YWHAB		transcription regulator			0.0106	BCAM,CCND1,SCNN1A
KRIT1		other			0.0106	DLL4,EFNB2,JUN
CDH13		other			0.0106	CCND1,CDKN1A,SETD7
ZYX	0.636	other			0.0106	Cald1,FOS,ITGA5
LDL		complex	Activated	2.894	0.0107	ABCG1,ARG2,BCL2,C3,CAPN1,CAPN2,CASP8,CCND1,CD68,CDKN1A,DDIT3,DLL4,DNMT1,EGR3,FOS,GNAI1,ICAM1,IGFBP4,IL17RA,IRAK3,IRF7,ITGAV,JUN,LRP1,MKI67,MMP14,OSBPL6,RCAN1,TGFB1,TGFBR2,TGFBR3
STAT4		transcription regulator		-0.48	0.0109	ACSS1,AHNAK,BCL2,C3,CDKN1B,DAPK2,DDAH2,FCER1G,FZD7,GCNT2,H3F3A/H3F3B,Hspa1b,IER3,IFIH1,IL12RB1,IRF1,ITGA7,LRP1,MAP3K8,MGARP,MUC2,PYGL,RAMP2,RASL12,RGS16,RNF128,RRAD,RRAGD,SH3BP4,VLDLR
CDK9		kinase		-0.18	0.0109	CCNB1,CCND2,CDKN1A,COL1A1,FOS,FRAT2,HIST1H2BD,HLA-DQA1,PPARGC1A,VIM
STAT5a/b		group		1.509	0.0111	BCL2,BCL6,BMP6,CCND1,CCND2,CDC25A,CDKN1A,CDKN1B,CDKN2C,EBF1,EPHA4,FCER1G,FOS,IDI1,IRF1
LNX2		other		0.849	0.0112	BCL2,LFNG,NOTCH1,TCF7L2
HSPB8		kinase		0.132	0.0112	BMP4,ICAM1,MAP1LC3B,MITF
GPR37		g-protein coupled receptor		0	0.0112	AR,GLI2,MAP1LC3B,PTCH1
Fcor		enzyme			0.0112	CDKN1A,CDKN1B,GADD45A,PPARGC1A
CDCA7L		other			0.0112	CCNB1,CCNE1,CDC6,DHFR
Collagen Alpha1		group			0.0112	CDH2,CDKN1A,COL1A1,PLAUR
RUVBL2		transcription regulator			0.0112	CCND1,CCND2,CDKN2C,MCM4
HNF1B		transcription regulator		-1	0.0112	ANXA4,BHLHE40,CPN1,FZD2,ID3,ITGA3,LAMB1,MET,MPZL2,NID2,PDE4C,PLAUR,SLC5A1,SNAI1,SPARC,UPP1,ZEB2
KMT2A		transcription regulator		0.262	0.0114	ABCD2,BCL2,CDKN1A,CDKN1B,CDKN2C,DUSP10,EML5,EPHB4,EYA1,GCNT4,IGFBP4,PBX1,TRIB1,ZIC1
CHD4		enzyme		-0.632	0.0114	ARC,CDKN1A,CDKN1B,CPNE7,JUN,NT5DC2,PDE1B,RORC,RRAD,SPRY1,ZFP92
MTOR		kinase		-0.643	0.0114	AR,ARL4C,BCL2,BIRC5,CASP8,CCND1,CCNE1,CD274,CDKN1A,CEBPA,DDAH2,DDIT3,DDIT4,DHFR,DMD,ENO1,EOMES,FBXO32,GSTM5,HK2,IGF2,IRAK1,IRF1,IRS1,MAP1LC3B,MAP2,MBP,MICAL1,NCAM1,NOX4,PDE4A,PHLPP1,PPARGC1A,PRKCZ,RORC,SGCB,SRC,TK1,UBE2C
FGF4		growth factor	Activated	2.156	0.0116	CDKN1A,DNMT1,FOS,FOXO1,MMP14,SCD
FAM3B		cytokine			0.0116	CDKN1A,DAPK2,IER3,IGFBP4,ITGA5,SPARC
E2F5		transcription regulator			0.0116	CDKN1A,DHFR,DUSP10,MYCN,SERPINB2,VEGFB
HTATIP2		transcription regulator			0.0116	ADGRB1,CCND1,CDH2,FOS,SNAI1,SPARC
MAP3K3		kinase			0.0116	BCL2,FOS,JUN,TGFB1,TGFB2,TGFBR3
AKT3		kinase			0.0116	CDKN1B,ERBB3,FOSL1,IGF2,RELN,SEMA6D
HIPK2		kinase		0.923	0.0116	ANK1,BCL2,CCND2,CDKN1A,CDKN1B,CITED1,ITGA1,PPARGC1A,SLC25A37,TFR2,VIM,ZFPM1
OGT	-1.172	enzyme	Activated	2.611	0.0117	BIRC5,CCND1,CDKN1A,CDKN1B,FOS,JUN,PLK1,PPARGC1A,VIM
PPRC1		transcription regulator		1	0.0117	BMP6,DDIT4,DUSP5,EPHB1,HK2,PHLDA1,SPX,TM6SF1,UBR4
HDL-cholesterol		complex		0	0.0123	BRINP2,CYP4V2,DHCR7,GPC6,IDI1,RASGRP1,TRIB3,VLDLR
S1PR2	0.7	g-protein coupled receptor	Activated	2.183	0.0123	FOS,ICAM1,JUN,S1PR2,TGFB1
Cyp2c23		enzyme		1.506	0.0123	ASPA,CCNA2,MERTK,PLXDC2,TGFB2
SLC29A1		transporter		0.447	0.0123	CCNG1,CDKN1A,GADD45A,ITGA5,SESN1
KLF10		transcription regulator		-0.469	0.0123	BCL2,CCND1,CDKN1A,CDKN1B,TGFB1
mir-192		microrna		-1.17	0.0123	ALCAM,CDKN1A,CDKN1B,TYMS,ZEB2
PLK1	0.741	kinase		-1.787	0.0123	CDKN1A,CLSPN,ESR1,GMNN,PLK1
DNAJB6		transcription regulator	Inhibited	-2.177	0.0123	CCNE1,CDH2,CDKN1B,SPARC,VIM
PDGFRA	0.911	kinase			0.0123	CDKN1A,COL1A1,FOS,KIT,PDGFRA
caspase		group		1.698	0.0124	BCL2,CCND1,CCND2,CCNE1,CDK6,CDKN1A,CDKN1B
NDRG1		kinase		1.176	0.0124	BCL2,CCND1,CD82,FOS,JUN,MAP1LC3B,SNAI1
NRXN1		transporter			0.0124	CXCL12,ITGA7,LHX1,ONECUT2,PCDH19,SOX9,TGFB1
EFNA2		kinase		-1.897	0.0125	BACH2,DUSP4,DUSP6,FOSL1,IRF7,NKX3-1,SOX9,TRIM2,TRIM5,UBE2C
HDAC4		transcription regulator			0.0127	ARC,CCNB1,CDKN1A,CNKSR2,DLG2,DLL4,FOS,FOSL1,GABRA4,GADD45A,GPM6A,HDAC5,NRCAM,PRKCB,RTN1,SERPINB2,SNAP25,SYN2
RNF2		transcription regulator		-1.526	0.0129	CBX4,CCND2,CDC14A,CDKN1A,CDKN1B,EOMES,MCC,PDGFRA,REC8,STAMBP,STRA8
PTHLH		other		1.524	0.013	AR,BCL2,CCND1,CDC25B,CDKN1A,CDKN1B,ECM1,EFNB2,FOS,HSPA1A/HSPA1B,LEF1,SOX9
FOSL1	0.76	transcription regulator		0.365	0.013	CCND1,EGR2,FOS,FOSL1,JUN,MET,PLAUR,SEMA6D,SERPINB2,SERPINE2,SNAI1,SPARC
MAPT		other		-0.403	0.0132	ABCG1,Ank2,ANXA5,ANXA6,BSN,C3,CAPN1,CCNB1,CCND1,CDKN1A,CDKN1B,ENO1,FOS,GOT2,GSTM5,HIST1H2BD,HSPA1A/HSPA1B,JUN,MAP1A,MAP2,MAPK11,MAPK3,MBP,PRNP,PSEN1,SLC1A2,SNAP25,STX1B,TUBA4A,TUBB2A,TUBB4B,TUBB6,TXN,VAMP2
IL17A		cytokine		1.706	0.0132	BCL2,BIRC5,C3,CCND1,CD274,CD68,COL1A1,CXCL12,DLX1,ECHS1,FOS,FOSL1,GADD45A,GBP2,HBEGF,ICAM1,IL16,IL17RA,JUN,KLF3,MERTK,MLXIPL,MRC1,NRP1,PLXNB2,RGS16,TGFBR2,TIMP4,TNFSF12
IRF7	0.854	transcription regulator	Inhibited	-2.931	0.0133	GBP4,Ifi47,IFIH1,Igtp,IRF1,IRF5,IRF7,IRGM,MAP3K8,Mx2,NMI,Oasl2,PARP14,PHF11,PSMB10,STAT2,TRIM21,TRIM5,USP18,ZBP1,ZC3HAV1
ZMPSTE24		peptidase			0.0136	BTG2,CDKN1A,DDIT4,GADD45A,GADD45B,ICAM1,LMNA,RGS16,SESN1
ADRA1D		g-protein coupled receptor			0.0136	ARC,CCNB1,CCNE1,CDKN1B,DDAH1,EGR2,FOS,JUN,POLA2
MAPK14		kinase		0.304	0.014	BCL2,CCNA2,CCNB1,CCND1,COL1A1,DUSP6,EFEMP1,Esx1,FOS,GADD45A,GNAS,ICAM1,IGF2,JUN,KDR,LEF1,NRP1,PLAUR,Pmaip1,PPARGC1A,PSEN1,SGK1,TGFB1,TOP2A,WIF1
BCL2	1.06	transporter		0.592	0.0141	BCL2,CCND1,CCNE1,CCNG1,CDKN1A,CDKN1B,FOS,GADD45A,ICAM1,IGFBP6,MCAM,PLAUR,SNAP25,SNAP91,SOX9,TGFB2
PTGER4		g-protein coupled receptor		2	0.0143	CDK6,CP,GBP2,GBP4,HERC6,Ifi47,IFIH1,IGF2BP2,Igtp,IRF1,IRF7,IRGM,LHFPL2,Mx2,PARP14,RASSF2,SLFN13,TOR3A,TRIM21,USP18,Zfp811
CD3 group		group	Activated	2.158	0.0143	ACSL6,CBLB,CCNE1,CDKN1B,DGKA,EGR2,GBP2,HK2,SCD,STAT6
PTPRJ		phosphatase		0.707	0.0143	CCNA2,CDKN1B,FOS,HBEGF,LHX2,MERTK,MET,Mx2,PLAGL1,PLAUR
CYP19A1		enzyme		-0.108	0.0143	AR,BCL2,CCND1,CCNE1,CDKN1B,ESR1,IRS1,JUN,PPP1R9B,PRLR,SLC27A2,SOX9,TGFB1
IRF1	-1.147	transcription regulator	Inhibited	-2.158	0.0143	BCL2,CASP8,CCNB1,CCND1,CD274,CDKN1A,CFTR,CXCL16,ERAP1,GBP2,Ifi47,IFIH1,IL12RB1,IL17RA,IRF1,IRF5,IRF7,PSMB10,STAT2,TAPBP,TGFB1,TRIM21
RORC	-1.174	ligand-dependent nuclear receptor			0.0143	ABCD2,ACOT2,ACSL6,B3GALT1,CCNB1,CYP39A1,DHCR24,GADD45B,IL12RB1,IL17RA,LRTM1,Mt2,PPP1R3C,RORC,SLC16A10,SLC1A2,SLC29A4,SPARC,SULF2,UGGT2,VLDLR,ZBTB16
SKP2		enzyme		1.711	0.0143	CCND1,CCND2,CCNE1,CDKN1A,CDKN1B,USP18
IHH		enzyme		-0.818	0.0143	ALPL,BMP4,CCND1,KDR,MET,PTCH1
miR-24-3p (and other miRNAs w/seed GGCUCAG)		mature microrna	Inhibited	-2.406	0.0143	CCNA2,DHFR,E2F2,NOTCH1,Pmaip1,TGFB1
NEUROD1		transcription regulator		0.452	0.0144	ABCC8,CDKN1A,CHGA,NCAM1,NEUROG3,NTRK3,SLIT2,ST18
mir-29		microrna		-0.749	0.0145	AR,BCL2,BCL2L2,CD276,CDK6,COL1A1,DNMT1,EOMES,GLDC,KIT,NASP,NID1
GSK3B		kinase		0.832	0.0145	AR,BCL2,BIRC5,CCND1,CCNE2,CD82,CDC6,CDKN1A,CDKN1B,DDIT3,ESR1,FOS,H2AFX,KDR,NCOA1,SNAI1,TCF7L2
PARP1		enzyme		-1.755	0.0145	BCL2,CCND1,CD274,CXCL12,FOS,GBP2,GBP4,HRH1,ICAM1,Igtp,IRGM,JUN,LGALS3BP,PEG10,SH3BP2,SLC38A2,SNAI1
STAT5A		transcription regulator		1.356	0.0146	AR,BCL2,BCL6,CASP8,CCND1,CCND2,CCNE1,CD68,CDK6,CDKN1A,CDKN1B,CEBPA,DUSP5,EOMES,ESR1,FCER1G,FOS,GADD45A,HENMT1,HIST1H1C,ICAM1,Ifitm1,IRF1,KIT,LEF1,PRLR,RIN2,SLC34A2,SLC7A7,SYTL2,TGFBI,TGFBR2,TIMP4,TXNIP
GNA15		enzyme			0.0147	C3,CP,DDIT3,FOSL1,GADD45A,GBP2,LBP,MAP2,MGST2,NOX4,PRRX2,SLC6A4,SLC6A6,SLC7A1,TRIB3
Fgf		group		1.48	0.0148	ACE,CCND1,FOS,JUN,KDR,MITF,SPRY4
PRKG1		kinase		0.115	0.0148	BCL2,CCND1,CDKN1A,CDKN1B,COL1A1,FOS,TGFB1
IFN Beta		group		-0.872	0.0149	BCL2,CD274,CD74,CDKN1A,HLA-A,IFIH1,IFNAR2,IRF1,IRF7,Mt2,Mx2,SPRY1,SPRY4,STAT2,TAPBP,TGFB1,USP18,ZBP1
CBX5		transcription regulator		0	0.0153	BIRC5,CD68,CDC25A,CDC6,CDKN1A,HENMT1,HIST1H1C,ITGA7,KIT,LEF1,RIN2,SLC7A7,SYTL2,TGFBI,TIMP4,TXNIP
ETS1		transcription regulator		1.619	0.0154	ANPEP,ARL4C,BMP4,CCND1,CCNE1,CCNG1,CDK6,CDKN1A,CRTAM,FLI1,HSPA1A/HSPA1B,ICAM1,MET,NKX3-1,OPRD1,PEG10,PHLDA2,PSEN1,PTPRN2,RUNX3,SCAMP1,SNAI1,SRD5A1,TGFB2,TGFBR2,TYMS,ZEB2
AKT2		kinase		-0.899	0.0156	BCL2,CDKN1A,CDKN1B,ESR1,IGF2,MYCN,SEMA6D,SPRY1,VIM
ALOX12		enzyme		0.283	0.0157	FOSL1,JUN,PDGFRA,TGFBR2
SOX5		transcription regulator		-1	0.0157	BMP6,CDKN1B,RORC,XIST
PPP3CB		phosphatase		-1.117	0.0157	CDKN1A,FBXO32,GADD45A,NOX4
trypsin		group			0.0157	CDKN1A,FOS,ICAM1,INA
RALA		enzyme			0.0157	CDH2,CDKN1A,PLAUR,SNAI1
Pdgf Ab		complex	Activated	2.213	0.0159	BIRC5,CCND1,FOS,HBEGF,SCD
SH3BP2	0.661	other	Activated	2.159	0.0159	Acp5,FOS,ITGAV,KIT,MITF
ITGA6		transmembrane receptor		1.342	0.0159	BCL2,BIRC5,CCND2,ITGA3,ITGA7
ADRB3		g-protein coupled receptor		1.177	0.0159	CXCL12,FOS,JUN,PPARGC1A,UCP2
S100B		other		0.849	0.0159	CDKN1A,CHGA,FOS,JUN,NEFL
WNT7A		cytokine		0.849	0.0159	CDH2,ESR1,LBH,PLAUR,SPRY4
CHEK1		kinase		-0.108	0.0159	CDC25A,CDC25B,CDKN1A,H2AFX,RRM2
COPS5		transcription regulator		-0.294	0.0159	CCNE1,CDKN1A,CDKN1B,FCER1G,H2AFX
RAE1		other		-0.447	0.0159	CDKN1A,FRAT2,IER5,PEX11B,SIX4
AKR1B1		enzyme			0.0159	BCL2,BIRC5,CCND1,CDKN1A,MKI67
TLR3		transmembrane receptor		0.034	0.0162	ARG2,C3,CD274,CPM,DNMT1,FOS,GADD45B,GBP2,GBP4,GCH1,ICAM1,IER3,Ifi47,IFIH1,IRF1,IRF7,MAP3K8,MBL2,NMI,Oasl2,PHLDA1,PIK3CD,PIK3R3,PLK2,PROCR,RHOB,RIPK1,SPRY1,USP18,ZC3HAV1
AGTR1		g-protein coupled receptor		1.095	0.0168	CCND1,CP,FOS,GSTM5,JUN,SGK1,TGFB1,TXNIP
MEN1		transcription regulator		0.115	0.0168	CASP8,CCND1,CDKN1A,CDKN1B,CDKN2C,FOS,RORC,TGFBR2
EFNA3		kinase		-1.414	0.0168	DUSP4,DUSP6,FOSL1,IRF1,IRF7,SOX9,TRIM2,UBE2C
AMPK		complex		0.722	0.0172	ACE,AR,BCL2,BIRC5,CCNB1,CCND2,CDKN1A,CXCL12,DUSP4,FBXO32,NOX4,OAT,ORAI1,PPARGC1A,SNAI1,UCP2,VIM
ST6GALNAC1		enzyme			0.0173	CDH2,SNAI1,VIM
UCN2		other			0.0173	AR,BCL2,FOS
ATE1		enzyme			0.0173	CCND1,JUN,REC8
SMAD1/5		group			0.0173	ID3,PDGFA,PLAUR
BAG6		enzyme			0.0173	CDKN1A,COL1A1,SESN1
WNT2		cytokine			0.0173	BIRC5,NOX4,TK1
CTNNBIP1		other			0.0173	CCND1,CDKN1A,NEDD9
DAB2		other			0.0173	CCND1,FOS,LRP2
CYSLTR1		g-protein coupled receptor			0.0173	BCL2,FOS,NFATC2
EGR4	-1.029	transcription regulator			0.0173	AR,EGR2,MYBL1
CUL7		other			0.0173	BIRC5,CDH2,VIM
COL4A1		other			0.0173	BCL2,CDKN1B,TGFB1
CUL1		enzyme			0.0173	CCND2,CCNE1,CDKN1B
PPM1A		phosphatase			0.0173	CDKN1A,ITGA5,ITGAV
ITGB1BP1		transporter			0.0173	CDKN1A,CDKN1B,DLL4
Muscarinic cholinergic receptor		group			0.0173	ALPL,FOS,JUN
SSTR2		g-protein coupled receptor		1.067	0.0175	BCL2,CDH2,CDKN1B,FOS,PYGL,VIM
TRIB3	-1.833	kinase		0	0.0175	CDC25A,CEBPA,DDIT3,DDIT4,PCK2,TRIB3
HEXIM1		transcription regulator			0.0175	CCND1,CDKN1A,COL1A1,FGF9,TGFB2,VIM
ICMT		enzyme			0.0176	CDKN1A,CRABP1,HBEGF,LMNA,RCN2,SLIT3,TGFBI
PELP1		other		-1.109	0.0179	CCND1,FOS,GREB1,MAPK4,MRC1,NKX3-1,PPARGC1A,SRC,TCF7L2
CTCF		transcription regulator		-0.314	0.018	CDKN1A,CDKN1B,HLA-DQA1,IGF2,IL12RB1,MMP14,MUC2,MYCN,RORC,TUBA4A,XIST,ZBTB16
TGFB2	1.216	growth factor		1.734	0.0182	BHLHE40,BMP4,CD46,COL1A1,EGR2,FOS,HBEGF,JAM2,KDR,NFATC2,NOTCH1,SCD,SESN1,TGFB1,TGFB2,TGFBR3
TSH		complex		1.248	0.0183	CCND1,CCNE1,CDKN1A,FOS,FOXO1,GCH1,GNAI1,KDR,LRP5,NOX4,PAX8
PPARGC1B		transcription regulator		-0.316	0.0183	C3,CCND1,DHCR24,ENO1,FBXO32,HK2,MCM4,MITF,MVD,SCD
BIRC5	0.642	other			0.0183	BCL2,BIRC5,CD74,CDKN1A,COL1A1,HLA-DQA1,IGHM,ITGA5,LAMA4,VIM
EPAS1		transcription regulator		1.488	0.0188	ARG2,BCL2,BHLHE40,CA12,CACNA1A,Calm1 (includes others),CCND1,CDKN1A,CNKSR2,DDIT3,ENO1,FOS,GADD45B,HIST1H1C,ITGAV,KDM3A,KDR,MMP14,MYO7A,NEFL,NOTCH1,OMA1,SOX15,SOX9,SPAG4,TRIM21
CDX2		transcription regulator	Activated	2.171	0.0188	BCL2,BIRC5,CDKN1A,CDKN2D,GLI2,JUN,KCNJ15,LAMC2,LGALS8,MTUS1,MUC2,MYCN,SLC5A1,SNAI1,SOX9,TCF7L2,TFEB,TGFB1
CREM		transcription regulator		-0.829	0.0189	ACE,ANXA4,ARC,BCL2,BHLHE40,BTG2,CCNB1,CCND1,CCND2,CIART,DUSP4,EGR2,EGR4,FOS,GADD45B,IDI1,INA,IRAK1,MEST,NOTCH1,RHOB
TRAF2		enzyme		0.184	0.0193	ANXA4,CARMIL1,CCNB1,EPCAM,ICAM1,PLK1,PPARGC1A,PRNP,PYGL,RHBDF1,RIPK1,ST8SIA6,TK1
BCL3		transcription regulator		1.132	0.0194	CCND1,CD82,ICAM1,IGHM,IRF1,JUN,PLAUR,VLDLR
EHMT2	-0.671	transcription regulator		0.762	0.0194	BIRC5,CDH2,CDKN1A,CXCL12,GREB1,MAP1LC3B,TGFB1,ZEB2
ILK		kinase		0.278	0.0194	BCL2,CCND1,DHFR,LEF1,MAPK3,NOTCH1,SNAI1,TGFB1
FLT1		kinase		1.508	0.02	BCAT1,BIRC5,CAPN2,CDKN1A,DHCR24,DLL4,FOS,ICAM1,NOTCH1,SLC27A3,SOX9,TGFBR2
MAP3K5		kinase		1.956	0.02	ACE,CCND1,CDKN1A,JUN,TGFB1
SMARCD3		transcription regulator		1.342	0.02	ALCAM,COL1A1,ITGA3,MITF,SOX9
HDAC7		transcription regulator		0.507	0.02	CCND1,CDKN1A,DLL4,SCNN1A,SLC1A2
HOXD3		transcription regulator		-0.2	0.02	COL1A1,DSP,ITGA5,SDC1,TGFBI
RACK1		enzyme		-0.689	0.02	ADCYAP1R1,CDKN1A,CDKN1B,FOS,PTCH1
AURKB		kinase		-1.408	0.02	ANK1,CCNA2,CD82,CDKN1A,IER3
CCND3		kinase			0.02	CCND1,CCND2,CDC6,CDKN1B,CEBPA
RXRA		ligand-dependent nuclear receptor		1.434	0.02	ABCC3,ABCD2,ABCG1,Acot1,ALDH1A1,ARG2,ARL4C,C3,CCNA2,CCNB1,CCND1,CDKN1A,CEBPA,COL1A1,CYP26A1,ENG,FOS,IER3,MBP,MLXIPL,MYCN,NEDD9,PCK2,PLTP,RARG,RORC,SCD,SDC1,TGFB1,TGFB2,TK1,TXN
IL15		cytokine		-0.188	0.0201	BAMBI,BCL2,CCND1,CCND2,CD274,CD46,CD55,CD74,CDK2AP1,CDK6,CDKN1A,CDKN1B,CMKLR1,CXCL12,DUSP5,EGR2,ENO1,EOMES,EPHB1,GLDC,GNAS,H2AFY,HK2,HMCN1,IL12RB1,IRF1,JUN,KIT,LEF1,LSP1,MAPK3,MKI67,NAGA,NCAM1,PIK3R3,PLCG2,PPARGC1A,PSMB10,PTPRC,PYGL,RGS16,SORL1,TGFBR2,TOP2A,TRIM5,UPP1
PITX2		transcription regulator		-0.616	0.0203	CCND1,CCND2,CDH2,Cryzl2,EOMES,FOXO1,FZD2,GADD45A,IRF6,ITGAV,KCTD1,LEF1,LHX2,LHX6,MGA,SNAI1,VIM,ZEB2
CCL11		cytokine		1.744	0.0204	BCL2,BIRC5,BMP6,CDKN1B,CXCL12,ICAM1,ITGA1,PDGFA,VEGFB
HSPA5		enzyme		0.553	0.0204	BCL2,BCL2L2,BIRC5,DDIT3,ESR1,IDI1,MAP1LC3B,MBP,SCD
MAPK7		kinase		0.407	0.0204	BCL2L2,CCND1,CDH2,CDKN1B,DLC1,JUN,SEMA3F,SERPINB2,VIM
ADRA1A		g-protein coupled receptor			0.0204	ARC,CCNB1,CCNE1,CDKN1B,DDAH1,EGR2,FOS,JUN,POLA2
DIO2		enzyme		1.937	0.0207	ICOSLG/LOC102723996,IER5,Nefm,PCSK4,PDP1,SCUBE1,STAC2
SLC16A2		transporter		1.89	0.0207	ICOSLG/LOC102723996,IER5,Nefm,PCSK4,PDP1,SCUBE1,STAC2
EZR		other		1.441	0.0207	BCL2,BIRC5,CDH2,DDIT3,DDIT4,MMP14,TRIB3
TIMP1		cytokine		0.378	0.0207	CDKN1A,IGF2,MET,MME,PLAUR,PLTP,ST14
TREM1		transmembrane receptor		0.985	0.0207	BCL2,CD274,CRTAM,DUSP4,E2F7,EGR2,EGR3,FOSL1,GADD45B,HBEGF,HECW2,HS3ST3B1,IRF1,MAP3K8,NRIP3,PHLDA1,PHLDA2,RCAN1,RGS16,RHOU,RIN2,RRAD,SERPINB2,SYNJ2
CRY1		enzyme		1.992	0.0211	CEBPA,FOS,PER2,SGK1
GSX2		transcription regulator		1.982	0.0211	ALDH1A3,DLX1,EBF1,PPP1R1B
mir-196		microrna		-0.218	0.0211	BCL2,COL1A1,ERG,FOS
LAMA2		other		-0.689	0.0211	LAMA4,MBP,PAG1,PLVAP
TOPBP1		other		-1.114	0.0211	CDKN1A,CDKN1B,GADD45A,Pmaip1
miR-100-5p (and other miRNAs w/seed ACCCGUA)		mature microrna		-1.96	0.0211	CCND1,EGR2,IGF2,PLK1
ELK4		transcription regulator			0.0211	EGR2,EGR3,FOS,FOSL1
ID4		transcription regulator			0.0211	CDKN1A,CDKN1B,CEBPA,VIM
DGKE		kinase			0.0211	CD46,ICAM1
APBB2		other			0.0211	LRP1,TYMS
GLDN		other			0.0211	ANK3,NFASC
FREM1	-0.69	other			0.0211	FRAS1,NPNT
NDUFAF3		other			0.0211	CCND1,ESR1
MYLIP		enzyme			0.0211	LRP8,VLDLR
FREM2		other			0.0211	FRAS1,FREM1
LAPTM4B		other			0.0211	BCL2,TGFB1
Integrin alpha 4 beta 1		complex			0.0211	BCL2,MMP14
HDGF		growth factor			0.0211	COL1A1,TGFB1
KLHL2		other			0.0211	CCND1,JUN
RXFP2		g-protein coupled receptor			0.0211	AR,NOTCH1
ELL		transcription regulator			0.0211	CDKN1A,FOS
CCNC		kinase			0.0211	NOTCH1,TYMS
ARTN		growth factor			0.0211	ALDH1A1,BCL2
PMEPA1		other			0.0211	AR,CDKN1A
PSMC5		transcription regulator			0.0211	CCND2,CDKN1B
NRCAM	0.62	other			0.0211	ANK3,NFASC
U2AF2		other			0.0211	CCND1,CDKN1A
HAO1		enzyme			0.0211	PDGFRA,PPARGC1A
CUL4A		other			0.0211	CDKN1A,CDKN1B
miR-370-3p (and other miRNAs w/seed CCUGCUG)		mature microrna			0.0211	MAP3K8,PTPRN
miR-153-3p (miRNAs w/seed UGCAUAG)		mature microrna			0.0211	BCL2,FOXO1
mir-342		microrna			0.0211	PTPRN,PTPRN2
MAPK15		kinase			0.0211	AR,JUN
VSX2		transcription regulator			0.0211	CDKN1B,MITF
EIF2B1		translation regulator			0.0211	CCND1,DDIT3
AHNAK	1.079	other			0.0211	CCND1,CCND2
HSPB6	0.787	other			0.0211	BCL2,ICAM1
PCGF1		other			0.0211	CDKN1B,STAMBP
ANKRD1		transcription regulator			0.0211	BCL2,DDIT3
MAP1S		enzyme			0.0211	BCL2,CDKN1B
AP2A2		transporter			0.0211	BCL2,CDKN1A
ELOA		transcription regulator			0.0211	CCNE1,CDKN1A
CDK5R2		other			0.0211	ARC,FOS
CDC20		other			0.0211	CCNB1,UBE2C
ITGB8		other			0.0211	CDKN1A,TGFB1
RAB7A		enzyme			0.0211	FOS,VIM
RING1		transcription regulator			0.0211	FOS,JUN
Hspa1b	-0.852	other			0.0211	FOS,Hspa1b
DNM2		enzyme			0.0211	CFTR,MMP14
WTAP		other			0.0211	BCL2,BIRC5
TAB1	-0.729	enzyme		0	0.0211	CDKN1A,GBP2,GCH1,IFIH1,IRF7,JUN
Tcf7		transcription regulator			0.0211	BCL2,CD3E,EOMES,JAM2,KIT,LEF1
ATF4		transcription regulator		0.972	0.0216	BCAT1,CDKN1A,CDKN1B,CEBPG,DDIT3,DDIT4,GADD45A,GCH1,GRB10,JUN,MAP1LC3B,NID2,NOX4,PCK2,Pmaip1,PRRX2,PSEN1,SLC38A2,SLC7A1,TRIB3,WFS1
N-cor		group			0.0221	BIN1,CCND1,CDK6,CDKN1A,DHRS3,ESR1,FAM20C,MGA,RHOB,SCD,SGK1,TRERF1,USP18,XYLT1
DUSP1		phosphatase		-0.16	0.0228	BCL2,DUSP6,FOSL1,IER3,JUN,MERTK,MRC1,NRP1,PAQR7,PDGFA,PLAUR,PNRC1,PTPRK,SERPINB2,TGFB2
GFI1		transcription regulator		-0.752	0.0228	CASP8,CDKN1A,CDKN1B,CEBPA,EGR2,F2R,ICAM1,IRF1,JUN,MAPK3,NEUROG3,Pmaip1,RASGRP1,RELB,RIPK1
SERPINF1		other		-0.533	0.0231	BCL2,CCND1,CD34,CEBPA,KDR,PDGFRA,PPARGC1A,SOX10,TGFB1,VIM
POLR2A		enzyme			0.0231	ANO1,CCNA2,CCND1,CCNE1,CDKN1A,CYP26A1,EGR2,FOS,SGK1,VIM
Hif1		complex			0.0231	BCL2,BIRC5,CP,DDIT4,ENO1,HTRA2,KCNA2,NMBR,OPRD1,PRNP
Secretase gamma		complex		0.055	0.0242	CDKN1B,MME,MUC2,NOTCH1,Nradd,RELN,RORC
PRKN		enzyme		-1.783	0.0242	CCND1,CCNE1,CDK6,KDR,LEF1,PLK2,PSEN1
SOX17		transcription regulator			0.0242	CCND1,CDC42BPB,FOS,KDR,LAMB1,SLC38A4,SPARC
STAT5B		transcription regulator		0.532	0.0243	AHNAK,AR,BCL2,BCL6,CASP8,CCND1,CCND2,CCNE1,CD276,CDK6,CDKN1A,EBF1,ESR1,FOS,GADD45A,IRF1,POU2F2,PPP1R3C,PRLR,SCD,SH3RF3,SLC34A2
LCN2		transporter		0.037	0.0243	CAPG,CDH2,COL1A1,ESR1,KIF23,MRC1,MSN,PPARGC1A,RBP4,SCD,TGFB1,VIM
NFKB1		transcription regulator		0.749	0.0245	AGO2,AR,BAMBI,BCL2,BHLHE40,BTG2,CCND1,CCND2,CD82,CDKN1A,CEBPA,CFTR,COL1A1,CRMP1,DLL4,FOS,ICAM1,ICOSLG/LOC102723996,IER3,IFNGR2,IGHM,IRF1,MAP3K8,NMI,ORAI1,PDGFA,PLK3,POU2F2,RELB,SOX9,TGFB1,TK1
miR-23a-3p (and other miRNAs w/seed UCACAUU)		mature microrna		0.489	0.0248	CXCL12,FBXO32,MET,NOTCH1,SEPT3
MAPK13		kinase		0.359	0.0248	CDKN1A,EFEMP1,FOS,MAP3K8,PPARGC1A
ACVR1C		kinase		0	0.0248	CASP8,CCND1,CDKN1A,CDKN1B,FOS
DCAF1		kinase		-0.391	0.0248	CDKN1A,NKX3-1,Pmaip1,TOB1,TXNIP
RFX1		transcription regulator			0.0248	COL1A1,DCDC2,LMNA,MAP1A,SLC1A1
ST8SIA1		enzyme			0.0248	C3,C4A/C4B,CCNE1,CDKN1A,CDKN1B
PPARG		ligand-dependent nuclear receptor		0.892	0.0251	ABCG1,Acaa1b,BCL2,BCL6,BIN1,BIRC5,C3,CCND1,CD274,CDK6,CDKN1A,CDKN2C,CEBPA,COL1A1,CYP26A1,DGKA,DHRS3,FAM20C,FOSL1,H6PD,HK2,ICAM1,IGFBP6,IRS1,JUN,MANBA,MAP2,MKI67,MMP14,MRC1,NOX4,NPEPPS,PCK2,PEPD,PPARGC1A,PYGL,RBP4,RHOB,RORC,S100a11,SCD,SDC1,SGK1,SLC27A3,TGFBR2,TRERF1,TRIB3,UCP2,VAMP2,VIM,VLDLR,XYLT1
ITGB3		transmembrane receptor		0.315	0.0252	BCL2,COL1A1,FOS,ITGA5,ITGAV,KDR,MMP14,PLAUR,SPARC,TGFB1,TGFBR2
NFIL3		transcription regulator		-0.64	0.0253	BATF3,CDKN1A,EOMES,GADD45A,GADD45B,SCD
VAV1		transcription regulator			0.0253	BCL2,CCND1,CCND2,CDKN1B,FOS,JUN
SP4		transcription regulator			0.0253	ARC,BIRC5,CCND1,CDKN1A,CDKN1B,GABRA4
BSG		transporter		1.947	0.0256	CCND1,CDH2,CDKN1B,CXCL12,KDR,PLK1,TGFB1,VIM
CALR		transcription regulator		0.668	0.0256	Calm1 (includes others),CDH2,CDKN1A,CEBPA,COL1A1,ICAM1,SCNN1A,TGFB1
PAX5		transcription regulator	Inhibited	-2	0.0256	BCL2,CCND1,CDKN1B,MET,MSN,SDC1,SLC16A10,VIM
L-type Calcium Channel		complex			0.026	ANKH,CACNA1D,FOS
SAV1		other			0.026	BIRC5,CCND1,GPC3
LTBP4		growth factor			0.026	BMP4,TGFB1,TGFB2
GADD45G		other			0.026	CCNB1,CCNE1,CDKN1A
MIA		other			0.026	CDH2,MMP14,SPARC
STC1		kinase			0.026	TGFB2,UCP2,XIST
PLCD1		enzyme			0.026	SNAI1,TGFB1,VIM
CBX1		transcription regulator			0.026	BIRC5,CDKN1A,ITGA7
mir-322		microrna			0.026	BCL2,CCNE1,CDC25A
MTBP		other			0.026	CCND2,CDKN1A,CDKN1B
ATF7		transcription regulator			0.026	DDIT3,DUSP10,DUSP5
MSI1		other			0.026	CDKN1A,CLDN11,NR2E1
VEGFD		growth factor			0.026	ADAM33,BCL2,CCND1
PIWIL2		enzyme			0.026	CCND1,CXXC4,MAP1A
CCDC80		other			0.026	CCND1,CEBPA,FZD7
DIABLO		other			0.026	BIRC5,CDKN1A,MKI67
SLC13A1		transporter		0	0.0263	ALDH1A1,ARRDC2,GBP2,GPC6,HK2,Igtp,MAD2L2,MVD,PBX1,SCD,SDF2L1,SLC38A4,STX6,Xlr3c (includes others)
Bvht		other		0.577	0.0268	ALDH1A3,DLL4,EBF1,FOXF1,IGF2,KDR,LSP1,MYOM1,SNAI1,TBX20,TTN,VIM
YAP1		transcription regulator		1.294	0.0268	BIRC5,CASP8,CCND1,CDK6,CDKN1A,FBXO32,FOS,ICAM1,IGF2,PLK1,SOX9,UHRF1,VIM,WWC1,WWTR1
Creb		group		1.216	0.0268	ACY3,ANK3,APBA2,BCL2,BMP6,CCND1,CDKN1A,CEBPA,CHGA,COMT,CSRP1,DUSP4,EGR3,EGR4,EPHB4,FCER1G,FOS,FOSL1,GABBR1,GNAS,GNB4,GPR50,IER3,JUN,MCAM,MITF,NEDD9,PER2,PPARGC1A,PSMC3IP,RIPK1,SERPINB2,SLIT2,SOX9,USF1,ZBP1
UCP1		transporter		1.444	0.0269	ACOT2,CCDC6,Cd24a,CEBPG,CPNE2,DDIT3,DKK3,FBXO32,GADD45A,GPX3,GSTM1,MTHFD1,PCK2,Snhg12,SYNM,TENM4,TGFB1,TRIB3,UCP2
IRF8		transcription regulator		1.086	0.0269	BANK1,BCL6,CD74,CDKN1A,CEBPA,CXCL16,EGR2,ETV3,FOS,ICAM1,ID3,IL17RA,IRF5,LHX2,LSP1,Pmaip1,STAT2,TK1,TRIM21
BMP7		growth factor		1.122	0.0272	BIRC5,BMP4,CD34,CDKN1A,CEBPA,COL1A1,EPCAM,GRB10,ICAM1,IGF2,IGFBP4,IGFBP6,IRS1,MAPK3,NCAM1,PPARGC1A,ZIC1
ACTN4		transcription regulator		1	0.0276	CCND1,FOS,MYCN,SNAI1
APBB1		transcription regulator		0.747	0.0276	CCND1,CD82,TYMS,VLDLR
miR-128-3p (and other miRNAs w/seed CACAGUG)		mature microrna		0.218	0.0276	NTRK3,RELN,SNAP25,TXNIP
HHEX		transcription regulator		-1.154	0.0276	ENG,ITGAV,KDR,NRP1
IDH2		enzyme			0.0276	CEBPA,TGFB2,VIM,ZEB2
DNAJC3		other			0.0276	CA8,DDIT3,NEFL,SETD7
KLF9		transcription regulator			0.0276	CCND1,COL1A1,ESR1,TGFB1
ATF3		transcription regulator		-0.219	0.0279	CCND1,CCNE1,CD82,CDC25A,CDKN1A,CXCL16,DDIT3,GBP2,GBP4,ICAM1,ITGA1,JUN,PLK1
miR-291a-3p (and other miRNAs w/seed AAGUGCU)		mature microrna		-0.762	0.0279	ANKRD52,ARHGEF3,BAZ1A,C3,CCND1,CCND2,CD46,CDKN1A,ESR1,KIF23,MBNL2,MYBL1,NIN
FANCC		other			0.0279	CASK,CXCL12,DLG2,FZD2,FZD6,OAT,PHLDA2,PRKCB,PTPRC,SFRP1,WWTR1
IL1A		cytokine		1.137	0.0279	Acp5,ALDH1A1,ALDH1A3,BCL2,CD274,CDKN1A,CXCL12,F2RL1,FOS,GCH1,GNB4,ICAM1,IFNGR2,IRAK1,ITGA5,ITGAV,JAM2,JUN,KIT,MCAM,MMP14,PDGFA,SPARC,TGFB1,TK1,TOX3
TRH		other		1.333	0.028	CDK14,F2R,FOS,JUN,MITF,PMEL,PRLR
XDH		enzyme		1.302	0.028	ABCG1,CEBPA,DUSP10,ID3,MMP14,PLAUR,VIM
MMP2		peptidase		1.091	0.028	CCND1,CDKN1A,CXCL12,EPHB1,IRF7,ITGA3,TGFB1
SETD2		enzyme			0.028	CDH2,ENG,JUN,LAMA4,PRRX2,RHOB,VEGFB
Immunoglobulin		complex		-1.058	0.0283	ANPEP,BCL2,BCL6,CCND2,CCNE1,CD274,CD68,CDK6,CDKN1B,DGKA,EGR2,FCER1G,FOS,GAS7,ICAM1,ICOSLG/LOC102723996,IFNGR2,IRAK1,IRF1,IRF5,IRF7,PDGFA,RNF128,RORC,SLC25A37,TCF7L2,TGFB1,YBX3,ZBTB16
CD28		transmembrane receptor		0.807	0.0285	BCL2,BHLHE40,BIN1,CASP8,CBLB,CCND1,CCND2,CCNE1,CD274,CD3E,CDK6,CDKN1B,DGKA,EGR2,EOMES,FCER1G,FOS,GBP2,H2AFY,HK2,HSPA1A/HSPA1B,IGFBP6,IL12RB1,IRF1,JUN,LSP1,LTBP1,NFATC2,NLGN3,OPRD1,ORAI1,PDE4A,PDE6H,PLA2R1,RNF128,RORC,SLC7A1,STAT6,TOB1
TLR9		transmembrane receptor		0.092	0.0286	ARG2,BCL2,CCNA2,CCNB1,CCND1,CD274,CDKN1B,CERK,CERS6,CLN3,CPM,GADD45B,GCH1,IER3,IRF1,IRF7,KDELR3,NSMAF,Oasl2,PHLDA1,PROCR,SDC1,SMPDL3B,SPRY1,STAT2,TGFB1,USP18
FOXL2		transcription regulator		1.017	0.0288	CPM,CYP26B1,FOS,ICAM1,IER3,NFATC2,PPARGC1A,SERPINB2,SOX9,SPRY1
F2RL1	1.198	g-protein coupled receptor		-0.418	0.0288	DUSP6,F2RL1,FOS,GBP2,GBP4,HBEGF,PSEN1,RARG,SERPINB2,TXNIP
FOXP3		transcription regulator	Inhibited	-2.095	0.029	BCL2,CDKN1A,CHAF1A,DUSP4,DUSP6,HLA-A,IL17RA,IRAK1,LIG1,NRP1,NTRK3,PLAGL1,Pmaip1,RORC,TGFB1
RAC2		enzyme			0.0292	BCL2,Cd24a,CD74,CDH2,EFNB2,EGR2,FOS,ZYX
SRSF2		transcription regulator			0.0292	CCND1,CEBPA,COL1A1,DDIT3,MLXIPL,PLK1,RRM2,VIM
CDK2AP1	0.686	other			0.0292	AES,CCND2,DAAM1,FOSL1,FZD7,LRP5,RHOU,SLC9A3R1
PRKCA		kinase		0.878	0.0292	ARL4C,CCND1,CCNE1,CD55,CDKN1A,COL1A1,FOS,HSPA1A/HSPA1B,ICAM1,ID3,JUN,PEG10,PHLDA2,PTPRN2,SCAMP1,TGFB2
NOTCH3	1.217	transcription regulator		1.475	0.0293	ARHGEF4,BCL2,BIRC5,CDKN1A,CDKN1B,NOTCH1,PBX1,SMTN,SPARC
Rock		group		1.432	0.0293	CCND1,CDKN1A,COL1A1,DMD,FOS,ICAM1,MIR17HG,SOX9,TGFB1
Focal adhesion kinase		group		1.673	0.0299	BCL2,CDH2,DSP,EFNB2,ICAM1,NEUROG3
PTAFR		g-protein coupled receptor		1.422	0.0303	BIRC5,CDH2,MCAM,SNAI1,VIM
CXCR3		g-protein coupled receptor		1.342	0.0303	ATP1B2,BCL2,CFTR,COL1A1,MAP1LC3B
PSMD10		transcription regulator		1.091	0.0303	CCND1,CDKN1A,CDKN1B,GNAS,ICAM1
JINK1/2		group		0.762	0.0303	CDH2,FOXO1,MLXIPL,RHOB,SCD
KAT2A		enzyme		0.485	0.0303	CCND1,CCND2,CCNE1,FBXO32,PPARGC1A
CaMKII		complex		-0.152	0.0303	CDKN1B,FOS,IRF1,PRKCZ,SOX9
MSX1		transcription regulator			0.0303	BMP4,CDKN1A,EGR2,EPHA4,SFRP1
CCL2		cytokine	Activated	2.328	0.0304	ABCG1,BCL2,BIRC5,CCND1,CEBPA,FOS,ICAM1,ITGA1,ITGA5,MKI67,NOTCH1,RNF128,TGFB1
ZNF217		transcription regulator		0.378	0.0308	ANK3,CCNE2,CITED1,CXXC4,EOMES,ERBB3,MPZL2,MYCN,NEFL,RCAN1,SPAG9
GPD1		enzyme			0.031	ACOT2,ALPL,BCL6,CCND1,CD63,CYP39A1,GADD45A,GBP4,LHX6,MMEL1,PIAS3,SERPINE2,TTC39C,VLDLR
MKL1		transcription regulator		1	0.0311	ARPC1B,CNN2,COMT,CXCL12,DHCR24,F2R,FLI1,FOS,GSTM5,HLA-A,ICAM1,Ifitm1,MGST2,SERPINB2,SLC1A2,SLC6A4,Tpm4,ZFPM1
DNMT3A		enzyme		0.895	0.0314	ACE,EFEMP1,FCER1G,GRK3,IRF5,IRS1,ITGAV,NFATC2,PAK6,PPP1R3C,PRKCB,PTPRC,RGS16,SLIT2,SLIT3,ST14,TGFB1
C5		cytokine		1.456	0.0315	BCL2,BCL6,BCL6B,CCND1,CCNE1,CD46,CD55,CD63,EFNB2,HIVEP1,ICAM1,IFNGR2,MBL2,MET,PLK3,TGFB1
Gsk3		group		0.749	0.0322	BCL2,BIRC5,CCND1,CEBPA,DDIT3,ESR1,FOS,ICAM1,IRS1,JUN,KDR,SNAI1
KLF2		transcription regulator		-1.083	0.0323	ACE,BMP4,CD55,CDH2,CDKN1A,CEBPA,DOCK2,ECM1,GADD45A,ICOSLG/LOC102723996,ID3,IGF2,KDR,LBP,MMP14,SEMA3F,SLCO2A1,SOX9,TGFB1,TGFB2
ITGAV	1.286	transmembrane receptor		1.711	0.0323	BCL2,CDKN1A,CDKN1B,COL1A1,FOS,ITGAV,TGFB1
mir-24		microrna		1.309	0.0323	CDH2,CDKN1A,CDKN1B,ICOSLG/LOC102723996,KDR,TGFB1,TRIB3
SFRP1	-1.052	transmembrane receptor		0.956	0.0323	CCND1,COL1A1,EPCAM,PRLR,SFRP1,SOX9,VIM
MTDH		transcription regulator		0.365	0.0323	BCL2,CASP8,CDKN1A,CDKN1B,CYP26A1,SLC1A2,TYMS
Ngf		group	Activated	2.648	0.0328	BCL2,DUSP4,FOS,IER2,JUN,MAP1A,MAP2,NCAM1,PLAUR
ETV5		transcription regulator		0.053	0.0328	ALCAM,CCND1,CDH2,CXCL12,ICAM1,ITGA5,MET,MMP14,NRCAM
MSC		transcription regulator		-0.853	0.0328	DDX60,FLI1,IRF7,ITGA9,PAG1,PDP1,PIEZO2,POU2F2,TRIB1
IL21		cytokine		-1.169	0.0328	ARG2,BCL2,BCL6,CCND2,CDKN1A,CDKN1B,CLIC5,EOMES,FCER1G,HERC6,Igtp,IRF5,IRF7,MKI67,Mx2,PTPRC,RORC,SGK1,SLFN13,STAT2,TGFB1,USP18
PTPN6		phosphatase		-1.823	0.033	CCND1,CDH2,CDK6,CDKN1B,DHFR,IGHM,IRF1,VIM
HIST1H1T		other		0.277	0.0331	CBFA2T3,CDC6,FARP1,FOS,GPM6A,ICOSLG/LOC102723996,IGF2,IRGM,KIF21B,MANBA,MAST1,OGT,PHLDA1
Hist1h1a	0.934	other		0.277	0.0331	CBFA2T3,CDC6,FARP1,FOS,GPM6A,ICOSLG/LOC102723996,IGF2,IRGM,KIF21B,MANBA,MAST1,OGT,PHLDA1
APC		enzyme		0.028	0.0336	APCDD1,BIRC5,CCND1,CCND2,CD55,CDH2,CDKN1A,CHGA,CXCL12,HK2,ID3,MUC2,PRKCB,PRKCZ,SGK1,SNAI1,SOX9
RUNX1		transcription regulator		-1.885	0.0339	ALCAM,BTG2,CD34,CDKN1A,CDKN1B,CEBPA,ENG,FAT4,ITGA9,ITGAV,MET,MIR17HG,NCAM1,PIK3CD,PLXND1,POU6F1,PRKCB,RORC,SHANK2,SLC22A4,SLC24A3,UPP1,ZBTB16
ETS2		transcription regulator	Activated	2.003	0.0339	ANPEP,BMP4,CD34,CDKN1A,DUSP6,FOS,ICAM1,JUN,PSEN1,SYK,TGFBR2
GDNF		growth factor		1.054	0.0339	AR,CCND1,CDKN1B,EGR2,ETV4,KIT,NSG1,PPP1R1B,RPS4Y1,SCN10A,SOX10
SOX11		transcription regulator		0.497	0.0339	BMP4,CCND1,DBN1,EBF1,IER2,IFIH1,LEF1,MSI2,NREP,PAG1,PDGFA
Fc gamma receptor		group		1.673	0.035	CCNA2,CCND1,CCNE1,CDKN1A,ICAM1,TGFB1
CHADL		other		-0.816	0.035	CDKN1A,GFRA2,MET,NTRK3,PDGFA,SOX9
NCOA4		transcription regulator		-0.928	0.035	AR,FGFR2,MME,NKX3-1,PLTP,ST14
UBE2I		enzyme		-1.342	0.035	CCND1,CEBPA,IRF1,SCNN1A,SGK1,SOX9
DDR1		kinase		1.964	0.0351	CDH2,CDKN1A,COL1A1,MMP14
DDX17		enzyme		0.75	0.0351	CCND1,CDKN1A,FOSL1,JUN
SPINT1		other		-0.132	0.0351	APCDD1,FZD6,IGFBP4,WIF1
miR-223-3p (miRNAs w/seed GUCAGUU)		mature microrna		-0.625	0.0351	IRS1,LMO2,RHOB,VIM
miR-18a-5p (and other miRNAs w/seed AAGGUGC)		mature microrna		-0.832	0.0351	CDKN1A,E2F2,ESR1,PIAS3
CSF2RB		transmembrane receptor			0.0351	BCL2,CCND2,FOS,JUN
THRAP3		transcription regulator			0.0351	CCND1,Cd24a,PEG10,TXNIP
MDK		growth factor			0.0351	ACE,BCL2,Cald1,PTPRC
PRDX2		enzyme			0.0351	AR,CCND1,FOXO1,ICAM1
EDNRA		transmembrane receptor			0.0351	COL1A1,FOS,ICAM1,TGFB1
YBX1		transcription regulator		-0.196	0.0354	CDK6,CDKN1A,COL1A1,EFEMP1,FOS,Havcr1,RELN,SNAI1,SV2C,TGFB1
mir-223		microrna		0.839	0.0355	ABCA13,ALCAM,CD274,CD34,EGR2,EGR3,EYA1,FAM20C,GSTM5,ICAM1,LEF1,LMO2,Mt2,PADI4,RIPK1,SERPINB2,TGFBI,TOB1
KIT	2.42	transmembrane receptor		0.625	0.0355	ANKH,BCL2,BIRC5,CCND2,CD63,CDKN1B,ICAM1,IL12RB1,IL17RA,KIT,LGALS3BP,LRP1,LY75,MGST2,MITF,RAP1GAP,SH3BP2,USP18
SLC25A13		transporter			0.0363	ACOT2,ALPL,BCL6,CCND1,CD63,CYP39A1,GADD45A,GBP4,LHX6,MMEL1,PIAS3,SERPINE2,TTC39C,VLDLR
MAP3K8	-0.629	kinase		0.899	0.0365	CACNB3,CDKN1B,CLIC5,COBLL1,DUSP6,ECI2,FAAP24,FOS,IER3,IER5,IRGM,JUN,KIF5C,RHOF,Rpl22l1,SBK1,SESN1,SIX1,TAPBPL,TXNIP
voltage-gated calcium channel		complex			0.0365	CCND2,CD34,PTPRC
ROR1		kinase			0.0365	MAP2,SNAI1,VIM
PPM1D		phosphatase			0.0365	CCND1,CDKN1A,CDKN2D
ZIC2		transcription regulator			0.0365	CCND1,CDKN1B,EPHA4
DCLK1	1.696	kinase			0.0365	NOTCH1,SNAI1,ZEB2
HGS		other			0.0365	ESR1,FOS,SCNN1A
SHOX		transcription regulator			0.0365	CCNB1,CDKN1A,CDKN1B
UBQLN1		other			0.0365	PSEN1,SNAI1,VIM
CDKN2B		transcription regulator			0.0365	BCL2,DHFR,DNMT1
LDB1		transcription regulator			0.0365	KIT,NKX3-1,SFRP1
NELFA		other			0.0365	CCNE2,CDKN1A,TOP2A
ETV6		transcription regulator			0.0365	DLL4,FLI1,SPRY4
Mup1 (includes others)		other			0.0365	MLXIPL,PPARGC1A,SCD
SCUBE3		other			0.0365	SNAI1,TGFB1,VIM
YBX3	0.658	transcription regulator			0.0365	CCND1,ERBB3,JUN
ANPEP	-0.688	peptidase			0.0365	ANPEP,CD63,TGFB1
RECK		other			0.0365	CCND1,CDKN1A,CDKN1B
Trp53cor1		other		1.446	0.0366	CDKN1A,CITED1,FZD10,NPTX1,Pmaip1
UPF1		enzyme		0.6	0.0366	CDKN1B,ERG,PYGL,SGK1,UPF3B
CHD7	-0.744	enzyme		-0.277	0.0366	GLI2,MYCN,NOTCH3,Pmaip1,UTF1
BTG2	0.655	transcription regulator		-0.975	0.0366	BTG2,CCND1,CCNE1,NCAM1,NOX4
MFSD2A	-0.886	transporter			0.0366	DHCR7,HK2,IDI1,MVD,SCD
FGF10		growth factor	Activated	2.333	0.0366	AHNAK,BMP4,FOXF1,LFNG,MMP14,SCD,SNAI1,SOX9,TGFB1
PTK2		kinase		0.417	0.0366	CCND1,CDKN1A,CDKN1B,COL1A1,DSP,FOS,IRS1,ITGA5,SNAI1
H2AFY	-0.753	other		-0.333	0.0366	ALDH1A3,CCND2,CDKN1A,CDKN2C,GADD45A,IRF7,IRS1,SERPINB2,SPARC
TNFSF13		cytokine		-0.956	0.0369	BCL2,BCL6,CCND2,CDC6,CDK6,HOXC4,MCM4
EFNA4		kinase		-1.89	0.0369	DUSP4,DUSP6,FOSL1,IRF1,IRF7,SOX9,UBE2C
A2M		transporter		1.463	0.0372	BCL2,CCND1,CDH2,DDIT3,FOXO1,GADD45B,LRP1,PRLR
C3AR1		g-protein coupled receptor		0.817	0.0372	C3,CD46,CD55,COL1A1,DDIT3,LTBP1,TGFB2,TGFBR2
SYK	1.026	kinase		-1.025	0.0383	ATP8A1,BCL2,CCND1,CDKN1B,CFTR,DOCK10,FOSL1,GADD45A,IRF1,PCMTD1,PTPRE,TGFB1
TNFRSF1A		transmembrane receptor		0.701	0.0387	ABCC3,CCNE2,CD68,CDC6,CDH2,CDKN1A,CLMP,E2F8,ICAM1,IER3,JUN,KDR,KNTC1,LBP,LMO2,MMP14,PDGFA,RORC,SRC,TGFB1
NFATC1		transcription regulator		-0.049	0.039	BCL2,CCND1,CDKN1B,COL1A1,EGR3,GPC6,ICAM1,ITGAV,NOX4,PAG1,PRLR,RCAN1,RORC
PIN1		enzyme		0.909	0.0391	CCND1,CCNE2,CDH2,CDKN1A,ESR1,NOTCH3,PPARGC1A,RUNX3,TGFB1,TIMP4
CD3		complex		1.067	0.0391	BAMBI,BCL2,BCL6,BIRC5,CASP8,CCND1,CCND2,CCNE1,CD274,CD3E,CD74,CDC25A,CDK2AP1,CDK6,CDKN1B,DOCK2,EGR2,EGR3,ELAVL3,EOMES,EPHB1,FCER1G,FOS,GLDC,GNAS,H2AFY,HMCN1,HSPA1A/HSPA1B,ICAM1,ID3,IGFBP6,IL12RB1,IL16,IRF1,JUN,LEF1,LRP1,LSP1,LTBP1,MAP3K8,NAGA,NASP,NFATC2,NLGN3,OPRD1,ORAI1,PDE4A,PDE6H,PLA2R1,PTPRC,PYGL,RELB,RNF128,RORC,SLC26A5,SLC7A1,SMPDL3B,SORL1,ST8SIA3,STX6,SYT7,TGFB1,TOP2A,TRIM5
OSGIN1		growth factor			0.0399	BCL2,CDKN1B
CINP		other			0.0399	CCND1,CDKN1A
DESI2		other			0.0399	CDC25A,CDKN1A
NUDT2		phosphatase			0.0399	KIT,TPH1
ATF6B		transcription regulator			0.0399	DDIT3,RCAN1
TRIM29		transcription regulator			0.0399	CDKN1A,SNAI1
DNAJB4		other			0.0399	CCND1,CDKN1A
USE1		other			0.0399	CA6,DDIT3
SP6		transcription regulator			0.0399	LEF1,TGFBR2
Slfn1		enzyme			0.0399	CCND1,PDGFRA
USP22		peptidase			0.0399	CCND2,CDKN1A
CDCA2		other			0.0399	CDKN1A,CDKN1B
PDLIM1		transcription regulator			0.0399	SNAI1,VIM
JDP2		transcription regulator			0.0399	Acp5,JUN
PPP2R2C	1.242	phosphatase			0.0399	CDKN1B,PPP2R2C
CDC25B	0.779	phosphatase			0.0399	CCND1,CDC25B
ADRA2B		g-protein coupled receptor			0.0399	CCND1,MKI67
Nppb		other			0.0399	ACE,COL1A1
MCF2		other			0.0399	CCND1,ITGA1
mir-190		microrna			0.0399	SNAI1,VIM
miR-186-5p (miRNAs w/seed AAAGAAU)		mature microrna			0.0399	FOXO1,VIM
RMRP		other			0.0399	FMNL2,SOX9
CBFA2T2		transcription regulator			0.0399	CHGA,MUC2
TOPORS		enzyme			0.0399	CDKN1A,NKX3-1
SYNM	-0.91	other			0.0399	CDKN1A,CDKN1B
CUL3		enzyme			0.0399	CCNE1,GRIK2
GAS5		other			0.0399	CDK6,CDKN1B
TIAM1		other			0.0399	JUN,LEF1
GCLC		enzyme			0.0399	FOS,JUN
BOP1		other			0.0399	CDKN1A,CDKN1B
OTUD7B		peptidase			0.0399	ICAM1,RIPK1
CANX		other			0.0399	BCL2,NOX4
SIGMAR1		transmembrane receptor			0.0399	BCL2,KCNH2
CHRM4		g-protein coupled receptor			0.0399	ITGA5,ITGAV
PLP2	0.809	transporter			0.0399	EPHB4,ICAM1
CTNNAL1		other			0.0399	CCND1,ITGAV
FOXH1		transcription regulator			0.0399	ALDH1A1,ALDH1A3
ATRX		transcription regulator			0.0399	AFF3,EPPIN-WFDC6
SERPINB7		other			0.0399	ICAM1,TGFB1
VSNL1		other			0.0399	ITGA5,ITGAV
COL1A2		other			0.0399	CDKN1A,TGFB1
CFL1		other			0.0399	ICAM1,JUN
PLAC8		other			0.0399	CCND1,CDKN1A
TSN		other			0.0399	BCL2,BCL6
SLC9A3R2	-0.629	transporter			0.0399	CCND1,CDKN1B
CTH		enzyme			0.0399	CDKN1A,DDIT3
ACP1		phosphatase			0.0399	EPHA2,FOS
PPP2R5B		phosphatase			0.0399	SERPINE2,SLC22A4
RRM2B		enzyme			0.0399	CDKN1A,Pmaip1
CKS2		kinase			0.0399	CCNA2,CCNB1
Collagen type VI		complex			0.0399	CCNB1,CCND1
CIITA		transcription regulator		1.498	0.0406	CCND1,CD74,COL1A1,GCNT2,HLA-A,HLA-DQA1
CASP3		peptidase		1.406	0.0406	BCL2,BIRC5,CAPN1,CAPN2,CDKN1A,IL16
mir-126		microrna		-0.447	0.0406	CXCL12,IRS1,KIT,MITF,PLK2,PTPRC
UPF2		other		-0.896	0.0406	CACNA1D,CAMK2N1,DSP,NRP1,RCAN1,TFR2
NFAT5		transcription regulator		-1.187	0.0406	AR,DDIT4,Hspa1b,MUC2,NOX4,SLC6A6
SSRP1		other			0.0406	CDKN1A,DUSP5,HIST1H1C,HIST1H2BA,MSN,PDGFA
IL12B		cytokine		1.526	0.0407	CDKN2D,DUSP5,EOMES,ICAM1,INPP5D,MAP3K8,RORC,STAT2,TGFB1
SASH1	-1.316	other		-0.905	0.0407	CCND2,IRF1,IRF7,IRGM,MERTK,MET,Mx2,NMI,STAT2,Trim12a,TRIM21
OLR1		transmembrane receptor		0.788	0.0418	ACE,CD68,ICAM1,NOX4,RARG,TGFB1,TGFBR2,TGFBR3
FYN		kinase		-1.069	0.0418	ARC,CMIP,DAB1,EGR2,FOS,MBP,NOTCH1,RORC
ADRA1B		g-protein coupled receptor			0.0418	ARC,CCND1,CDKN1A,CDKN1B,DDAH1,EGR2,FOS,JUN
TFAP4		transcription regulator		-0.537	0.042	CDH2,CDKN1A,ESRP2,FOS,LEF1,SNAI1,VIM
SPRY2		other		-0.797	0.042	CDKN1A,EOMES,EPHB4,ETV4,FOS,MEST,MET
EIF3E	-0.676	other		-1.026	0.042	APLP1,CCND1,FARP1,LIG1,RIN2,SNAI1,ZEB2
NFYC		transcription regulator			0.042	CCNB1,COL1A1,FGFR2,RHOB,SGK1,TYMS,YBX3
mir-8		microrna		-1.549	0.0421	CCNE2,CDC25B,CDKN1A,Fhod1,KDR,MAPK12,PHLDA3,Pmaip1,SNAI1,SULF2,TGFB2,TOB1,VIM,ZEB2,ZFPM2
FGF8		growth factor		0.91	0.0422	AIF1L,BARX1,BMP4,CCND1,DDAH2,DLX1,FGFR2,LHX6,MKI67,RUNX3,SLC27A3,SPARC,ZIC1
Mapk		group	Activated	2.927	0.0423	ARC,BCL2,CCND1,CDKN1A,CDKN1B,COL1A1,ESR1,FOS,IRAK3,IRS1,JUN,PER2,PRKCZ,SNAI1
LDLR		transporter		-1.432	0.0423	ABCG1,ALCAM,CCND1,CD68,CEBPA,DDIT3,H6PD,ICAM1,LRP1,MMP14,PLTP,PPARGC1A,SCD,VLDLR
VDR		transcription regulator		-0.272	0.043	ABCC3,ACE,CCND1,CDKN1A,COL1A1,GADD45A,HK2,ICAM1,IER3,JUN,KSR2,RELB,SLC34A2,TGFB1,TGFB2,TK1,TPH1,UCP2
KDM6B		enzyme		0.132	0.0435	CDH2,Igtp,Oasl2,SNAI1,VIM
HSPA9		other		-0.762	0.0435	CDKN1A,FOXO1,MYCN,NEDD9,PBX1
miR-181a-5p (and other miRNAs w/seed ACAUUCA)		mature microrna		-0.889	0.0435	BCL2,CDKN1B,EPCAM,ESR1,MMP14
CDC73		other			0.0435	CCND1,HIST1H1C,IGF2,IGFBP4,IRF1
Jnk		group	Activated	2.501	0.0437	ANXA5,BIRC5,CCND1,CCNE1,CD55,CDH2,COL1A1,CXCL12,DDIT3,DNMT1,F2RL1,FBXO32,FLI1,FOS,GADD45A,ICAM1,JUN,MMP14,MRC1,MRC2,NOX4,PLAUR,RARG,TGFB1,TGFBR2
TF		transporter		1.091	0.0437	CCND1,CCNE1,COL1A1,TFR2
CSNK2A1		kinase		1	0.0437	CCND1,DUSP6,ITGA3,VIM
DSP	1.341	other		-0.152	0.0437	CEBPA,COL1A1,MMP14,TGFB1
MXI1		transcription regulator		-0.784	0.0437	CCNB1,MKI67,MYCN,SLC7A1
STK3		kinase	Inhibited	-2	0.0437	BIRC5,CCND1,GPC3,WWTR1
Srebp		group			0.0437	ABCD2,CDKN1A,FOS,UCP2
WDR5		enzyme			0.0437	CCNE1,CDH2,ESR1,VIM
RFX3	-0.638	transcription regulator			0.0437	DCDC2,DNAH9,DYNC2LI1,MAP1A
TOR1A		enzyme			0.0437	CA8,NEFL,SETD7,STON2
DAXX		transcription regulator			0.0437	BCL2,CASP8,CCND1,CDKN1A
IRAK4		kinase			0.0444	BTG2,CXCL16,FOS,IER2,IRF1,IRF5,IRF7,JUN,MAP3K8,PHLDA1,RGS16
ERN1		kinase		0.388	0.0446	DDIT3,EPCAM,JUN,MAP1LC3B,MLXIPL,MPZL2,MVD,NOX4,PADI4,SCD,SDF2L1,SERPINB2,SLC7A1,SPARC,ST14,WFS1
PSEN1	0.613	peptidase	Activated	2.036	0.0448	ABCG1,Ank2,ARC,C3,CCND1,CD74,CDH2,ENO1,F2R,FOS,GADD45B,GDF11,GOT2,HIST1H2BD,IRF5,IRF7,LFNG,LRP1,LRP8,MAP2,MBP,MERTK,MME,NCAM1,NOTCH1,PDGFRA,PLVAP,PSEN1,RELN,SCN10A,SLC1A2,SLC38A2,SNAP25,SRC,STX1B,TGFB1,TGFBR2,TUBA4A,TUBB2A,TUBB4B,TUBB6,TXN,VAMP2
KLF5		transcription regulator	Activated	2.082	0.0451	BIRC5,CCND1,CDKN1A,CDKN1B,NOTCH1,PDGFA,SORCS2,UCP2,WFS1
THPO		cytokine		1.564	0.0451	BIRC5,CCNA2,CCNB1,CCND1,CCND2,CCNE1,CEBPA,FOS,KDR
EIF4E		translation regulator		1.531	0.0457	BCL2,BIRC5,CAPG,CCND1,CDKN1A,CEBPA,CUL2,DEDD2,FOSL1,GPX3,IGFBP4,NRP1,PDGFRA,PLAUR,PTGES3,SNAI1,UBE2C,UPP1
ESRRG		ligand-dependent nuclear receptor		0.897	0.0467	CDKN1A,CDKN1B,ENO1,FBXO32,HK2,KCNH2,NRP1,VEGFB
GAB2		other		1.706	0.0469	BCL2,CD34,FOS,KDR,MUC2,SPARC
PAK1		kinase		1.491	0.0469	BCL2,CCNB1,CCND1,CDKN1A,FOSL1,MMP14
PAX8	1.345	transcription regulator		1.434	0.0469	BCL2,CCNA2,CDC6,DHFR,NCAM1,TERC
MEF2A		transcription regulator		1.346	0.0469	FOS,JUN,PPARGC1A,SYT1,TGFB1,TGFB2
ALDH1A2		enzyme		0.294	0.0469	ALDH1A1,ALDH1A3,IGFBP4,KIT,SPARC,TGFBI
HLX		transcription regulator		0	0.0469	CCNB1,Cd24a,CD34,FER1L6,ICAM1,JUN
ABCB4		transporter		-0.942	0.0469	ABCD2,COL1A1,PDGFA,SPARC,TGFB1,TGFB2
PTH1R		g-protein coupled receptor			0.0469	AR,CCND1,CDC25B,COL1A1,GLI2,ZNF521
Collagen type I		complex	Activated	2.596	0.0472	CCND1,CDH2,COL1A1,ITGA1,ITGA3,KDR,MMP14,PRRX2,TGFB1,VIM
F3		transmembrane receptor		1.984	0.0472	DUSP6,DUSP9,EFEMP1,FOS,ICAM1,LAMB1,LEF1,SPRY1,SPRY4,TGFBR2
CTLA4		transmembrane receptor	Inhibited	-2.183	0.0472	CBLB,CCNA2,CDKN1B,ICAM1,IL12RB1,MKI67,NFATC2,TGFB1,TOP2A,TPX2
ACKR2		g-protein coupled receptor		1.89	0.0475	DDX60,Ifi47,Ifitm1,IRF7,Oasl2,STAT2,USP18
RUVBL1		transcription regulator		1.342	0.0475	CCND2,ERGIC1,GADD45B,HIST1H2BK,HIST2H4B,MCM4,SRD5A1
TSC1		other		0.943	0.0475	BCL2,DDIT3,EGR2,FOXO1,IRS1,PDGFRA,RNF128
Pka		complex		0.726	0.0485	ARC,BIRC5,CCNB1,CDH2,CDKN1A,CDKN1B,DDIT3,DUSP4,FOS,IRF1,JUN,MBP,MEST,PPP1R1B,PRKCZ,SGK1,SLC1A2,SOX9
KDM8		enzyme			0.0488	Acp5,ENO1,HK2
NQO2		enzyme			0.0488	BCL2,CCND1,CXCL12
SMOC2		other			0.0488	CCNB1,MCM4,SNAI1
PRDM16		transcription regulator			0.0488	CDKN1A,GPX3,PPARGC1A
Laminin1		complex			0.0488	CDKN1B,DNMT1,EOMES
IGF2R		transmembrane receptor			0.0488	DDAH1,IGF2,NEDD9
CNGA3		ion channel			0.0488	CAPN1,CAPN2,DDIT3
RLIM		enzyme			0.0488	CDH2,CDKN1A,VIM
DAB2IP		other			0.0488	CDKN1A,KIT,VIM
SFRP4		transmembrane receptor			0.0488	BIRC5,CCND1,VIM
RB1CC1		other			0.0488	ALDH1A3,CCND1,CDKN1A
LUM		other			0.0488	CDKN1A,MMP14,TGFB1
ALK		kinase			0.0488	CCND2,CD274,MYCN
RANBP9		other			0.0488	DBN1,FOS,JUN
CCNT1		transcription regulator			0.0488	CCND1,CDKN1B,PPARGC1A
LMO2	-0.966	transcription regulator			0.0488	ERG,KIT,NKX3-1
EPCAM	1.207	other			0.0488	CCND1,CCNE2,CDKN1A
ARID1A		transcription regulator			0.0488	ALPL,BMP4,CDKN1A
PEA15		transporter			0.0488	EGR2,JUN,PRKCZ
MAPKAPK3		kinase			0.0488	BCL2,DDIT3,HSPB6
SAMSN1		other		-0.277	0.0491	CCND2,HBEGF,IRF1,IRF7,IRGM,LHX2,MERTK,Mx2,NMI,SDC1,STAT2,Trim12a,TRIM21
SATB1		transcription regulator	Inhibited	-2.023	0.0515	BCL2,CCND1,CDKN1A,Cux1,DUSP4,GADD45B,ID3,IL16,IRF7,MYCL,PRKCB,PTGES3,RELB,RIPK1,SGK1,SLC27A2,TNFSF12,TUBA4A,UHRF1,VIM
CFB		peptidase	Activated	2	0.0534	C3,C4A/C4B,DDIT3,TGFB2
HBEGF	0.938	growth factor	Activated	2.581	0.0535	AR,BCL2,BHLHE40,CCND1,CCND2,HK2,NRP1
ENG	1.932	transmembrane receptor	Activated	2.219	0.0535	BARD1,H2AFX,ITGA1,ITGA5,KDR,TGFB1,TGFBR2
MAP2K4		kinase	Activated	2.744	0.0547	BCL2,BIRC5,CCND1,CDKN1A,FOS,GADD45A,JUN,TGFB1,TUBB2A
CDK4/6		group		1.97	0.0563	AHNAK,CCND1,CDC6,CDK6,E2F8,ENO1,EPHA2,MYO7A,RCN1,RHPN2
ERK		group	Activated	2.351	0.0588	ARG2,BCL2,BTG2,CCND1,CCNE1,CDKN1A,CDKN1B,COL1A1,EGR2,EPHA2,ESR1,FOS,FOSL1,FOXO1,HBEGF,ICAM1,IER3,IFNAR2,IRS1,ITGAV,JUN,LAMB1,MCAM,MMP14,NOTCH3,RORC,SERPINB2
SRC	-0.695	kinase	Activated	2.834	0.0588	CCND1,CCND2,CCNE1,CDKN1A,ENO1,F2R,FOS,FOSL1,ICAM1,JUN,NEUROG3,PLAUR,PLK1,SRC,VIM
TICAM2		other		1.982	0.0596	DDIT3,ICOSLG/LOC102723996,IRF1,IRF7,MMP14
EFNA5		kinase		-1.89	0.0599	DUSP4,DUSP6,FOSL1,IRF1,IRF7,SOX9,UBE2C
IFNA4		cytokine	Inhibited	-2.646	0.0599	CD274,GBP2,IFIH1,MAP3K8,Mx2,USP18,ZBP1
MIF		cytokine		1.824	0.0627	CCND1,CDKN1B,COL1A1,CXCL16,F2R,F2RL1,FOS,ICAM1,IL16,IL17RA,JUN,MET,MYCN,RAMP2,TGFB1
ATP2A2		transporter		-1.982	0.0641	CCND1,DDIT3,SCD,SYT1
SIRT2		transcription regulator	Inhibited	-2	0.0641	CDKN1B,DHCR7,IDI1,MVD
Ins1		other	Activated	2.516	0.0755	Acot1,CCND1,CCNE1,CDKN1A,CDKN1B,CEBPA,COL1A1,DDIT3,DHFR,ECI2,EGR2,FOS,GREB1,HK2,IGF2,IGFBP4,IRS1,JUN,LGALS3BP,LRP1,MAPK3,MBP,MLXIPL,PRKCB,PRKCZ,PRLR,PTPRN,RRM2,SCD,SNAP25,SPARC,TK1,VAMP2,VIM
MST1R		kinase		1.98	0.0758	CCND1,FOS,JUN,VIM
PCGF2		transcription regulator		-1.751	0.0772	CCND2,CCNE1,CDC25A,CDK6,NOTCH1,NOTCH3
SMARCA2		transcription regulator	Activated	2.2	0.0779	ALPL,BCL2,CCNE1,CP,DHFR,KDR,PMEL,RRM2,TYMS
PTGS2		enzyme		1.932	0.0808	BCL2,CCND1,CCNE1,CD68,CDKN1A,CDKN1B,CDKN2C,CHGA,CXCL12,ERBB3,FOS,ICAM1,ITGAV,KDR,MKI67,MMP14,NEB,SNAI1,ST3GAL1
ADM2		other		1.982	0.0886	FOS,MRC1,MTUS1,PPARGC1A
ETV1		transcription regulator		1.961	0.0886	MITF,SOX9,TGFBR2,VIM
PAX2		transcription regulator		1.96	0.0886	GRIK2,ITGAV,MITF,PAX8
CYB5R4		enzyme		-1.997	0.0886	DDIT3,Mt2,PPARGC1A,SCD
C1QA		peptidase	Inhibited	-2	0.0886	CD274,F2R,MAP2,MERTK
mir-25		microrna	Inhibited	-2.176	0.0892	CDKN1A,E2F2,GADD45A,ITGA5,TOB1
RAC1		enzyme	Activated	3.236	0.0899	BCL6,CCND1,CDC25A,CDH2,ESR1,FOS,FOSL1,ICAM1,JUN,MMP14,PLAUR,SOX9,TGFB1
MAPK3	-0.703	kinase	Activated	2.138	0.0904	BMP4,CCND1,CDKN1A,DUSP4,ESR1,FOS,FOSL1,JUN,PLAUR,PPARGC1A
Il3		cytokine	Activated	2.056	0.0904	ANPEP,BCL2,BHLHE40,CCND2,CD68,CDKN1A,CDKN1B,FOS,PLA2R1,SOX9
TAF4		transcription regulator	Inhibited	-2.017	0.0925	AR,BCL6,CARMIL1,CCND1,CDH3,E2F2,HBEGF,LRRC15,PDGFA,PPARGC1A,SCUBE1,TGFB1
FFAR3		g-protein coupled receptor	Activated	2.111	0.095	ANPEP,EYA1,GBP2,ICAM1,MAST1,MLPH,PAG1,RCN1,RELN,WEE2,Zim1
PTX3		other	Inhibited	-2.236	0.101	EGR2,EGR3,FOS,IRAK1,JUN
PDGFC		growth factor		1.966	0.102	CCND1,KDR,PDGFRA,TGFB1
GHRL		growth factor	Activated	2.039	0.106	ABCG1,BCL2,DDIT3,FOS,FOXO1,PPARGC1A,PTPRN2,SCD,UCP2
IL24		cytokine		1.981	0.108	BCL2,BCL6,CASP8,CCND1,DDIT3,GADD45A,HBEGF
SOD2		enzyme	Activated	2.026	0.111	ADCY10,ALOX12B,BCL2,CCNB1,CDKN1A,DDIT3,DDX55,GCH1,MAP2,PLAGL1,TGFB1,UCP2
TCF7L1		transcription regulator	Inhibited	-2.236	0.112	CCND2,EOMES,JAM2,JUN,KIT
ROCK2		kinase	Activated	2.219	0.125	CEBPA,DSP,ICAM1,MSN,PPL
ATF1		transcription regulator	Activated	2.159	0.128	BCL2,COL24A1,FOS,FOSL1,JUN,TGFBR2
C5AR1		g-protein coupled receptor		1.912	0.135	C3,CD46,CD55,COL1A1,FCER1G,LTBP1,TGFB2,TGFBR2
BCL2L1		other		1.757	0.135	BCL2,CDC6,CDKN1B,DHFR,ECM1,ITGA3,MAP2,PTPRC
MAP3K1		kinase		1.778	0.148	CCND1,FOS,JUN,PLAUR,TGFB1,TOP2A,TPH1
Ikb		group	Activated	2	0.149	BCL2,CCNB1,CCND1,ICAM1
SAA1		transporter		1.98	0.149	BCL2,CCND1,CEBPA,MRC1
FBXW7		transcription regulator		-1.96	0.151	BIRC5,CDKN1B,COL1A1,JUN,NOTCH1,PPARGC1A
FMR1		translation regulator	Activated	2.119	0.154	ARC,DLG2,DLGAP1,ENO1,SASH1,SHANK1,SLC1A2,STX1B
NOTCH4		transcription regulator	Activated	2	0.166	CDKN1B,DLL4,EFNB2,NOTCH1
HAND1		transcription regulator	Inhibited	-2	0.166	EFNB2,KDR,NOTCH1,NRP1
EPO		cytokine		1.87	0.168	ABCA13,ADAMTS10,ANK1,BCL2,BCL6,BMP4,CCND2,CDKN1A,CDKN1B,CXCL12,DDIT3,DHCR24,FOS,H2AFY,IGF2,JUN,KCNV2,KIT,LY6E,PLCB2,PRKCB,PRKCZ,RNF128,RPS4Y1,SLC44A2,TFAP2C,TPH1,TXNIP,UCP2
ITK		kinase	Activated	2.209	0.179	ARAP3,CPNE7,EOMES,F2R,FCER1G,HLA-A,ITGA1,PRKCB,SULF2,ZBTB16
SERPINE1		other	Inhibited	-2.216	0.181	FOS,ITGAV,PLAUR,TGFB1,TGFBR2
PRKCE		kinase		1.851	0.188	BCL2,BIRC5,CCND1,CCNE1,CD55,CDKN1A,FOS,JUN,PDGFA
Notch		group	Activated	2.021	0.198	BIRC5,CDKN1A,DLL4,GADD45B,ID3,NOTCH1,NOTCH3,RUNX3,ZEB2
mir-135		microrna		1.965	0.201	AR,CDH2,CXCL12,SLC6A4
HOXA7		transcription regulator		-1.981	0.201	CD34,ERG,MSI2,VIM
Fcer1		complex	Activated	2.213	0.207	DUSP6,FOS,IL16,JUN,MRC1,NFATC2,S1PR2
MAP2K6		kinase		1.951	0.209	BCL2,CCND1,CDKN1A,CHGA,IRS1,JUN,PPARGC1A,RELB
SELPLG		other	Activated	2	0.239	CDKN1A,FOS,PLAUR,STAT6
MAPK11	1.102	kinase		1.987	0.239	BCL2,CHGA,FOS,PPARGC1A
ATP7B		transporter	Inhibited	-2	0.245	CCNG1,CP,HIST1H1C,IDI1,Mt2
NR1I3		ligand-dependent nuclear receptor	Activated	2.431	0.246	ABCC3,ALDH1A1,CDKN1A,CYP39A1,GADD45B,Gsta4,GSTM1,GSTM5,ICAM1,NEDD9,TUBA4A
PTGER2		g-protein coupled receptor	Activated	3.317	0.266	CCNA2,CKAP2L,ECM1,H2AFX,KIF15,KIF18B,MELK,MKI67,PLK1,TIMP4,TPX2
WNT4		cytokine	Activated	2	0.278	CCND1,FOXO1,LHX1,PAX8
PIK3CD	-0.693	kinase	Activated	2	0.278	BCL2,CCNA2,CCND2,CCNE1
Laminin (complex)		complex		-1.99	0.279	CCND1,COL1A1,IGF2,TGFB2,VIM
miR-483-3p (miRNAs w/seed CACUCCU)		mature microrna	Inhibited	-2.205	0.296	ECHDC3,IER5,IGF2,MKI67,SLC7A1
Ap1		complex	Activated	2.588	0.299	ACE,CCNA2,CCND1,CXCL12,DDIT3,DUSP6,F2RL1,FOS,FOSL1,JUN,MET,PADI4,RELB,SPARC,TGFB1
GNRH1		other		1.812	0.324	DUSP4,EGR2,FOS,JUN,PPP1R9B,PSEN1
IFN type 1		group		-1.982	0.349	BCL2,BCL6,IFIH1,IRF1,STAT2
SCD	0.857	enzyme	Inhibited	-2.353	0.355	BCL2,DDIT3,GADD45A,PPARGC1A,Scd3,UCP2
PGF		growth factor		1.964	0.379	BCL2,BIRC5,E2F2,KIT
mir-146		microrna		-1.932	0.459	IRAK1,KIT,MBP,PDGFRA
SCARB1		transporter	Inhibited	-2	0.459	DDIT4,FBXO32,FOXO1,SESN1
ICAM1	1.046	transmembrane receptor		1.952	0.535	FOS,ICAM1,NOTCH1,TGFB1
RETN		other		1.987	0.554	FOS,ICAM1,MMP14,SCD
Ige		complex	Activated	2	1	BCL2,FCER1G,Havcr1,VIM
Esrra		transcription regulator		1.913	1	ENO1,PCK2,PPARGC1A,PPP1R1B,PYGL,SCNN1A,SOX9,STAC2
miR-133a-3p (and other miRNAs w/seed UUGGUCC)		mature microrna		-1.96	1	BCL2L2,KCNH2,MSN,PTPRK
CDX1		transcription regulator		-1.96	1	BCL2,CCND1,CCND2,KCNJ15
