# Supplementary material for: Distinctive molecular features of regenerative stem cells in the damaged male germline
Source: Nat Commun. 2022 May 6;13:2500. doi: 10.1038/s41467-022-30130-z (PMC9076627; doi:10.1038/s41467-022-30130-z)
Supplement: Supplementary file 9 — Supplementary Dataset 6 [file 41467_2022_30130_MOESM9_ESM.xlsx]

## Sheet: Antibodies used
Antibody	Dilution used	Source	Catalog number
Immunofluorescence
Goat polyclonal anti-E-Cadherin	1:250	R&D	AF748
Goat polyclonal anti-GFRa1	1:250	R&D	AF560
Goat polyclonal anti-PLZF	1:500	R&D	AF2944
Goat polyclonal anti-uPAR	1:100	R&D	AF534
Rabbit monoclonal anti-EOMES clone 1219A	1:1000	R&D	MAB8889
Rabbit monoclonal anti-phospho-RPS6 (Ser235/236) clone D57.2.2E	1:300	Cell Signaling Technology	#4548
Rabbit monoclonal anti-RARγ clone D3A4	1:500	Cell Signaling Technology	#8965
Rabbit monoclonal anti-DDX4/VASA clone D10C5	1:500	Cell Signaling Technology	#8761
Rabbit monoclonal anti-FOXO1 clone C29H4	1:500	Cell Signaling Technology	#2880
Rabbit monoclonal anti-Smooth Muscle Actin	1:500	Cell Signaling Technology	#19245
Rabbit polyclonal anti-Cyclin B1	1:250	Cell Signaling Technology	#4138
Mouse monoclonal anti-Myc-Tag clone 9B11	1:200	Cell Signaling Technology	#2276
Mouse monoclonal anti-HA-Tag clone 6E2	1:200	Cell Signaling Technology	#2367
Rabbit mononclonal anti-Cleaved Caspase-3 (Asp175) clone D3E9	1:200	Cell Signaling Technology	#9579
Rabbit polyclonal anti-Cleaved Caspase-9 (Mouse Specific)	1:200	Cell Signaling Technology	#9509
Rabbit polyclonal anti-FOXM1	1:500	Proteintech	13147-1-AP
Rabbit monoclonal anti-Cyclin D1 clone SP4	1:250	Abcam	ab16663
Rabbit polyclonal anti-SALL4	1:2000	Abcam	ab29112
Rat monoclonal anti-KI67 clone SolA15, eBioscienceTM	1:250	Invitrogen	14-5698-82
Rat monoclonal anti-GILZ clone CFMKG15, eBioscienceTM	1:1000	Invitrogen	14-4033-82
Rabbit polyclonal anti-Sox9	1:1000	MERCK	AB5535
Secondary antibodies
Alexa Fluor® 647 AffiniPure Donkey Anti-Rat IgG (H+L)	1:500	Jackson Immuno Research	712-605-153
Alexa Fluor® 594 AffiniPure Donkey Anti-Mouse IgG (H+L)	1:500	Jackson Immuno Research	715-585-150
Alexa Fluor® 488 AffiniPure Donkey Anti-Mouse IgG (H+L)	1:500	Jackson Immuno Research	715-545-150
Donkey anti-Rabbit IgG (H+L) Highly Cross-Adsorbed Secondary Antibody, Alexa Fluor 555	1:500	Invitrogen	A-31572
Donkey anti-Goat IgG (H+L) Highly Cross-Adsorbed Secondary Antibody, Alexa Fluor Plus 488	1:500	Invitrogen	A32814
Western Blot
Rabbit monoclonal anti-phospho-RPS6 (Ser235/236) clone D57.2.2E	1:2000	Cell Signaling Technology	#4858
Rabbit monoclonal anti-RPS6 clone 5G10	1:1000	Cell Signaling Technology	#2217
Rabbit monoclonal anti-phospho-ERK1/2 (Thr202/Tyr204) clone D13.14.4E	1:2000	Cell Signaling Technology	#8544
Rabbit monoclonal anti-ERK1/2 clone 137F5	1:1000	Cell Signaling Technology	#4695
Rabbit monoclonal anti-phospho-AKT (Ser473) clone D9E	1:2000	Cell Signaling Technology	#4060
Rabbit monoclonal anti-AKT clone C67E7	1:1000	Cell Signaling Technology	#4691
Rabbit monoclonal anti-Survivin clone 71G4B7	1:1000	Cell Signaling Technology	#2808
Mouse monoclonal anti-Cyclin B1 clone V152	1:1000	Cell Signaling Technology	#4135
Mouse monoclonal anti-b-Actin clone AC-15	1:5000	Sigma	A5441
Rabbit polyclonal anti-FOXM1	1:1000	Proteintech	13147-1-AP
Rabbit monoclonal anti-Cyclin D1 clone SP4	1:250	Novus Biologicals	NB600-584
Hamster monoclonal anti-PLZF clone 9E12	1:5000	Ref. 23	Memorial Sloan-Kettering Cancer Center
Mouse monoclonal anti-Myc-Tag clone 9B11	1:1000	Cell Signaling Technology	#2276
Mouse monoclonal anti-HA-Tag clone 6E2	1:1000	Cell Signaling Technology	#2367
Peroxidase AffiniPure Goat Anti-Rabbit IgG (H+L)	1:1000	Jackson Immuno Research	111-035-144
Peroxidase AffiniPure Goat Anti-Mouse IgG (H+L)	1:1000	Jackson Immuno Research	115-035-003
Peroxidase AffiniPure Goat Anti-Armenian Hamster IgG (H+L)	1:1000	Jackson Immuno Research	127-035-099
Flow Cytometry
APC-conjugated anti-E-Cadherin clone DECMA-1	1:250	Biolegend	147311
PE-conjugated anti-E-Cadherin clone DECMA-1	1:250	Biolegend	147303
APC-conjugated anti-c-KIT clone 2B8	1:500	Biolegend	105812
FITC-conjugated anti-integrin a6 clone GoH3	1:250	Biolegend	313605
PE-Cy7-conjugated anti-integrin a6 clone GoH3	1:1000	Invitrogen	25-0495-82
APC-conjugated anti-EpCAM clone G8.8	1:500	Biolegend	118213
PE-Cy7-conjugated anti-EpCAM clone G8.8	1:1000	Biolegend	118216
PE-Cy7-conjugated anti-MCAM clone ME-9F1	1:4000	Biolegend	134713
Goat polyclonal anti-uPAR	1:100	R&D	AF534
Alexa Fluor® 647 Hamster monoclonal anti-PLZF clone 9E12	1:2000	Ref. 23	Memorial Sloan-Kettering Cancer Center

## Sheet: Inhibitors used
Inhibitor	Target	Concentration used	IC50	Source	Catalog number
Kinase inhibitor
Rapamycin	mTORC1	20 nM	0.1 nM	Selleckchem	S1039
Torin1	mTOR	0.5 mM	2nM/10nM	Selleckchem	S2827
Alpelisib - BYL719	PI3Ka	1 mM	5 nM	Selleckchem	S2814
Buparlisib - BKM120	pan-PI3K isoform (p110a/b/d/g)	1 mM	52/166/116/262 nM	Selleckchem	S2247
Mirdametinib - PD0325901	MEK	5 mM	0.33 nM	Selleckchem	S1036
Palbociclib - PD0332991	CDK4/6	5 mM	11 nM (CDK4) & 16nM (CDK6	Selleckchem	S4482
Receptor and multikinase inhibitors
AD80	RET, BRAF, S6K, SRC	1 mM	4 nM (RET)	Selleckchem	S8518
Ponatinib - AP24534	Abl, PDGFRa, VEGFR2, FGFR1, SRC	1 mM	0.37, 1.1, 1.5, 2.2, 5.4 nM	Selleckchem	S1490
AZD4547	FGFR1/2/3	1 mM	0.2/2.5/1.8 nM	Selleckchem	S2801
Linsitinib - OSI906	IGF-1R	1 mM	35 nM	Selleckchem	S1091
Apitolisib - GDC0980	pan-PI3K isoform (p110a/b/d/g) & mTOR	1 mM	5/27/7/14 nM for PI3K isoforms & 17nM for mTOR	Selleckchem	S2696
FOXM1 inhibitors
Thiostrepton	Inhibits FOXM1-DNA interaction	5-20 mM	45.0mM	Tocris	3267
FDI-6	Inhibits FOXM1-DNA interaction	5-20 mM	22.5 mM	Merck	533259
