# Supplementary material for: Distinctive molecular features of regenerative stem cells in the damaged male germline
Source: Nat Commun. 2022 May 6;13:2500. doi: 10.1038/s41467-022-30130-z (PMC9076627; doi:10.1038/s41467-022-30130-z)
Supplement: Supplementary file 10 — Supplementary Dataset 7 [file 41467_2022_30130_MOESM10_ESM.xlsx]

## Sheet: Cell Ranger metrics_summary
Sample	Estimated Number of Cells	Mean Reads per Cell	Median Genes per Cell	Number of Reads	Valid Barcodes	Sequencing Saturation	Q30 Bases in Barcode	Q30 Bases in RNA Read	Q30 Bases in UMI	Reads Mapped to Genome	Reads Mapped Confidently to Genome	Reads Mapped Confidently to Intergenic Regions	Reads Mapped Confidently to Intronic Regions	Reads Mapped Confidently to Exonic Regions	Reads Mapped Confidently to Transcriptome	Reads Mapped Antisense to Gene	Fraction Reads in Cells	Total Genes Detected	Median UMI Counts per Cell
CTRL_#1	3261	23235	3081	75772192	0.948	0.302	0.853	0.798	0.822	0.917	0.883	0.043	0.134	0.706	0.672	0.01	0.936	20226	7940
BU_#1	2090	30671	3644	64104462	0.95	0.336	0.869	0.804	0.843	0.919	0.884	0.045	0.165	0.674	0.641	0.009	0.952	19768	9727
CTRL_#2	2019	93215	1930	188201428	0.965	0.546	0.89	0.877	0.878	0.959	0.922	0.051	0.16	0.712	0.678	0.013	0.881	23823	6505
BU_#2	1859	108461	5187	201630520	0.969	0.476	0.888	0.87	0.874	0.961	0.921	0.048	0.148	0.724	0.692	0.011	0.909	24147	22825

## Sheet: Cell number details
Cell number obtained after qualilty filtering
Cell type	Cluster	CTRL	BU
Undiff spermatogonia	0	852	1097
Undiff spermatogonia	1	946	831
Undiff spermatogonia	2	1425	330
Undiff spermatogonia	3	575	411
Kit+ spermatogonia	4	69	397
Spermatids	5	141	94
Somatic cells	6	21	72
Somatic cells	7	11	11
Total		4040	3243
