# Supplementary material for: Distinctive molecular features of regenerative stem cells in the damaged male germline
Source: Nat Commun. 2022 May 6;13:2500. doi: 10.1038/s41467-022-30130-z (PMC9076627; doi:10.1038/s41467-022-30130-z)
Supplement: Supplementary file 12 — Source Data [file 41467_2022_30130_MOESM12_ESM.xlsx]

## Sheet: Fig.1
Fig. 1d %E-CAD+ cells				Fig. 1d - %c-KIT– in E-CAD+				Fig. 1f %Oct4-GFPpos in Aundiff				Fig. 1g - RARg+ to GFRa1+ cells				Fig. 1i EpCAM median fluorescence intensity
Biological replicate	Untreated	Busulfan		Biological replicate	CTRL	BU D10		Biological replicate	CTRL	BU D10		Biological replicate	CTRL	BU D10		Biological replicate	CTRL	BU D10
1	2.164	0.095		1	31.27	92		1	55.8	22.7		1	1.42115	0.0147059		1	106	243
2	2.051	0.052		2	30.21	94.02		2	53.7	30.3		2	1.35638	0.0869565		2	127	246
3	1.682	0.09		3	36.81	91.91		3	48.4	24.6		3	1.09069	0.365079		3	117	244

## Sheet: Fig. 3
Fig. 3b - Common GO Term	-log (P-value)			Fig. 3e %uPAR+
	Eomes+	Gfra1+		Biological replicate	CTRL	BU D10
GO:0009987~cellular process	59.66	50.0093		1	3.04	28.6
GO:0007049~cell cycle	37.89	33.4499		2	3.22	28.4
GO:0044237~cellular metabolic process	33.82	26.8968		3	1.09	24.3
GO:0006996~organelle organization	25.89	26.5433		4	4.63	38.8
GO:0022402~cell cycle process	24.88	24.7753		5	5.33	44.7
GO:0044260~cellular macromolecule metabolic process	26.23	24.2064		6	4.2
GO:0000279~M phase	23.99	22.6667
GO:0044238~primary metabolic process	24.34	22.092
GO:0000278~mitotic cell cycle	19.23	19.8648
GO:0051301~cell division	23.02	19.8543
GO:0006974~response to DNA damage stimulus	13.91	17.5027
GO:0051276~chromosome organization	15.17	17.4217
GO:0033554~cellular response to stress	10.99	13.1066
GO:0051716~cellular response to stimulus	9.41	12.2646
GO:0006325~chromatin organization	9.85	11.8833
GO:0051603~proteolysis involved in cellular protein catabolic process	8.29	11.2518
GO:0016568~chromatin modification	8.94	9.0822
GO:0046907~intracellular transport	10.8	7.72855

## Sheet: Fig. 4
Fig.4b - FOXO1 subcellular distribution within GFRa1+ cells
	Nuclear (N) (%)				Nuclear + Cytosolic (N+C) (%)				Cytosolic (C)(%)
CTRL	44	52	66	58	35	31	24	24	21	16	10	17
BU D10	34	37	29		27	37	32		39	27	39
Fig. 4c %GFRa1+ spermatogonia
	CTRL				BU D10
P-S6+ (%)	12	13	12	11	51	61	45	31
KI67+ (%)	24	26	36	24	81	80	86	88
Fig. 4e %PLZF+ c-KIT–				Fig. 4e %KI67+ in Aundiff
CTRL	BU + Veh	BU + RAPA D10		CTRL	BU + Veh	BU + RAPA D10
2.135	1.03	1.126		33.6	67.6	57.2
1.719	1.061	0.5		35.3	63	63.1
1.901	0.939	0.874		31.6	68.5	60.2
1.735	0.339	0.501		36.4	82.8	59.6
1.952	0.463	0.488		28.2	76.5	64.7
1.969	0.674	0.452		32.4	79.9	59.2
Fig. 4g Relative density of GFRa1+ spermatogonia over time
Day	BU + Veh				BU + RAPA
0	1	0.968585	1.18943		1	0.968585	1.18943
10	0.221884	0.359275	0.344388		0.384162	0.338968	0.319642
17	1.01969	1.02374	0.787307		0.350989	0.256329	0.304327
30	0.858694	0.904522	0.554156	0.792821	1.49529	0.963749	1.53848	1.00422
90	0.603891	0.97763	0.772694		0.910789	0.992417	0.601422
Fig. 4h %GFRa1+ spermatogonia KI67+ over time
Day	CTRL			BU + Veh				BU + RAPA
10	26	37	43	84	81	75		49	51	45
17	31	30	20	46	59	49		24	32	13
30	25	27	21	17	21	24	24	21	16	25	16
90	23	8	24	12	12	24		20	15	19
Fig. 4i Ratio of RARg+ to GFRa1+ spermatogonia over time
Day	CTRL				BU + Veh				BU + RAPA
17	1.67062	1.3007	1.84321		0.454365	0.407115	0.304255		0	0	0
30	1.12472	1.50533	1.29806	1.97297	1.74815	1.84559	2.12955	2.40323	1.48881	0.881664	1.06061	0.828932
90	1.89881	1.26394	2.5518		3.02051	1.67655	1.7623		1.96094	2.2134	1.80577

## Sheet: Fig. 5
Fig. 5a FOXO1 subcellular localisation within E-CAD+ As/Apr					Fig. 5b %E-CAD+ As/Apr P-S6+
	N	C+N	C		BU + Vehicle	BU + AD80 D10
BU + Vehicle	24	24	53		44	8
BU + AD80 D10	56	29	14		39	16
					45	24
						16
Fig. 5c %KI67+ in Aundiff			Fig. 5c%EOMES+ in Aundiff			Fig. 5d %uPAR+ in Aundiff			Fig. 5d Relative EpCAM
BU + Vehicle	BU + AD80 D10		BU + Vehicle	BU + AD80 D10		BU + Vehicle	BU + AD80 D10		BU + Vehicle	BU + AD80 D10
80.2	58.7		65.2	13.8		28.2	6.15		230	89.8
78.6	67.5		49.9	21.5		25.5	1.38		247	144
79	70.9		46.7	14.1		35.8	3.67		276	168
83.4	60.2		55.9	14.8		16	1.95		241	75
Fig. 5f %tubule length with SALL4+ spermatogenic			Fig. 5f Relative abundance of GFRa1+ spg
BU + Vehicle	BU + AD80 D30		BU + Vehicle	BU + AD80 D30
95	69		13.3763	34.4111
94	62		15.5748	28.9981
80	52		14.8844	30.8285
			15.2766	23.2709
				30.7892

## Sheet: Fig. 6
Fig. 6d qPCR analysis of FOXM1 inhibition on FOXM1 targets
Gene	Thiostrepton 10uM			CDK4/6 inhibitor
	Sample #1	Sample #2	Sample #3	Sample #1	Sample #2	Sample #3
Foxm1	0.744839	0.348686	0.13167	0.251739	0.389582	0.175556
Ccnb1	0.241484	0.602904	0.170164	0.256139	0.721965	0.313166
Cdc25b	0.306721	0.29937	0.692555	0.444421	0.275476	0.392292
Ccne1	0.545254	0.835088	0.389582	0.34748	0.550953	0.261521
Ccna2	0.0785633	0.496546	0.0563282	0.0688691	0.521233	0.0395549
Ccnd1	0.72951	0.541488	1.19334	1.92519	0.407536	2.09217
Birc5	0.146604	0.70466	0.106949	0.15822	0.949342	0.190122
Plk1	0.233258	0.297302	0.0793844	0.271684	0.617709	0.169576
Kif4	0.335643	0.343885	0.359733	0.408951	0.327598	0.376312
Fig. 6e Cell cycle analysis
	DMSO				Thiostreptone
G1	27.3	21.6	42.2	36.1	50.1	59.8	67.6	60.1
S	47.5	52.7	50.4	52.8	33.9	22.4	26.1	32
G2/M	13.6	18	6.17	9.19	8.44	8.3	4.57	5.75
Fig. 6f Fold Recovery					Fig. 6g %KI67+ in Aundiff			Fig. 6h %GFRa1+ spermatogonia P-S6+
tdTomato	Foxm1c-WT	Foxm1c-ΔC597			BU + Veh	BU + Thiostrepton D10		BU + Veh	BU + Thiostrepton D10
17.8667	22.8	10.8			71.5	62.9		41	32
14.3	19.0333	11			74.1	60.3		50	19
18.2	24.5	11.4333			76.2	62.2		45	32
13.5	21.0667	8.96667				63.8			18
Fig. 6i KI67 relative intensity in GFRa1+ spermatogonia
	KI67high				KI67low/neg
BU + Veh	50	76	76		50	24	25
BU + Thiostrepton D10	44	45	68	44	56	55	32	56

## Sheet: Fig. S1
Fig. S1a # of sorted Aundiff cells x 10^3			Fig. S1b MCAM median fluoresence intensity			Fig. S1c Sertoli cells per 100 mm tubule perimeter
CTRL	BU D10		CTRL	BU D10		CTRL	BU D10
12.3	4		228	557		2.94502	2.81268
12.9	4.6		236	564		3.15546	2.85221
21	7.6		241	522		2.56736	2.75049
19	7.012						2.61975
	8.076

## Sheet: Fig. S6
Fig. S6c % PLZF+ cells EOMES+					Fig. S6c % EOMES+ cells KI67+
Vehicle	BU+ Vehicle	BU+ Rapa			Vehicle	BU+ Vehicle	BU+ Rapa
11.9	47.5	36.8			42.4	81.5	61.6
10.9	47.8	47.5			43.6	81.5	59.7
12.9	36.7	36.6			43.5	78.2	61.4
11.1	40.3	39			40.1	79.6	62
Fig. S6d Relative cleaved caspase3+9 cells
Vehicle	Rapamycin
1	1.27624
1.17059	1.36522
1.46493	1.40517

## Sheet: Fig. S7
Fig.S7d FOXO1 subcellular distribution
	C	C+N	N
BU+Veh D10	49	31	19
BU+Rapamycin D10	78	16	5
Fig.S7e %PLZF+ c-KIT–
BU + Veh	BU + AD80 D10
0.377	0.394
0.239	0.09
0.276	0.097
0.174	0.131
Fig.S7f %GFRa1+ spermatogonia KI67+			Fig.S7g %PLZF+ c-KIT–			Fig.S7h %KI67+ in Aundiff			Fig.S7h %EOMES+ in Aundiff			Fig.S7h %EOMES+ spermatogonia KI67+
BU + Veh	BU + AD80 D30		BU + Veh	BU + AD80 D30		BU + Veh	BU + AD80 D30		BU + Veh	BU + AD80 D30		BU + Veh	BU + AD80 D30
21	37		5.561	6.896		28.8	47.4		13.4	15.2		43.8	58.2
16	28		6.307	7.65		29.8	46.2		11.8	12.6		32.7	60.3
24	35		12.377	9.237		30.3	46.7		14.8	12.2		46.1	56.5
18	48		6.822	4.963		29.4	47.8		9.2	14.1		34.3	55.9
21	36		6.311	4.829		28.3	49.2		10.5	12.8		41.1	59.1

## Sheet: Fig. S8
Fig. S8b %GFRa1+ spermatogonia FOXM1+
CTRL	BU D10
48	83
57	100
51	94
Fig. S8e Western Blot analysis of FOXM1 inhibitors (values normalised to ACTIN)
Protein	FDI-6 5mM			FDI-6 20mM			Thiostrepton 5mM			Thiostrepton 20mM			CDK4/6 inhibitor
FOXM1	0.894	1.00792	1.00948	0.747081	0.902408	1.10096	0.627669	0.902408	1.0684	0.542796	0.44908	0.571203	0.55305	0.543035	0.62534
CCNB1	0.657605	1.11324	0.997988	0.660169	0.968241	1.01062	0.616234	0.943267	0.833267	0.561156	0.249839	0.285455	0.210361	0.173109	0.19385
CCND1	0.341302	0.435284	0.456534	0.184433	0.190522	0.0963319	1.01925	0.965002	0.969008	0.655128	0.770726	0.796807	1.04363	0.998703	1.01109
BIRC5	0.938868	0.85588	0.955439	0.943697	0.808665	0.727894	0.968068	0.716386	0.773709	1.15729	0.289533	0.212379	0.649043	0.223773	0.205518
PLZF	1.11269	1.11633	1.15413	1.23486	1.15173	1.08967	1.31887	1.08645	1.05459	1.07902	0.951067	0.816587	1.21391	1.16986	1.24405
Fig. S8f qPCR analysis of FOXM1 isoforms
	Cultured SPC			Total testis
Foxm1b	1	0.89296	0.694157	6.80534	11.1838	4.33691	16.9123
Foxm1c	1	0.842842	1.33176	0.423373	0.609909	0.291857	0.61132
Fig. S8h %Aundiff			Fig. S8i GFRa1+ spermatogonia per mm tubule length
BU + Veh	BU + Thio D10		BU + Veh	BU + Thio D10
0.357	0.51		5.06526	7.18075
0.298	0.407		3.38158	4.43396
0.281	0.239		4.20636	5.12935
0.588	0.238			2.02537

## Sheet: Fig. S9
Fig. 9b Western Blot analysis of RTKs
	AD80			Ponatinib			AZD4547			Linsitinib			Apitolisib
P-AKT	0.32091	0.362196	0.166221	0.171196	0.263592	0.187124	0.70936	0.704282	0.598931	0.58009	0.521593	0.619922	0.152787	0.0819751	0.0010721
P-ERK	0.319641	0.423442	0.215366	0.0347	0.054755	0.0818875	0.583059	0.519818	0.579792	1.01549	1.00171	0.972992	1.14625	0.992949	1.12986
P-S6	0.165169	0.11619	0.0867746	0.0212821	0.061508	0.0343335	0.18879	0.212723	0.406007	0.701906	0.723384	0.766639	0.438605	0.358596	0.318744
FOXM1	0.672623	0.475938	0.783832	0.571625	0.37935	0.878655	0.771413	0.648853	0.887658	0.761131	0.765084	1.03046	0.580986	0.348185	0.71382
CCNB1	0.358596	0.243455	0.378629	0.195931	0.188399	0.228956	0.448682	0.465852	0.569412	0.451325	0.540163	0.826017	0.0999615	0.0468109	0.185062
BIRC5	0.775442	0.496088	0.37599	0.603089	0.380345	0.226962	0.682823	0.607267	0.467314	0.682626	0.643685	0.695046	0.459162	0.314026	0.124936
Fig. S9d FOXO1 subcellular distribution					Fig. S9e Relative levels of EpCAM and E-Cadherin on cultured Aundiff
	C	C+N	N		EpCAM				E-Cadherin
Vehicle	100	0	0		Vehicle	AD80	Ponatinib	Apitolisib	Vehicle	AD80	Ponatinib	Apitolisib
AZD4547	60	27	13		1	0.25	0.31	0.29	1	1.2	1.01	1.1
Linsitinib	35	31	34		1.02	0.33	0.34	0.34	0.77	0.88	0.8	0.85
Ponatinib	20	35	45		0.85	0.21	0.25	0.21	0.79	0.91	0.84	0.83
AD80	4	25	71
Apitolisib	0	0	100
Fig. S9f%PLZF+ spermatogonia CCND1+			Fig.S9g %E-CAD+ As/Apr CCNB1+
BU + Vehicle	BU + AD80 D30		BU + Veh	BU + AD80 D10
89	72		48	18
91	80		43	42
88	80		39	36
90	79			32
Fig. S9h qPCR analysis of Foxm1 targets in response to RTKs treatment
	AD80			Ponatinib			AZD4547			Linsitinib			Apitolisib
Foxm1	0.895025	0.532185	0.840896	0.760489	0.68302	0.295248	0.619854	0.562529	0.285191	0.580352	0.550953	0.496546	0.432269	0.493116	0.295248
Birc5	0.291183	0.386891	0.493116	0.721965	0.334482	0.469761	0.364755	0.543367	0.787308	0.460094	0.849685	1.08298	0.276433	0.609205	1.27015
Plk1	0.671286	0.432269	0.445964	1.02456	0.547147	0.574349	0.68302	0.541488	0.732043	0.752623	0.598739	0.80107	0.768438	0.617709	0.560583
Kif4	0.537747	0.401925	0.343885	0.526681	0.418994	0.461691	0.515842	0.494828	0.771105	0.609205	0.657471	0.697372	0.408951	0.537747	0.755236
Plaur	0.268874	0.515842	0.406126	0.131215	0.390935	0.376312	0.249135	0.257921	0.175556	0.687771	1.04972	1.82134	1.47939	1.89868	0.97942
Cdc25b	0.817902	1.01748	0.564482	0.820742	1.56374	1.03168	0.712025	1.05336	0.80107	1.13288	1.30586	1.17283	1.22264	1.77154	0.755236
Ccnb1	0.537747	0.680657	1.25266	0.455335	0.646176	1.54221	0.408951	0.82645	2.16595	0.346277	0.955945	2.06337	0.417544	1.25266	2.28153
